# Supplementary material for: Repression of essential cell cycle genes increases cellular fitness
Source: PLoS Genet. 2022 Aug 29;18(8):e1010349. doi: 10.1371/journal.pgen.1010349 (PMC9462756; doi:10.1371/journal.pgen.1010349)
Supplement: S1 Dataset — (XLSX) [file pgen.1010349.s012.xlsx]

## Sheet: information
Information
*The SGA score reports the extent to which a triple mutant colony size deviates frrom the size of the colony expected from combining the double mutant (yhp1-13A yox1-9A or yhp1∆ yox1∆) and the single mutant together.
*Each sheet lists significant genetic interactions with an intermediate cutoff (p-value < 0.05, |ε| ≥ 0.08)
*Interactions are divided into those with non-essential genes (NE) and essential genes (E)
*Note that some genes are represented by multiple alleles in the screens. For downstream analyses each interacting gene was only considered once, even if multiple alleles displayed genetic interactions.

## Sheet: yhp1-13A yox1-9A NE
Query ORF	Query Name	Array ORF	Array Name	Array annotation	Score	p-Value
YHP1 YOX1	yhp1-13A yox1-9A	YPR024W	YME1		-0.48759	8e-05
YHP1 YOX1	yhp1-13A yox1-9A	YGR231C	PHB2		-0.44703	0.00033
YHP1 YOX1	yhp1-13A yox1-9A	YHR017W	YSC83		-0.35556	0.0186
YHP1 YOX1	yhp1-13A yox1-9A	YHR041C	SRB2		-0.30912	7e-05
YHP1 YOX1	yhp1-13A yox1-9A	YDL117W	CYK3		-0.26576	0.00011
YHP1 YOX1	yhp1-13A yox1-9A	YBR231C	SWC5		-0.24677	0.00026
YHP1 YOX1	yhp1-13A yox1-9A	YHR014W	SPO13		-0.23667	0.00383
YHP1 YOX1	yhp1-13A yox1-9A	YKL053C-A	MDM35		-0.2363	0.00479
YHP1 YOX1	yhp1-13A yox1-9A	YIL067C	YIL067C		-0.23263	0.01279
YHP1 YOX1	yhp1-13A yox1-9A	YCR033W	SNT1		-0.21811	0.00799
YHP1 YOX1	yhp1-13A yox1-9A	YCR053W	THR4		-0.20885	0.0013
YHP1 YOX1	yhp1-13A yox1-9A	YBR238C	YBR238C		-0.20747	0.00069
YHP1 YOX1	yhp1-13A yox1-9A	YBR272C	HSM3		-0.20387	0.00132
YHP1 YOX1	yhp1-13A yox1-9A	YDR334W	SWR1		-0.19999	9e-05
YHP1 YOX1	yhp1-13A yox1-9A	YBL007C	SLA1		-0.19904	0.00032
YHP1 YOX1	yhp1-13A yox1-9A	YOR045W	TOM6		-0.1979	0.00155
YHP1 YOX1	yhp1-13A yox1-9A	YAL024C	LTE1		-0.1936	0.00096
YHP1 YOX1	yhp1-13A yox1-9A	YJR054W	KCH1		-0.19247	0.03633
YHP1 YOX1	yhp1-13A yox1-9A	YNL121C	TOM70		-0.18749	0.00866
YHP1 YOX1	yhp1-13A yox1-9A	YJL187C	SWE1		-0.18689	0.00052
YHP1 YOX1	yhp1-13A yox1-9A	YJL139C	YUR1		-0.18125	0.00439
YHP1 YOX1	yhp1-13A yox1-9A	YGR183C	QCR9		-0.18014	2e-05
YHP1 YOX1	yhp1-13A yox1-9A	YCL061C	MRC1		-0.17992	0.00058
YHP1 YOX1	yhp1-13A yox1-9A	YOL081W	IRA2		-0.17742	0.00086
YHP1 YOX1	yhp1-13A yox1-9A	YDR245W	MNN10		-0.17641	0.00014
YHP1 YOX1	yhp1-13A yox1-9A	YHR154W	RTT107		-0.17176	0.00022
YHP1 YOX1	yhp1-13A yox1-9A	YOL004W	SIN3		-0.16958	0.0016
YHP1 YOX1	yhp1-13A yox1-9A	YMR201C	RAD14		-0.16727	0.00296
YHP1 YOX1	yhp1-13A yox1-9A	YBR170C	NPL4		-0.16196	0.00012
YHP1 YOX1	yhp1-13A yox1-9A	YLR418C	CDC73		-0.16096	0.00133
YHP1 YOX1	yhp1-13A yox1-9A	YDL035C	GPR1		-0.15975	0.00095
YHP1 YOX1	yhp1-13A yox1-9A	YDR024W	YDR024W		-0.15698	0.00065
YHP1 YOX1	yhp1-13A yox1-9A	YIL056W	VHR1		-0.15688	0.00036
YHP1 YOX1	yhp1-13A yox1-9A	YLR193C	UPS1		-0.15263	1e-05
YHP1 YOX1	yhp1-13A yox1-9A	YHL020C	OPI1		-0.15189	0.00034
YHP1 YOX1	yhp1-13A yox1-9A	YHR061C	GIC1		-0.14988	0.01973
YHP1 YOX1	yhp1-13A yox1-9A	YER093C-A	AIM11		-0.14884	0.00068
YHP1 YOX1	yhp1-13A yox1-9A	YGL194C	HOS2		-0.14822	9e-05
YHP1 YOX1	yhp1-13A yox1-9A	YGR097W	ASK10		-0.14718	0.00565
YHP1 YOX1	yhp1-13A yox1-9A	YOR275C	RIM20		-0.14684	0.00349
YHP1 YOX1	yhp1-13A yox1-9A	YKR065C	PAM17		-0.14479	0.00028
YHP1 YOX1	yhp1-13A yox1-9A	YCL044C	MGR1		-0.14402	4e-05
YHP1 YOX1	yhp1-13A yox1-9A	YBR095C	RXT2		-0.1436	1e-05
YHP1 YOX1	yhp1-13A yox1-9A	YJL164C	TPK1		-0.14293	0.00089
YHP1 YOX1	yhp1-13A yox1-9A	YPR191W	QCR2		-0.14102	0.00012
YHP1 YOX1	yhp1-13A yox1-9A	YOR059C	YOR059C		-0.14097	0.00037
YHP1 YOX1	yhp1-13A yox1-9A	YKR016W	FCJ1		-0.14035	0.00013
YHP1 YOX1	yhp1-13A yox1-9A	YLR218C	COA4		-0.1364	0.00067
YHP1 YOX1	yhp1-13A yox1-9A	YBR103W	SIF2		-0.1309	7e-05
YHP1 YOX1	yhp1-13A yox1-9A	YGR132C	PHB1		-0.12864	0.0002
YHP1 YOX1	yhp1-13A yox1-9A	YKL139W	CTK1		-0.12814	0.00392
YHP1 YOX1	yhp1-13A yox1-9A	YLR039C	RIC1		-0.12524	0.00047
YHP1 YOX1	yhp1-13A yox1-9A	YBR036C	CSG2		-0.12403	0
YHP1 YOX1	yhp1-13A yox1-9A	YCL032W	STE50		-0.12346	0.00331
YHP1 YOX1	yhp1-13A yox1-9A	YHL045W	YHL045W		-0.12332	0.0004
YHP1 YOX1	yhp1-13A yox1-9A	YMR115W	MGR3		-0.12241	0.00015
YHP1 YOX1	yhp1-13A yox1-9A	YBR046C	ZTA1		-0.1224	0.00465
YHP1 YOX1	yhp1-13A yox1-9A	YAL019W	FUN30		-0.12228	0.00247
YHP1 YOX1	yhp1-13A yox1-9A	YOR025W	HST3		-0.12209	4e-05
YHP1 YOX1	yhp1-13A yox1-9A	YJL145W	SFH5		-0.12188	0.00128
YHP1 YOX1	yhp1-13A yox1-9A	YAL067C	SEO1		-0.12046	1e-05
YHP1 YOX1	yhp1-13A yox1-9A	YIL050W	PCL7		-0.11999	0.00925
YHP1 YOX1	yhp1-13A yox1-9A	YHL025W	SNF6		-0.11777	9e-05
YHP1 YOX1	yhp1-13A yox1-9A	YJL053W	PEP8		-0.11696	0.00025
YHP1 YOX1	yhp1-13A yox1-9A	YLR273C	PIG1		-0.11609	5e-05
YHP1 YOX1	yhp1-13A yox1-9A	YNL034W	YNL034W		-0.11597	0.00121
YHP1 YOX1	yhp1-13A yox1-9A	YKR028W	SAP190		-0.11571	5e-05
YHP1 YOX1	yhp1-13A yox1-9A	YDR253C	MET32		-0.11456	0.00034
YHP1 YOX1	yhp1-13A yox1-9A	YDR127W	ARO1		-0.11295	0.0002
YHP1 YOX1	yhp1-13A yox1-9A	YOR188W	MSB1		-0.11254	0.00046
YHP1 YOX1	yhp1-13A yox1-9A	YHR178W	STB5		-0.11096	0.0002
YHP1 YOX1	yhp1-13A yox1-9A	YHR153C	SPO16		-0.11089	0.00813
YHP1 YOX1	yhp1-13A yox1-9A	YBR119W	MUD1		-0.1107	0.0053
YHP1 YOX1	yhp1-13A yox1-9A	YLR085C	ARP6		-0.11046	9e-05
YHP1 YOX1	yhp1-13A yox1-9A	YPL055C	LGE1		-0.10807	0.00015
YHP1 YOX1	yhp1-13A yox1-9A	YOR065W	CYT1		-0.10655	0.00453
YHP1 YOX1	yhp1-13A yox1-9A	YDL070W	BDF2		-0.10574	0.00015
YHP1 YOX1	yhp1-13A yox1-9A	YHL029C	OCA5		-0.10416	0.00039
YHP1 YOX1	yhp1-13A yox1-9A	YCR032W	BPH1		-0.10368	0.00068
YHP1 YOX1	yhp1-13A yox1-9A	YNL029C	KTR5		-0.10271	0.00288
YHP1 YOX1	yhp1-13A yox1-9A	YKR029C	SET3		-0.10247	0
YHP1 YOX1	yhp1-13A yox1-9A	YOL118C	YOL118C		-0.10246	7e-05
YHP1 YOX1	yhp1-13A yox1-9A	YKL032C	IXR1		-0.1023	0.00018
YHP1 YOX1	yhp1-13A yox1-9A	YDR133C	YDR133C		-0.10227	4e-05
YHP1 YOX1	yhp1-13A yox1-9A	YOR142W	LSC1		-0.0993	0.00048
YHP1 YOX1	yhp1-13A yox1-9A	YOL090W	MSH2		-0.09882	0.00043
YHP1 YOX1	yhp1-13A yox1-9A	YBL059W	YBL059W		-0.09835	8e-05
YHP1 YOX1	yhp1-13A yox1-9A	YGR229C	SMI1		-0.09804	0.00309
YHP1 YOX1	yhp1-13A yox1-9A	YHR150W	PEX28		-0.09757	0.00079
YHP1 YOX1	yhp1-13A yox1-9A	YDR282C	YDR282C		-0.09741	0.00141
YHP1 YOX1	yhp1-13A yox1-9A	YJL169W	YJL169W		-0.09685	0.00024
YHP1 YOX1	yhp1-13A yox1-9A	YOL013C	HRD1		-0.09682	0.00017
YHP1 YOX1	yhp1-13A yox1-9A	YLL021W	SPA2		-0.09644	6e-05
YHP1 YOX1	yhp1-13A yox1-9A	YDL033C	SLM3		-0.09499	9e-05
YHP1 YOX1	yhp1-13A yox1-9A	YDR004W	RAD57		-0.09461	0.00073
YHP1 YOX1	yhp1-13A yox1-9A	YLR401C	DUS3		-0.09398	0.00142
YHP1 YOX1	yhp1-13A yox1-9A	YBR171W	SEC66		-0.09373	0.00167
YHP1 YOX1	yhp1-13A yox1-9A	YGR105W	VMA21		-0.09322	0.00165
YHP1 YOX1	yhp1-13A yox1-9A	YLR150W	STM1		-0.09271	0.00212
YHP1 YOX1	yhp1-13A yox1-9A	YAL040C	CLN3		-0.09252	0.00029
YHP1 YOX1	yhp1-13A yox1-9A	YPL098C	MGR2		-0.09224	0.00011
YHP1 YOX1	yhp1-13A yox1-9A	YKL079W	SMY1		-0.09214	0.00043
YHP1 YOX1	yhp1-13A yox1-9A	YOR350C	MNE1		-0.09211	3e-05
YHP1 YOX1	yhp1-13A yox1-9A	YJL095W	BCK1		-0.09192	0.00023
YHP1 YOX1	yhp1-13A yox1-9A	YLR006C	SSK1		-0.09052	7e-05
YHP1 YOX1	yhp1-13A yox1-9A	YDL061C	RPS29B		-0.08888	0.01774
YHP1 YOX1	yhp1-13A yox1-9A	YPL183W-A	RTC6		-0.08876	0.0003
YHP1 YOX1	yhp1-13A yox1-9A	YAL011W	SWC3		-0.08827	3e-05
YHP1 YOX1	yhp1-13A yox1-9A	YHR003C	YHR003C		-0.08821	0.0002
YHP1 YOX1	yhp1-13A yox1-9A	YJL160C	YJL160C		-0.0877	0.00178
YHP1 YOX1	yhp1-13A yox1-9A	YOR298W	MUM3		-0.08737	0.00024
YHP1 YOX1	yhp1-13A yox1-9A	YBR098W	MMS4		-0.08625	2e-05
YHP1 YOX1	yhp1-13A yox1-9A	YJL059W	YHC3		-0.08594	0.00019
YHP1 YOX1	yhp1-13A yox1-9A	YKL113C	RAD27		-0.08584	7e-05
YHP1 YOX1	yhp1-13A yox1-9A	YGL227W	VID30		-0.08533	0.00109
YHP1 YOX1	yhp1-13A yox1-9A	YOL070C	NBA1		-0.08473	3e-05
YHP1 YOX1	yhp1-13A yox1-9A	YCL076W	YCL076W		-0.0846	0.00044
YHP1 YOX1	yhp1-13A yox1-9A	YHR127W	YHR127W		-0.08429	0.00051
YHP1 YOX1	yhp1-13A yox1-9A	YDR244W	PEX5		-0.08415	6e-05
YHP1 YOX1	yhp1-13A yox1-9A	YLR024C	UBR2		-0.08409	0.00092
YHP1 YOX1	yhp1-13A yox1-9A	YPR135W	CTF4		-0.08252	0.00042
YHP1 YOX1	yhp1-13A yox1-9A	YPR044C	YPR044C		-0.08118	0.00052
YHP1 YOX1	yhp1-13A yox1-9A	YGL043W	DST1		-0.08113	0.00106
YHP1 YOX1	yhp1-13A yox1-9A	YOR365C	YOR365C		-0.08102	0.00048
YHP1 YOX1	yhp1-13A yox1-9A	YPL172C	COX10		-0.08083	0.00011
YHP1 YOX1	yhp1-13A yox1-9A	YLR414C	PUN1		-0.0807	0.00041
YHP1 YOX1	yhp1-13A yox1-9A	YHL046C	PAU13		-0.08044	0.00018
YHP1 YOX1	yhp1-13A yox1-9A	YHR111W	UBA4		-0.08036	0.00028
Positive interactions
YHP1 YOX1	yhp1-13A yox1-9A	YKL106W	AAT1		0.08353	1e-05
YHP1 YOX1	yhp1-13A yox1-9A	YOR141C	ARP8		0.91779	0.01247
YHP1 YOX1	yhp1-13A yox1-9A	YMR116C	ASC1		0.0815	0.00014
YHP1 YOX1	yhp1-13A yox1-9A	YOR058C	ASE1		0.09488	0.00115
YHP1 YOX1	yhp1-13A yox1-9A	YHR171W	ATG7		0.12295	0.00016
YHP1 YOX1	yhp1-13A yox1-9A	YGR282C	BGL2		0.08715	0.00013
YHP1 YOX1	yhp1-13A yox1-9A	YPL069C	BTS1		0.08253	2e-05
YHP1 YOX1	yhp1-13A yox1-9A	YDR163W	CWC15		0.10503	1e-05
YHP1 YOX1	yhp1-13A yox1-9A	YGL078C	DBP3		0.08423	0.00014
YHP1 YOX1	yhp1-13A yox1-9A	YLR065C	ENV10		0.20148	1e-05
YHP1 YOX1	yhp1-13A yox1-9A	YOR384W	FRE5		0.08306	8e-05
YHP1 YOX1	yhp1-13A yox1-9A	YDR019C	GCV1		0.08243	0.00012
YHP1 YOX1	yhp1-13A yox1-9A	YCL040W	GLK1		0.0802	0.00022
YHP1 YOX1	yhp1-13A yox1-9A	YHL031C	GOS1		0.10289	3e-05
YHP1 YOX1	yhp1-13A yox1-9A	YGL237C	HAP2		0.09545	0.00012
YHP1 YOX1	yhp1-13A yox1-9A	YOR358W	HAP5		0.10114	3e-05
YHP1 YOX1	yhp1-13A yox1-9A	YMR207C	HFA1		0.14197	0.00085
YHP1 YOX1	yhp1-13A yox1-9A	YIL090W	ICE2		0.10834	0.00156
YHP1 YOX1	yhp1-13A yox1-9A	YGL133W	ITC1		0.11341	1e-05
YHP1 YOX1	yhp1-13A yox1-9A	YAR018C	KIN3		0.11781	0
YHP1 YOX1	yhp1-13A yox1-9A	YNL071W	LAT1		0.11681	0.00049
YHP1 YOX1	yhp1-13A yox1-9A	YHR081W	LRP1		0.27954	6e-05
YHP1 YOX1	yhp1-13A yox1-9A	YJR077C	MIR1		0.14766	0.03904
YHP1 YOX1	yhp1-13A yox1-9A	YOR231W	MKK1		0.08548	5e-05
YHP1 YOX1	yhp1-13A yox1-9A	YOR274W	MOD5		0.10308	0.00012
YHP1 YOX1	yhp1-13A yox1-9A	YMR225C	MRPL44		0.09225	0.00032
YHP1 YOX1	yhp1-13A yox1-9A	YBR255W	MTC4		0.09401	3e-05
YHP1 YOX1	yhp1-13A yox1-9A	YDR162C	NBP2		0.15697	0.00133
YHP1 YOX1	yhp1-13A yox1-9A	YPL226W	NEW1		0.08403	0.00022
YHP1 YOX1	yhp1-13A yox1-9A	YNL091W	NST1		0.10572	0
YHP1 YOX1	yhp1-13A yox1-9A	YOL032W	OPI10		0.10407	7e-05
YHP1 YOX1	yhp1-13A yox1-9A	YPR194C	OPT2		0.17308	0.00134
YHP1 YOX1	yhp1-13A yox1-9A	YAL068C	PAU8		0.08942	0.00036
YHP1 YOX1	yhp1-13A yox1-9A	YBR092C	PHO3		0.08691	0.00102
YHP1 YOX1	yhp1-13A yox1-9A	YNL016W	PUB1		0.1165	0.00016
YHP1 YOX1	yhp1-13A yox1-9A	YER162C	RAD4		0.18503	0.02418
YHP1 YOX1	yhp1-13A yox1-9A	YBR005W	RCR1		0.09002	0.00027
YHP1 YOX1	yhp1-13A yox1-9A	YDR003W	RCR2		0.09043	0.00011
YHP1 YOX1	yhp1-13A yox1-9A	YJL217W	REE1		0.10232	4e-05
YHP1 YOX1	yhp1-13A yox1-9A	YFL033C	RIM15		0.10696	5e-05
YHP1 YOX1	yhp1-13A yox1-9A	YDL082W	RPL13A		0.10323	0.00536
YHP1 YOX1	yhp1-13A yox1-9A	YDL020C	RPN4		0.08351	9e-05
YHP1 YOX1	yhp1-13A yox1-9A	YFL036W	RPO41		0.30006	0.00016
YHP1 YOX1	yhp1-13A yox1-9A	YLR048W	RPS0B		0.09102	0.0006
YHP1 YOX1	yhp1-13A yox1-9A	YMR230W	RPS10B		0.10246	0.00073
YHP1 YOX1	yhp1-13A yox1-9A	YCR031C	RPS14A		0.08855	0.00018
YHP1 YOX1	yhp1-13A yox1-9A	YLR388W	RPS29A		0.16826	1e-05
YHP1 YOX1	yhp1-13A yox1-9A	YMR263W	SAP30		0.08198	2e-05
YHP1 YOX1	yhp1-13A yox1-9A	YHL034C	SBP1		0.09897	2e-05
YHP1 YOX1	yhp1-13A yox1-9A	YER120W	SCS2		0.08341	6e-05
YHP1 YOX1	yhp1-13A yox1-9A	YBL066C	SEF1		0.0874	0.00087
YHP1 YOX1	yhp1-13A yox1-9A	YPR198W	SGE1		0.08012	5e-05
YHP1 YOX1	yhp1-13A yox1-9A	YPL047W	SGF11		0.08172	0
YHP1 YOX1	yhp1-13A yox1-9A	YBL031W	SHE1		0.29902	0.03082
YHP1 YOX1	yhp1-13A yox1-9A	YDR297W	SUR2		0.1739	4e-05
YHP1 YOX1	yhp1-13A yox1-9A	YBR118W	TEF2		0.09381	9e-05
YHP1 YOX1	yhp1-13A yox1-9A	YLR234W	TOP3		0.1085	9e-05
YHP1 YOX1	yhp1-13A yox1-9A	YBR061C	TRM7		0.14685	0.00054
YHP1 YOX1	yhp1-13A yox1-9A	YBR166C	TYR1		0.09609	1e-05
YHP1 YOX1	yhp1-13A yox1-9A	YBR273C	UBX7		0.18166	3e-05
YHP1 YOX1	yhp1-13A yox1-9A	YOR069W	VPS5		0.10255	0
YHP1 YOX1	yhp1-13A yox1-9A	YLR337C	VRP1		0.12428	0.00014
YHP1 YOX1	yhp1-13A yox1-9A	YHR134W	WSS1		0.45311	0.00404
YHP1 YOX1	yhp1-13A yox1-9A	YBR099C	YBR099C		0.08233	0.0002
YHP1 YOX1	yhp1-13A yox1-9A	YCL023C	YCL023C		0.0826	1e-05
YHP1 YOX1	yhp1-13A yox1-9A	YDR008C	YDR008C		0.30088	5e-05
YHP1 YOX1	yhp1-13A yox1-9A	YDR132C	YDR132C		0.11382	0.00034
YHP1 YOX1	yhp1-13A yox1-9A	YER156C	YER156C		0.08966	1e-05
YHP1 YOX1	yhp1-13A yox1-9A	YGL007W	YGL007W		0.0996	3e-05
YHP1 YOX1	yhp1-13A yox1-9A	YGL024W	YGL024W		0.09475	0.00124
YHP1 YOX1	yhp1-13A yox1-9A	YGL214W	YGL214W		0.21968	0.03074
YHP1 YOX1	yhp1-13A yox1-9A	YJL211C	YJL211C		0.08396	5e-05
YHP1 YOX1	yhp1-13A yox1-9A	YLR225C	YLR225C		0.08956	0.00026
YHP1 YOX1	yhp1-13A yox1-9A	YMR160W	YMR160W		0.0846	0.0001
YHP1 YOX1	yhp1-13A yox1-9A	YMR315W	YMR315W		0.10131	0.00018
YHP1 YOX1	yhp1-13A yox1-9A	YGR281W	YOR1		0.65546	1e-05
YHP1 YOX1	yhp1-13A yox1-9A	YOR111W	YOR111W		0.54375	0.0085
YHP1 YOX1	yhp1-13A yox1-9A	YOR263C	YOR263C		0.11987	4e-05
YHP1 YOX1	yhp1-13A yox1-9A	YBR183W	YPC1		0.08449	0
YHP1 YOX1	yhp1-13A yox1-9A	YBR028C	YPK3		0.09507	2e-05
YHP1 YOX1	yhp1-13A yox1-9A	YPR196W	YPR196W		0.09333	0.00011
YHP1 YOX1	yhp1-13A yox1-9A	YGR270W	YTA7		0.6289	7e-05

## Sheet: yhp1-13A yox1-9A E
Query ORF	Query Name	Array ORF	Array Name	Array annotation	Score	p-Value
YHP1 YOX1	yhp1-13A yox1-9A	YLR274W	MCM5	cdc46-1	-0.43584	0.0001
YHP1 YOX1	yhp1-13A yox1-9A	YGR092W	DBF2	DBF2	-0.30961	0.00214
YHP1 YOX1	yhp1-13A yox1-9A	YOL123W	HRP1	hrp1-7	-0.27285	0.021
YHP1 YOX1	yhp1-13A yox1-9A	YCL004W	PGS1	ycl004w-ph	-0.21925	0.00054
YHP1 YOX1	yhp1-13A yox1-9A	YOR151C	RPB2	rpb2-6	-0.18233	0.00348
YHP1 YOX1	yhp1-13A yox1-9A	YDL008W	APC11	apc11-22	-0.17866	0.00051
YHP1 YOX1	yhp1-13A yox1-9A	YER157W	COG3	cog3-1	-0.14924	0.00031
YHP1 YOX1	yhp1-13A yox1-9A	YPL055C	LGE1	LGE1	-0.14626	0.00046
YHP1 YOX1	yhp1-13A yox1-9A	YNL102W	POL1	pol1-17	-0.14346	0.03937
YHP1 YOX1	yhp1-13A yox1-9A	YNL136W	EAF7	EAF7	-0.14037	0.00043
YHP1 YOX1	yhp1-13A yox1-9A	YMR154C	RIM13	RIM13	-0.13193	4e-05
YHP1 YOX1	yhp1-13A yox1-9A	YDR311W	TFB1	tfb1-6	-0.1295	0.00151
YHP1 YOX1	yhp1-13A yox1-9A	YOL135C	MED7	med7-163	-0.12727	0.00155
YHP1 YOX1	yhp1-13A yox1-9A	YFL039C	ACT1	act1-119	-0.12558	0.00102
YHP1 YOX1	yhp1-13A yox1-9A	YMR296C	LCB1	lcb1-10	-0.12504	0.00082
YHP1 YOX1	yhp1-13A yox1-9A	YGR092W	DBF2	dbf2-3	-0.12465	0
YHP1 YOX1	yhp1-13A yox1-9A	YGL043W	DST1	DST1	-0.12281	2e-05
YHP1 YOX1	yhp1-13A yox1-9A	YPR086W	SUA7	sua7-c149r	-0.12074	0.00078
YHP1 YOX1	yhp1-13A yox1-9A	YMR078C	CTF18	CTF18	-0.11808	0.00036
YHP1 YOX1	yhp1-13A yox1-9A	YPL228W	CET1	cet1-1	-0.11801	0.00023
YHP1 YOX1	yhp1-13A yox1-9A	YJR076C	CDC11	cdc11-5	-0.11604	0.00018
YHP1 YOX1	yhp1-13A yox1-9A	YOR122C	PFY1	pfy1-4	-0.11103	0.00045
YHP1 YOX1	yhp1-13A yox1-9A	YDR334W	SWR1	SWR1	-0.11087	1e-05
YHP1 YOX1	yhp1-13A yox1-9A	YGL116W	CDC20	cdc20-3	-0.1104	0.00043
YHP1 YOX1	yhp1-13A yox1-9A	YJR093C	FIP1	fip1-ph	-0.1071	0.00012
YHP1 YOX1	yhp1-13A yox1-9A	YCL032W	STE50	STE50	-0.10699	0.00044
YHP1 YOX1	yhp1-13A yox1-9A	YJL081C	ARP4	arp4-g161d	-0.10555	0.00034
YHP1 YOX1	yhp1-13A yox1-9A	YHR058C	MED6	med6-ts	-0.10545	9e-05
YHP1 YOX1	yhp1-13A yox1-9A	YLR193C	UPS1	UPS1	-0.10331	1e-05
YHP1 YOX1	yhp1-13A yox1-9A	YLR218C	COA4	COA4	-0.10227	2e-05
YHP1 YOX1	yhp1-13A yox1-9A	YFL039C	ACT1	act1-2	-0.1017	0.00111
YHP1 YOX1	yhp1-13A yox1-9A	YLR440C	SEC39	sec39-2	-0.10165	7e-05
YHP1 YOX1	yhp1-13A yox1-9A	YDR245W	MNN10	MNN10	-0.09901	0.00151
YHP1 YOX1	yhp1-13A yox1-9A	YDR162C	NBP2	NBP2	-0.09901	7e-05
YHP1 YOX1	yhp1-13A yox1-9A	YLR268W	SEC22	sec22-3	-0.09619	0.00089
YHP1 YOX1	yhp1-13A yox1-9A	YLR298C	YHC1	yhc1-7	-0.09573	0.01497
YHP1 YOX1	yhp1-13A yox1-9A	YLR056W	ERG3	ERG3	-0.0951	0.00058
YHP1 YOX1	yhp1-13A yox1-9A	YKL045W	PRI2	pri2-1	-0.09411	0.00011
YHP1 YOX1	yhp1-13A yox1-9A	YLR195C	NMT1	nmt1-181	-0.09274	0.0002
YHP1 YOX1	yhp1-13A yox1-9A	YDR172W	SUP35	sup35-td	-0.09113	3e-05
YHP1 YOX1	yhp1-13A yox1-9A	YMR117C	SPC24	spc24-9	-0.09093	0.0007
YHP1 YOX1	yhp1-13A yox1-9A	YLL036C	PRP19	prp19-1	-0.08995	0.00133
YHP1 YOX1	yhp1-13A yox1-9A	YDL105W	NSE4	nse4-ph	-0.08982	0.00806
YHP1 YOX1	yhp1-13A yox1-9A	YBL023C	MCM2	mcm2-1	-0.0892	0.0001
YHP1 YOX1	yhp1-13A yox1-9A	YBR198C	TAF5	taf5-15	-0.08862	0.0004
YHP1 YOX1	yhp1-13A yox1-9A	YDR276C	PMP3	PMP3	-0.08829	0
YHP1 YOX1	yhp1-13A yox1-9A	YDR145W	TAF12	taf12-l446a	-0.08664	0.00051
YHP1 YOX1	yhp1-13A yox1-9A	YHR107C	CDC12	cdc12-td	-0.08348	0.0045
YHP1 YOX1	yhp1-13A yox1-9A	YJR141W	YJR141W	yjr141w-ph	-0.08229	1e-05
YHP1 YOX1	yhp1-13A yox1-9A	YPR135W	CTF4	CTF4	-0.08168	0
YHP1 YOX1	yhp1-13A yox1-9A	YMR100W	MUB1	MUB1	-0.08081	6e-05
YHP1 YOX1	yhp1-13A yox1-9A	YLR026C	SED5	sed5-1	-0.08037	0.00032
YHP1 YOX1	yhp1-13A yox1-9A	YPL266W	DIM1	dim1-2	0.10709	2e-05
Positive interactions
YHP1 YOX1	yhp1-13A yox1-9A	YKL112W	ABF1	abf1-103	0.16291	0.03781
YHP1 YOX1	yhp1-13A yox1-9A	YFL039C	ACT1	act1-105	0.32164	9e-05
YHP1 YOX1	yhp1-13A yox1-9A	YLR089C	ALT1	ALT1	0.15888	0.00019
YHP1 YOX1	yhp1-13A yox1-9A	YHR129C	ARP1	ARP1	0.0942	0.0001
YHP1 YOX1	yhp1-13A yox1-9A	YJR065C	ARP3	arp3-g302y	0.58576	0.01922
YHP1 YOX1	yhp1-13A yox1-9A	YJR065C	ARP3	arp3-g15c	0.2486	0.01812
YHP1 YOX1	yhp1-13A yox1-9A	YBL097W	BRN1	brn1-9	0.11379	5e-05
YHP1 YOX1	yhp1-13A yox1-9A	YLR310C	CDC25	cdc25-1	1.03248	0.00863
YHP1 YOX1	yhp1-13A yox1-9A	YBR160W	CDC28	cdc28-td	0.27201	0.03816
YHP1 YOX1	yhp1-13A yox1-9A	YGL130W	CEG1	ceg1-c354	0.16032	0.00238
YHP1 YOX1	yhp1-13A yox1-9A	YLR087C	CSF1	CSF1	0.10023	2e-05
YHP1 YOX1	yhp1-13A yox1-9A	YNL153C	GIM3	GIM3	0.08772	0
YHP1 YOX1	yhp1-13A yox1-9A	YFL017C	GNA1	gna1-ts	0.85268	0.00435
YHP1 YOX1	yhp1-13A yox1-9A	YDR123C	INO2	INO2	0.1244	0.00177
YHP1 YOX1	yhp1-13A yox1-9A	YJR054W	KCH1	KCH1	0.44729	0.00305
YHP1 YOX1	yhp1-13A yox1-9A	YCL059C	KRR1	krr1-17	0.08631	0.0004
YHP1 YOX1	yhp1-13A yox1-9A	YDR060W	MAK21	mak21-1	0.14083	0.00027
YHP1 YOX1	yhp1-13A yox1-9A	YFL034C-B	MOB2	mob2-26	0.09344	0.00019
YHP1 YOX1	yhp1-13A yox1-9A	YGL075C	MPS2	mps2-2	0.35761	0.02349
YHP1 YOX1	yhp1-13A yox1-9A	YJL019W	MPS3	mps3-1	0.24337	0.00047
YHP1 YOX1	yhp1-13A yox1-9A	YDL002C	NHP10	NHP10	0.16087	0.00041
YHP1 YOX1	yhp1-13A yox1-9A	YPL211W	NIP7	nip7-1	0.08036	0.00094
YHP1 YOX1	yhp1-13A yox1-9A	YDL014W	NOP1	nop1-2	1.05377	0.00042
YHP1 YOX1	yhp1-13A yox1-9A	YNL061W	NOP2	nop2-3	0.09488	7e-05
YHP1 YOX1	yhp1-13A yox1-9A	YNL061W	NOP2	nop2-5	0.08816	0.0004
YHP1 YOX1	yhp1-13A yox1-9A	YNL091W	NST1	NST1	0.12909	2e-05
YHP1 YOX1	yhp1-13A yox1-9A	YMR308C	PSE1	pse1-34	0.78339	0.00338
YHP1 YOX1	yhp1-13A yox1-9A	YER094C	PUP3	pup3-ph	0.12035	0.00024
YHP1 YOX1	yhp1-13A yox1-9A	YDL090C	RAM1	ram1-119	0.15771	0.00417
YHP1 YOX1	yhp1-13A yox1-9A	YOR341W	RPA190	rpa190-1	0.1287	8e-05
YHP1 YOX1	yhp1-13A yox1-9A	YDR045C	RPC11	rpc11-ph	0.14761	0.0002
YHP1 YOX1	yhp1-13A yox1-9A	YKR081C	RPF2	rpf2-ph	0.10808	4e-05
YHP1 YOX1	yhp1-13A yox1-9A	YLR029C	RPL15A	ylr029c-ph	0.1655	0.00034
YHP1 YOX1	yhp1-13A yox1-9A	YFR032C-A	RPL29	RPL29	0.12705	0.00152
YHP1 YOX1	yhp1-13A yox1-9A	YDL020C	RPN4	RPN4	0.09655	1e-05
YHP1 YOX1	yhp1-13A yox1-9A	YER116C	SLX8	SLX8	0.08726	7e-05
YHP1 YOX1	yhp1-13A yox1-9A	YGR081C	SLX9	SLX9	0.1695	0.0065
YHP1 YOX1	yhp1-13A yox1-9A	YFR031C	SMC2	smc2-8	0.27918	0.00588
YHP1 YOX1	yhp1-13A yox1-9A	YLR086W	SMC4	smc4-1	0.27555	0.00012
YHP1 YOX1	yhp1-13A yox1-9A	YOR149C	SMP3	smp3-2	0.08317	0.00022
YHP1 YOX1	yhp1-13A yox1-9A	YDR082W	STN1	stn1-13	0.08863	6e-05

## Sheet: yhp1del_yox1del NE
Query ORF	Query Name	Array ORF	Array Name	Array annotation	Score	p-Value
YHP1 YOX1	yhp1del yox1del	YPR120C	CLB5		-0.66833	0.00919
YHP1 YOX1	yhp1del yox1del	YPR024W	YME1		-0.5061	0.00016
YHP1 YOX1	yhp1del yox1del	YHR200W	RPN10		-0.50246	0.00214
YHP1 YOX1	yhp1del yox1del	YOL004W	SIN3		-0.44459	0.00024
YHP1 YOX1	yhp1del yox1del	YDR245W	MNN10		-0.44357	0.00278
YHP1 YOX1	yhp1del yox1del	YGL007W	YGL007W		-0.37691	0.01488
YHP1 YOX1	yhp1del yox1del	YKL053C-A	MDM35		-0.37622	0.00474
YHP1 YOX1	yhp1del yox1del	YOR082C	YOR082C		-0.36597	0.00179
YHP1 YOX1	yhp1del yox1del	YDR149C	YDR149C		-0.3565	0.00222
YHP1 YOX1	yhp1del yox1del	YHR189W	PTH1		-0.34201	0.00159
YHP1 YOX1	yhp1del yox1del	YOR325W	YOR325W		-0.29695	0.00165
YHP1 YOX1	yhp1del yox1del	YDR269C	YDR269C		-0.28008	0.00039
YHP1 YOX1	yhp1del yox1del	YMR256C	COX7		-0.27683	0.00236
YHP1 YOX1	yhp1del yox1del	YGR183C	QCR9		-0.24943	0.00019
YHP1 YOX1	yhp1del yox1del	YBR231C	SWC5		-0.24398	0.00271
YHP1 YOX1	yhp1del yox1del	YHR125W	YHR125W		-0.24272	0.00024
YHP1 YOX1	yhp1del yox1del	YGR254W	ENO1		-0.24141	2e-05
YHP1 YOX1	yhp1del yox1del	YLR418C	CDC73		-0.24103	0.00362
YHP1 YOX1	yhp1del yox1del	YOL119C	MCH4		-0.24089	0.00133
YHP1 YOX1	yhp1del yox1del	YKR034W	DAL80		-0.23226	0.00018
YHP1 YOX1	yhp1del yox1del	YBL072C	RPS8A		-0.23136	0.00261
YHP1 YOX1	yhp1del yox1del	YGR231C	PHB2		-0.2291	0.00059
YHP1 YOX1	yhp1del yox1del	YGR270W	YTA7		-0.22828	0.00053
YHP1 YOX1	yhp1del yox1del	YPL183W-A	RTC6		-0.2178	6e-05
YHP1 YOX1	yhp1del yox1del	YOR350C	MNE1		-0.21657	0.00157
YHP1 YOX1	yhp1del yox1del	YLL006W	MMM1		-0.21589	0.00249
YHP1 YOX1	yhp1del yox1del	YDL033C	SLM3		-0.2102	0.00121
YHP1 YOX1	yhp1del yox1del	YPL109C	YPL109C		-0.20997	0.00207
YHP1 YOX1	yhp1del yox1del	YBL031W	SHE1		-0.20652	0.02077
YHP1 YOX1	yhp1del yox1del	YKR029C	SET3		-0.20347	0.00187
YHP1 YOX1	yhp1del yox1del	YKR028W	SAP190		-0.20162	0.00041
YHP1 YOX1	yhp1del yox1del	YGR281W	YOR1		-0.2007	0.00014
YHP1 YOX1	yhp1del yox1del	YHR081W	LRP1		-0.20045	0.0001
YHP1 YOX1	yhp1del yox1del	YCL044C	MGR1		-0.19878	9e-05
YHP1 YOX1	yhp1del yox1del	YKL073W	LHS1		-0.19789	0.0058
YHP1 YOX1	yhp1del yox1del	YBR046C	ZTA1		-0.19691	0.00106
YHP1 YOX1	yhp1del yox1del	YGR092W	DBF2		-0.19526	0.00255
YHP1 YOX1	yhp1del yox1del	YGR132C	PHB1		-0.19354	0.00076
YHP1 YOX1	yhp1del yox1del	YLR093C	NYV1		-0.19155	0.00048
YHP1 YOX1	yhp1del yox1del	YKR044W	UIP5		-0.19144	0.0016
YHP1 YOX1	yhp1del yox1del	YHL023C	NPR3		-0.18899	0.00269
YHP1 YOX1	yhp1del yox1del	YAL013W	DEP1		-0.18863	0.00012
YHP1 YOX1	yhp1del yox1del	YPR076W	YPR076W		-0.18748	0.00222
YHP1 YOX1	yhp1del yox1del	YDR116C	MRPL1		-0.1871	3e-05
YHP1 YOX1	yhp1del yox1del	YDR289C	RTT103		-0.18658	0.00085
YHP1 YOX1	yhp1del yox1del	YER143W	DDI1		-0.18472	0.00251
YHP1 YOX1	yhp1del yox1del	YBR267W	REI1		-0.18111	0.0233
YHP1 YOX1	yhp1del yox1del	YMR272C	SCS7		-0.18092	0.00176
YHP1 YOX1	yhp1del yox1del	YGL066W	SGF73		-0.18062	6e-05
YHP1 YOX1	yhp1del yox1del	YCR028C-A	RIM1		-0.17889	0.00076
YHP1 YOX1	yhp1del yox1del	YLR131C	ACE2		-0.17882	1e-05
YHP1 YOX1	yhp1del yox1del	YBR095C	RXT2		-0.1778	2e-05
YHP1 YOX1	yhp1del yox1del	YBR269C	FMP21		-0.17756	0.00479
YHP1 YOX1	yhp1del yox1del	YBR007C	DSF2		-0.17711	0.00024
YHP1 YOX1	yhp1del yox1del	YGL050W	TYW3		-0.17501	0.00211
YHP1 YOX1	yhp1del yox1del	YER162C	RAD4		-0.17201	0.00627
YHP1 YOX1	yhp1del yox1del	YIL064W	SEE1		-0.17195	0.00175
YHP1 YOX1	yhp1del yox1del	YOR065W	CYT1		-0.17184	0.00012
YHP1 YOX1	yhp1del yox1del	YAL026C	DRS2		-0.17182	0.00775
YHP1 YOX1	yhp1del yox1del	YAL055W	PEX22		-0.16885	0.00017
YHP1 YOX1	yhp1del yox1del	YPR145W	ASN1		-0.16857	0.00018
YHP1 YOX1	yhp1del yox1del	YLR214W	FRE1		-0.16798	0.00025
YHP1 YOX1	yhp1del yox1del	YLR085C	ARP6		-0.16702	0.00096
YHP1 YOX1	yhp1del yox1del	YKL062W	MSN4		-0.16671	0.00138
YHP1 YOX1	yhp1del yox1del	YNR002C	ATO2		-0.1651	0.00167
YHP1 YOX1	yhp1del yox1del	YKR053C	YSR3		-0.1645	0.00187
YHP1 YOX1	yhp1del yox1del	YLR361C	DCR2		-0.16435	0.00028
YHP1 YOX1	yhp1del yox1del	YHR031C	RRM3		-0.16354	0.00326
YHP1 YOX1	yhp1del yox1del	YIL159W	BNR1		-0.16203	0.00021
YHP1 YOX1	yhp1del yox1del	YIL167W	SDL1		-0.162	6e-05
YHP1 YOX1	yhp1del yox1del	YDL076C	RXT3		-0.1615	0.00172
YHP1 YOX1	yhp1del yox1del	YJL168C	SET2		-0.16025	4e-05
YHP1 YOX1	yhp1del yox1del	YIL084C	SDS3		-0.15971	5e-05
YHP1 YOX1	yhp1del yox1del	YLR038C	COX12		-0.15857	0.00026
YHP1 YOX1	yhp1del yox1del	YNL081C	SWS2		-0.15826	0.00104
YHP1 YOX1	yhp1del yox1del	YDR058C	TGL2		-0.15755	0.00013
YHP1 YOX1	yhp1del yox1del	YGR269W	YGR269W		-0.15754	0.00462
YHP1 YOX1	yhp1del yox1del	YOR125C	CAT5		-0.15751	0.001
YHP1 YOX1	yhp1del yox1del	YJL165C	HAL5		-0.15737	0.00024
YHP1 YOX1	yhp1del yox1del	YKR065C	PAM17		-0.15688	0.00033
YHP1 YOX1	yhp1del yox1del	YJL208C	NUC1		-0.15665	0.00564
YHP1 YOX1	yhp1del yox1del	YGL244W	RTF1		-0.15624	0.00222
YHP1 YOX1	yhp1del yox1del	YDL013W	SLX5		-0.15554	0.00123
YHP1 YOX1	yhp1del yox1del	YHR167W	THP2		-0.15459	0.00022
YHP1 YOX1	yhp1del yox1del	YJR100C	AIM25		-0.15345	0.00106
YHP1 YOX1	yhp1del yox1del	YPR141C	KAR3		-0.15254	0.00281
YHP1 YOX1	yhp1del yox1del	YDR277C	MTH1		-0.15244	0.00243
YHP1 YOX1	yhp1del yox1del	YPR196W	YPR196W		-0.15196	9e-05
YHP1 YOX1	yhp1del yox1del	YDR254W	CHL4		-0.1512	0.00184
YHP1 YOX1	yhp1del yox1del	YOR306C	MCH5		-0.14945	0.00297
YHP1 YOX1	yhp1del yox1del	YAL019W	FUN30		-0.14864	0.00306
YHP1 YOX1	yhp1del yox1del	YIL071C	PCI8		-0.14847	0.00044
YHP1 YOX1	yhp1del yox1del	YKR024C	DBP7		-0.14817	0.0012
YHP1 YOX1	yhp1del yox1del	YDR316W	OMS1		-0.14793	0.00022
YHP1 YOX1	yhp1del yox1del	YBR104W	YMC2		-0.14788	0.00019
YHP1 YOX1	yhp1del yox1del	YDR273W	DON1		-0.14786	0.00647
YHP1 YOX1	yhp1del yox1del	YPR064W	YPR064W		-0.14666	0.00082
YHP1 YOX1	yhp1del yox1del	YLR118C	YLR118C		-0.14504	0.00069
YHP1 YOX1	yhp1del yox1del	YGL203C	KEX1		-0.14501	0.00054
YHP1 YOX1	yhp1del yox1del	YDL100C	GET3		-0.14408	0.00397
YHP1 YOX1	yhp1del yox1del	YKL010C	UFD4		-0.14368	0.00265
YHP1 YOX1	yhp1del yox1del	YGL060W	YBP2		-0.14354	0.01506
YHP1 YOX1	yhp1del yox1del	YDL110C	TMA17		-0.14227	7e-05
YHP1 YOX1	yhp1del yox1del	YKL039W	PTM1		-0.14216	0.00081
YHP1 YOX1	yhp1del yox1del	YGR210C	YGR210C		-0.142	0.00084
YHP1 YOX1	yhp1del yox1del	YHR041C	SRB2		-0.14171	0.00087
YHP1 YOX1	yhp1del yox1del	YKR102W	FLO10		-0.14056	0.0051
YHP1 YOX1	yhp1del yox1del	YPR037C	ERV2		-0.1404	0.00154
YHP1 YOX1	yhp1del yox1del	YHR022C	YHR022C		-0.13995	0.00145
YHP1 YOX1	yhp1del yox1del	YLR334C	YLR334C		-0.13983	5e-05
YHP1 YOX1	yhp1del yox1del	YLL016W	SDC25		-0.13922	0.00075
YHP1 YOX1	yhp1del yox1del	YHR123W	EPT1		-0.13861	0.0023
YHP1 YOX1	yhp1del yox1del	YLL042C	ATG10		-0.13796	0.00343
YHP1 YOX1	yhp1del yox1del	YDR207C	UME6		-0.13785	0.0021
YHP1 YOX1	yhp1del yox1del	YJL145W	SFH5		-0.13752	0.00242
YHP1 YOX1	yhp1del yox1del	YOR223W	YOR223W		-0.13751	0.00044
YHP1 YOX1	yhp1del yox1del	YHR045W	YHR045W		-0.13743	0.00043
YHP1 YOX1	yhp1del yox1del	YNR033W	ABZ1		-0.13677	0.00049
YHP1 YOX1	yhp1del yox1del	YKL071W	YKL071W		-0.13625	0.00501
YHP1 YOX1	yhp1del yox1del	YCL069W	VBA3		-0.13601	0.00326
YHP1 YOX1	yhp1del yox1del	YKL198C	PTK1		-0.1354	0.00014
YHP1 YOX1	yhp1del yox1del	YNL136W	EAF7		-0.13515	0.00025
YHP1 YOX1	yhp1del yox1del	YIL011W	TIR3		-0.13491	0.01131
YHP1 YOX1	yhp1del yox1del	YOR360C	PDE2		-0.1348	7e-05
YHP1 YOX1	yhp1del yox1del	YIL095W	PRK1		-0.13477	0.00053
YHP1 YOX1	yhp1del yox1del	YGR203W	YCH1		-0.1343	6e-05
YHP1 YOX1	yhp1del yox1del	YLR065C	ENV10		-0.13423	0.04611
YHP1 YOX1	yhp1del yox1del	YGR027C	RPS25A		-0.13422	0.00393
YHP1 YOX1	yhp1del yox1del	YKL093W	MBR1		-0.13414	0.00378
YHP1 YOX1	yhp1del yox1del	YJR075W	HOC1		-0.1341	0.00022
YHP1 YOX1	yhp1del yox1del	YGR084C	MRP13		-0.13392	0.00189
YHP1 YOX1	yhp1del yox1del	YHR150W	PEX28		-0.13391	0.00563
YHP1 YOX1	yhp1del yox1del	YGL230C	YGL230C		-0.13366	0.00221
YHP1 YOX1	yhp1del yox1del	YBL106C	SRO77		-0.13298	0.00152
YHP1 YOX1	yhp1del yox1del	YJL188C	YJL188C		-0.13297	0.00021
YHP1 YOX1	yhp1del yox1del	YGL202W	ARO8		-0.13283	0.00444
YHP1 YOX1	yhp1del yox1del	YGR152C	RSR1		-0.13261	0.00132
YHP1 YOX1	yhp1del yox1del	YNL082W	PMS1		-0.13231	4e-05
YHP1 YOX1	yhp1del yox1del	YGL045W	RIM8		-0.13185	0.00045
YHP1 YOX1	yhp1del yox1del	YIL052C	RPL34B		-0.13174	0.00394
YHP1 YOX1	yhp1del yox1del	YDR165W	TRM82		-0.13136	3e-05
YHP1 YOX1	yhp1del yox1del	YHR202W	YHR202W		-0.13103	0.00065
YHP1 YOX1	yhp1del yox1del	YOR339C	UBC11		-0.13098	0.00062
YHP1 YOX1	yhp1del yox1del	YLR053C	YLR053C		-0.1307	0.00012
YHP1 YOX1	yhp1del yox1del	YDL118W	YDL118W		-0.13035	0.00236
YHP1 YOX1	yhp1del yox1del	YGR053C	YGR053C		-0.12997	1e-05
YHP1 YOX1	yhp1del yox1del	YDR253C	MET32		-0.1299	0.00111
YHP1 YOX1	yhp1del yox1del	YGL019W	CKB1		-0.1297	0.00056
YHP1 YOX1	yhp1del yox1del	YGL259W	YPS5		-0.12956	0.00047
YHP1 YOX1	yhp1del yox1del	YNR041C	COQ2		-0.12951	0.00079
YHP1 YOX1	yhp1del yox1del	YDR270W	CCC2		-0.12908	0.00207
YHP1 YOX1	yhp1del yox1del	YPR065W	ROX1		-0.12856	0.00149
YHP1 YOX1	yhp1del yox1del	YBR063C	YBR063C		-0.12842	0.0013
YHP1 YOX1	yhp1del yox1del	YJL045W	YJL045W		-0.12782	0.00037
YHP1 YOX1	yhp1del yox1del	YDR018C	YDR018C		-0.12774	0.01289
YHP1 YOX1	yhp1del yox1del	YBL032W	HEK2		-0.12758	0.00018
YHP1 YOX1	yhp1del yox1del	YKL220C	FRE2		-0.12711	0.00302
YHP1 YOX1	yhp1del yox1del	YDL035C	GPR1		-0.12658	0.00035
YHP1 YOX1	yhp1del yox1del	YOR091W	TMA46		-0.12636	0.00038
YHP1 YOX1	yhp1del yox1del	YGL235W	YGL235W		-0.12599	0.00197
YHP1 YOX1	yhp1del yox1del	YCL075W	YCL075W		-0.1259	0.0028
YHP1 YOX1	yhp1del yox1del	YGR080W	TWF1		-0.12561	0.00029
YHP1 YOX1	yhp1del yox1del	YGR072W	UPF3		-0.12542	0.00059
YHP1 YOX1	yhp1del yox1del	YBR114W	RAD16		-0.12539	0.0011
YHP1 YOX1	yhp1del yox1del	YBR103W	SIF2		-0.12528	0.00011
YHP1 YOX1	yhp1del yox1del	YOR113W	AZF1		-0.12523	0.00258
YHP1 YOX1	yhp1del yox1del	YDL074C	BRE1		-0.12496	0.00069
YHP1 YOX1	yhp1del yox1del	YGR034W	RPL26B		-0.12461	2e-05
YHP1 YOX1	yhp1del yox1del	YGL016W	KAP122		-0.12458	0.00217
YHP1 YOX1	yhp1del yox1del	YFR011C	AIM13		-0.12443	0.00016
YHP1 YOX1	yhp1del yox1del	YJL117W	PHO86		-0.12424	0.00074
YHP1 YOX1	yhp1del yox1del	YGR137W	YGR137W		-0.12376	0.00023
YHP1 YOX1	yhp1del yox1del	YAR002W	NUP60		-0.12357	0.00046
YHP1 YOX1	yhp1del yox1del	YOR108W	LEU9		-0.12341	0.0002
YHP1 YOX1	yhp1del yox1del	YAR029W	YAR029W		-0.12336	0.00231
YHP1 YOX1	yhp1del yox1del	YOR293W	RPS10A		-0.12319	0.00016
YHP1 YOX1	yhp1del yox1del	YNL010W	YNL010W		-0.12252	0.00021
YHP1 YOX1	yhp1del yox1del	YIL050W	PCL7		-0.12219	0.00111
YHP1 YOX1	yhp1del yox1del	YKL168C	KKQ8		-0.12217	0.0012
YHP1 YOX1	yhp1del yox1del	YNL003C	PET8		-0.12203	0.00015
YHP1 YOX1	yhp1del yox1del	YDR061W	YDR061W		-0.12161	0.00353
YHP1 YOX1	yhp1del yox1del	YIL086C	YIL086C		-0.12124	0.0003
YHP1 YOX1	yhp1del yox1del	YDR336W	YDR336W		-0.12114	4e-05
YHP1 YOX1	yhp1del yox1del	YPR172W	YPR172W		-0.12109	0.0006
YHP1 YOX1	yhp1del yox1del	YBR132C	AGP2		-0.12093	0.00147
YHP1 YOX1	yhp1del yox1del	YLR193C	UPS1		-0.12014	0.00013
YHP1 YOX1	yhp1del yox1del	YBR095C	RXT2		-0.12011	0.00041
YHP1 YOX1	yhp1del yox1del	YFL043C	YFL043C		-0.11934	0.00127
YHP1 YOX1	yhp1del yox1del	YJL137C	GLG2		-0.11925	0.00047
YHP1 YOX1	yhp1del yox1del	YOR220W	RCN2		-0.11899	0.00076
YHP1 YOX1	yhp1del yox1del	YBR224W	YBR224W		-0.11882	0.00273
YHP1 YOX1	yhp1del yox1del	YOR185C	GSP2		-0.11881	0.00057
YHP1 YOX1	yhp1del yox1del	YNL049C	SFB2		-0.11852	6e-05
YHP1 YOX1	yhp1del yox1del	YDR057W	YOS9		-0.11761	0.0024
YHP1 YOX1	yhp1del yox1del	YGL237C	HAP2		-0.11714	0.00029
YHP1 YOX1	yhp1del yox1del	YHR135C	YCK1		-0.11686	0.0001
YHP1 YOX1	yhp1del yox1del	YPL174C	NIP100		-0.11669	0.00153
YHP1 YOX1	yhp1del yox1del	YCR033W	SNT1		-0.11645	2e-05
YHP1 YOX1	yhp1del yox1del	YDR244W	PEX5		-0.11627	0.00253
YHP1 YOX1	yhp1del yox1del	YGL170C	SPO74		-0.11563	2e-05
YHP1 YOX1	yhp1del yox1del	YIL170W	HXT12		-0.1153	0.00063
YHP1 YOX1	yhp1del yox1del	YIL008W	URM1		-0.11491	0.00039
YHP1 YOX1	yhp1del yox1del	YJL053W	PEP8		-0.11488	0.00264
YHP1 YOX1	yhp1del yox1del	YHR073W	OSH3		-0.11481	0.00875
YHP1 YOX1	yhp1del yox1del	YJL216C	IMA5		-0.1144	0.00026
YHP1 YOX1	yhp1del yox1del	YJL151C	SNA3		-0.11384	0.0002
YHP1 YOX1	yhp1del yox1del	YJR039W	YJR039W		-0.11381	0.00013
YHP1 YOX1	yhp1del yox1del	YKL222C	YKL222C		-0.11363	0.00021
YHP1 YOX1	yhp1del yox1del	YBR131W	CCZ1		-0.11343	0.00019
YHP1 YOX1	yhp1del yox1del	YKL217W	JEN1		-0.11325	0.00078
YHP1 YOX1	yhp1del yox1del	YKL040C	NFU1		-0.11295	7e-05
YHP1 YOX1	yhp1del yox1del	YPL030W	TRM44		-0.11211	0.00015
YHP1 YOX1	yhp1del yox1del	YKL072W	STB6		-0.11202	7e-05
YHP1 YOX1	yhp1del yox1del	YBR284W	YBR284W		-0.11171	0.001
YHP1 YOX1	yhp1del yox1del	YJL106W	IME2		-0.11164	0.00027
YHP1 YOX1	yhp1del yox1del	YBR226C	YBR226C		-0.11108	0.00107
YHP1 YOX1	yhp1del yox1del	YHR082C	KSP1		-0.11057	0.00137
YHP1 YOX1	yhp1del yox1del	YDR249C	YDR249C		-0.1105	0
YHP1 YOX1	yhp1del yox1del	YNL115C	YNL115C		-0.11044	0.00063
YHP1 YOX1	yhp1del yox1del	YDL006W	PTC1		-0.11034	0.00044
YHP1 YOX1	yhp1del yox1del	YHR151C	MTC6		-0.11032	0.0014
YHP1 YOX1	yhp1del yox1del	YPL088W	YPL088W		-0.10992	2e-05
YHP1 YOX1	yhp1del yox1del	YPR063C	YPR063C		-0.10976	0.00015
YHP1 YOX1	yhp1del yox1del	YBR161W	CSH1		-0.1097	0.00099
YHP1 YOX1	yhp1del yox1del	YMR154C	RIM13		-0.10964	0.00101
YHP1 YOX1	yhp1del yox1del	YJL095W	BCK1		-0.10964	0.00116
YHP1 YOX1	yhp1del yox1del	YGR038W	ORM1		-0.10937	0.00068
YHP1 YOX1	yhp1del yox1del	YAL028W	FRT2		-0.1093	0.00018
YHP1 YOX1	yhp1del yox1del	YJL055W	YJL055W		-0.1092	4e-05
YHP1 YOX1	yhp1del yox1del	YIL110W	HPM1		-0.10914	0.00013
YHP1 YOX1	yhp1del yox1del	YBR229C	ROT2		-0.10905	0.00045
YHP1 YOX1	yhp1del yox1del	YMR137C	PSO2		-0.10889	0.00095
YHP1 YOX1	yhp1del yox1del	YGL084C	GUP1		-0.10873	0.00355
YHP1 YOX1	yhp1del yox1del	YFL030W	AGX1		-0.10868	0.00069
YHP1 YOX1	yhp1del yox1del	YOR041C	YOR041C		-0.10837	0.00026
YHP1 YOX1	yhp1del yox1del	YLR250W	SSP120		-0.10836	0.00054
YHP1 YOX1	yhp1del yox1del	YOR381W	FRE3		-0.10808	0.00047
YHP1 YOX1	yhp1del yox1del	YBR076W	ECM8		-0.10799	0.00125
YHP1 YOX1	yhp1del yox1del	YOR263C	YOR263C		-0.10785	0.00017
YHP1 YOX1	yhp1del yox1del	YIL162W	SUC2		-0.10722	0.00017
YHP1 YOX1	yhp1del yox1del	YFL034W	YFL034W		-0.10716	1e-05
YHP1 YOX1	yhp1del yox1del	YBR169C	SSE2		-0.10709	0.0007
YHP1 YOX1	yhp1del yox1del	YPL213W	LEA1		-0.10696	0.00848
YHP1 YOX1	yhp1del yox1del	YHR156C	LIN1		-0.10657	0.00126
YHP1 YOX1	yhp1del yox1del	YDR334W	SWR1		-0.10631	0.00019
YHP1 YOX1	yhp1del yox1del	YPL116W	HOS3		-0.10598	2e-05
YHP1 YOX1	yhp1del yox1del	YFL013W-A	YFL013W-A		-0.10595	0.00172
YHP1 YOX1	yhp1del yox1del	YMR155W	YMR155W		-0.10591	0.00084
YHP1 YOX1	yhp1del yox1del	YKR031C	SPO14		-0.1056	0.00064
YHP1 YOX1	yhp1del yox1del	YPR070W	MED1		-0.10543	0.0011
YHP1 YOX1	yhp1del yox1del	YKR058W	GLG1		-0.10516	0.0003
YHP1 YOX1	yhp1del yox1del	YHR079C	IRE1		-0.10516	0.00051
YHP1 YOX1	yhp1del yox1del	YOR090C	PTC5		-0.10486	0.0005
YHP1 YOX1	yhp1del yox1del	YGR188C	BUB1		-0.10453	0.00538
YHP1 YOX1	yhp1del yox1del	YFR030W	MET10		-0.10408	0.0004
YHP1 YOX1	yhp1del yox1del	YDL078C	MDH3		-0.10403	0.00612
YHP1 YOX1	yhp1del yox1del	YJR130C	STR2		-0.10388	0.00012
YHP1 YOX1	yhp1del yox1del	YPL161C	BEM4		-0.10352	0.00046
YHP1 YOX1	yhp1del yox1del	YHR110W	ERP5		-0.10338	0.00165
YHP1 YOX1	yhp1del yox1del	YJL217W	REE1		-0.103	0.00505
YHP1 YOX1	yhp1del yox1del	YJL193W	YJL193W		-0.10282	1e-05
YHP1 YOX1	yhp1del yox1del	YBR238C	YBR238C		-0.10257	0.00026
YHP1 YOX1	yhp1del yox1del	YJR129C	YJR129C		-0.10251	7e-05
YHP1 YOX1	yhp1del yox1del	YDR151C	CTH1		-0.10217	0.00075
YHP1 YOX1	yhp1del yox1del	YBL079W	NUP170		-0.10186	8e-05
YHP1 YOX1	yhp1del yox1del	YNL122C	YNL122C		-0.10183	0.00219
YHP1 YOX1	yhp1del yox1del	YOR054C	VHS3		-0.10158	0.00141
YHP1 YOX1	yhp1del yox1del	YOR275C	RIM20		-0.10147	0.00035
YHP1 YOX1	yhp1del yox1del	YOR128C	ADE2		-0.10135	0.0001
YHP1 YOX1	yhp1del yox1del	YAR002C-A	ERP1		-0.10095	0.00182
YHP1 YOX1	yhp1del yox1del	YNL141W	AAH1		-0.10088	0.00089
YHP1 YOX1	yhp1del yox1del	YPL224C	MMT2		-0.10081	6e-05
YHP1 YOX1	yhp1del yox1del	YHR176W	FMO1		-0.10055	0.00097
YHP1 YOX1	yhp1del yox1del	YHR209W	CRG1		-0.10047	0.00029
YHP1 YOX1	yhp1del yox1del	YLR234W	TOP3		-0.10037	0.00104
YHP1 YOX1	yhp1del yox1del	YFR048W	RMD8		-0.10011	0.00372
YHP1 YOX1	yhp1del yox1del	YBL069W	AST1		-0.10007	0.00052
YHP1 YOX1	yhp1del yox1del	YDR294C	DPL1		-0.1	0.00022
YHP1 YOX1	yhp1del yox1del	YKL091C	YKL091C		-0.0995	0.00048
YHP1 YOX1	yhp1del yox1del	YOR317W	FAA1		-0.09949	0.00019
YHP1 YOX1	yhp1del yox1del	YJL163C	YJL163C		-0.09948	0.00282
YHP1 YOX1	yhp1del yox1del	YGL165C	YGL165C		-0.09931	3e-05
YHP1 YOX1	yhp1del yox1del	YCL016C	DCC1		-0.09909	0.00014
YHP1 YOX1	yhp1del yox1del	YMR180C	CTL1		-0.09887	4e-05
YHP1 YOX1	yhp1del yox1del	YBR271W	EFM2		-0.0987	0.00011
YHP1 YOX1	yhp1del yox1del	YPR191W	QCR2		-0.09868	0.00631
YHP1 YOX1	yhp1del yox1del	YFR034C	PHO4		-0.09863	3e-05
YHP1 YOX1	yhp1del yox1del	YBR118W	TEF2		-0.09833	0.00034
YHP1 YOX1	yhp1del yox1del	YNL079C	TPM1		-0.09825	0.00052
YHP1 YOX1	yhp1del yox1del	YOR304C-A	YOR304C-A		-0.09808	0.00247
YHP1 YOX1	yhp1del yox1del	YKL201C	MNN4		-0.09749	1e-05
YHP1 YOX1	yhp1del yox1del	YFR057W	YFR057W		-0.09748	0.0004
YHP1 YOX1	yhp1del yox1del	YKL114C	APN1		-0.09746	0.00038
YHP1 YOX1	yhp1del yox1del	YGL056C	SDS23		-0.09737	6e-05
YHP1 YOX1	yhp1del yox1del	YOR221C	MCT1		-0.09731	0.00255
YHP1 YOX1	yhp1del yox1del	YJR061W	YJR061W		-0.09727	1e-05
YHP1 YOX1	yhp1del yox1del	YKR026C	GCN3		-0.09717	0.00074
YHP1 YOX1	yhp1del yox1del	YBR083W	TEC1		-0.09688	0.00183
YHP1 YOX1	yhp1del yox1del	YBR062C	YBR062C		-0.0962	0.00026
YHP1 YOX1	yhp1del yox1del	YDR181C	SAS4		-0.09609	1e-05
YHP1 YOX1	yhp1del yox1del	YLR395C	COX8		-0.09591	5e-05
YHP1 YOX1	yhp1del yox1del	YDR162C	NBP2		-0.0956	0.00884
YHP1 YOX1	yhp1del yox1del	YPL144W	POC4		-0.09543	0.00133
YHP1 YOX1	yhp1del yox1del	YPR170C	YPR170C		-0.09539	0.00011
YHP1 YOX1	yhp1del yox1del	YOR382W	FIT2		-0.09452	6e-05
YHP1 YOX1	yhp1del yox1del	YOR121C	YOR121C		-0.09439	0.00057
YHP1 YOX1	yhp1del yox1del	YPL058C	PDR12		-0.09428	0.00076
YHP1 YOX1	yhp1del yox1del	YOR089C	VPS21		-0.09411	0.00086
YHP1 YOX1	yhp1del yox1del	YJR146W	YJR146W		-0.09371	4e-05
YHP1 YOX1	yhp1del yox1del	YOR368W	RAD17		-0.09371	0.00016
YHP1 YOX1	yhp1del yox1del	YFR007W	YFH7		-0.09367	0.00022
YHP1 YOX1	yhp1del yox1del	YPL145C	KES1		-0.09361	0.00017
YHP1 YOX1	yhp1del yox1del	YLR206W	ENT2		-0.09361	0.00104
YHP1 YOX1	yhp1del yox1del	YER114C	BOI2		-0.09349	0.0015
YHP1 YOX1	yhp1del yox1del	YHR061C	GIC1		-0.09348	0.00525
YHP1 YOX1	yhp1del yox1del	YGR181W	TIM13		-0.09333	0.00201
YHP1 YOX1	yhp1del yox1del	YLR146C	SPE4		-0.09213	0.00489
YHP1 YOX1	yhp1del yox1del	YPR119W	CLB2		-0.0921	0.00126
YHP1 YOX1	yhp1del yox1del	YPR013C	YPR013C		-0.09183	0.00033
YHP1 YOX1	yhp1del yox1del	YJR033C	RAV1		-0.09179	0.00158
YHP1 YOX1	yhp1del yox1del	YLR059C	REX2		-0.09161	0.00046
YHP1 YOX1	yhp1del yox1del	YOR292C	YOR292C		-0.09157	9e-05
YHP1 YOX1	yhp1del yox1del	YLR194C	YLR194C		-0.09149	0.00011
YHP1 YOX1	yhp1del yox1del	YOL013W-A	YOL013W-A		-0.09145	0.00038
YHP1 YOX1	yhp1del yox1del	YIR037W	HYR1		-0.09141	0.00032
YHP1 YOX1	yhp1del yox1del	YLL017W	YLL017W		-0.09138	0.00025
YHP1 YOX1	yhp1del yox1del	YPR135W	CTF4		-0.09118	0.0011
YHP1 YOX1	yhp1del yox1del	YCL057W	PRD1		-0.09105	0.00126
YHP1 YOX1	yhp1del yox1del	YJR139C	HOM6		-0.09086	2e-05
YHP1 YOX1	yhp1del yox1del	YDL056W	MBP1		-0.09075	0.00019
YHP1 YOX1	yhp1del yox1del	YOR264W	DSE3		-0.09073	0.00113
YHP1 YOX1	yhp1del yox1del	YMR100W	MUB1		-0.09057	0.00014
YHP1 YOX1	yhp1del yox1del	YHR134W	WSS1		-0.09054	0.00222
YHP1 YOX1	yhp1del yox1del	YBL102W	SFT2		-0.09053	6e-05
YHP1 YOX1	yhp1del yox1del	YGR212W	SLI1		-0.09047	0.00028
YHP1 YOX1	yhp1del yox1del	YGL152C	YGL152C		-0.09041	6e-05
YHP1 YOX1	yhp1del yox1del	YPR122W	AXL1		-0.09033	9e-05
YHP1 YOX1	yhp1del yox1del	YBR242W	YBR242W		-0.0902	0.00024
YHP1 YOX1	yhp1del yox1del	YLR063W	YLR063W		-0.09007	0.00027
YHP1 YOX1	yhp1del yox1del	YPR195C	YPR195C		-0.09006	0.00021
YHP1 YOX1	yhp1del yox1del	YJL161W	FMP33		-0.09005	9e-05
YHP1 YOX1	yhp1del yox1del	YGR197C	SNG1		-0.08976	0.00016
YHP1 YOX1	yhp1del yox1del	YGR028W	MSP1		-0.08974	0.00017
YHP1 YOX1	yhp1del yox1del	YLR014C	PPR1		-0.08928	3e-05
YHP1 YOX1	yhp1del yox1del	YPR150W	YPR150W		-0.08861	0.00519
YHP1 YOX1	yhp1del yox1del	YGL175C	SAE2		-0.08836	0.00023
YHP1 YOX1	yhp1del yox1del	YIR013C	GAT4		-0.0883	0.00181
YHP1 YOX1	yhp1del yox1del	YLR319C	BUD6		-0.08825	0.00039
YHP1 YOX1	yhp1del yox1del	YIL111W	COX5B		-0.08823	0.0025
YHP1 YOX1	yhp1del yox1del	YKL174C	TPO5		-0.0881	1e-05
YHP1 YOX1	yhp1del yox1del	YKL157W	APE2		-0.08806	0.00021
YHP1 YOX1	yhp1del yox1del	YJL160C	YJL160C		-0.08803	0.00039
YHP1 YOX1	yhp1del yox1del	YNR066C	YNR066C		-0.0878	0.00024
YHP1 YOX1	yhp1del yox1del	YPL139C	UME1		-0.08765	0.00012
YHP1 YOX1	yhp1del yox1del	YFL011W	HXT10		-0.0876	0.00267
YHP1 YOX1	yhp1del yox1del	YDR209C	YDR209C		-0.08746	0.00042
YHP1 YOX1	yhp1del yox1del	YGL104C	VPS73		-0.08724	0.00052
YHP1 YOX1	yhp1del yox1del	YHL029C	OCA5		-0.08723	0.00012
YHP1 YOX1	yhp1del yox1del	YOL018C	TLG2		-0.08715	0.0002
YHP1 YOX1	yhp1del yox1del	YGR205W	TDA10		-0.08708	0.00026
YHP1 YOX1	yhp1del yox1del	YGR225W	AMA1		-0.087	0.00017
YHP1 YOX1	yhp1del yox1del	YKL178C	STE3		-0.08695	0.00173
YHP1 YOX1	yhp1del yox1del	YJR119C	JHD2		-0.08694	0.00086
YHP1 YOX1	yhp1del yox1del	YGR248W	SOL4		-0.08692	0.0041
YHP1 YOX1	yhp1del yox1del	YBR137W	YBR137W		-0.08664	0.00065
YHP1 YOX1	yhp1del yox1del	YLR034C	SMF3		-0.08651	0.0002
YHP1 YOX1	yhp1del yox1del	YBR134W	YBR134W		-0.08646	0.0001
YHP1 YOX1	yhp1del yox1del	YMR263W	SAP30		-0.08644	6e-05
YHP1 YOX1	yhp1del yox1del	YDL104C	QRI7		-0.08644	0.00111
YHP1 YOX1	yhp1del yox1del	YHR097C	YHR097C		-0.08635	0.00137
YHP1 YOX1	yhp1del yox1del	YGL213C	SKI8		-0.08612	0.00083
YHP1 YOX1	yhp1del yox1del	YIR035C	YIR035C		-0.08608	9e-05
YHP1 YOX1	yhp1del yox1del	YPR127W	YPR127W		-0.08594	0.00043
YHP1 YOX1	yhp1del yox1del	YNL052W	COX5A		-0.08587	5e-05
YHP1 YOX1	yhp1del yox1del	YJR001W	AVT1		-0.08579	0.00065
YHP1 YOX1	yhp1del yox1del	YPR193C	HPA2		-0.08572	0.00172
YHP1 YOX1	yhp1del yox1del	YHL020C	OPI1		-0.08543	0.00049
YHP1 YOX1	yhp1del yox1del	YLR121C	YPS3		-0.08536	0.00025
YHP1 YOX1	yhp1del yox1del	YCR048W	ARE1		-0.08534	0.00094
YHP1 YOX1	yhp1del yox1del	YBR074W	YBR074W		-0.08524	0.0002
YHP1 YOX1	yhp1del yox1del	YKL160W	ELF1		-0.0852	0.00065
YHP1 YOX1	yhp1del yox1del	YOR061W	CKA2		-0.08501	0.0002
YHP1 YOX1	yhp1del yox1del	YBR283C	SSH1		-0.08495	0.00177
YHP1 YOX1	yhp1del yox1del	YMR313C	TGL3		-0.0842	0.00235
YHP1 YOX1	yhp1del yox1del	YKR105C	VBA5		-0.08411	0.0012
YHP1 YOX1	yhp1del yox1del	YLR217W	YLR217W		-0.08402	0.00111
YHP1 YOX1	yhp1del yox1del	YHR130C	YHR130C		-0.08396	0.00101
YHP1 YOX1	yhp1del yox1del	YBR073W	RDH54		-0.08388	1e-05
YHP1 YOX1	yhp1del yox1del	YPR075C	OPY2		-0.08385	9e-05
YHP1 YOX1	yhp1del yox1del	YBR259W	YBR259W		-0.08363	0.0006
YHP1 YOX1	yhp1del yox1del	YMR318C	ADH6		-0.08318	0.0002
YHP1 YOX1	yhp1del yox1del	YKL212W	SAC1		-0.08285	0.01139
YHP1 YOX1	yhp1del yox1del	YOR375C	GDH1		-0.08273	0.00064
YHP1 YOX1	yhp1del yox1del	YKL136W	YKL136W		-0.08267	0.00025
YHP1 YOX1	yhp1del yox1del	YJL108C	PRM10		-0.08255	0.00033
YHP1 YOX1	yhp1del yox1del	YHR210C	YHR210C		-0.0825	0.00162
YHP1 YOX1	yhp1del yox1del	YKL008C	LAC1		-0.08247	0.00015
YHP1 YOX1	yhp1del yox1del	YGL138C	YGL138C		-0.0824	0.00085
YHP1 YOX1	yhp1del yox1del	YDR066C	RTR2		-0.08239	0.00072
YHP1 YOX1	yhp1del yox1del	YPL227C	ALG5		-0.08234	0.00014
YHP1 YOX1	yhp1del yox1del	YOL020W	TAT2		-0.08229	0.00031
YHP1 YOX1	yhp1del yox1del	YDL079C	MRK1		-0.08228	0.00132
YHP1 YOX1	yhp1del yox1del	YCL038C	ATG22		-0.08213	0.00017
YHP1 YOX1	yhp1del yox1del	YJR078W	BNA2		-0.08201	0.0014
YHP1 YOX1	yhp1del yox1del	YOL114C	YOL114C		-0.08196	8e-05
YHP1 YOX1	yhp1del yox1del	YJL057C	IKS1		-0.08194	3e-05
YHP1 YOX1	yhp1del yox1del	YER120W	SCS2		-0.0819	0.00045
YHP1 YOX1	yhp1del yox1del	YMR144W	YMR144W		-0.08187	0.00068
YHP1 YOX1	yhp1del yox1del	YDR147W	EKI1		-0.08186	0.00296
YHP1 YOX1	yhp1del yox1del	YJL162C	JJJ2		-0.0818	0.00024
YHP1 YOX1	yhp1del yox1del	YBR189W	RPS9B		-0.08139	0.00399
YHP1 YOX1	yhp1del yox1del	YBL011W	SCT1		-0.08132	0.00019
YHP1 YOX1	yhp1del yox1del	YOL103W	ITR2		-0.08126	0.00022
YHP1 YOX1	yhp1del yox1del	YLR099C	ICT1		-0.0812	0.00107
YHP1 YOX1	yhp1del yox1del	YPL183C	RTT10		-0.08115	0.00041
YHP1 YOX1	yhp1del yox1del	YPL009C	TAE2		-0.08106	0.00011
YHP1 YOX1	yhp1del yox1del	YJL155C	FBP26		-0.08073	0.00039
YHP1 YOX1	yhp1del yox1del	YDR153C	ENT5		-0.08064	0.00025
YHP1 YOX1	yhp1del yox1del	YIL090W	ICE2		-0.08056	0.00108
YHP1 YOX1	yhp1del yox1del	YJL103C	GSM1		-0.08054	0
YHP1 YOX1	yhp1del yox1del	YOL152W	FRE7		-0.08048	0.00148
Positive interactions
YHP1 YOX1	yhp1del yox1del	YGL105W	ARC1		0.50676	0.0012
YHP1 YOX1	yhp1del yox1del	YNR051C	BRE5		0.42939	5e-05
YHP1 YOX1	yhp1del yox1del	YJR074W	MOG1		0.30564	0.00218
YHP1 YOX1	yhp1del yox1del	YLR200W	YKE2		0.28971	0.00015
YHP1 YOX1	yhp1del yox1del	YKL123W	YKL123W		0.23933	0.00016
YHP1 YOX1	yhp1del yox1del	YGR135W	PRE9		0.23766	0.00014
YHP1 YOX1	yhp1del yox1del	YGL036W	YGL036W		0.22521	2e-05
YHP1 YOX1	yhp1del yox1del	YCL032W	STE50		0.22421	0.00054
YHP1 YOX1	yhp1del yox1del	YLR089C	ALT1		0.21933	0.00029
YHP1 YOX1	yhp1del yox1del	YGR018C	YGR018C		0.2192	0
YHP1 YOX1	yhp1del yox1del	YBR186W	PCH2		0.21655	0.00013
YHP1 YOX1	yhp1del yox1del	YHL044W	YHL044W		0.21171	0.0001
YHP1 YOX1	yhp1del yox1del	YOR085W	OST3		0.21144	9e-05
YHP1 YOX1	yhp1del yox1del	YFR053C	HXK1		0.20709	0.00011
YHP1 YOX1	yhp1del yox1del	YLL001W	DNM1		0.20345	2e-05
YHP1 YOX1	yhp1del yox1del	YLL013C	PUF3		0.20184	0
YHP1 YOX1	yhp1del yox1del	YNL144C	YNL144C		0.20156	0.00033
YHP1 YOX1	yhp1del yox1del	YGL252C	RTG2		0.19952	0.00053
YHP1 YOX1	yhp1del yox1del	YER151C	UBP3		0.19851	0.00065
YHP1 YOX1	yhp1del yox1del	YGL229C	SAP4		0.19788	8e-05
YHP1 YOX1	yhp1del yox1del	YDL082W	RPL13A		0.19456	0.0003
YHP1 YOX1	yhp1del yox1del	YHR207C	SET5		0.19352	1e-05
YHP1 YOX1	yhp1del yox1del	YJR116W	TDA4		0.1927	0.00016
YHP1 YOX1	yhp1del yox1del	YHR092C	HXT4		0.19248	0.00046
YHP1 YOX1	yhp1del yox1del	YGL101W	YGL101W		0.18993	0.00023
YHP1 YOX1	yhp1del yox1del	YPL014W	YPL014W		0.18848	0.00063
YHP1 YOX1	yhp1del yox1del	YKL055C	OAR1		0.18642	0.00259
YHP1 YOX1	yhp1del yox1del	YKR049C	FMP46		0.18602	0.00023
YHP1 YOX1	yhp1del yox1del	YOL090W	MSH2		0.18469	0.00249
YHP1 YOX1	yhp1del yox1del	YJL051W	IRC8		0.18344	0.00054
YHP1 YOX1	yhp1del yox1del	YJL201W	ECM25		0.18177	0.00015
YHP1 YOX1	yhp1del yox1del	YER145C	FTR1		0.18147	5e-05
YHP1 YOX1	yhp1del yox1del	YAL008W	FUN14		0.18025	0.00045
YHP1 YOX1	yhp1del yox1del	YNL076W	MKS1		0.17907	0.00011
YHP1 YOX1	yhp1del yox1del	YGR079W	YGR079W		0.17833	0.00235
YHP1 YOX1	yhp1del yox1del	YDR070C	FMP16		0.17599	0.00019
YHP1 YOX1	yhp1del yox1del	YHR015W	MIP6		0.17559	3e-05
YHP1 YOX1	yhp1del yox1del	YGR261C	APL6		0.17554	0.00024
YHP1 YOX1	yhp1del yox1del	YDR104C	SPO71		0.1737	0.00063
YHP1 YOX1	yhp1del yox1del	YKL183W	LOT5		0.17326	8e-05
YHP1 YOX1	yhp1del yox1del	YKL034W	TUL1		0.1731	2e-05
YHP1 YOX1	yhp1del yox1del	YOL006C	TOP1		0.17309	0.00023
YHP1 YOX1	yhp1del yox1del	YJL211C	YJL211C		0.17046	4e-05
YHP1 YOX1	yhp1del yox1del	YCL055W	KAR4		0.16997	0.00057
YHP1 YOX1	yhp1del yox1del	YKR048C	NAP1		0.16943	9e-05
YHP1 YOX1	yhp1del yox1del	YBR165W	UBS1		0.16901	0.00039
YHP1 YOX1	yhp1del yox1del	YDR063W	AIM7		0.16832	0.00068
YHP1 YOX1	yhp1del yox1del	YMR116C	ASC1		0.16785	0.00012
YHP1 YOX1	yhp1del yox1del	YJR117W	STE24		0.16729	0.00048
YHP1 YOX1	yhp1del yox1del	YIR005W	IST3		0.1649	0.00023
YHP1 YOX1	yhp1del yox1del	YGR194C	XKS1		0.16455	0.00017
YHP1 YOX1	yhp1del yox1del	YAL034C	FUN19		0.16441	0.00016
YHP1 YOX1	yhp1del yox1del	YIL066C	RNR3		0.16356	9e-05
YHP1 YOX1	yhp1del yox1del	YIL077C	YIL077C		0.16324	6e-05
YHP1 YOX1	yhp1del yox1del	YDR059C	UBC5		0.16199	3e-05
YHP1 YOX1	yhp1del yox1del	YIL156W	UBP7		0.16166	1e-05
YHP1 YOX1	yhp1del yox1del	YIL165C	YIL165C		0.15997	5e-05
YHP1 YOX1	yhp1del yox1del	YIL023C	YKE4		0.15994	0.0002
YHP1 YOX1	yhp1del yox1del	YGR184C	UBR1		0.1596	3e-05
YHP1 YOX1	yhp1del yox1del	YOR136W	IDH2		0.15942	0
YHP1 YOX1	yhp1del yox1del	YPR194C	OPT2		0.15901	4e-05
YHP1 YOX1	yhp1del yox1del	YKL164C	PIR1		0.15892	0.0002
YHP1 YOX1	yhp1del yox1del	YGR040W	KSS1		0.15783	0.00086
YHP1 YOX1	yhp1del yox1del	YJL148W	RPA34		0.15718	0.00013
YHP1 YOX1	yhp1del yox1del	YBR170C	NPL4		0.15688	0.00021
YHP1 YOX1	yhp1del yox1del	YDL083C	RPS16B		0.15544	0.00054
YHP1 YOX1	yhp1del yox1del	YGL179C	TOS3		0.1554	0.0009
YHP1 YOX1	yhp1del yox1del	YER142C	MAG1		0.15511	5e-05
YHP1 YOX1	yhp1del yox1del	YFL018C	LPD1		0.15442	0.00015
YHP1 YOX1	yhp1del yox1del	YHR078W	YHR078W		0.15342	0.00033
YHP1 YOX1	yhp1del yox1del	YIL146C	ATG32		0.15335	0.00017
YHP1 YOX1	yhp1del yox1del	YDR265W	PEX10		0.15279	0.00014
YHP1 YOX1	yhp1del yox1del	YGL167C	PMR1		0.15134	0.00187
YHP1 YOX1	yhp1del yox1del	YGR206W	MVB12		0.15133	0.0013
YHP1 YOX1	yhp1del yox1del	YLR262C	YPT6		0.15005	4e-05
YHP1 YOX1	yhp1del yox1del	YBR129C	OPY1		0.14952	0.00015
YHP1 YOX1	yhp1del yox1del	YLR080W	EMP46		0.14947	0.00056
YHP1 YOX1	yhp1del yox1del	YGR214W	RPS0A		0.14871	1e-05
YHP1 YOX1	yhp1del yox1del	YGR247W	CPD1		0.14769	0.00063
YHP1 YOX1	yhp1del yox1del	YJL062W	LAS21		0.14652	1e-05
YHP1 YOX1	yhp1del yox1del	YGL232W	TAN1		0.14605	0.00014
YHP1 YOX1	yhp1del yox1del	YKR030W	GMH1		0.14584	0.00018
YHP1 YOX1	yhp1del yox1del	YNL129W	NRK1		0.14506	0.00016
YHP1 YOX1	yhp1del yox1del	YDL062W	YDL062W		0.14421	0.00032
YHP1 YOX1	yhp1del yox1del	YBR138C	YBR138C		0.14376	0.00044
YHP1 YOX1	yhp1del yox1del	YPL061W	ALD6		0.14366	0.0001
YHP1 YOX1	yhp1del yox1del	YOR239W	ABP140		0.14311	0.00019
YHP1 YOX1	yhp1del yox1del	YPR052C	NHP6A		0.14296	0.0003
YHP1 YOX1	yhp1del yox1del	YHR067W	HTD2		0.14246	0.00041
YHP1 YOX1	yhp1del yox1del	YKL137W	CMC1		0.14197	2e-05
YHP1 YOX1	yhp1del yox1del	YKL221W	MCH2		0.14119	0.0005
YHP1 YOX1	yhp1del yox1del	YKL171W	NNK1		0.14086	0.0004
YHP1 YOX1	yhp1del yox1del	YMR143W	RPS16A		0.14069	0
YHP1 YOX1	yhp1del yox1del	YHR178W	STB5		0.14035	0.00018
YHP1 YOX1	yhp1del yox1del	YNL140C	YNL140C		0.13921	0.00033
YHP1 YOX1	yhp1del yox1del	YGR044C	RME1		0.13912	9e-05
YHP1 YOX1	yhp1del yox1del	YBL087C	RPL23A		0.1391	3e-05
YHP1 YOX1	yhp1del yox1del	YDR123C	INO2		0.13872	5e-05
YHP1 YOX1	yhp1del yox1del	YKL050C	YKL050C		0.13856	0.00077
YHP1 YOX1	yhp1del yox1del	YER083C	GET2		0.13836	0.0001
YHP1 YOX1	yhp1del yox1del	YAL020C	ATS1		0.13801	8e-05
YHP1 YOX1	yhp1del yox1del	YOR018W	ROD1		0.13793	8e-05
YHP1 YOX1	yhp1del yox1del	YNR065C	YNR065C		0.13781	0.00019
YHP1 YOX1	yhp1del yox1del	YBR281C	DUG2		0.13647	0.00107
YHP1 YOX1	yhp1del yox1del	YHR086W	NAM8		0.13604	0.00025
YHP1 YOX1	yhp1del yox1del	YHR080C	YHR080C		0.13591	7e-05
YHP1 YOX1	yhp1del yox1del	YOR131C	YOR131C		0.13568	0.0002
YHP1 YOX1	yhp1del yox1del	YDR191W	HST4		0.13564	0.00017
YHP1 YOX1	yhp1del yox1del	YKL041W	VPS24		0.13542	0.00072
YHP1 YOX1	yhp1del yox1del	YJL115W	ASF1		0.13523	0.00161
YHP1 YOX1	yhp1del yox1del	YOR235W	YOR235W		0.13451	0.00094
YHP1 YOX1	yhp1del yox1del	YPL074W	YTA6		0.13397	0.00039
YHP1 YOX1	yhp1del yox1del	YGR130C	YGR130C		0.13397	0.00012
YHP1 YOX1	yhp1del yox1del	YKL163W	PIR3		0.13347	0.00012
YHP1 YOX1	yhp1del yox1del	YGR043C	NQM1		0.13343	9e-05
YHP1 YOX1	yhp1del yox1del	YBL010C	YBL010C		0.13309	2e-05
YHP1 YOX1	yhp1del yox1del	YPL261C	YPL261C		0.13307	0.00031
YHP1 YOX1	yhp1del yox1del	YDR031W	MIC14		0.13306	0.00025
YHP1 YOX1	yhp1del yox1del	YJL110C	GZF3		0.13288	0.00167
YHP1 YOX1	yhp1del yox1del	YDR156W	RPA14		0.13239	2e-05
YHP1 YOX1	yhp1del yox1del	YFR023W	PES4		0.13206	4e-05
YHP1 YOX1	yhp1del yox1del	YGL147C	RPL9A		0.13195	0.00011
YHP1 YOX1	yhp1del yox1del	YBR130C	SHE3		0.1319	9e-05
YHP1 YOX1	yhp1del yox1del	YGR049W	SCM4		0.13185	0.00028
YHP1 YOX1	yhp1del yox1del	YPL064C	CWC27		0.13162	2e-05
YHP1 YOX1	yhp1del yox1del	YER085C	YER085C		0.13148	0.00049
YHP1 YOX1	yhp1del yox1del	YDR159W	SAC3		0.1313	0.00226
YHP1 YOX1	yhp1del yox1del	YBR015C	MNN2		0.13106	2e-05
YHP1 YOX1	yhp1del yox1del	YLR452C	SST2		0.13025	0.00271
YHP1 YOX1	yhp1del yox1del	YLR451W	LEU3		0.13011	0.00415
YHP1 YOX1	yhp1del yox1del	YDL080C	THI3		0.12993	1e-05
YHP1 YOX1	yhp1del yox1del	YOR349W	CIN1		0.12967	0.00059
YHP1 YOX1	yhp1del yox1del	YER079W	YER079W		0.12936	0.00094
YHP1 YOX1	yhp1del yox1del	YPR011C	YPR011C		0.12898	0.00017
YHP1 YOX1	yhp1del yox1del	YBR047W	FMP23		0.12859	0.00039
YHP1 YOX1	yhp1del yox1del	YBL094C	YBL094C		0.12847	0.00404
YHP1 YOX1	yhp1del yox1del	YKL031W	YKL031W		0.12821	9e-05
YHP1 YOX1	yhp1del yox1del	YHR075C	PPE1		0.12758	0.00525
YHP1 YOX1	yhp1del yox1del	YHR035W	YHR035W		0.12724	0.0006
YHP1 YOX1	yhp1del yox1del	YPR154W	PIN3		0.12704	2e-05
YHP1 YOX1	yhp1del yox1del	YLR189C	ATG26		0.12653	0.0003
YHP1 YOX1	yhp1del yox1del	YKL090W	CUE2		0.12619	5e-05
YHP1 YOX1	yhp1del yox1del	YKL151C	YKL151C		0.1258	0
YHP1 YOX1	yhp1del yox1del	YLR360W	VPS38		0.12503	0.00023
YHP1 YOX1	yhp1del yox1del	YMR147W	YMR147W		0.12488	0.00018
YHP1 YOX1	yhp1del yox1del	YGR232W	NAS6		0.12466	0.00098
YHP1 YOX1	yhp1del yox1del	YLL032C	YLL032C		0.12393	7e-05
YHP1 YOX1	yhp1del yox1del	YNL016W	PUB1		0.12391	6e-05
YHP1 YOX1	yhp1del yox1del	YPR061C	JID1		0.12259	2e-05
YHP1 YOX1	yhp1del yox1del	YLR188W	MDL1		0.12214	8e-05
YHP1 YOX1	yhp1del yox1del	YHR179W	OYE2		0.12197	0.00017
YHP1 YOX1	yhp1del yox1del	YLR386W	VAC14		0.12162	0
YHP1 YOX1	yhp1del yox1del	YAL018C	YAL018C		0.12148	1e-05
YHP1 YOX1	yhp1del yox1del	YPR138C	MEP3		0.12133	3e-05
YHP1 YOX1	yhp1del yox1del	YIR023W	DAL81		0.12125	0.00076
YHP1 YOX1	yhp1del yox1del	YGR157W	CHO2		0.12111	0.00655
YHP1 YOX1	yhp1del yox1del	YNL001W	DOM34		0.12075	0
YHP1 YOX1	yhp1del yox1del	YLR187W	SKG3		0.12057	0
YHP1 YOX1	yhp1del yox1del	YBR056W	YBR056W		0.12026	0.00086
YHP1 YOX1	yhp1del yox1del	YLR388W	RPS29A		0.12021	9e-05
YHP1 YOX1	yhp1del yox1del	YIL057C	RGI2		0.11996	0
YHP1 YOX1	yhp1del yox1del	YOR173W	DCS2		0.11952	2e-05
YHP1 YOX1	yhp1del yox1del	YLR433C	CNA1		0.11882	0.00014
YHP1 YOX1	yhp1del yox1del	YLR210W	CLB4		0.11861	0.00107
YHP1 YOX1	yhp1del yox1del	YGL031C	RPL24A		0.11831	0.0004
YHP1 YOX1	yhp1del yox1del	YGR032W	GSC2		0.11813	0.00031
YHP1 YOX1	yhp1del yox1del	YCR088W	ABP1		0.11787	0.00022
YHP1 YOX1	yhp1del yox1del	YHL047C	ARN2		0.11774	0.00021
YHP1 YOX1	yhp1del yox1del	YKL038W	RGT1		0.11762	0.00033
YHP1 YOX1	yhp1del yox1del	YOR345C	YOR345C		0.11748	0.00031
YHP1 YOX1	yhp1del yox1del	YOR025W	HST3		0.11747	0.00015
YHP1 YOX1	yhp1del yox1del	YDR068W	DOS2		0.11747	0.0001
YHP1 YOX1	yhp1del yox1del	YHR132W-A	IGO2		0.11693	0.00017
YHP1 YOX1	yhp1del yox1del	YNL147W	LSM7		0.11647	0.00028
YHP1 YOX1	yhp1del yox1del	YBR188C	NTC20		0.11627	0.00017
YHP1 YOX1	yhp1del yox1del	YOR357C	SNX3		0.11593	0.00028
YHP1 YOX1	yhp1del yox1del	YBR072W	HSP26		0.11572	0.00074
YHP1 YOX1	yhp1del yox1del	YGR069W	YGR069W		0.11526	0.00031
YHP1 YOX1	yhp1del yox1del	YKL098W	MTC2		0.11526	2e-05
YHP1 YOX1	yhp1del yox1del	YOR106W	VAM3		0.11402	0.00073
YHP1 YOX1	yhp1del yox1del	YGL211W	NCS6		0.11367	0.00086
YHP1 YOX1	yhp1del yox1del	YHL022C	SPO11		0.11362	0.00089
YHP1 YOX1	yhp1del yox1del	YER174C	GRX4		0.11354	3e-05
YHP1 YOX1	yhp1del yox1del	YCL028W	RNQ1		0.1133	5e-05
YHP1 YOX1	yhp1del yox1del	YLR028C	ADE16		0.11302	0.00011
YHP1 YOX1	yhp1del yox1del	YOR105W	YOR105W		0.1129	0.0002
YHP1 YOX1	yhp1del yox1del	YLR061W	RPL22A		0.11279	0.00235
YHP1 YOX1	yhp1del yox1del	YPR051W	MAK3		0.11275	0.00016
YHP1 YOX1	yhp1del yox1del	YNL045W	LAP2		0.11261	6e-05
YHP1 YOX1	yhp1del yox1del	YHR006W	STP2		0.11162	4e-05
YHP1 YOX1	yhp1del yox1del	YOL067C	RTG1		0.11144	8e-05
YHP1 YOX1	yhp1del yox1del	YHR204W	MNL1		0.11094	0.0007
YHP1 YOX1	yhp1del yox1del	YLR402W	YLR402W		0.11059	8e-05
YHP1 YOX1	yhp1del yox1del	YDR179C	CSN9		0.11057	0.00012
YHP1 YOX1	yhp1del yox1del	YFR032C-A	RPL29		0.11056	0.00028
YHP1 YOX1	yhp1del yox1del	YOR274W	MOD5		0.11032	0.00023
YHP1 YOX1	yhp1del yox1del	YKR043C	SHB17		0.10994	7e-05
YHP1 YOX1	yhp1del yox1del	YDL023C	YDL023C		0.10984	0.00013
YHP1 YOX1	yhp1del yox1del	YAL023C	PMT2		0.10975	7e-05
YHP1 YOX1	yhp1del yox1del	YIL072W	HOP1		0.10946	0.00028
YHP1 YOX1	yhp1del yox1del	YGR122C-A	YGR122C-A		0.10909	0.00018
YHP1 YOX1	yhp1del yox1del	YJL178C	ATG27		0.10846	0.0003
YHP1 YOX1	yhp1del yox1del	YGR131W	FHN1		0.10829	0.00051
YHP1 YOX1	yhp1del yox1del	YJL133W	MRS3		0.10757	2e-05
YHP1 YOX1	yhp1del yox1del	YIL035C	CKA1		0.1073	0.00031
YHP1 YOX1	yhp1del yox1del	YGL054C	ERV14		0.1069	0.00018
YHP1 YOX1	yhp1del yox1del	YPL004C	LSP1		0.10668	0.00025
YHP1 YOX1	yhp1del yox1del	YHR046C	INM1		0.10664	0.00017
YHP1 YOX1	yhp1del yox1del	YGL039W	YGL039W		0.10654	0
YHP1 YOX1	yhp1del yox1del	YOL042W	NGL1		0.10648	2e-05
YHP1 YOX1	yhp1del yox1del	YOR255W	OSW1		0.10642	0.00015
YHP1 YOX1	yhp1del yox1del	YJR148W	BAT2		0.10632	0.00018
YHP1 YOX1	yhp1del yox1del	YBR225W	YBR225W		0.1061	0.00053
YHP1 YOX1	yhp1del yox1del	YKL188C	PXA2		0.10608	4e-05
YHP1 YOX1	yhp1del yox1del	YKR077W	MSA2		0.10577	0.00036
YHP1 YOX1	yhp1del yox1del	YLR391W	YLR391W		0.10548	6e-05
YHP1 YOX1	yhp1del yox1del	YNL021W	HDA1		0.10529	0.00153
YHP1 YOX1	yhp1del yox1del	YLR325C	RPL38		0.10527	3e-05
YHP1 YOX1	yhp1del yox1del	YOL104C	NDJ1		0.10499	0.00014
YHP1 YOX1	yhp1del yox1del	YIL085C	KTR7		0.10452	0.00105
YHP1 YOX1	yhp1del yox1del	YDR072C	IPT1		0.10442	0.00362
YHP1 YOX1	yhp1del yox1del	YPL090C	RPS6A		0.10434	0.00045
YHP1 YOX1	yhp1del yox1del	YBL096C	YBL096C		0.10427	0.00023
YHP1 YOX1	yhp1del yox1del	YPL022W	RAD1		0.10418	2e-05
YHP1 YOX1	yhp1del yox1del	YOL147C	PEX11		0.10398	0.00018
YHP1 YOX1	yhp1del yox1del	YLR289W	GUF1		0.10394	6e-05
YHP1 YOX1	yhp1del yox1del	YDL061C	RPS29B		0.10372	0.00218
YHP1 YOX1	yhp1del yox1del	YHR017W	YSC83		0.10361	0.00121
YHP1 YOX1	yhp1del yox1del	YOR152C	YOR152C		0.10358	0.0001
YHP1 YOX1	yhp1del yox1del	YGR161C	RTS3		0.10356	0.00047
YHP1 YOX1	yhp1del yox1del	YGR283C	YGR283C		0.10343	0.00127
YHP1 YOX1	yhp1del yox1del	YGL133W	ITC1		0.1033	0.00101
YHP1 YOX1	yhp1del yox1del	YHR039C	MSC7		0.10324	0
YHP1 YOX1	yhp1del yox1del	YLR287C-A	RPS30A		0.10264	0.00012
YHP1 YOX1	yhp1del yox1del	YBR098W	MMS4		0.10262	0
YHP1 YOX1	yhp1del yox1del	YBL067C	UBP13		0.10245	0.0002
YHP1 YOX1	yhp1del yox1del	YBR213W	MET8		0.1024	0.00013
YHP1 YOX1	yhp1del yox1del	YNR030W	ALG12		0.10212	1e-05
YHP1 YOX1	yhp1del yox1del	YPL274W	SAM3		0.10189	4e-05
YHP1 YOX1	yhp1del yox1del	YKL166C	TPK3		0.10171	0.00062
YHP1 YOX1	yhp1del yox1del	YPR148C	YPR148C		0.1017	0.0003
YHP1 YOX1	yhp1del yox1del	YHL024W	RIM4		0.10167	0.00011
YHP1 YOX1	yhp1del yox1del	YLL021W	SPA2		0.10163	0
YHP1 YOX1	yhp1del yox1del	YLR037C	PAU23		0.10126	0.00072
YHP1 YOX1	yhp1del yox1del	YGR229C	SMI1		0.10063	0.00011
YHP1 YOX1	yhp1del yox1del	YLR294C	YLR294C		0.10046	2e-05
YHP1 YOX1	yhp1del yox1del	YFL041W	FET5		0.10043	0.00022
YHP1 YOX1	yhp1del yox1del	YKR032W	YKR032W		0.10026	0.00016
YHP1 YOX1	yhp1del yox1del	YFL003C	MSH4		0.10025	0.00012
YHP1 YOX1	yhp1del yox1del	YMR176W	ECM5		0.10012	9e-05
YHP1 YOX1	yhp1del yox1del	YKL103C	APE1		0.09993	0.0002
YHP1 YOX1	yhp1del yox1del	YER080W	AIM9		0.09973	0.00034
YHP1 YOX1	yhp1del yox1del	YIL130W	ASG1		0.09973	0.0001
YHP1 YOX1	yhp1del yox1del	YPL107W	YPL107W		0.09968	4e-05
YHP1 YOX1	yhp1del yox1del	YGR011W	YGR011W		0.09953	0.00305
YHP1 YOX1	yhp1del yox1del	YGR085C	RPL11B		0.09945	0.00017
YHP1 YOX1	yhp1del yox1del	YLR236C	YLR236C		0.09942	0.00078
YHP1 YOX1	yhp1del yox1del	YDR022C	ATG31		0.09899	0.00142
YHP1 YOX1	yhp1del yox1del	YLL052C	AQY2		0.09862	1e-05
YHP1 YOX1	yhp1del yox1del	YIL161W	YIL161W		0.09851	0.00042
YHP1 YOX1	yhp1del yox1del	YOR226C	ISU2		0.09834	1e-05
YHP1 YOX1	yhp1del yox1del	YOR363C	PIP2		0.09825	0.00049
YHP1 YOX1	yhp1del yox1del	YCL029C	BIK1		0.09804	0.00033
YHP1 YOX1	yhp1del yox1del	YCL060C	YCL060C		0.09762	0
YHP1 YOX1	yhp1del yox1del	YGL020C	GET1		0.09757	0.00082
YHP1 YOX1	yhp1del yox1del	YGL151W	NUT1		0.09755	0.00376
YHP1 YOX1	yhp1del yox1del	YER144C	UBP5		0.09657	0.00033
YHP1 YOX1	yhp1del yox1del	YJL089W	SIP4		0.09653	9e-05
YHP1 YOX1	yhp1del yox1del	YOR300W	YOR300W		0.09641	6e-05
YHP1 YOX1	yhp1del yox1del	YKL029C	MAE1		0.09626	0.00013
YHP1 YOX1	yhp1del yox1del	YLR039C	RIC1		0.09623	5e-05
YHP1 YOX1	yhp1del yox1del	YJR021C	REC107		0.09623	2e-05
YHP1 YOX1	yhp1del yox1del	YBR207W	FTH1		0.096	5e-05
YHP1 YOX1	yhp1del yox1del	YGL124C	MON1		0.09564	0.00031
YHP1 YOX1	yhp1del yox1del	YKR057W	RPS21A		0.09552	0.00035
YHP1 YOX1	yhp1del yox1del	YOR055W	YOR055W		0.09552	0.00019
YHP1 YOX1	yhp1del yox1del	YNL020C	ARK1		0.09547	4e-05
YHP1 YOX1	yhp1del yox1del	YER140W	YER140W		0.09545	9e-05
YHP1 YOX1	yhp1del yox1del	YOL112W	MSB4		0.09514	8e-05
YHP1 YOX1	yhp1del yox1del	YCR091W	KIN82		0.09512	0.00021
YHP1 YOX1	yhp1del yox1del	YLR221C	RSA3		0.09496	0.00013
YHP1 YOX1	yhp1del yox1del	YBR018C	GAL7		0.09457	1e-05
YHP1 YOX1	yhp1del yox1del	YLR031W	YLR031W		0.09439	2e-05
YHP1 YOX1	yhp1del yox1del	YGL013C	PDR1		0.09424	0.00013
YHP1 YOX1	yhp1del yox1del	YKR035W-A	DID2		0.09421	0.00048
YHP1 YOX1	yhp1del yox1del	YPR022C	YPR022C		0.09418	0.00012
YHP1 YOX1	yhp1del yox1del	YOR306C	MCH5		0.09408	0.00062
YHP1 YOX1	yhp1del yox1del	YOR222W	ODC2		0.0939	5e-05
YHP1 YOX1	yhp1del yox1del	YIL173W	VTH1		0.09385	2e-05
YHP1 YOX1	yhp1del yox1del	YCR051W	YCR051W		0.0938	9e-05
YHP1 YOX1	yhp1del yox1del	YKL177W	YKL177W		0.09357	8e-05
YHP1 YOX1	yhp1del yox1del	YPL052W	OAZ1		0.09351	6e-05
YHP1 YOX1	yhp1del yox1del	YBR199W	KTR4		0.09296	1e-05
YHP1 YOX1	yhp1del yox1del	YNR024W	MPP6		0.0929	7e-05
YHP1 YOX1	yhp1del yox1del	YHR140W	YHR140W		0.09289	1e-05
YHP1 YOX1	yhp1del yox1del	YPR174C	YPR174C		0.09275	8e-05
YHP1 YOX1	yhp1del yox1del	YJL144W	YJL144W		0.09246	4e-05
YHP1 YOX1	yhp1del yox1del	YPR062W	FCY1		0.09232	0.0002
YHP1 YOX1	yhp1del yox1del	YHR139C	SPS100		0.09231	0.00032
YHP1 YOX1	yhp1del yox1del	YER134C	YER134C		0.09178	6e-05
YHP1 YOX1	yhp1del yox1del	YAR047C	YAR047C		0.09172	2e-05
YHP1 YOX1	yhp1del yox1del	YGL159W	YGL159W		0.09158	0.0001
YHP1 YOX1	yhp1del yox1del	YNL157W	IGO1		0.09157	0.00034
YHP1 YOX1	yhp1del yox1del	YJL183W	MNN11		0.09137	7e-05
YHP1 YOX1	yhp1del yox1del	YBR032W	YBR032W		0.09123	0.00016
YHP1 YOX1	yhp1del yox1del	YPL152W	RRD2		0.0912	1e-05
YHP1 YOX1	yhp1del yox1del	YBR241C	YBR241C		0.09118	4e-05
YHP1 YOX1	yhp1del yox1del	YBR022W	POA1		0.09101	0.00049
YHP1 YOX1	yhp1del yox1del	YOR383C	FIT3		0.09099	0.00015
YHP1 YOX1	yhp1del yox1del	YKL047W	ANR2		0.09069	5e-05
YHP1 YOX1	yhp1del yox1del	YHL017W	YHL017W		0.09065	0.00093
YHP1 YOX1	yhp1del yox1del	YDR155C	CPR1		0.09064	0.00017
YHP1 YOX1	yhp1del yox1del	YOR309C	YOR309C		0.09031	0.00107
YHP1 YOX1	yhp1del yox1del	YBL029W	YBL029W		0.08977	3e-05
YHP1 YOX1	yhp1del yox1del	YBL085W	BOI1		0.0896	9e-05
YHP1 YOX1	yhp1del yox1del	YKL105C	SEG2		0.08958	0.00031
YHP1 YOX1	yhp1del yox1del	YBR214W	SDS24		0.08947	0.00068
YHP1 YOX1	yhp1del yox1del	YGR010W	NMA2		0.08917	0.00181
YHP1 YOX1	yhp1del yox1del	YKL218C	SRY1		0.08895	0.00064
YHP1 YOX1	yhp1del yox1del	YDL094C	YDL094C		0.08894	0.00011
YHP1 YOX1	yhp1del yox1del	YPL037C	EGD1		0.08889	0.00014
YHP1 YOX1	yhp1del yox1del	YBR066C	NRG2		0.08883	0.00015
YHP1 YOX1	yhp1del yox1del	YPL048W	CAM1		0.08835	2e-05
YHP1 YOX1	yhp1del yox1del	YCL051W	LRE1		0.08793	0.0003
YHP1 YOX1	yhp1del yox1del	YKR096W	ESL2		0.08784	3e-05
YHP1 YOX1	yhp1del yox1del	YPR173C	VPS4		0.08782	0.00032
YHP1 YOX1	yhp1del yox1del	YPL239W	YAR1		0.08778	1e-05
YHP1 YOX1	yhp1del yox1del	YPR018W	RLF2		0.08774	0.00013
YHP1 YOX1	yhp1del yox1del	YGR230W	BNS1		0.08754	0.0009
YHP1 YOX1	yhp1del yox1del	YDR095C	YDR095C		0.08743	0.00028
YHP1 YOX1	yhp1del yox1del	YBR025C	OLA1		0.08741	0.00055
YHP1 YOX1	yhp1del yox1del	YER166W	DNF1		0.0873	0.00014
YHP1 YOX1	yhp1del yox1del	YOR083W	WHI5		0.08721	0.00024
YHP1 YOX1	yhp1del yox1del	YJL078C	PRY3		0.0872	6e-05
YHP1 YOX1	yhp1del yox1del	YKR020W	VPS51		0.08701	0.00178
YHP1 YOX1	yhp1del yox1del	YBR014C	GRX7		0.08686	0.00053
YHP1 YOX1	yhp1del yox1del	YMR130W	YMR130W		0.08679	0.00011
YHP1 YOX1	yhp1del yox1del	YAL058C-A	YAL058C-A		0.0867	0.0001
YHP1 YOX1	yhp1del yox1del	YKL107W	YKL107W		0.08663	0.0001
YHP1 YOX1	yhp1del yox1del	YPR189W	SKI3		0.08657	7e-05
YHP1 YOX1	yhp1del yox1del	YKR078W	YKR078W		0.08648	0.00067
YHP1 YOX1	yhp1del yox1del	YFR021W	ATG18		0.08642	0.00021
YHP1 YOX1	yhp1del yox1del	YFR013W	IOC3		0.0864	0.00032
YHP1 YOX1	yhp1del yox1del	YGL144C	ROG1		0.08636	1e-05
YHP1 YOX1	yhp1del yox1del	YOL126C	MDH2		0.08632	0.00045
YHP1 YOX1	yhp1del yox1del	YOR156C	NFI1		0.08629	0.00075
YHP1 YOX1	yhp1del yox1del	YOR321W	PMT3		0.08614	2e-05
YHP1 YOX1	yhp1del yox1del	YJL130C	URA2		0.08611	0.00112
YHP1 YOX1	yhp1del yox1del	YOL016C	CMK2		0.08611	0.00012
YHP1 YOX1	yhp1del yox1del	YHL033C	RPL8A		0.08589	0.00027
YHP1 YOX1	yhp1del yox1del	YBL047C	EDE1		0.08563	0.0002
YHP1 YOX1	yhp1del yox1del	YPR079W	MRL1		0.08562	9e-05
YHP1 YOX1	yhp1del yox1del	YFL004W	VTC2		0.08557	3e-05
YHP1 YOX1	yhp1del yox1del	YBR176W	ECM31		0.08557	1e-05
YHP1 YOX1	yhp1del yox1del	YJR010C-A	SPC1		0.08555	8e-05
YHP1 YOX1	yhp1del yox1del	YKL006W	RPL14A		0.08551	0.00069
YHP1 YOX1	yhp1del yox1del	YGL168W	HUR1		0.08539	0.0001
YHP1 YOX1	yhp1del yox1del	YLR211C	YLR211C		0.08539	6e-05
YHP1 YOX1	yhp1del yox1del	YDR214W	AHA1		0.08538	2e-05
YHP1 YOX1	yhp1del yox1del	YKL027W	YKL027W		0.08534	1e-05
YHP1 YOX1	yhp1del yox1del	YGL226C-A	OST5		0.08513	2e-05
YHP1 YOX1	yhp1del yox1del	YER091C-A	YER091C-A		0.08512	0.00017
YHP1 YOX1	yhp1del yox1del	YCR105W	ADH7		0.08507	3e-05
YHP1 YOX1	yhp1del yox1del	YKR007W	MEH1		0.08494	0.0013
YHP1 YOX1	yhp1del yox1del	YOR247W	SRL1		0.08491	2e-05
YHP1 YOX1	yhp1del yox1del	YNL014W	HEF3		0.08461	0.00066
YHP1 YOX1	yhp1del yox1del	YDR048C	YDR048C		0.08435	0.00028
YHP1 YOX1	yhp1del yox1del	YNL105W	YNL105W		0.08435	0.00019
YHP1 YOX1	yhp1del yox1del	YOR127W	RGA1		0.08423	0
YHP1 YOX1	yhp1del yox1del	YPR200C	ARR2		0.08376	0
YHP1 YOX1	yhp1del yox1del	YCR063W	BUD31		0.08368	0.01249
YHP1 YOX1	yhp1del yox1del	YJR088C	EMC2		0.08368	0.00053
YHP1 YOX1	yhp1del yox1del	YLL040C	VPS13		0.08348	0.00046
YHP1 YOX1	yhp1del yox1del	YNR048W	YNR048W		0.0833	7e-05
YHP1 YOX1	yhp1del yox1del	YNR034W	SOL1		0.08326	0.00043
YHP1 YOX1	yhp1del yox1del	YIR043C	YIR043C		0.0832	0.00026
YHP1 YOX1	yhp1del yox1del	YPR077C	YPR077C		0.08317	0
YHP1 YOX1	yhp1del yox1del	YGR208W	SER2		0.08314	1e-05
YHP1 YOX1	yhp1del yox1del	YGR144W	THI4		0.08311	2e-05
YHP1 YOX1	yhp1del yox1del	YBR082C	UBC4		0.08298	0.00013
YHP1 YOX1	yhp1del yox1del	YDR215C	YDR215C		0.08291	6e-05
YHP1 YOX1	yhp1del yox1del	YHR113W	APE4		0.08288	0.00024
YHP1 YOX1	yhp1del yox1del	YBR285W	YBR285W		0.08287	2e-05
YHP1 YOX1	yhp1del yox1del	YDR157W	YDR157W		0.08274	0.00042
YHP1 YOX1	yhp1del yox1del	YMR145C	NDE1		0.08269	0.00028
YHP1 YOX1	yhp1del yox1del	YGR291C	YGR291C		0.08267	4e-05
YHP1 YOX1	yhp1del yox1del	YGR026W	YGR026W		0.08244	0.0002
YHP1 YOX1	yhp1del yox1del	YDL081C	RPP1A		0.08241	0.01094
YHP1 YOX1	yhp1del yox1del	YLR233C	EST1		0.08225	0
YHP1 YOX1	yhp1del yox1del	YBR094W	PBY1		0.08155	0.00011
YHP1 YOX1	yhp1del yox1del	YDR019C	GCV1		0.0814	0.00091
YHP1 YOX1	yhp1del yox1del	YLR149C	YLR149C		0.0814	0.0001
YHP1 YOX1	yhp1del yox1del	YLR143W	DPH6		0.08132	0.00033
YHP1 YOX1	yhp1del yox1del	YPR050C	YPR050C		0.0813	0.00012
YHP1 YOX1	yhp1del yox1del	YAL002W	VPS8		0.08125	0.00048
YHP1 YOX1	yhp1del yox1del	YDR158W	HOM2		0.08123	0.00156
YHP1 YOX1	yhp1del yox1del	YJL186W	MNN5		0.08119	6e-05
YHP1 YOX1	yhp1del yox1del	YHL021C	AIM17		0.08086	0.00019
YHP1 YOX1	yhp1del yox1del	YDR001C	NTH1		0.08083	0
YHP1 YOX1	yhp1del yox1del	YMR275C	BUL1		0.08078	0
YHP1 YOX1	yhp1del yox1del	YDR266C	HEL2		0.08039	0.00054
YHP1 YOX1	yhp1del yox1del	YOR183W	FYV12		0.08022	0.00019
YHP1 YOX1	yhp1del yox1del	YGR007W	ECT1		0.08019	1e-05
YHP1 YOX1	yhp1del yox1del	YGL226W	MTC3		0.08002	0.00044

## Sheet: yhp1del_yox1del E
Query ORF	Query Name	Array ORF	Array Name	Array annotation	Score	p-Value
YHP1 YOX1	yhp1del yox1del	YFR052W	RPN12	rpn12-1	-0.44062	0.00065
YHP1 YOX1	yhp1del yox1del	YNL079C	TPM1		-0.3946	0.01141
YHP1 YOX1	yhp1del yox1del	YMR272C	SCS7		-0.37406	0.00484
YHP1 YOX1	yhp1del yox1del	YDR245W	MNN10		-0.33988	0.00685
YHP1 YOX1	yhp1del yox1del	YGL116W	CDC20	cdc20-1	-0.33662	0.00249
YHP1 YOX1	yhp1del yox1del	YPL094C	SEC62	sec62-ts	-0.33319	0.00019
YHP1 YOX1	yhp1del yox1del	YFR004W	RPN11	rpn11-8	-0.32308	0.01827
YHP1 YOX1	yhp1del yox1del	YNL138W	SRV2	srv2-2	-0.31812	0.01458
YHP1 YOX1	yhp1del yox1del	YHR200W	RPN10		-0.30753	1e-05
YHP1 YOX1	yhp1del yox1del	YFL034C-B	MOB2	mob2-22	-0.30139	0.00099
YHP1 YOX1	yhp1del yox1del	YER157W	COG3	cog3-1	-0.29037	0.00159
YHP1 YOX1	yhp1del yox1del	YMR154C	RIM13		-0.27553	0.00798
YHP1 YOX1	yhp1del yox1del	YFL034C-B	MOB2	mob2-34	-0.27169	0.03336
YHP1 YOX1	yhp1del yox1del	YOR362C	PRE10	yor362c-ph	-0.2714	0.0075
YHP1 YOX1	yhp1del yox1del	YFR004W	RPN11	rpn11-14	-0.26801	0.00148
YHP1 YOX1	yhp1del yox1del	YOR151C	RPB2	rpb2-6	-0.26581	0.00814
YHP1 YOX1	yhp1del yox1del	YFR037C	RSC8	rsc8-ts16	-0.25331	0.00476
YHP1 YOX1	yhp1del yox1del	YPL082C	MOT1	mot1-1033	-0.24651	0.00249
YHP1 YOX1	yhp1del yox1del	YHR189W	PTH1		-0.24382	0.005
YHP1 YOX1	yhp1del yox1del	YMR296C	LCB1	lcb1-2	-0.24261	0.01101
YHP1 YOX1	yhp1del yox1del	YLR115W	CFT2	cft2-ph	-0.22615	0.00361
YHP1 YOX1	yhp1del yox1del	YFL039C	ACT1	act1-101	-0.224	0.00945
YHP1 YOX1	yhp1del yox1del	YPL028W	ERG10	erg10-1	-0.22128	0.00016
YHP1 YOX1	yhp1del yox1del	YPR070W	MED1		-0.22112	8e-05
YHP1 YOX1	yhp1del yox1del	YPL055C	LGE1		-0.22066	0.00313
YHP1 YOX1	yhp1del yox1del	YPL174C	NIP100		-0.22048	0.00015
YHP1 YOX1	yhp1del yox1del	YFL034C-B	MOB2	mob2-40	-0.22036	0.0024
YHP1 YOX1	yhp1del yox1del	YDR311W	TFB1	tfb1-6	-0.20838	0.00475
YHP1 YOX1	yhp1del yox1del	YHR166C	CDC23	cdc23-1	-0.20683	0.00466
YHP1 YOX1	yhp1del yox1del	YOR275C	RIM20		-0.20439	0.00102
YHP1 YOX1	yhp1del yox1del	YJR017C	ESS1	ess1-h164r	-0.20277	0.00087
YHP1 YOX1	yhp1del yox1del	YFL034C-B	MOB2	mob2-28	-0.20267	0.00137
YHP1 YOX1	yhp1del yox1del	YER125W	RSP5	rsp5-sm1	-0.19972	3e-05
YHP1 YOX1	yhp1del yox1del	YNL006W	LST8	lst8-15	-0.19891	0.00017
YHP1 YOX1	yhp1del yox1del	YPR181C	SEC23	sec23-1	-0.19766	0.00892
YHP1 YOX1	yhp1del yox1del	YDR044W	HEM13	hem13-ph	-0.19448	0.00086
YHP1 YOX1	yhp1del yox1del	YDR302W	GPI11	gpi11-ph	-0.19257	0.00199
YHP1 YOX1	yhp1del yox1del	YHR065C	RRP3	yhr065c-ph	-0.18509	0.00334
YHP1 YOX1	yhp1del yox1del	YJR074W	MOG1		-0.18259	0.02448
YHP1 YOX1	yhp1del yox1del	YDL033C	SLM3		-0.1796	0.00067
YHP1 YOX1	yhp1del yox1del	YBL105C	PKC1	pkc1-4	-0.17933	0.00081
YHP1 YOX1	yhp1del yox1del	YER083C	GET2		-0.17697	0.00697
YHP1 YOX1	yhp1del yox1del	YLR378C	SEC61	sec61-2	-0.1759	0.02004
YHP1 YOX1	yhp1del yox1del	YIL084C	SDS3		-0.17566	0.00047
YHP1 YOX1	yhp1del yox1del	YKL074C	MUD2		-0.1741	2e-05
YHP1 YOX1	yhp1del yox1del	YJR076C	CDC11	cdc11-5	-0.17237	0.00061
YHP1 YOX1	yhp1del yox1del	YGR172C	YIP1	yip1-ph	-0.17131	0.00252
YHP1 YOX1	yhp1del yox1del	YJR068W	RFC2	rfc2-1	-0.17066	1e-05
YHP1 YOX1	yhp1del yox1del	YPR086W	SUA7	sua7-c149r	-0.16714	0.00145
YHP1 YOX1	yhp1del yox1del	YJR064W	CCT5	yjr064w-ph	-0.16529	0.00129
YHP1 YOX1	yhp1del yox1del	YHR027C	RPN1	rpn1-821	-0.16525	0.00021
YHP1 YOX1	yhp1del yox1del	YLR086W	SMC4	smc4-1	-0.16174	0.00142
YHP1 YOX1	yhp1del yox1del	YDR004W	RAD57		-0.16172	0.00053
YHP1 YOX1	yhp1del yox1del	YBR126C	TPS1		-0.1604	0.00029
YHP1 YOX1	yhp1del yox1del	YOR249C	APC5	apc5-ca	-0.16032	0.00119
YHP1 YOX1	yhp1del yox1del	YBR198C	TAF5	taf5-15	-0.16002	4e-05
YHP1 YOX1	yhp1del yox1del	YJL136C	RPS21B		-0.15984	0.00183
YHP1 YOX1	yhp1del yox1del	YER168C	CCA1	cca1-ph	-0.15798	0.00393
YHP1 YOX1	yhp1del yox1del	YBR131W	CCZ1		-0.15747	0.00032
YHP1 YOX1	yhp1del yox1del	YIL004C	BET1	bet1-1	-0.15212	0.00053
YHP1 YOX1	yhp1del yox1del	YLR005W	SSL1	ssl1-t242i	-0.15051	0.00134
YHP1 YOX1	yhp1del yox1del	YPL010W	RET3	ret3-1	-0.14854	0.0009
YHP1 YOX1	yhp1del yox1del	YPR086W	SUA7	ypr086w-ph	-0.14547	0.00011
YHP1 YOX1	yhp1del yox1del	YFL034C-B	MOB2	mob2-11	-0.14331	0.00665
YHP1 YOX1	yhp1del yox1del	YDL097C	RPN6	rpn6-1	-0.14321	0.0016
YHP1 YOX1	yhp1del yox1del	YER136W	GDI1	gdi1-1	-0.14203	0.00115
YHP1 YOX1	yhp1del yox1del	YGL048C	RPT6	rpt6-1	-0.14159	0.00091
YHP1 YOX1	yhp1del yox1del	YBR118W	TEF2		-0.14158	0.00023
YHP1 YOX1	yhp1del yox1del	YLR007W	NSE1	nse1-16	-0.1404	0.0001
YHP1 YOX1	yhp1del yox1del	YGR013W	SNU71	snu71-ph	-0.14027	0.00043
YHP1 YOX1	yhp1del yox1del	YGR034W	RPL26B		-0.13937	0.0081
YHP1 YOX1	yhp1del yox1del	YGL001C	ERG26	erg26-1	-0.13886	0.00303
YHP1 YOX1	yhp1del yox1del	YAR019C	CDC15	cdc15-2	-0.13508	0.0004
YHP1 YOX1	yhp1del yox1del	YLR310C	CDC25	cdc25-2	-0.13336	0.00153
YHP1 YOX1	yhp1del yox1del	YDR060W	MAK21	mak21-3	-0.13227	0.00053
YHP1 YOX1	yhp1del yox1del	YOL123W	HRP1	hrp1-1	-0.13109	0.00219
YHP1 YOX1	yhp1del yox1del	YHR036W	BRL1	brl1-3231	-0.13062	0.00558
YHP1 YOX1	yhp1del yox1del	YBR060C	ORC2	orc2-4	-0.12948	0.00144
YHP1 YOX1	yhp1del yox1del	YGR172C	YIP1	yip1-40	-0.12869	0.00042
YHP1 YOX1	yhp1del yox1del	YPL209C	IPL1	ipl1-2	-0.12858	0.00016
YHP1 YOX1	yhp1del yox1del	YLR066W	SPC3	spc3-4	-0.12769	0.00016
YHP1 YOX1	yhp1del yox1del	YGR094W	VAS1	ygr094w-ph	-0.12703	0.0027
YHP1 YOX1	yhp1del yox1del	YJR007W	SUI2	yjr007w-ph	-0.12515	0.00064
YHP1 YOX1	yhp1del yox1del	YFR036W	CDC26	cdc26-1	-0.12373	8e-05
YHP1 YOX1	yhp1del yox1del	YMR235C	RNA1	rna1-s116f	-0.12356	8e-05
YHP1 YOX1	yhp1del yox1del	YLR268W	SEC22	sec22-3	-0.123	0.00081
YHP1 YOX1	yhp1del yox1del	YDR168W	CDC37	cdc37-ts	-0.12281	0.0005
YHP1 YOX1	yhp1del yox1del	YDR088C	SLU7	slu7-ts2	-0.12265	0.00053
YHP1 YOX1	yhp1del yox1del	YLL031C	GPI13	gpi13-3	-0.12141	0.0052
YHP1 YOX1	yhp1del yox1del	YDR062W	LCB2	lcb2-1	-0.12106	0.00013
YHP1 YOX1	yhp1del yox1del	YDR054C	CDC34	cdc34-1	-0.12026	0.00104
YHP1 YOX1	yhp1del yox1del	YDR145W	TAF12	taf12-ts23	-0.11904	0.00257
YHP1 YOX1	yhp1del yox1del	YFL039C	ACT1	act1-108	-0.11887	0.01509
YHP1 YOX1	yhp1del yox1del	YGR113W	DAM1	dam1-1	-0.11841	0.00057
YHP1 YOX1	yhp1del yox1del	YML128C	MSC1		-0.11781	0.00059
YHP1 YOX1	yhp1del yox1del	YAL011W	SWC3		-0.1176	0.00216
YHP1 YOX1	yhp1del yox1del	YJR141W	YJR141W	yjr141w-ph	-0.11723	0.00074
YHP1 YOX1	yhp1del yox1del	YOR103C	OST2	ost2-ph	-0.11683	9e-05
YHP1 YOX1	yhp1del yox1del	YGL043W	DST1		-0.1166	1e-05
YHP1 YOX1	yhp1del yox1del	YLR298C	YHC1	yhc1-3	-0.11642	0.01291
YHP1 YOX1	yhp1del yox1del	YGL065C	ALG2	alg2-1	-0.11492	0.00025
YHP1 YOX1	yhp1del yox1del	YLR193C	UPS1		-0.11458	5e-05
YHP1 YOX1	yhp1del yox1del	YHR020W	YHR020W	yhr020w-ph	-0.11347	1e-05
YHP1 YOX1	yhp1del yox1del	YOR232W	MGE1	mge1-100	-0.11094	0.00029
YHP1 YOX1	yhp1del yox1del	YLR215C	CDC123	cdc123-4	-0.10981	0.0011
YHP1 YOX1	yhp1del yox1del	YDR228C	PCF11	pcf11-ts2	-0.1093	0.0007
YHP1 YOX1	yhp1del yox1del	YFL039C	ACT1	act1-120	-0.10916	0.00587
YHP1 YOX1	yhp1del yox1del	YLR117C	CLF1	clf1-1	-0.10812	0.00187
YHP1 YOX1	yhp1del yox1del	YFR027W	ECO1	eco1-1	-0.10746	2e-05
YHP1 YOX1	yhp1del yox1del	YNL064C	YDJ1		-0.10675	4e-05
YHP1 YOX1	yhp1del yox1del	YFR005C	SAD1	sad1-1	-0.10626	0.00198
YHP1 YOX1	yhp1del yox1del	YDL008W	APC11	apc11-22	-0.10545	0.00523
YHP1 YOX1	yhp1del yox1del	YOR122C	PFY1	pfy1-14	-0.10533	0.00025
YHP1 YOX1	yhp1del yox1del	YDR334W	SWR1		-0.1045	0.00049
YHP1 YOX1	yhp1del yox1del	YFL039C	ACT1	act1-105	-0.10404	5e-05
YHP1 YOX1	yhp1del yox1del	YOR122C	PFY1	pfy1-4	-0.10264	0.00025
YHP1 YOX1	yhp1del yox1del	YMR263W	SAP30		-0.1015	0.00053
YHP1 YOX1	yhp1del yox1del	YNR043W	MVD1	mvd1-1296	-0.1014	0.00322
YHP1 YOX1	yhp1del yox1del	YOL034W	SMC5	smc5-6	-0.10009	6e-05
YHP1 YOX1	yhp1del yox1del	YLR383W	SMC6	smc6-9	-0.09948	0.00439
YHP1 YOX1	yhp1del yox1del	YDL028C	MPS1	mps1-3796	-0.09736	0.00028
YHP1 YOX1	yhp1del yox1del	YLR116W	MSL5	msl5-ph	-0.09581	0.00035
YHP1 YOX1	yhp1del yox1del	YDR145W	TAF12	taf12-w486stop	-0.0955	0.00116
YHP1 YOX1	yhp1del yox1del	YLR056W	ERG3		-0.095	0.001
YHP1 YOX1	yhp1del yox1del	YER155C	BEM2		-0.09471	0.00119
YHP1 YOX1	yhp1del yox1del	YIR011C	STS1	sts1-ph	-0.09445	0.00295
YHP1 YOX1	yhp1del yox1del	YOR122C	PFY1	pfy1-13	-0.09416	0.00015
YHP1 YOX1	yhp1del yox1del	YDL065C	PEX19		-0.09212	0.00133
YHP1 YOX1	yhp1del yox1del	YJR076C	CDC11	cdc11-4	-0.09194	0.00188
YHP1 YOX1	yhp1del yox1del	YJL168C	SET2		-0.09158	0.00036
YHP1 YOX1	yhp1del yox1del	YIR005W	IST3		-0.09124	0.00059
YHP1 YOX1	yhp1del yox1del	YBR164C	ARL1		-0.09039	0.0001
YHP1 YOX1	yhp1del yox1del	YOR004W	UTP23	utp23-ph	-0.09036	0.00018
YHP1 YOX1	yhp1del yox1del	YPR060C	ARO7		-0.09019	0.00146
YHP1 YOX1	yhp1del yox1del	YFL009W	CDC4	cdc4-2	-0.08996	0.00107
YHP1 YOX1	yhp1del yox1del	YOL094C	RFC4	rfc4-20	-0.08956	0.00172
YHP1 YOX1	yhp1del yox1del	YDR331W	GPI8	ydr331w-ph	-0.08936	5e-05
YHP1 YOX1	yhp1del yox1del	YFL008W	SMC1	smc1-259	-0.08902	0.00069
YHP1 YOX1	yhp1del yox1del	YOL135C	MED7	med7-163	-0.08831	0.0001
YHP1 YOX1	yhp1del yox1del	YDR170C	SEC7	sec7-1	-0.08697	0.01197
YHP1 YOX1	yhp1del yox1del	YDL105W	NSE4	nse4-ph	-0.08633	0.00017
YHP1 YOX1	yhp1del yox1del	YLR229C	CDC42	cdc42-1	-0.08611	0.00085
YHP1 YOX1	yhp1del yox1del	YPL007C	TFC8	tfc8-ph	-0.08412	0.00113
YHP1 YOX1	yhp1del yox1del	YDL003W	MCD1	mcd1-73	-0.08309	0.00063
YHP1 YOX1	yhp1del yox1del	YER083C	GET2		-0.08225	0.00532
YHP1 YOX1	yhp1del yox1del	YPR183W	DPM1	dpm1-6	-0.0817	0.00032
YHP1 YOX1	yhp1del yox1del	YBR011C	IPP1	ipp1-ph	-0.08128	3e-05
YHP1 YOX1	yhp1del yox1del	YLR208W	SEC13	sec13-1	-0.08097	0.00077
YHP1 YOX1	yhp1del yox1del	YDR182W	CDC1	cdc1-6	-0.0808	0.00093
YHP1 YOX1	yhp1del yox1del	YDR168W	CDC37	cdc37-1	-0.08066	0.00021
YHP1 YOX1	yhp1del yox1del	YDR228C	PCF11	pcf11-2	-0.08064	0.0001
YHP1 YOX1	yhp1del yox1del	YPR191W	QCR2		-0.08046	0.00298
Positive interactions
YHP1 YOX1	yhp1del yox1del	YIL150C	MCM10	mcm10-1	0.92872	0.00403
YHP1 YOX1	yhp1del yox1del	YMR296C	LCB1	lcb1-10	0.53655	0.00304
YHP1 YOX1	yhp1del yox1del	YFL034C-B	MOB2	mob2-26	0.50201	0.00024
YHP1 YOX1	yhp1del yox1del	YAL041W	CDC24	cdc24-2	0.34047	0.00061
YHP1 YOX1	yhp1del yox1del	YOL081W	IRA2		0.33375	0.00093
YHP1 YOX1	yhp1del yox1del	YDR052C	DBF4	dbf4-1	0.31783	0.00071
YHP1 YOX1	yhp1del yox1del	YOL144W	NOP8	nop8-101	0.29462	4e-05
YHP1 YOX1	yhp1del yox1del	YGL066W	SGF73		0.27794	0.0087
YHP1 YOX1	yhp1del yox1del	YFL039C	ACT1	act1-129	0.27326	0.00227
YHP1 YOX1	yhp1del yox1del	YFR051C	RET2	ret2-1	0.26716	0.00079
YHP1 YOX1	yhp1del yox1del	YLR200W	YKE2		0.26275	8e-05
YHP1 YOX1	yhp1del yox1del	YJL034W	KAR2	kar2-159	0.24933	5e-05
YHP1 YOX1	yhp1del yox1del	YJL148W	RPA34		0.24584	0.00056
YHP1 YOX1	yhp1del yox1del	YKR081C	RPF2	rpf2-ph	0.24501	0.0007
YHP1 YOX1	yhp1del yox1del	YNL158W	PGA1	pga1-ph	0.2428	4e-05
YHP1 YOX1	yhp1del yox1del	YJL085W	EXO70	exo70-38	0.24082	0.00311
YHP1 YOX1	yhp1del yox1del	YDR060W	MAK21	mak21-1	0.24036	0.00013
YHP1 YOX1	yhp1del yox1del	YJR043C	POL32		0.23834	0.00027
YHP1 YOX1	yhp1del yox1del	YGL115W	SNF4		0.23742	6e-05
YHP1 YOX1	yhp1del yox1del	YBR135W	CKS1	cks1-35	0.23391	0
YHP1 YOX1	yhp1del yox1del	YIR008C	PRI1	pri1-m4	0.2336	0.00099
YHP1 YOX1	yhp1del yox1del	YLR186W	EMG1	emg1-1	0.23223	0.00073
YHP1 YOX1	yhp1del yox1del	YNL153C	GIM3		0.22941	0
YHP1 YOX1	yhp1del yox1del	YKR022C	NTR2	ykr022c-ph	0.22808	0.00089
YHP1 YOX1	yhp1del yox1del	YBR254C	TRS20	trs20-ph	0.22693	5e-05
YHP1 YOX1	yhp1del yox1del	YKL018W	SWD2	swd2-1	0.22075	0.00016
YHP1 YOX1	yhp1del yox1del	YGL120C	PRP43	prp43-ts2	0.20803	0.00015
YHP1 YOX1	yhp1del yox1del	YDR201W	SPC19	spc19-ph	0.20629	0.00166
YHP1 YOX1	yhp1del yox1del	YDR243C	PRP28	prp28-101	0.20176	0.00045
YHP1 YOX1	yhp1del yox1del	YCR002C	CDC10	cdc10-1	0.20132	0.00011
YHP1 YOX1	yhp1del yox1del	YCL032W	STE50		0.2006	0.00059
YHP1 YOX1	yhp1del yox1del	YDR246W	TRS23	trs23-ph	0.19896	0.00034
YHP1 YOX1	yhp1del yox1del	YLR002C	NOC3	noc3-ph	0.1917	0.00016
YHP1 YOX1	yhp1del yox1del	YBL105C	PKC1	pkc1-2	0.19119	7e-05
YHP1 YOX1	yhp1del yox1del	YHR164C	DNA2	dna2-1	0.18583	0.00055
YHP1 YOX1	yhp1del yox1del	YPL160W	CDC60	cdc60-ts	0.18487	0.0001
YHP1 YOX1	yhp1del yox1del	YGL022W	STT3	stt3-2	0.18051	0.0012
YHP1 YOX1	yhp1del yox1del	YLR274W	MCM5	cdc46-1	0.17938	6e-05
YHP1 YOX1	yhp1del yox1del	YMR198W	CIK1		0.17866	0.00127
YHP1 YOX1	yhp1del yox1del	YDR156W	RPA14		0.17578	2e-05
YHP1 YOX1	yhp1del yox1del	YKR068C	BET3	bet3-ph	0.1753	0.00284
YHP1 YOX1	yhp1del yox1del	YHR088W	RPF1	rpf1-ph	0.17403	0.00091
YHP1 YOX1	yhp1del yox1del	YGR277C	CAB4	cab4-ph	0.17107	0.00034
YHP1 YOX1	yhp1del yox1del	YNL153C	GIM3		0.17102	0
YHP1 YOX1	yhp1del yox1del	YLR459W	GAB1	gab1-2	0.17068	0.00055
YHP1 YOX1	yhp1del yox1del	YMR290C	HAS1	has1-ph	0.16997	0.00048
YHP1 YOX1	yhp1del yox1del	YGR179C	OKP1	okp1-5	0.16887	0.00069
YHP1 YOX1	yhp1del yox1del	YER092W	IES5		0.16703	8e-05
YHP1 YOX1	yhp1del yox1del	YKL112W	ABF1	abf1-102	0.16613	0.00046
YHP1 YOX1	yhp1del yox1del	YLR071C	RGR1	rgr1-100	0.16475	0.00421
YHP1 YOX1	yhp1del yox1del	YPR179C	HDA3		0.16308	3e-05
YHP1 YOX1	yhp1del yox1del	YFL039C	ACT1	act1-124	0.1622	0.0028
YHP1 YOX1	yhp1del yox1del	YOR014W	RTS1		0.16183	1e-05
YHP1 YOX1	yhp1del yox1del	YBL105C	PKC1	pkc1-1	0.16074	0.00013
YHP1 YOX1	yhp1del yox1del	YNR051C	BRE5		0.15879	0.00013
YHP1 YOX1	yhp1del yox1del	YPR178W	PRP4	prp4-1	0.15875	5e-05
YHP1 YOX1	yhp1del yox1del	YLR078C	BOS1	bos1-1	0.15748	3e-05
YHP1 YOX1	yhp1del yox1del	YOR181W	LAS17	las17-13	0.15662	0.00079
YHP1 YOX1	yhp1del yox1del	YOR204W	DED1	ded1-95	0.15404	4e-05
YHP1 YOX1	yhp1del yox1del	YNL091W	NST1		0.15352	0.00112
YHP1 YOX1	yhp1del yox1del	YLR100W	ERG27	erg27-ph	0.15081	0.00209
YHP1 YOX1	yhp1del yox1del	YBL040C	ERD2	erd2-ph	0.15058	0
YHP1 YOX1	yhp1del yox1del	YBL050W	SEC17	sec17-1	0.1503	0.00018
YHP1 YOX1	yhp1del yox1del	YLR291C	GCD7	gcd7-ph	0.14922	3e-05
YHP1 YOX1	yhp1del yox1del	YOR149C	SMP3	smp3-1	0.14879	0.00131
YHP1 YOX1	yhp1del yox1del	YMR197C	VTI1	vti1-2	0.14848	4e-05
YHP1 YOX1	yhp1del yox1del	YPR178W	PRP4	prp4-ts	0.14811	0.01101
YHP1 YOX1	yhp1del yox1del	YNL118C	DCP2	dcp2-7d	0.14798	3e-05
YHP1 YOX1	yhp1del yox1del	YHR024C	MAS2	mas2-10	0.14772	0.0001
YHP1 YOX1	yhp1del yox1del	YDR123C	INO2		0.14523	0.00013
YHP1 YOX1	yhp1del yox1del	YDR087C	RRP1	rrp1-1	0.14369	0.00057
YHP1 YOX1	yhp1del yox1del	YBR221C	PDB1		0.14255	0.00237
YHP1 YOX1	yhp1del yox1del	YLR103C	CDC45	cdc45-27	0.14234	0.00016
YHP1 YOX1	yhp1del yox1del	YOR204W	DED1	ded1-199	0.14117	0.00017
YHP1 YOX1	yhp1del yox1del	YNL061W	NOP2	nop2-9	0.14021	0.00328
YHP1 YOX1	yhp1del yox1del	YJR076C	CDC11	cdc11-3	0.13995	0.00014
YHP1 YOX1	yhp1del yox1del	YDL058W	USO1	uso1-1	0.13948	0.00099
YHP1 YOX1	yhp1del yox1del	YGR218W	CRM1	crm1-1	0.13437	8e-05
YHP1 YOX1	yhp1del yox1del	YFL039C	ACT1	act1-122	0.13395	0.00012
YHP1 YOX1	yhp1del yox1del	YOR194C	TOA1	toa1-ph	0.13354	0.00218
YHP1 YOX1	yhp1del yox1del	YDL087C	LUC7	luc7-1	0.13254	0.00016
YHP1 YOX1	yhp1del yox1del	YMR229C	RRP5	rrp5-delta6	0.13189	4e-05
YHP1 YOX1	yhp1del yox1del	YOL102C	TPT1	yol102c-ph	0.13146	0.0009
YHP1 YOX1	yhp1del yox1del	YGL055W	OLE1	ole1-m2	0.13122	5e-05
YHP1 YOX1	yhp1del yox1del	YDR164C	SEC1	sec1-1	0.1292	0.00077
YHP1 YOX1	yhp1del yox1del	YDR083W	RRP8		0.12887	9e-05
YHP1 YOX1	yhp1del yox1del	YAL038W	CDC19	cdc19-1	0.1275	0.00035
YHP1 YOX1	yhp1del yox1del	YDR310C	SUM1		0.1262	0.00049
YHP1 YOX1	yhp1del yox1del	YIL147C	SLN1	sln1-ts4	0.12465	0.0017
YHP1 YOX1	yhp1del yox1del	YFL039C	ACT1	act1-3	0.12463	0.00444
YHP1 YOX1	yhp1del yox1del	YDR196C	CAB5	cab5-ph	0.1211	7e-05
YHP1 YOX1	yhp1del yox1del	YFL008W	SMC1	smc1-2	0.1204	0.00036
YHP1 YOX1	yhp1del yox1del	YLL011W	SOF1	sof1-ph	0.11996	0.00031
YHP1 YOX1	yhp1del yox1del	YOR181W	LAS17	las17-14	0.11974	0.00017
YHP1 YOX1	yhp1del yox1del	YBL105C	PKC1	pkc1-3	0.11941	0.00024
YHP1 YOX1	yhp1del yox1del	YGL091C	NBP35	nbp35-ph	0.11924	0.00015
YHP1 YOX1	yhp1del yox1del	YLR268W	SEC22	sec22-1	0.11865	0.00042
YHP1 YOX1	yhp1del yox1del	YDR064W	RPS13	rps13-ph	0.11648	0.00038
YHP1 YOX1	yhp1del yox1del	YIL104C	SHQ1	shq1-ph	0.11619	0.00022
YHP1 YOX1	yhp1del yox1del	YMR239C	RNT1	rnt1-47	0.11564	0.00026
YHP1 YOX1	yhp1del yox1del	YBR265W	TSC10	tsc10-1	0.11445	2e-05
YHP1 YOX1	yhp1del yox1del	YJL174W	KRE9	yjl174w-ph	0.11387	0.00205
YHP1 YOX1	yhp1del yox1del	YER093C	TSC11	tsc11-7	0.11241	1e-05
YHP1 YOX1	yhp1del yox1del	YBR237W	PRP5	prp5-1	0.11241	0.00042
YHP1 YOX1	yhp1del yox1del	YAL002W	VPS8		0.11204	0.0002
YHP1 YOX1	yhp1del yox1del	YBL034C	STU1	stu1-5	0.11166	6e-05
YHP1 YOX1	yhp1del yox1del	YIL115C	NUP159	nup159-1	0.11125	0.00012
YHP1 YOX1	yhp1del yox1del	YDR331W	GPI8	gpi8-ts	0.1088	0
YHP1 YOX1	yhp1del yox1del	YCL010C	SGF29		0.10866	8e-05
YHP1 YOX1	yhp1del yox1del	YDR238C	SEC26	sec26-f856aw860a	0.1077	0
YHP1 YOX1	yhp1del yox1del	YGL098W	USE1	use1-ts	0.10764	2e-05
YHP1 YOX1	yhp1del yox1del	YBR142W	MAK5	mak5-ph	0.10726	6e-05
YHP1 YOX1	yhp1del yox1del	YMR197C	VTI1	vti1-11	0.10689	0.00075
YHP1 YOX1	yhp1del yox1del	YOR116C	RPO31	rpo31-698	0.10649	3e-05
YHP1 YOX1	yhp1del yox1del	YMR213W	CEF1	cef1-13	0.10639	0.00054
YHP1 YOX1	yhp1del yox1del	YGR113W	DAM1	dam1-5	0.10626	0.00012
YHP1 YOX1	yhp1del yox1del	YHR129C	ARP1		0.10583	0.00026
YHP1 YOX1	yhp1del yox1del	YGL207W	SPT16	spt16-ts	0.10418	0.00071
YHP1 YOX1	yhp1del yox1del	YFL034C-B	MOB2	mob2-38	0.10382	0.00068
YHP1 YOX1	yhp1del yox1del	YBL041W	PRE7	pre7-ph	0.10358	0.00035
YHP1 YOX1	yhp1del yox1del	YLR298C	YHC1	yhc1-8	0.10259	1e-05
YHP1 YOX1	yhp1del yox1del	YCR077C	PAT1		0.10236	0.00028
YHP1 YOX1	yhp1del yox1del	YLR163C	MAS1	mas1-1	0.10186	0.0001
YHP1 YOX1	yhp1del yox1del	YPR055W	SEC8	sec8-9	0.10176	2e-05
YHP1 YOX1	yhp1del yox1del	YLR110C	CCW12		0.10123	0.00019
YHP1 YOX1	yhp1del yox1del	YNL067W	RPL9B		0.09944	0.00124
YHP1 YOX1	yhp1del yox1del	YGL219C	MDM34		0.09869	0.00017
YHP1 YOX1	yhp1del yox1del	YGR113W	DAM1	dam1-11	0.09822	0.00026
YHP1 YOX1	yhp1del yox1del	YGL130W	CEG1	ceg1-ts	0.09802	8e-05
YHP1 YOX1	yhp1del yox1del	YLR060W	FRS1	ylr060w-ph	0.09772	0.0003
YHP1 YOX1	yhp1del yox1del	YFL039C	ACT1	act1-121	0.09723	0.00108
YHP1 YOX1	yhp1del yox1del	YNL061W	NOP2	nop2-3	0.09718	6e-05
YHP1 YOX1	yhp1del yox1del	YLR032W	RAD5		0.09685	0.00045
YHP1 YOX1	yhp1del yox1del	YNL126W	SPC98	spc98-ph	0.09661	0.00012
YHP1 YOX1	yhp1del yox1del	YHR067W	HTD2		0.09647	8e-05
YHP1 YOX1	yhp1del yox1del	YGL247W	BRR6	brr6-ph	0.09553	0.00023
YHP1 YOX1	yhp1del yox1del	YAL041W	CDC24	cdc24-h	0.0954	0.00028
YHP1 YOX1	yhp1del yox1del	YGR092W	DBF2	dbf2-3	0.0952	2e-05
YHP1 YOX1	yhp1del yox1del	YDR150W	NUM1		0.09517	0.0001
YHP1 YOX1	yhp1del yox1del	YLR186W	EMG1	emg1-1	0.09499	0.00103
YHP1 YOX1	yhp1del yox1del	YPR103W	PRE2	pre2-1	0.09472	0.00409
YHP1 YOX1	yhp1del yox1del	YBR082C	UBC4		0.09453	0.0001
YHP1 YOX1	yhp1del yox1del	YNL102W	POL1	pol1-1	0.09382	0.0002
YHP1 YOX1	yhp1del yox1del	YKR008W	RSC4	rsc4-2	0.09362	0.0001
YHP1 YOX1	yhp1del yox1del	YDR288W	NSE3	nse3-ts4	0.09258	0.00011
YHP1 YOX1	yhp1del yox1del	YOR048C	RAT1	rat1-1	0.09214	0.00012
YHP1 YOX1	yhp1del yox1del	YHR188C	GPI16	gpi16-ph	0.0911	0.00031
YHP1 YOX1	yhp1del yox1del	YJL001W	PRE3	pre3-2	0.09062	1e-05
YHP1 YOX1	yhp1del yox1del	YKL032C	IXR1		0.09052	0.00017
YHP1 YOX1	yhp1del yox1del	YKL173W	SNU114	snu114-60	0.09024	0.00114
YHP1 YOX1	yhp1del yox1del	YDL105W	NSE4	nse4-ts3	0.08834	0.00041
YHP1 YOX1	yhp1del yox1del	YOR085W	OST3		0.0883	0.00046
YHP1 YOX1	yhp1del yox1del	YJR112W	NNF1	nnf1-77	0.08798	0.00028
YHP1 YOX1	yhp1del yox1del	YDR180W	SCC2	scc2-4	0.08704	1e-05
YHP1 YOX1	yhp1del yox1del	YLR367W	RPS22B		0.08703	0.00011
YHP1 YOX1	yhp1del yox1del	YOR174W	MED4	med4-6	0.08675	7e-05
YHP1 YOX1	yhp1del yox1del	YGR075C	PRP38	prp38-1	0.08644	0.00018
YHP1 YOX1	yhp1del yox1del	YDR212W	TCP1	tcp1-1	0.08585	0.00028
YHP1 YOX1	yhp1del yox1del	YFL039C	ACT1	act1-119	0.08563	3e-05
YHP1 YOX1	yhp1del yox1del	YDL103C	QRI1	qri1-ts1	0.0852	0.00017
YHP1 YOX1	yhp1del yox1del	YPR176C	BET2	bet2-1	0.08506	0.00121
YHP1 YOX1	yhp1del yox1del	YLR033W	RSC58	rsc58-ph	0.08441	0.00061
YHP1 YOX1	yhp1del yox1del	YDL103C	QRI1	qri1-ph	0.08406	0.00103
YHP1 YOX1	yhp1del yox1del	YLR276C	DBP9	dbp9-ph	0.08392	5e-05
YHP1 YOX1	yhp1del yox1del	YOR254C	SEC63	sec63-1	0.08352	0.00438
YHP1 YOX1	yhp1del yox1del	YNL102W	POL1	pol1-13	0.08326	9e-05
YHP1 YOX1	yhp1del yox1del	YFR032C-A	RPL29		0.08294	0.00037
YHP1 YOX1	yhp1del yox1del	YDL102W	POL3	cdc2-7	0.08265	0.00027
YHP1 YOX1	yhp1del yox1del	YGR278W	CWC22	cwc22-ph	0.08245	8e-05
YHP1 YOX1	yhp1del yox1del	YBL023C	MCM2	mcm2-1	0.08223	6e-05
YHP1 YOX1	yhp1del yox1del	YNL061W	NOP2	nop2-6	0.08212	0.00126
YHP1 YOX1	yhp1del yox1del	YML130C	ERO1	ero1-1	0.08162	0.00078
YHP1 YOX1	yhp1del yox1del	YDL097C	RPN6	rpn6-ph	0.08152	0.00051
YHP1 YOX1	yhp1del yox1del	YHR040W	BCD1	bcd1-ph	0.08149	2e-05
YHP1 YOX1	yhp1del yox1del	YBR153W	RIB7	rib7-ph	0.08147	4e-05
YHP1 YOX1	yhp1del yox1del	YPR161C	SGV1	sgv1-80	0.08116	0.00016
YHP1 YOX1	yhp1del yox1del	YHR178W	STB5		0.08111	0.00075
YHP1 YOX1	yhp1del yox1del	YPL235W	RVB2	rvb2-ph	0.0805	0.0004
