# Supplementary material for: Repression of essential cell cycle genes increases cellular fitness
Source: PLoS Genet. 2022 Aug 29;18(8):e1010349. doi: 10.1371/journal.pgen.1010349 (PMC9462756; doi:10.1371/journal.pgen.1010349)
Supplement: S2 Dataset — (XLSX) [file pgen.1010349.s013.xlsx]

## Sheet: information
Information
*This file contains enrichment analyses of the interatcting genes from the yhp1-13A yox1-9A SGA screen.
*Negative and positive interacting genes were analyzed separately
sheet name	screen	interactions	analysis method	description
DP_NEG_cell_cycle	yhp1-13A yox1-9A	negative	enrichment of genes in manually curated cell cycle gene lists	number of genes in each list, number of overlapping genes, fold enrichment and p-values
DP_POS_cell_cycle	yhp1-13A yox1-9A	positive	enrichment of genes in manually curated cell cycle gene lists	number of genes in each list, number of overlapping genes, fold enrichment and p-values
DP_NEG_SAFE_regions	yhp1-13A yox1-9A	negative	SAFE	significantly enriched regions and p-values
DP_NEG_SAFE_genes	yhp1-13A yox1-9A	negative	SAFE	singificantly enriched genes and p-values
DP_POS_SAFE_regions	yhp1-13A yox1-9A	positive	SAFE	significantly enriched regions and p-values
DP_POS_SAFE_genes	yhp1-13A yox1-9A	positive	SAFE	singificantly enriched genes and p-values
DP_NEG_GO_process	yhp1-13A yox1-9A	negative	GO - process enrichment	signifcantly enriched processes, number of overlapping genes and p-values
DP_POS_GO_process	yhp1-13A yox1-9A	positive	GO - process enrichment	signifcantly enriched processes, number of overlapping genes and p-values

## Sheet: DP_NEG_cell_cycle
cell cycle list name	background gene #	cell cycle gene #	set gene #	overlap #	fold enrichment	p-value	genes
cell_cycle_s288c_all	4063	422	163	24	1.41761	0.0474437	YBR119W,YBR198C,YBR238C,YCL061C,YDL008W,YDR004W,YDR024W,YDR245W,YFL039C,YGL116W,YGR092W,YGR183C,YHL025W,YHR014W,YJL187C,YJR076C,YKL045W,YKR029C,YLR274W,YMR078C,YNL102W,YOL004W,YOR065W,YPR191W
cell_cycle_s288c_mitosis	4063	72	163	5	1.731	0.160954	YDL008W,YGL116W,YGR092W,YJL187C,YMR078C
mitotic_exit_genes	4063	27	163	4	3.6928	0.021305	YAL024C,YDL008W,YGL116W,YGR092W
condensin_genes	4063	3	163	0	0	1

## Sheet: DP_POS_cell_cycle
cell cycle list name	background gene #	cell cycle gene #	set gene #	overlap #	fold enrichment	p-value	genes
cell_cycle_s288c_all	4063	422	101	25	2.38316	2.25724e-05	YAL068C,YAR018C,YBL031W,YBL097W,YBR160W,YBR255W,YCL059C,YCR031C,YDL002C,YDL020C,YDL082W,YDR123C,YER116C,YFL039C,YFR032C-A,YGL078C,YGR270W,YHL031C,YKL112W,YLR048W,YLR086W,YLR310C,YLR388W,YMR230W,YPL226W
cell_cycle_s288c_mitosis	4063	72	101	7	3.91103	0.00186572	YAR018C,YBL031W,YBL097W,YBR160W,YDL020C,YER116C,YLR086W
mitotic_exit_genes	4063	27	101	0	0	1
condensin_genes	4063	3	101	2	26.8185	0.00180609	YBL097W,YLR086W

## Sheet: DP_NEG_SAFE_regions
region ID	region name	region p-value
13	Transcription & Chromatin Organization	0
18	Respiration, Oxidative Phosphorylation, Mitochondrial Targeting	0
12	DNA Replication & Repair	2.55351e-15
16	Mitosis & Chromosome Segregation	7.91415e-05

## Sheet: DP_NEG_SAFE_genes
ORF	name	p-value
YGL130W	ceg1-ts	5.86198e-12
YLR085C	arp6	1.22278e-11
YJL081C	arp4-g161d	1.58364e-11
YKR062W	tfa2-45	1.92713e-11
YKR029C	set3	1.99563e-11
YJR093C	fip1-5001	2.98326e-11
YDR485C	vps72	1.55622e-10
YMR112C	med11-ts	1.60981e-10
YGR005C	tfg2-5001	2.06232e-10
YDR334W	swr1	6.21196e-10
YML041C	vps71	9.28321e-10
YBR193C	med8-51	9.42355e-10
YLR452C	sst2	9.42355e-10
YHR058C	med6-5001	1.40848e-09
YOL135C	med7-163	1.40848e-09
YAL011W	swc3	1.66011e-09
YGL112C	taf6-ts	2.03387e-09
YOL135C	med7-141	4.34083e-09
YGL127C	soh1	7.58326e-09
YNR010W	cse2	8.66527e-09
YKR016W	mic60	1.17864e-08
YHR058C	med6-ts	1.90555e-08
YCR033W	snt1	3.00695e-08
YBR193C	med8-39	4.44254e-08
YDR290W	ydr290w	4.6414e-08
YPL228W	cet1-1	7.02125e-08
YBR231C	swc5	8.74842e-08
YDR228C	pcf11-ts2	1.04266e-07
YOR123C	leo1	1.04266e-07
YPL011C	taf3-5002	1.68692e-07
YOL012C	htz1	1.72153e-07
YPL228W	cet1-2	2.18759e-07
YGL044C	rna15-58	2.18759e-07
YNL222W	ssu72-2	2.39125e-07
YGL194C	hos2	2.56713e-07
YPR168W	nut2-ts	3.09825e-07
YPL011C	taf3-5001	3.82626e-07
YJL128C	pbs2	5.5958e-07
YDR145W	taf12-w486stop	8.04264e-07
YPR086W	sua7-5001	8.04264e-07
YGR132C	phb1	1.40184e-06
YDR228C	pcf11-ts10	1.40184e-06
YGL119W	coq8	2.95885e-06
YAL039C	cyc3	2.95885e-06
YMR035W	imp2	2.95885e-06
YLR290C	coq11	4.17152e-06
YNR041C	coq2	5.26616e-06
YOR174W	med4-6	5.26616e-06
YLR005W	ssl1-t242i	5.26616e-06
YDR145W	taf12-9	1.0718e-05
YJR113C	rsm7	1.0718e-05
YMR236W	taf9-ts2	1.0718e-05
YHR189W	pth1	1.0718e-05
YMR072W	abf2	1.08475e-05
YBR268W	mrpl37	1.08475e-05
YPR161C	sgv1-35	1.08475e-05
YGR002C	swc4-4	1.08475e-05
YDR194C	mss116	1.08475e-05
YPL182C	ypl182c	1.23798e-05
YPL132W	cox11	1.42916e-05
YPL183W-A	rtc6	1.42916e-05
YBL021C	hap3	1.42916e-05
YPL228W	cet1-15	1.52926e-05
YJL169W	yjl169w	1.52926e-05
YJL168C	set2	1.8798e-05
YER017C	afg3	1.88335e-05
YBL059C-A	cmc2	1.88335e-05
YPR191W	qcr2	1.88335e-05
YJR034W	pet191	1.88335e-05
YBR120C	cbp6-supp1	1.88335e-05
YGR255C	coq6	2.11761e-05
YDR012W	rpl4b	2.11761e-05
YER058W	pet117	2.45484e-05
YPR070W	med1	2.45484e-05
YEL024W	rip1	2.45484e-05
YEL059C-A	som1	2.45484e-05
YML098W	taf13-2	2.45484e-05
YOR125C	cat5	2.45484e-05
YGR257C	mtm1	2.77353e-05
YBR103W	sif2	2.92631e-05
YBR037C	sco1	3.1672e-05
YPL172C	cox10	3.1672e-05
YNL169C	psd1	3.87196e-05
YJL003W	cox16	3.87196e-05
YOR262W	gpn2-5001	3.98995e-05
YHR041C	srb2	3.98995e-05
YER153C	pet122	4.04739e-05
YLL009C	cox17	4.04739e-05
YOR350C	mne1	4.04739e-05
YJR144W	mgm101	4.04739e-05
YGL237C	hap2	4.04739e-05
YIR021W	mrs1	4.04739e-05
YIL157C	coa1	4.04739e-05
YLR038C	cox12	4.04739e-05
YGL187C	cox4	4.04739e-05
YER139C	rtr1	4.49372e-05
YGR183C	qcr9	5.12607e-05
YHL038C	cbp2	5.12607e-05
YLR218C	coa4	5.12607e-05
YMR256C	cox7	5.12607e-05
YDR512C	emi1	5.12616e-05
YDR228C	pcf11-2	5.12616e-05
YML110C	coq5	5.12616e-05
YPL055C	lge1	5.61242e-05
YDR145W	taf12-l464a	5.61242e-05
YDR079W	pet100	5.61242e-05
YDR375C	bcs1	6.43784e-05
YML129C	cox14	6.43784e-05
YOR358W	hap5	6.43784e-05
YNL003C	pet8	6.43784e-05
YJL062W-A	coa3	6.43784e-05
YDL069C	cbs1	6.70161e-05
YGL043W	dst1	6.70161e-05
YDR145W	taf12-ts23	7.73782e-05
YOR065W	cyt1	8.02155e-05
YDR065W	rrg1	8.65981e-05
YMR064W	aep1	8.65981e-05
YDL107W	mss2	9.92055e-05
YNL315C	atp11	0.000104773
YDR298C	atp5	0.000104773
YKL109W	hap4	0.0001107
YMR282C	aep2	0.0001107
YJL180C	atp12	0.000139571
YOR194C	toa1-5001	0.000139571
YMR061W	rna14-5001	0.000139571
YLR203C	mss51	0.000140098
YHR116W	cox23	0.000140098
YJL166W	qcr8	0.000140098
YDL067C	cox9	0.000140098
YLL018C-A	cox19	0.000147301
YOR201C	mrm1	0.000147301
YMR115W	mgr3	0.00017699
YBR163W	exo5	0.00018319
YDL108W	kin28-ts	0.00018319
YJR017C	ess1-h164r	0.00018319
YPL005W	aep3	0.00018319
YDR527W	rba50-5001	0.000254348
YPR086W	sua7-c149r	0.000283271
YDR289C	rtt103	0.000283271
YPR106W	isr1	0.000283271
YBR179C	fzo1	0.000283271
YNR018W	rcf2	0.000303374
YGL016W	kap122	0.000303374
YMR263W	sap30	0.000380043
YDL142C	crd1	0.000380043
YPR161C	sgv1-80	0.000380619
YLR418C	cdc73	0.000380619
YMR075C-A	ymr075c-a	0.000380619
YMR098C	atp25	0.000380619
YLR201C	coq9	0.000383591
YDR004W	rad57	0.000399847
YCL044C	mgr1	0.000453406
YBR238C	ybr238c	0.000453406
YDR076W	rad55	0.000482333
YKL016C	atp7	0.000502305
YMR066W	sov1	0.000547596
YJL115W	asf1	0.000561756
YNR045W	pet494	0.000652279
YJL133C-A	yjl133c-a	0.000765142
YMR150C	imp1	0.00083478
YNR020C	atp23	0.00083478
YJR048W	cyc1	0.00083478
YML081C-A	atp18	0.00083478
YLR288C	mec3	0.000838278
YPL181W	cti6	0.000944824
YKL167C	mrp49	0.00104131
YER154W	oxa1	0.00104131
YOR250C	clp1-5001	0.00104131
YDR529C	qcr7	0.00104131
YPR034W	arp7-e411k	0.00104131
YPL103C	fmp30	0.00104131
YKL087C	cyt2	0.00104131
YML114C	taf8-7	0.00105432
YML064C	tem1-3	0.0010925
YDR145W	taf12-l446a	0.0010925
YNL240C	nar1-5001	0.00112644
YBR194W	aim4	0.00131566
YEL050C	rml2	0.00131566
YJL131C	aim23	0.00138517
YBR198C	taf5-15	0.00138517
YBR095C	rxt2	0.00138517
YJR057W	cdc8-1	0.00153383
YDR204W	coq4	0.00162379
YBR003W	coq1	0.00162379
YOR025W	hst3	0.00176163
YBL023C	mcm2-1	0.00180424
YBL035C	pol12-ts	0.00194971
YDR231C	cox20	0.0019839
YBR253W	srb6-5001	0.0019839
YKL113C	rad27	0.00204108
YCR071C	img2	0.00206077
YGL130W	ceg1-34	0.00206077
YJL209W	cbp1	0.00206077
YLL027W	isa1	0.00206077
YGL058W	rad6	0.00206077
YDR489W	sld5-5001	0.0021566
YNL102W	pol1-17	0.00240049
YER173W	rad24	0.00266609
YML032C	rad52	0.00266609
YGL130W	ceg1-3	0.00286363
YDR052C	dbf4-1	0.00288173
YDL102W	cdc2-7	0.00290384
YGL175C	sae2	0.00301913
YDR369C	xrs2	0.00315187
YLR103C	cdc45-27	0.0032481
YGL113W	sld3-5001	0.00326797
YBR094W	pby1	0.00326797
YDR082W	stn1-13	0.00335842
YEL032W	mcm3-1	0.00335842
YML066C	sma2	0.00335842
YDR052C	dbf4-ts	0.00342205
YNL250W	rad50	0.00342205
YCL061C	mrc1	0.00345211
YIL134W	flx1	0.00355299
YKL107W	ykl107w	0.00355299
YNL185C	mrpl19	0.00362819
YOR024W	yor024w	0.00377493
YOR144C	elg1	0.00377493
YPL139C	ume1	0.00385706
YGL235W	ygl235w	0.00385706
YAL024C	lte1	0.00385706
YAR003W	swd1	0.00385706
YDR405W	mrp20	0.00385706
YOL004W	sin3	0.00385706
YJR006W	pol31-5001	0.00397363
YPR048W	tah18-5003	0.00435231
YLR320W	mms22	0.00436911
YER148W	spt15-i143n	0.00447726
YDR510W	smt3aiir	0.00447726
YNL262W	pol2-12	0.00447726
YDL017W	cdc7-1	0.00505734
YLR015W	bre2	0.00506051
YIL084C	sds3	0.00506051
YNL097C	pho23	0.00506051
YDL074C	bre1	0.00506051
YGL244W	rtf1	0.00506051
YMR257C	pet111	0.00506051
YOR368W	rad17	0.00525315
YNL102W	pol1-13	0.00525315
YBR060C	orc2-4	0.00546641
YDL102W	cdc2-2	0.00548024
YDR217C	rad9	0.00548024
YJR076C	cdc11-2	0.00548052
YOR080W	dia2	0.00574695
YNL312W	rfa2-5001	0.00604296
YDR013W	psf1-1	0.00604296
YOL094C	rfc4-20	0.0060993
YER095W	rad51	0.0060993
YJR046W	tah11-ts	0.0060993
YDL071C	ydl071c	0.0064923
YBR175W	swd3	0.0064923
YHR122W	cia2-5001	0.00650472
YDL102W	cdc2-1	0.00664933
YIL150C	mcm10-1	0.00664933
YJR043C	pol32	0.00677047
YLR274W	cdc46-1	0.00677047
YGL163C	rad54	0.00678651
YHR118C	orc6-5001	0.00683616
YBR136W	mec1-4ts	0.00683616
YIR008C	pri1-m4	0.00683616
YPR162C	orc4-5001	0.0070312
YNL102W	pol1-1	0.0073015
YCL060C	ycl060c	0.00731908
YNL102W	pol1-2	0.0073346
YNL102W	pol1-ts	0.00753089
YMR097C	mtg1-supp1	0.00792609
YLR115W	cft2-5001	0.00792609
YBR060C	orc2-1	0.00800165
YAR007C	rfa1-m2	0.00810833
YAL013W	dep1	0.00816952
YLL004W	orc3-70	0.00876769
YLR319C	bud6	0.00922651
YPL194W	ddc1	0.00949702
YDL017W	cdc7-4	0.0098699
YCR002C	cdc10-4	0.0101079
YLL050C	cof1-8	0.0101079
YCR002C	cdc10-1	0.0101079
YKL208W	cbt1	0.0101079
YIL106W	mob1-5001	0.0101079
YMR224C	mre11	0.010272
YJR064W	cct5-5001	0.0109181
YGR274C	taf1-1	0.0109181
YJR006W	hys2-ts	0.0111377
YJL194W	cdc6-1	0.011326
YHR031C	rrm3	0.011326
YDL162C	ydl162c	0.0114542
YKL045W	pri2-1	0.0122111
YDR052C	dbf4-4	0.0122991
YOR122C	pfy1-14	0.0123217
YJL047C	rtt101	0.0127036
YMR190C	sgs1	0.0128886
YPR135W	ctf4	0.0130594
YNL181W	pbr1-5001	0.0133589
YBR202W	cdc47-ts	0.0139674
YAL041W	cdc24-11	0.0140485
YML098W	taf13-1	0.0148237
YKL137W	cmc1	0.0148237
YJL072C	psf2-5001	0.0156471
YJL092W	srs2	0.0159265
YBR060C	orc2-3	0.0169804
YGR228W	ygr228w	0.0170396
YHR107C	cdc12-1	0.0176252
YGR274C	taf1-2	0.0186154
YLR393W	atp10	0.0186154
YOL008W	coq10	0.0186154
YJR121W	atp2	0.0186154
YER116C	slx8	0.0207356
YMR039C	sub1	0.0207356
YOL003C	pfa4	0.0215293
YBL061C	skt5	0.0219637
YBL084C	cdc27-1	0.0223322
YJL085W	exo70-29/37	0.0223322
YMR005W	taf4-18	0.023341
YIR003W	aim21	0.0241631
YGR092W	dbf2	0.0243247
YPL024W	rmi1	0.0243247
YIL118W	rho3-ser228	0.0243247
YBR060C	orc2-2	0.0257547
YKL007W	cap1	0.0261901
YJL159W	hsp150	0.0264365
YMR048W	csm3	0.0269011
YJR065C	arp3-d11a	0.0286548
YPR025C	ccl1-ts4	0.0286548
YDR469W	sdc1	0.0286548
YBL062W	ybl062w	0.0286705
YFL039C	act1-112	0.0287543
YLL002W	rtt109	0.0319939
YOR181W	las17-13	0.033516
YER149C	pea2	0.033516
YGR229C	smi1	0.0343676
YHR166C	cdc23-4	0.0345533
YBR277C	ybr277c	0.0345533
YNL273W	tof1	0.03543
YER093C	tsc11-1	0.0364057
YOR249C	apc5-ca-paps	0.0367539
YNR035C	arc35-5	0.0367539
YBR100W	ybr100w	0.0387272
YBR087W	rfc5-1	0.0401625
YGR009C	sec9-4	0.0405434
YFL039C	act1-120	0.040647
YFL039C	act1-133	0.040647
YFL039C	act1-159	0.040647
YLR102C	apc9	0.041029
YBL084C	cdc27-2	0.0417636
YFL039C	act1-132	0.0440425
YFL039C	act1-122	0.0440425
YNL138W	srv2-2	0.0440425
YBR023C	chs3	0.0440425
YNL271C	bni1	0.0445621
YHR191C	ctf8	0.0446598
YER147C	scc4-4	0.0446598
YDR113C	pds1-128	0.0470326
YHR142W	chs7	0.0479386
YDR386W	mus81	0.0479386
YPR023C	eaf3	0.0480703
YBR099C	ybr099c	0.0496833

## Sheet: DP_POS_SAFE_regions
region ID	region name	region p-value
3	Ribosome Biogenesis	0
17	rRNA & ncRNA Processing	0

## Sheet: DP_POS_SAFE_genes
ORF	name	p-value
YHR040W	bcd1-5001	8.87634e-07
YOR309C	yor309c	3.95736e-05
YDL031W	dbp10-5004	7.25545e-05
YPR143W	rrp15-5007	9.03006e-05
YCL059C	krr1-18	9.62062e-05
YDR060W	mak21-1	0.000105984
YMR269W	tma23	0.00014521
YGL078C	dbp3	0.00014521
YGR103W	nop7-1	0.00014521
YLR197W	nop56-5001	0.00014521
YMR229C	rrp5-delta6	0.000165036
YDL208W	nhp2-5001	0.000165036
YPL043W	nop4-3	0.000198635
YOR235W	irc13	0.000198635
YFR032C-A	rpl29	0.000213904
YDR083W	rrp8	0.000237415
YNL002C	rlp7-5001	0.000281925
YKL082C	rrp14-5010	0.000281925
YOL079W	yol079w	0.000332745
YJL050W	mtr4-1	0.000332745
YGR034W	rpl26b	0.000332745
YGR214W	rps0a	0.00033812
YOR294W	rrs1-124	0.000384404
YDR087C	rrp1-1	0.000390483
YLL008W	drs1-5002	0.000390483
YHR085W	ipi1-5001	0.000418304
YNL163C	ria1-ts	0.000435634
YEL026W	snu13-5001	0.000607226
YHR088W	rpf1-1	0.000611747
YAL025C	mak16-5001	0.000611747
YLR002C	noc3-5001	0.000619584
YOL144W	nop8-5001	0.000619584
YDR064W	rps13-5001	0.000619584
YMR049C	erb1-5001	0.000703839
YNL061W	nop2-5	0.000703839
YHR088W	rpf1-5001	0.000703839
YOL080C	rex4	0.000743909
YDR449C	utp6-5001	0.000743909
YHR066W	ssf1	0.000806328
YNL061W	nop2-3	0.000806328
YOR272W	ytm1-1	0.000885998
YDL014W	nop1-2	0.000919992
YPL211W	nip7-1	0.000919992
YMR093W	utp15-5001	0.00104738
YKL082C	rrp14-5003	0.00104738
YLR196W	pwp1-5001	0.00104738
YNL061W	nop2-6	0.00122964
YLR276C	dbp9-5001	0.00150278
YOR312C	rpl20b	0.00150278
YNL061W	nop2-9	0.00150278
YBR142W	mak5-5001	0.0016848
YBR084C-A	rpl19a	0.00188314
YKL021C	mak11-2	0.00191782
YGR158C	mtr3-ts	0.00191782
YKR057W	rps21a	0.00209872
YDL136W	rpl35b	0.00219987
YOL041C	nop12	0.00234318
YNL302C	rps19b	0.00258541
YKL021C	mak11-5001	0.00285309
YNR038W	dbp6-5001	0.00285309
YDR339C	fcf1-5001	0.00332269
YKR092C	srp40	0.00363651
YLR186W	emg1-5001	0.00383633
YHR197W	rix1-5001	0.00390357
YDL111C	rrp42-5001	0.00454967
YBL087C	rpl23a	0.00564864
YLR264W	rps28b	0.0062543
YOL121C	rps19a	0.0062543
YHR081W	lrp1	0.0074689
YEL055C	pol5-3	0.00834395
YDR496C	puf6	0.00886771
YLR222C	utp13-5001	0.00886771
YNL061W	nop2-10	0.00886771
YOR294W	rrs1-84	0.00996895
YEL054C	rpl12a	0.0108758
YDR500C	rpl37b	0.0108758
YLR287C-A	rps30a	0.011825
YNL232W	csl4-5001	0.0146799
YPL266W	dim1-2	0.0146799
YER131W	rps26b	0.0146799
YDL062W	ydl062w	0.016799
YBL072C	rps8a	0.0169285
YNL067W-B	ynl067w-b	0.0169285
YMR194W	rpl36a	0.0193594
YJL190C	rps22a	0.0193594
YPL239W	yar1	0.0193594
YLR366W	ylr366w	0.0193594
YGR118W	rps23a	0.020186
YDR447C	rps17b	0.0219734
YMR239C	rnt1-47	0.0219734
YMR230W	rps10b	0.0239669
YOR183W	fyv12	0.0239669
YLR441C	rps1a	0.0239669
YHR196W	utp9-5001	0.0247711
YLL008W	drs1-5001	0.0247711
YER082C	utp7-5004	0.0247711
YBR048W	rps11b	0.0277521
YML026C	rps18b	0.0281512
YOR181W	las17-13	0.0296267
YML024W	rps17a	0.0309161
YBL007C	sla1	0.0311657
YNL067W	rpl9b	0.0327463
YML073C	rpl6a	0.0351995
YLR048W	rps0b	0.0377884
YPL020C	ulp1-333	0.0414937
YNL096C	rps7b	0.0414937

## Sheet: DP_NEG_GO_process
GO ID	GO name	GO gene #	set gene #	overlap #	p-value
6281	DNA repair	193	162	25	1.01037e-07
33554	cellular response to stress	434	162	40	1.80804e-07
6974	cellular response to DNA damage stimulus	223	162	26	4.64994e-07
16568	chromatin modification	143	162	20	6.29813e-07
6355	regulation of transcription, DNA-templated	491	162	42	6.71053e-07
2001141	regulation of RNA biosynthetic process	491	162	42	6.71053e-07
51252	regulation of RNA metabolic process	496	162	42	8.87652e-07
32774	RNA biosynthetic process	376	162	34	2.96393e-06
40020	regulation of meiosis	34	162	9	4.62057e-06
51276	chromosome organization	303	162	29	5.98012e-06
51445	regulation of meiotic cell cycle	35	162	9	6.00911e-06
42327	positive regulation of phosphorylation	21	162	7	1.03594e-05
6325	chromatin organization	175	162	20	1.53254e-05
51726	regulation of cell cycle	148	162	18	1.79429e-05
6351	transcription, DNA-templated	373	162	32	1.87483e-05
48523	negative regulation of cellular process	342	162	30	2.33545e-05
10562	positive regulation of phosphorus metabolic process	32	162	8	2.53512e-05
45937	positive regulation of phosphate metabolic process	32	162	8	2.53512e-05
16569	covalent chromatin modification	74	162	12	2.80753e-05
16570	histone modification	74	162	12	2.80753e-05
42325	regulation of phosphorylation	63	162	11	2.99738e-05
48522	positive regulation of cellular process	312	162	28	3.01152e-05
48519	negative regulation of biological process	348	162	30	3.27864e-05
71824	protein-DNA complex subunit organization	92	162	13	5.85274e-05
16575	histone deacetylation	19	162	6	6.53364e-05
48518	positive regulation of biological process	326	162	28	6.7135e-05
19438	aromatic compound biosynthetic process	497	162	37	9.02462e-05
6367	transcription initiation from RNA polymerase II promoter	20	162	6	9.02758e-05
6476	protein deacetylation	20	162	6	9.02758e-05
31325	positive regulation of cellular metabolic process	263	162	24	9.22705e-05
9893	positive regulation of metabolic process	267	162	24	0.0001173
34654	nucleobase-containing compound biosynthetic process	465	162	35	0.000117449
35601	protein deacylation	21	162	6	0.000122242
6259	DNA metabolic process	326	162	27	0.000171969
6352	DNA-templated transcription, initiation	25	162	6	0.000349224
19220	regulation of phosphate metabolic process	139	162	15	0.000360542
51174	regulation of phosphorus metabolic process	139	162	15	0.000360542
43408	regulation of MAPK cascade	17	162	5	0.000401121
45835	negative regulation of meiosis	17	162	5	0.000401121
10564	regulation of cell cycle process	114	162	13	0.000527803
51123	RNA polymerase II transcriptional preinitiation complex assembly	18	162	5	0.000537621
6270	DNA replication initiation	27	162	6	0.000546175
43410	positive regulation of MAPK cascade	5	162	3	0.000590476
43486	histone exchange	11	162	4	0.00065077
31401	positive regulation of protein modification process	28	162	6	0.000672436
70897	DNA-templated transcriptional preinitiation complex assembly	19	162	5	0.000706294
31399	regulation of protein modification process	76	162	10	0.000767253
10604	positive regulation of macromolecule metabolic process	251	162	21	0.000855755
51301	cell division	252	162	21	0.000901479
6338	chromatin remodeling	52	162	8	0.000916977
65004	protein-DNA complex assembly	65	162	9	0.000970057
22607	cellular component assembly	401	162	29	0.00097425
43933	macromolecular complex subunit organization	384	162	28	0.00106062
6122	mitochondrial electron transport, ubiquinol to cytochrome c	6	162	3	0.00114632
51052	regulation of DNA metabolic process	67	162	9	0.00121165
34622	cellular macromolecular complex assembly	241	162	20	0.00126633
1932	regulation of protein phosphorylation	55	162	8	0.00133988
65002	intracellular protein transmembrane transport	55	162	8	0.00133988
71806	protein transmembrane transport	55	162	8	0.00133988
44743	intracellular protein transmembrane import	43	162	7	0.00136595
1302	replicative cell aging	33	162	6	0.00167508
6626	protein targeting to mitochondrion	33	162	6	0.00167508
43044	ATP-dependent chromatin remodeling	23	162	5	0.00179519
6515	misfolded or incompletely synthesized protein catabolic process	14	162	4	0.00179652
31939	negative regulation of chromatin silencing at telomere	14	162	4	0.00179652
32270	positive regulation of cellular protein metabolic process	46	162	7	0.00205152
32268	regulation of cellular protein metabolic process	148	162	14	0.00208953
45859	regulation of protein kinase activity	47	162	7	0.00233104
30150	protein import into mitochondrial matrix	15	162	4	0.00237425
65003	macromolecular complex assembly	272	162	21	0.00237544
6302	double-strand break repair	76	162	9	0.00296821
43549	regulation of kinase activity	49	162	7	0.00297751
10520	regulation of reciprocal meiotic recombination	8	162	3	0.00302468
1934	positive regulation of protein phosphorylation	16	162	4	0.00306816
43543	protein acylation	37	162	6	0.00308082
16573	histone acetylation	26	162	5	0.003185
51247	positive regulation of protein metabolic process	50	162	7	0.00334823
51246	regulation of protein metabolic process	156	162	14	0.00341757
7005	mitochondrion organization	140	162	13	0.00353892
70585	protein localization to mitochondrion	38	162	6	0.0035398
72655	establishment of protein localization to mitochondrion	38	162	6	0.0035398
1902531	regulation of intracellular signal transduction	64	162	8	0.00359043
6475	internal protein amino acid acetylation	27	162	5	0.00378473
18393	internal peptidyl-lysine acetylation	27	162	5	0.00378473
18394	peptidyl-lysine acetylation	27	162	5	0.00378473
10638	positive regulation of organelle organization	39	162	6	0.00404779
51338	regulation of transferase activity	52	162	7	0.00419438
18193	peptidyl-amino acid modification	80	162	9	0.00421537
51173	positive regulation of nitrogen compound metabolic process	212	162	17	0.00423385
10948	negative regulation of cell cycle process	66	162	8	0.00435445
60631	regulation of meiosis I	9	162	3	0.00440471
18	regulation of DNA recombination	18	162	4	0.00484626
1902680	positive regulation of RNA biosynthetic process	197	162	16	0.00485465
7569	cell aging	54	162	7	0.00519348
51254	positive regulation of RNA metabolic process	199	162	16	0.00535594
31324	negative regulation of cellular metabolic process	236	162	18	0.00555665
7568	aging	55	162	7	0.00575546
9892	negative regulation of metabolic process	237	162	18	0.00580667
6473	protein acetylation	30	162	5	0.0060655
1902533	positive regulation of intracellular signal transduction	10	162	3	0.00610928
6357	regulation of transcription from RNA polymerase II promoter	296	162	21	0.00646426
71900	regulation of protein serine/threonine kinase activity	31	162	5	0.00700314
80135	regulation of cellular response to stress	31	162	5	0.00700314
9891	positive regulation of biosynthetic process	225	162	17	0.00768779
31328	positive regulation of cellular biosynthetic process	225	162	17	0.00768779
6379	mRNA cleavage	11	162	3	0.00815622
7534	gene conversion at mating-type locus	11	162	3	0.00815622
9967	positive regulation of signal transduction	11	162	3	0.00815622
23056	positive regulation of signaling	11	162	3	0.00815622
30162	regulation of proteolysis	11	162	3	0.00815622
45860	positive regulation of protein kinase activity	11	162	3	0.00815622
45935	positive regulation of nucleobase-containing compound metabolic process	209	162	16	0.00853483
6312	mitotic recombination	21	162	4	0.0086338
31938	regulation of chromatin silencing at telomere	21	162	4	0.0086338
32786	positive regulation of DNA-templated transcription, elongation	21	162	4	0.0086338
6261	DNA-dependent DNA replication	74	162	8	0.00872356
36267	invasive filamentous growth	33	162	5	0.00917386
10605	negative regulation of macromolecule metabolic process	212	162	16	0.00973867
51130	positive regulation of cellular component organization	61	162	7	0.0101315
31936	negative regulation of chromatin silencing	22	162	4	0.0102299
45815	positive regulation of gene expression, epigenetic	22	162	4	0.0102299
45934	negative regulation of nucleobase-containing compound metabolic process	177	162	14	0.0103826
33674	positive regulation of kinase activity	12	162	3	0.0105597
35822	gene conversion	12	162	3	0.0105597
22402	cell cycle process	495	162	30	0.0115108
32784	regulation of DNA-templated transcription, elongation	23	162	4	0.0120057
51172	negative regulation of nitrogen compound metabolic process	181	162	14	0.0125047
10557	positive regulation of macromolecule biosynthetic process	218	162	16	0.0125514
6310	DNA recombination	112	162	10	0.0132316
6513	protein monoubiquitination	13	162	3	0.0133303
51347	positive regulation of transferase activity	13	162	3	0.0133303
35967	cellular response to topologically incorrect protein	24	162	4	0.0139677
60969	negative regulation of gene silencing	24	162	4	0.0139677
45893	positive regulation of transcription, DNA-templated	184	162	14	0.0143074
65009	regulation of molecular function	148	162	12	0.0143461
6260	DNA replication	97	162	9	0.01458
80134	regulation of response to stress	37	162	5	0.0148243
10628	positive regulation of gene expression	185	162	14	0.0149511
6839	mitochondrial transport	51	162	6	0.0150742
278	mitotic cell cycle	242	162	17	0.0153152
31124	mRNA 3'-end processing	25	162	4	0.0161222
7007	inner mitochondrial membrane organization	14	162	3	0.0164759
724	double-strand break repair via homologous recombination	38	162	5	0.0165341
50790	regulation of catalytic activity	134	162	11	0.0172323
6271	DNA strand elongation involved in DNA replication	26	162	4	0.0184744
43623	cellular protein complex assembly	101	162	9	0.0186078
30447	filamentous growth	69	162	7	0.0192141
10647	positive regulation of cell communication	15	162	3	0.0200013
43570	maintenance of DNA repeat elements	15	162	3	0.0200013
7006	mitochondrial membrane organization	27	162	4	0.0210291
32	cell wall mannoprotein biosynthetic process	6	162	2	0.0214119
76	DNA replication checkpoint	6	162	2	0.0214119
6056	mannoprotein metabolic process	6	162	2	0.0214119
6057	mannoprotein biosynthetic process	6	162	2	0.0214119
6279	premeiotic DNA replication	6	162	2	0.0214119
18108	peptidyl-tyrosine phosphorylation	6	162	2	0.0214119
18212	peptidyl-tyrosine modification	6	162	2	0.0214119
31506	cell wall glycoprotein biosynthetic process	6	162	2	0.0214119
34227	tRNA thio-modification	6	162	2	0.0214119
2000249	regulation of actin cytoskeleton reorganization	6	162	2	0.0214119
2000251	positive regulation of actin cytoskeleton reorganization	6	162	2	0.0214119
18205	peptidyl-lysine modification	41	162	5	0.0224354
6464	cellular protein modification process	479	162	28	0.0228954
36211	protein modification process	479	162	28	0.0228954
9890	negative regulation of biosynthetic process	196	162	14	0.0235992
31327	negative regulation of cellular biosynthetic process	196	162	14	0.0235992
17038	protein import	72	162	7	0.0237573
22616	DNA strand elongation	28	162	4	0.0237904
6273	lagging strand elongation	16	162	3	0.023909
6984	ER-nucleus signaling pathway	16	162	3	0.023909
22904	respiratory electron transport chain	16	162	3	0.023909
30968	endoplasmic reticulum unfolded protein response	16	162	3	0.023909
34620	cellular response to unfolded protein	16	162	3	0.023909
34976	response to endoplasmic reticulum stress	16	162	3	0.023909
42773	ATP synthesis coupled electron transport	16	162	3	0.023909
42775	mitochondrial ATP synthesis coupled electron transport	16	162	3	0.023909
45892	negative regulation of transcription, DNA-templated	159	162	12	0.0239924
51253	negative regulation of RNA metabolic process	159	162	12	0.0239924
1902679	negative regulation of RNA biosynthetic process	159	162	12	0.0239924
48583	regulation of response to stimulus	123	162	10	0.0241141
40007	growth	89	162	8	0.0247136
10629	negative regulation of gene expression	160	162	12	0.0250617
6119	oxidative phosphorylation	17	162	3	0.028199
22900	electron transport chain	17	162	3	0.028199
917	barrier septum assembly	7	162	2	0.0291977
5979	regulation of glycogen biosynthetic process	7	162	2	0.0291977
9268	response to pH	7	162	2	0.0291977
30641	regulation of cellular pH	7	162	2	0.0291977
51453	regulation of intracellular pH	7	162	2	0.0291977
61188	negative regulation of chromatin silencing at rDNA	7	162	2	0.0291977
70816	phosphorylation of RNA polymerase II C-terminal domain	7	162	2	0.0291977
90529	cell septum assembly	7	162	2	0.0291977
2001252	positive regulation of chromosome organization	7	162	2	0.0291977
6366	transcription from RNA polymerase II promoter	127	162	10	0.0293443
40029	regulation of gene expression, epigenetic	92	162	8	0.0294667
31935	regulation of chromatin silencing	30	162	4	0.0299457
35966	response to topologically incorrect protein	30	162	4	0.0299457
71822	protein complex subunit organization	263	162	17	0.0317612
70887	cellular response to chemical stimulus	224	162	15	0.0324863
6356	regulation of transcription from RNA polymerase I promoter	18	162	3	0.0328695
71897	DNA biosynthetic process	18	162	3	0.0328695
44093	positive regulation of molecular function	77	162	7	0.0328883
1403	invasive growth in response to glucose limitation	31	162	4	0.0333446
122	negative regulation of transcription from RNA polymerase II promoter	78	162	7	0.0349612
44767	single-organism developmental process	227	162	15	0.0359768
910	cytokinesis	62	162	6	0.0359899
51302	regulation of cell division	62	162	6	0.0359899
60968	regulation of gene silencing	32	162	4	0.0369599
32502	developmental process	228	162	15	0.0371989
6360	transcription from RNA polymerase I promoter	19	162	3	0.0379169
8361	regulation of cell size	19	162	3	0.0379169
32968	positive regulation of transcription elongation from RNA polymerase II promoter	19	162	3	0.0379169
10962	regulation of glucan biosynthetic process	8	162	2	0.0379221
32465	regulation of cytokinesis	8	162	2	0.0379221
32885	regulation of polysaccharide biosynthetic process	8	162	2	0.0379221
48280	vesicle fusion with Golgi apparatus	8	162	2	0.0379221
61187	regulation of chromatin silencing at rDNA	8	162	2	0.0379221
70873	regulation of glycogen metabolic process	8	162	2	0.0379221
9966	regulation of signal transduction	97	162	8	0.0387305
7165	signal transduction	172	162	12	0.0407628
23052	signaling	172	162	12	0.0407628
44700	single organism signaling	172	162	12	0.0407628
725	recombinational repair	48	162	5	0.0410662
1	mitochondrion inheritance	20	162	3	0.0433358
727	double-strand break repair via break-induced replication	20	162	3	0.0433358
6308	DNA catabolic process	20	162	3	0.0433358
7533	mating type switching	20	162	3	0.0433358
23051	regulation of signaling	101	162	8	0.0474195
45910	negative regulation of DNA recombination	9	162	2	0.0474984
7530	sex determination	21	162	3	0.0491195
7531	mating type determination	21	162	3	0.0491195
34243	regulation of transcription elongation from RNA polymerase II promoter	21	162	3	0.0491195
45165	cell fate commitment	21	162	3	0.0491195
48311	mitochondrion distribution	21	162	3	0.0491195
10646	regulation of cell communication	102	162	8	0.049776

## Sheet: DP_POS_GO_process
GO ID	GO name	GO gene #	set gene #	overlap #	p-value
42254	ribosome biogenesis	171	101	14	6.85202e-05
70925	organelle assembly	63	101	8	0.000140201
6364	rRNA processing	124	101	11	0.000215985
22613	ribonucleoprotein complex biogenesis	222	101	15	0.000325972
42255	ribosome assembly	27	101	5	0.000453683
16072	rRNA metabolic process	136	101	11	0.00048487
31167	rRNA methylation	9	101	3	0.00113063
1300	chronological cell aging	22	101	4	0.0018797
463	maturation of LSU-rRNA from tricistronic rRNA transcript (SSU-rRNA, 5.8S rRNA, LSU-rRNA)	23	101	4	0.00223233
34470	ncRNA processing	194	101	12	0.00286421
460	maturation of 5.8S rRNA	41	101	5	0.00319535
466	maturation of 5.8S rRNA from tricistronic rRNA transcript (SSU-rRNA, 5.8S rRNA, LSU-rRNA)	41	101	5	0.00319535
42274	ribosomal small subunit biogenesis	60	101	6	0.00347277
470	maturation of LSU-rRNA	26	101	4	0.00355906
154	rRNA modification	13	101	3	0.00357975
22618	ribonucleoprotein complex assembly	82	101	7	0.00398038
462	maturation of SSU-rRNA from tricistronic rRNA transcript (SSU-rRNA, 5.8S rRNA, LSU-rRNA)	46	101	5	0.00529824
71826	ribonucleoprotein complex subunit organization	87	101	7	0.00552862
6282	regulation of DNA repair	5	101	2	0.00585201
6370	7-methylguanosine mRNA capping	5	101	2	0.00585201
70058	tRNA gene clustering	5	101	2	0.00585201
6357	regulation of transcription from RNA polymerase II promoter	296	101	15	0.00593705
30490	maturation of SSU-rRNA	49	101	5	0.00694972
42273	ribosomal large subunit biogenesis	49	101	5	0.00694972
6396	RNA processing	304	101	15	0.00757169
8610	lipid biosynthetic process	116	101	8	0.00776354
34660	ncRNA metabolic process	222	101	12	0.00844418
469	cleavage involved in rRNA processing	34	101	4	0.00948237
90501	RNA phosphodiester bond hydrolysis	34	101	4	0.00948237
7569	cell aging	54	101	5	0.0104524
478	endonucleolytic cleavage involved in rRNA processing	19	101	3	0.0108829
479	endonucleolytic cleavage of tricistronic rRNA transcript (SSU-rRNA, 5.8S rRNA, LSU-rRNA)	19	101	3	0.0108829
90502	RNA phosphodiester bond hydrolysis, endonucleolytic	19	101	3	0.0108829
7568	aging	55	101	5	0.0112753
9452	7-methylguanosine RNA capping	7	101	2	0.0118948
2001020	regulation of response to DNA damage stimulus	7	101	2	0.0118948
10558	negative regulation of macromolecule biosynthetic process	180	101	10	0.0133232
2000113	negative regulation of cellular macromolecule biosynthetic process	180	101	10	0.0133232
45944	positive regulation of transcription from RNA polymerase II promoter	154	101	9	0.0137313
10605	negative regulation of macromolecule metabolic process	212	101	11	0.0154297
36260	RNA capping	8	101	2	0.0156038
48308	organelle inheritance	40	101	4	0.0166813
51276	chromosome organization	303	101	14	0.0169309
8654	phospholipid biosynthetic process	61	101	5	0.0171547
22	mitotic spindle elongation	9	101	2	0.019739
28	ribosomal small subunit assembly	9	101	2	0.019739
6268	DNA unwinding involved in DNA replication	9	101	2	0.019739
48309	endoplasmic reticulum inheritance	9	101	2	0.019739
51231	spindle elongation	9	101	2	0.019739
9890	negative regulation of biosynthetic process	196	101	10	0.0229388
31327	negative regulation of cellular biosynthetic process	196	101	10	0.0229388
1902680	positive regulation of RNA biosynthetic process	197	101	10	0.0236736
132	establishment of mitotic spindle orientation	10	101	2	0.0242773
6407	rRNA export from nucleus	10	101	2	0.0242773
16925	protein sumoylation	10	101	2	0.0242773
17148	negative regulation of translation	10	101	2	0.0242773
51029	rRNA transport	10	101	2	0.0242773
51294	establishment of spindle orientation	10	101	2	0.0242773
51168	nuclear export	67	101	5	0.0247855
16568	chromatin modification	143	101	8	0.0250692
51254	positive regulation of RNA metabolic process	199	101	10	0.0251945
2181	cytoplasmic translation	93	101	6	0.0274171
51169	nuclear transport	93	101	6	0.0274171
1510	RNA methylation	27	101	3	0.0284641
43628	ncRNA 3'-end processing	27	101	3	0.0284641
7130	synaptonemal complex assembly	11	101	2	0.0291963
31324	negative regulation of cellular metabolic process	236	101	11	0.0314219
9892	negative regulation of metabolic process	237	101	11	0.0322785
45935	positive regulation of nucleobase-containing compound metabolic process	209	101	10	0.0338748
7076	mitotic chromosome condensation	12	101	2	0.0344747
40001	establishment of mitotic spindle localization	12	101	2	0.0344747
2001251	negative regulation of chromosome organization	12	101	2	0.0344747
278	mitotic cell cycle	242	101	11	0.0368142
51173	positive regulation of nitrogen compound metabolic process	212	101	10	0.0368468
45893	positive regulation of transcription, DNA-templated	184	101	9	0.0383868
6338	chromatin remodeling	52	101	4	0.0394443
10628	positive regulation of gene expression	185	101	9	0.0395358
920	cytokinetic cell separation	13	101	2	0.040092
51293	establishment of spindle localization	13	101	2	0.040092
51653	spindle localization	13	101	2	0.040092
6405	RNA export from nucleus	53	101	4	0.0418747
10557	positive regulation of macromolecule biosynthetic process	218	101	10	0.0433296
48522	positive regulation of cellular process	312	101	13	0.0442648
31126	snoRNA 3'-end processing	14	101	2	0.0460283
70193	synaptonemal complex organization	14	101	2	0.0460283
10604	positive regulation of macromolecule metabolic process	251	101	11	0.0460853
7067	mitosis	133	101	7	0.0466729
6403	RNA localization	80	101	5	0.0479994
280	nuclear division	134	101	7	0.0482727
