# Supplementary material for: Repression of essential cell cycle genes increases cellular fitness
Source: PLoS Genet. 2022 Aug 29;18(8):e1010349. doi: 10.1371/journal.pgen.1010349 (PMC9462756; doi:10.1371/journal.pgen.1010349)
Supplement: S3 Dataset — (XLSX) [file pgen.1010349.s014.xlsx]

## Sheet: information
Information
*This file contains enrichment analyses of the interatcting genes from the yhp1∆ yox1∆ SGA screen.
*Negative and positive interacting genes were analyzed separately
sheet name	screen	interactions	analysis method	descriptions
DD_NEG_cell_cycle	yhp1∆ yox1∆	negative	enrichment of genes in manually curated cell cycle gene lists	number of genes in each list, number of overlapping genes, fold enrichment and p-values
DD_POS_cell_cycle	yhp1∆ yox1∆	positive	enrichment of genes in manually curated cell cycle gene lists	number of genes in each list, number of overlapping genes, fold enrichment and p-values
DD_NEG_SAFE_regions	yhp1∆ yox1∆	negative	SAFE	significantly enriched regions and p-values
DD_NEG_SAFE_genes	yhp1∆ yox1∆	negative	SAFE	singificantly enriched genes and p-values
DD_POS_SAFE_regions	yhp1∆ yox1∆	positive	SAFE	significantly enriched regions and p-values
DD_POS_SAFE_genes	yhp1∆ yox1∆	positive	SAFE	singificantly enriched genes and p-values
DD_NEG_GO_process	yhp1∆ yox1∆	negative	GO - process enrichment	signifcantly enriched processes, number of overlapping genes and p-values
DD_POS_GO_process	yhp1∆ yox1∆	positive	GO - process enrichment	signifcantly enriched processes, number of overlapping genes and p-values

## Sheet: DD_NEG_cell_cycle
cell cycle list name	background gene #	cell cycle gene #	set gene #	overlap #	fold enrichment	p-value	genes
cell_cycle_s288c_all	4063	422	503	68	1.30159	0.0102088	YAR019C,YBL031W,YBR083W,YBR198C,YBR238C,YBR267W,YCR028C-A,YDL003W,YDL008W,YDL013W,YDL028C,YDR004W,YDR054C,YDR151C,YDR168W,YDR182W,YDR245W,YDR249C,YDR277C,YFL009W,YFL039C,YFR034C,YGL001C,YGL060W,YGL066W,YGL116W,YGR027C,YGR092W,YGR094W,YGR183C,YGR188C,YGR270W,YHL023C,YHR020W,YHR031C,YHR036W,YHR166C,YIL004C,YIR013C,YJL106W,YJL136C,YJL188C,YJR068W,YJR076C,YKR029C,YLR034C,YLR086W,YLR229C,YLR310C,YLR38…
cell_cycle_s288c_mitosis	4063	72	503	16	1.79501	0.0129697	YAR019C,YBL031W,YDL003W,YDL008W,YDL013W,YDL028C,YGL060W,YGL116W,YGR092W,YGR188C,YHR166C,YLR086W,YLR229C,YOR249C,YPL174C,YPR119W
mitotic_exit_genes	4063	27	503	6	1.79501	0.107733	YAR019C,YDL008W,YGL116W,YGR092W,YHR166C,YOR249C
condensin_genes	4063	3	503	1	2.69251	1

## Sheet: DD_POS_cell_cycle
cell cycle list name	background gene #	cell cycle gene #	set gene #	overlap #	fold enrichment	p-value	genes
cell_cycle_s288c_all	4063	422	510	63	1.18934	0.0717786	YAL038W,YBL050W,YBL087C,YCL029C,YCR063W,YDL082W,YDL083C,YDR001C,YDR052C,YDR083W,YDR123C,YDR156W,YDR266C,YDR310C,YER145C,YFL039C,YFR032C-A,YGL066W,YGL147C,YGL207W,YGR049W,YGR092W,YGR206W,YGR214W,YHL024W,YHL033C,YHR067W,YIL150C,YJL110C,YJR043C,YJR076C,YKL041W,YKL055C,YKL112W,YKL171W,YLR031W,YLR060W,YLR061W,YLR071C,YLR103C,YLR149C,YLR189C,YLR200W,YLR210W,YLR262C,YLR274W,YLR388W,YMR213W,YMR275C,YNL10…
cell_cycle_s288c_mitosis	4063	72	510	4	0.442593	0.985269	YCL029C,YGR092W,YLR210W,YNL126W
mitotic_exit_genes	4063	27	510	2	0.590123	0.870473	YGR092W,YGR230W
condensin_genes	4063	3	510	0	0	1

## Sheet: DD_NEG_SAFE_regions
region ID	region Name	region p-value
13	Transcription & Chromatin Organization	0
18	Respiration, Oxidative Phosphorylation, Mitochondrial Targeting	0
16	Mitosis & Chromosome Segregation	1.86099e-08
4	Protein Degradation	5.93431e-05

## Sheet: DD_NEG_SAFE_genes
ORF	name	p-value
YBR095C	rxt2	2.56632e-07
YPL055C	lge1	6.09265e-07
YPL139C	ume1	1.04475e-06
YAR003W	swd1	1.04475e-06
YOL004W	sin3	1.04475e-06
YAL013W	dep1	1.31043e-06
YLR015W	bre2	2.76113e-06
YIL084C	sds3	2.76113e-06
YNL097C	pho23	2.76113e-06
YDL074C	bre1	2.76113e-06
YGL244W	rtf1	2.76113e-06
YNL330C	rpd3	3.49983e-06
YBR175W	swd3	6.4873e-06
YKR016W	mic60	7.61852e-06
YDR469W	sdc1	1.40555e-05
YJR113C	rsm7	1.50503e-05
YOR249C	apc5-ca	1.61862e-05
YOL135C	med7-163	1.6456e-05
YNL315C	atp11	1.73414e-05
YNL169C	psd1	2.12194e-05
YJL003W	cox16	2.12194e-05
YPR161C	sgv1-80	2.24438e-05
YLR418C	cdc73	2.24438e-05
YFR052W	rpn12-1	2.3526e-05
YDR260C	swm1	2.41005e-05
YGR132C	phb1	2.93507e-05
YDL076C	rxt3	3.00221e-05
YGL058W	rad6	3.00221e-05
YML110C	coq5	3.38333e-05
YHR116W	cox23	3.59306e-05
YGL130W	ceg1-ts	3.59306e-05
YJL166W	qcr8	3.59306e-05
YDL067C	cox9	3.59306e-05
YNL185C	mrpl19	3.95326e-05
YDR079W	pet100	3.95326e-05
YLR085C	arp6	4.52202e-05
YBR134W	ybr134w	4.79783e-05
YOL135C	med7-141	4.93079e-05
YJL168C	set2	5.12237e-05
YBR193C	med8-51	5.23694e-05
YOR249C	apc5-ca-paps	5.23694e-05
YLR452C	sst2	5.23694e-05
YPR119W	clb2	5.51633e-05
YJL133C-A	yjl133c-a	6.25094e-05
YHR058C	med6-5001	7.48153e-05
YBR037C	sco1	7.87353e-05
YDR065W	rrg1	7.95943e-05
YDL126C	cdc48-3	7.95943e-05
YMR064W	aep1	7.95943e-05
YGR257C	mtm1	9.03107e-05
YKL137W	cmc1	9.03107e-05
YDR117C	tma64	9.03107e-05
YMR072W	abf2	0.000108537
YBR268W	mrpl37	0.000108537
YDR194C	mss116	0.000108537
YOR350C	mne1	0.000113319
YJR144W	mgm101	0.000113319
YIR021W	mrs1	0.000113319
YGL187C	cox4	0.000113319
YKL022C	cdc16-1	0.000113948
YPL011C	taf3-5001	0.000117125
YKL087C	cyt2	0.000117214
YGL235W	ygl235w	0.000142146
YDR405W	mrp20	0.000142146
YDL008W	apc11-13	0.000142872
YIR011C	sts1-5001	0.000145924
YKR062W	tfa2-45	0.000145924
YGR098C	esp1-1	0.000152008
YMR075C-A	ymr075c-a	0.000152008
YHL038C	cbp2	0.000160348
YER017C	afg3	0.000171274
YJR034W	pet191	0.000171274
YAL011W	swc3	0.000175227
YGR005C	tfg2-5001	0.000175918
YBR193C	med8-39	0.000199599
YJR093C	fip1-5001	0.000199599
YJL131C	aim23	0.0002069
YIL106W	mob1-5001	0.0002069
YGL116W	cdc20-2	0.000219696
YDR375C	bcs1	0.000223335
YML129C	cox14	0.000223335
YNL003C	pet8	0.000223335
YMR112C	med11-ts	0.000244048
YKL101W	hsl1	0.000245737
YKR029C	set3	0.000258179
YGR255C	coq6	0.000260792
YDR012W	rpl4b	0.000260792
YEL050C	rml2	0.000260792
YHR166C	cdc23-4	0.000269173
YMR066W	sov1	0.000269173
YOR065W	cyt1	0.000306506
YHR119W	set1	0.00033316
YGL116W	cdc20-1	0.000359464
YBL084C	cdc27-1	0.000359464
YHR189W	pth1	0.000370969
YDL107W	mss2	0.000414878
YOR174W	med4-6	0.000470837
YLR102C	apc9	0.000475836
YPL132W	cox11	0.000522777
YPL183W-A	rtc6	0.000522777
YKL109W	hap4	0.000522777
YBL021C	hap3	0.000522777
YMR282C	aep2	0.000522777
YLR127C	apc2-8	0.000557036
YNR018W	rcf2	0.000562978
YLR290C	coq11	0.000562978
YGL112C	taf6-ts	0.000562978
YGR002C	swc4-4	0.000579779
YDR298C	atp5	0.000579779
YGR183C	qcr9	0.000639018
YLR218C	coa4	0.000639018
YMR256C	cox7	0.000639018
YBR231C	swc5	0.000711461
YBL084C	cdc27-2	0.000714553
YLR203C	mss51	0.000723636
YBL059C-A	cmc2	0.000723636
YPR191W	qcr2	0.000723636
YBR120C	cbp6-supp1	0.000723636
YKL167C	mrp49	0.00079461
YPL103C	fmp30	0.00079461
YDR512C	emi1	0.000799514
YDR290W	ydr290w	0.000799514
YJL180C	atp12	0.000852461
YOR194C	toa1-5001	0.000852461
YJL169W	yjl169w	0.000852461
YDR228C	pcf11-ts10	0.000852461
YOR358W	hap5	0.000855174
YJL062W-A	coa3	0.000855174
YFR004W	rpn11-8	0.000855174
YGL119W	coq8	0.000985229
YAL039C	cyc3	0.000985229
YPR168W	nut2-ts	0.000985229
YER058W	pet117	0.000985229
YPR070W	med1	0.000985229
YEL024W	rip1	0.000985229
YEL059C-A	som1	0.000985229
YML098W	taf13-2	0.000985229
YOR125C	cat5	0.000985229
YMR035W	imp2	0.000985229
YMR263W	sap30	0.00110009
YAL024C	lte1	0.00110009
YDL142C	crd1	0.00110009
YDR145W	taf12-w486stop	0.00111292
YDL069C	cbs1	0.00111292
YPR086W	sua7-5001	0.00111292
YBR163W	exo5	0.00122225
YPL011C	taf3-5002	0.00122225
YPL005W	aep3	0.00122225
YNR010W	cse2	0.00123254
YGL116W	cdc20-3	0.00125404
YLL018C-A	cox19	0.00126478
YFR036W	cdc26-1	0.00126478
YOR201C	mrm1	0.00126478
YPL182C	ypl182c	0.00126478
YBR198C	taf5-15	0.00126478
YPL172C	cox10	0.00132097
YDR062W	lcb2-16	0.00143653
YDR316W	oms1	0.00144276
YFR027W	eco1-1	0.00156334
YER153C	pet122	0.00174603
YLL009C	cox17	0.00174603
YGL237C	hap2	0.00174603
YNR041C	coq2	0.00174603
YIL157C	coa1	0.00174603
YLR038C	cox12	0.00174603
YLR005W	ssl1-t242i	0.00174603
YGL016W	kap122	0.00235205
YFL034C-B	mob2-11	0.00240928
YIL004C	bet1-1	0.00240928
YGR092W	dbf2-3	0.00240928
YBR160W	cdc28-1	0.00256172
YMR023C	mss1	0.00256172
YMR150C	imp1	0.00263973
YPR161C	sgv1-35	0.00263973
YNR020C	atp23	0.00263973
YML081C-A	atp18	0.00263973
YPL228W	cet1-2	0.00270398
YGL127C	soh1	0.00284905
YML098W	taf13-1	0.00284905
YDL071C	ydl071c	0.00287815
YKL145W	rpt1-1	0.00293381
YDR180W	scc2-4	0.00299502
YOR195W	slk19	0.00314789
YJL128C	pbs2	0.00316918
YLR201C	coq9	0.00316918
YFL009W	cdc4-3	0.00338276
YMR097C	mtg1-supp1	0.00338276
YLR115W	cft2-5001	0.00338276
YBR135W	cks1-38	0.00338276
YIL047C	syg1	0.00338276
YPL228W	cet1-15	0.00364507
YMR061W	rna14-5001	0.00364507
YML114C	taf8-7	0.00364507
YMR098C	atp25	0.00407259
YPL228W	cet1-1	0.00419731
YGL043W	dst1	0.00419731
YJL081C	arp4-g161d	0.00422509
YER154W	oxa1	0.00433662
YPR023C	eaf3	0.00433662
YBR194W	aim4	0.00492774
YJR017C	ess1-h164r	0.00492774
YHR166C	cdc23-1	0.00544773
YDR228C	pcf11-ts2	0.00547174
YOR123C	leo1	0.00547174
YMR236W	taf9-ts2	0.00547174
YKL016C	atp7	0.00566457
YDR145W	taf12-l464a	0.00566457
YBR211C	ame1-4	0.00577071
YJR064W	cct5-5001	0.00602658
YBR156C	sli15-3	0.00604893
YOR026W	bub3	0.00628273
YDR204W	coq4	0.00653506
YBR003W	coq1	0.00653506
YPR025C	ccl1-ts4	0.00656884
YMR075W	rco1	0.00656884
YER147C	scc4-5001	0.0072228
YDR254W	chl4	0.0072228
YMR076C	pds5-1	0.0072228
YDR334W	swr1	0.00723979
YNR045W	pet494	0.00768981
YDR145W	taf12-ts23	0.00768981
YDR448W	ada2	0.00804079
YIL134W	flx1	0.00804079
YPL018W	ctf19	0.00827447
YPL017C	irc15	0.00827447
YDR231C	cox20	0.00851648
YBR253W	srb6-5001	0.00851648
YLR055C	spt8	0.00867242
YLR193C	ups1	0.00867242
YMR296C	lcb1-4	0.00867242
YPR024W	yme1	0.00867242
YDR062W	lcb2-2	0.00867242
YMR296C	lcb1-5	0.00867242
YJR141W	ipa1-5001	0.00867242
YGL044C	rna15-58	0.00891069
YGR092W	dbf2	0.00918134
YMR257C	pet111	0.00972998
YGL236C	mto1	0.00984644
YOL012C	htz1	0.00984644
YJL074C	smc3-1	0.0100363
YJR048W	cyc1	0.0102148
YGL086W	mad1	0.0103516
YJL030W	mad2	0.01075
YDR228C	pcf11-2	0.0109228
YDR289C	rtt103	0.0120571
YPR106W	isr1	0.0120571
YBR179C	fzo1	0.0120571
YDR373W	frq1-1	0.0127092
YDR318W	mcm21	0.0137869
YFR004W	rpn11-14	0.0138014
YGR274C	taf1-2	0.0150498
YJL209W	cbp1	0.0150498
YJR121W	atp2	0.0150498
YPR141C	kar3	0.0152083
YDR310C	sum1	0.0155142
YHR041C	srb2	0.0160494
YDR145W	taf12-9	0.0172142
YHR027C	rpn1-821	0.0172142
YBR260C	rgd1	0.0177773
YER133W	glc7-12	0.018462
YGR113W	dam1-1	0.0189697
YOR250C	clp1-5001	0.0190253
YPR034W	arp7-e411k	0.0190253
YOR260W	gcd1-502	0.0195263
YER077C	mrx1	0.0195263
YPL161C	bem4	0.0195263
YGR062C	cox18	0.0195263
YHR079C	ire1	0.0197112
YMR039C	sub1	0.0208956
YBL034C	stu1-6	0.0209398
YOR259C	rpt4-150	0.0211994
YML041C	vps71	0.0211994
YOR014W	rts1	0.0213935
YHR058C	med6-ts	0.0214495
YML019W	ost6	0.021633
YFR028C	cdc14-8	0.0216973
YDL003W	mcd1-73	0.0216973
YMR005W	taf4-18	0.0218153
YJL211C	yjl211c	0.0218153
YER136W	gdi1-1	0.0223168
YBL034C	stu1-5	0.0230976
YAL053W	flc2	0.0231945
YBR103W	sif2	0.0232013
YML130C	ero1-1	0.0243749
YKL208W	cbt1	0.0253923
YGR013W	snu71-5001	0.0258076
YLR045C	stu2-12	0.0261638
YJL095W	bck1	0.0261715
YJR075W	hoc1	0.0265113
YCR033W	snt1	0.0266227
YDR363W-A	sem1	0.0266227
YDL003W	mcd1-5001	0.0266488
YDR437W	gpi19-2xh	0.0267869
YDL203C	ack1	0.026985
YFL008W	smc1-259	0.026985
YBL034C	stu1-12	0.028912
YLR088W	gaa1-ts	0.0291383
YDR525W	api2	0.0291383
YMR055C	bub2	0.0295251
YHR172W	spc97-5001	0.0295251
YMR117C	spc24-10	0.0295251
YDL028C	mps1-3796	0.0299079
YLR111W	ylr111w	0.0300291
YMR067C	ubx4	0.0310828
YDL147W	rpn5-1	0.0310828
YJR143C	pmt4	0.0318396
YJL034W	kar2-159	0.0319589
YBL040C	erd2-5001	0.0319589
YBL105C	pkc1-4	0.0319589
YHR030C	slt2	0.0319589
YFL031W	hac1	0.0324502
YDR485C	vps72	0.0330344
YML023C	nse5-ts2	0.0334501
YDL064W	ubc9-2	0.0334501
YPL164C	mlh3	0.0334501
YDR288W	nse3-ts3	0.0334501
YPL253C	vik1	0.0334548
YHR200W	rpn10	0.0346511
YPL189C-A	coa2	0.0346511
YGR274C	taf1-1	0.0346511
YGL142C	gpi10-5001	0.0349811
YBR135W	cks1-35	0.0351999
YOR030W	dfg16	0.0351999
YDR054C	cdc34-1	0.0351999
YKL041W	vps24	0.0351999
YOR275C	rim20	0.0351999
YOR151C	rpb2-6	0.0351999
YPR108W	rpn7-3	0.0370649
YGL048C	rpt6-25	0.0370649
YOR259C	rpt4-145	0.0370649
YDL028C	mps1-417	0.0371922
YFR028C	cdc14-2	0.0372208
YEL002C	wbp1-2	0.0382128
YBR082C	ubc4	0.0394394
YLR242C	arv1	0.039668
YGL152C	ygl152c	0.0405632
YDR244W	pex5	0.0405632
YER139C	rtr1	0.0405632
YJL183W	mnn11	0.0408984
YLR007W	nse1-16	0.0412837
YEL019C	mms21-1	0.0412837
YDR363W	esc2	0.0412837
YJR073C	opi3	0.0414631
YHR191C	ctf8-162	0.0414631
YBL034C	stu1-8	0.0415262
YGL027C	cwh41	0.0416614
YPR086W	sua7-c149r	0.0420247
YGL047W	alg13-5001	0.0434316
YGL003C	cdh1	0.043789
YDL096C	opi6	0.0442205
YOR336W	kre5-ts2	0.0453342
YER016W	bim1	0.0462475
YOR103C	ost2-5001	0.046414
YBR011C	ipp1-5001	0.046877
YLL031C	gpi13-4	0.0484242
YPL280W	hsp32	0.0488251
YPR017C	dss4	0.0488251
YDL193W	nus1-5001	0.0489983
YLR459W	gab1-1	0.0492383
YMR078C	ctf18	0.0493196

## Sheet: DD_POS_SAFE_regions
region ID	region Name	region p-value
2	Glycosylation, protein folding/targeting, Cell Wall Biosynthesis	0
3	Ribosome Biogenesis	0
8	mRNA Processing	0
14	Vesicle Traffic	0
17	rRNA & ncRNA Processing	2.22045e-16

## Sheet: DD_POS_SAFE_genes
ORF	name	p-value
YGL078C	dbp3	3.03422e-06
YLR360W	vps38	3.70268e-06
YOR294W	rrs1-124	8.92313e-06
YFL039C	act1-111	1.34922e-05
YPL076W	gpi2-774	1.38337e-05
YDL145C	cop1-1	1.45477e-05
YBR004C	gpi18-5001	1.96795e-05
YBR267W	rei1	2.15194e-05
YDR500C	rpl37b	2.66204e-05
YEL031W	spf1	2.77152e-05
YDR382W	rpp2b	2.93087e-05
YJL004C	sys1	3.01198e-05
YPL076W	gpi2-1-7b	3.4976e-05
YOR312C	rpl20b	4.08888e-05
YDR331W	gpi8-ts	4.13643e-05
YJL174W	kre9-5001	4.13643e-05
YBL087C	rpl23a	4.47885e-05
YGR118W	rps23a	4.77865e-05
YOL018C	tlg2	4.87991e-05
YDR331W	gpi8-5001	4.87991e-05
YPL010W	ret3-1	5.07638e-05
YDR202C	rav2	5.75454e-05
YLR268W	sec22	6.022e-05
YHR012W	vps29	6.2419e-05
YLR039C	ric1	6.27089e-05
YNL051W	cog5	6.27212e-05
YMR274C	rce1	6.27212e-05
YGR103W	nop7-1	6.27561e-05
YBR029C	cds1-5001	7.24777e-05
YKL196C	ykt6-5001	7.58875e-05
YDR389W	sac7	7.76664e-05
YDR456W	nhx1	7.76664e-05
YJL123C	mtc1	7.76827e-05
YML012W	erv25	7.8496e-05
YPL051W	arl3	7.8496e-05
YGR120C	cog2-1	7.8496e-05
YPL120W	vps30	8.29475e-05
YNL067W	rpl9b	8.67679e-05
YLR268W	sec22-3	8.90289e-05
YJR033C	rav1	8.90289e-05
YFL025C	bst1	9.1426e-05
YDL006W	ptc1	9.1426e-05
YIR022W	sec11-2	9.35291e-05
YLR430W	sen1-1	9.50971e-05
YER157W	cog3-1	9.50971e-05
YLR262C	ypt6	9.5782e-05
YER083C	get2	9.60465e-05
YMR049C	erb1-5001	9.62382e-05
YNL061W	nop2-5	9.62382e-05
YHR088W	rpf1-5001	9.62382e-05
YPL096C-A	eri1	9.79157e-05
YGL145W	tip20-5	9.86608e-05
YOR070C	gyp1	9.86608e-05
YLR078C	bos1-1	9.9235e-05
YGR214W	rps0a	0.000103365
YGL020C	get1	0.000117629
YML073C	rpl6a	0.00011847
YGL005C	cog7	0.000118735
YDR060W	mak21-1	0.000133578
YBR181C	rps6b	0.000133578
YLR287C-A	rps30a	0.000137772
YFR032C-A	rpl29	0.00014235
YJR032W	cpr7	0.000145951
YBL050W	sec17-1	0.000146077
YDR203W	ydr203w	0.000146948
YMR197C	vti1-11	0.000146948
YOR182C	rps30b	0.000147449
YGR089W	nnf2	0.000147869
YEL055C	pol5-3	0.000159846
YDL115C	iwr1	0.000178878
YMR292W	got1	0.000181261
YBL102W	sft2	0.000181261
YDR238C	sec26-f856aw860a	0.000181261
YER157W	cog3-2	0.000181261
YNL302C	rps19b	0.000181804
YNL163C	ria1-ts	0.000181804
YML026C	rps18b	0.000182906
YCL059C	krr1-18	0.000194845
YNL041C	cog6	0.000204051
YDR189W	sly1-ts	0.000222484
YKR020W	vps51	0.000222484
YDL136W	rpl35b	0.000225674
YDR162C	nbp2	0.000233498
YLR185W	rpl37a	0.000239827
YDR064W	rps13-5001	0.000243359
YKR068C	bet3-5001	0.000244953
YMR269W	tma23	0.000247271
YLR264W	rps28b	0.000247271
YOL121C	rps19a	0.000247271
YLR197W	nop56-5001	0.000247271
YDR414C	erd1	0.000251029
YGL137W	sec27-1	0.000255521
YDR137W	rgp1	0.000264629
YGL095C	vps45	0.000270839
YKR030W	gmh1	0.000277785
YBR084C-A	rpl19a	0.00028153
YHR088W	rpf1-1	0.000282443
YAL025C	mak16-5001	0.000282443
YJL154C	vps35	0.000292963
YMR197C	vti1-2	0.000307094
YBR254C	trs20-5001	0.000307094
YLR087C	csf1	0.000316295
YOL079W	yol079w	0.000316334
YDL130W	rpp1b	0.000327122
YKR019C	irs4	0.000338385
YBR080C	sec18-1	0.000338385
YLR309C	imh1	0.000338385
YPR176C	bet2-1	0.000338385
YMR229C	rrp5-delta6	0.000344958
YLR264C-A	ylr264c-a	0.000344958
YML071C	cog8	0.000349114
YHR196W	utp9-5001	0.000359803
YDR449C	utp6-5001	0.00036227
YDR437W	gpi19-5001	0.000366772
YOR068C	vam10	0.000367645
YEL054C	rpl12a	0.000367913
YMR230W	rps10b	0.000382708
YOR183W	fyv12	0.000382708
YLR441C	rps1a	0.000382708
YEL042W	gda1	0.000399525
YDL100C	get3	0.00039995
YJL029C	vps53	0.000412273
YLR026C	sed5-1	0.000420859
YPL069C	bts1	0.000424652
YDL062W	ydl062w	0.000436296
YMR004W	mvp1	0.000438471
YGL054C	erv14	0.000459856
YLR261C	vps63	0.000461185
YER102W	rps8b	0.000486624
YLR388W	rps29a	0.000486624
YOR235W	irc13	0.000486624
YNL061W	nop2-3	0.000511886
YGR172C	yip1-4	0.000513928
YLR269C	ylr269c	0.00052507
YOR164C	get4	0.00052507
YIL133C	rpl16a	0.000525643
YLR448W	rpl6b	0.000526427
YKL095W	yju2-5001	0.00054461
YFL038C	ypt1-3	0.00055053
YLR276C	dbp9-5001	0.000569921
YNL061W	nop2-9	0.000569921
YDR238C	sec26-11d26	0.000616867
YJR060W	cbf1	0.000624407
YIL076W	sec28	0.000624407
YLL040C	vps13	0.000633171
YDR083W	rrp8	0.000674287
YKL021C	mak11-2	0.000674287
YPL211W	nip7-1	0.000676376
YJL053W	pep8	0.000684323
YER127W	lcp5-5007	0.000708465
YBR142W	mak5-5001	0.000737102
YOL102C	tpt1-5001	0.000737102
YMR093W	utp15-5001	0.000748372
YFR051C	ret2-1	0.000775541
YDL058W	uso1-1	0.000775541
YDR498C	sec20-1	0.000776652
YJR117W	ste24	0.000794798
YEL053C	mak10	0.000797715
YML024W	rps17a	0.000801565
YGL065C	alg2-1	0.000814117
YNL038W	gpi15-5001	0.000814117
YOR370C	mrs6-2	0.000845484
YOR309C	yor309c	0.000944181
YNL267W	pik1-104	0.000979393
YDR108W	trs85	0.00100278
YDL061C	rps29b	0.00104979
YGL022W	stt3-2	0.00106336
YOR216C	rud3	0.0010766
YKR057W	rps21a	0.00119842
YGR085C	rpl11b	0.00120139
YNR051C	bre5	0.00120139
YJL050W	mtr4-1	0.00123341
YGR034W	rpl26b	0.00123341
YBR015C	mnn2	0.00133709
YOR109W	inp53	0.00136479
YHR040W	bcd1-5001	0.00137114
YEL051W	vma8	0.00137114
YPR051W	mak3	0.00142494
YMR123W	pkr1	0.00142494
YHR203C	rps4b	0.0014266
YOR294W	rrs1-84	0.0014266
YMR143W	rps16a	0.0014266
YDL083C	rps16b	0.0014266
YDL208W	nhp2-5001	0.0014266
YPR178W	prp4-1	0.0014266
YPL079W	rpl21b	0.0014266
YML077W	bet5-5001	0.00145642
YDR434W	gpi17-5001	0.00147003
YEL043W	yel043w	0.00147383
YOR103C	ost2-5001	0.00153967
YDR320C	swa2	0.00161343
YOR336W	kre5-ts2	0.00161343
YBR070C	alg14-5001	0.00161343
YOR075W	ufe1-1	0.00161407
YOL080C	rex4	0.00161407
YJL177W	rpl17b	0.0016297
YDL159W-A	ydl159w-a	0.0016297
YCR031C	rps14a	0.0016297
YOR056C	nob1-5001	0.0016297
YLR068W	fyv7	0.0016297
YLR268W	sec22-1	0.00163197
YJL062W	las21	0.00167783
YDR246W	trs23-5001	0.00171579
YEL026W	snu13-5001	0.00174531
YDR339C	fcf1-5001	0.00176733
YHR066W	ssf1	0.00177008
YLR459W	gab1-3	0.00191054
YEL002C	wbp1-1	0.00191054
YPL043W	nop4-3	0.00191897
YGL031C	rpl24a	0.00191897
YBL040C	erd2-5001	0.00202536
YMR200W	rot1-5001	0.00210383
YPL227C	alg5	0.00210383
YJL002C	ost1-6	0.00210383
YAR002C-A	erp1	0.00215878
YER151C	ubp3	0.00221832
YMR149W	swp1-5004	0.00222057
YDL014W	nop1-2	0.00226037
YMR239C	rnt1-ts	0.00226037
YGR277C	cab4-5001	0.00235466
YLR071C	rgr1-100	0.00235466
YNL118C	dcp2-7d	0.00235466
YJR094W-A	rpl43b	0.00250096
YHR085W	ipi1-5001	0.00250096
YPL094C	sec62-ts	0.00251426
YGR158C	mtr3-ts	0.00254131
YMR307W	gas1	0.00254181
YDR372C	vps74	0.00263705
YML019W	ost6	0.00263705
YEL002C	wbp1-2	0.00263705
YBR164C	arl1	0.00265586
YGR227W	die2	0.00265586
YOR181W	las17-13	0.0026917
YHR188C	gpi16-5001	0.00271709
YGL027C	cwh41	0.00299784
YDR437W	gpi19-2xh	0.00318924
YML063W	rps1b	0.00326795
YJR075W	hoc1	0.00330431
YBR078W	ecm33	0.00333803
YNL322C	kre1	0.00333803
YLR459W	gab1-2	0.00339976
YBL007C	sla1	0.00341832
YDR153C	ent5	0.00345687
YML108W	yml108w	0.00345687
YLR291C	gcd7-5001	0.00345687
YOR007C	sgt2	0.00350021
YLR298C	yhc1-1	0.00350233
YER003C	pmi40-5001	0.00350233
YJL139C	yur1	0.00364172
YLR088W	gaa1-ts	0.00375305
YGR196C	fyv8	0.00375305
YDR525W	api2	0.00375305
YNL181W	pbr1-5001	0.00384797
YMR194W	rpl36a	0.00387992
YJL190C	rps22a	0.00387992
YPL239W	yar1	0.00387992
YPL090C	rps6a	0.00406249
YHR101C	big1-5001	0.00413914
YOR254C	sec63-1	0.00425216
YDR086C	sss1-5001	0.00427228
YDL051W	lhp1	0.00436586
YBR171W	sec66	0.00439372
YLR002C	noc3-5001	0.00467791
YOL144W	nop8-5001	0.00467791
YDR437W	gpi19-2	0.00469686
YER084W	yer084w	0.00481783
YOR085W	ost3	0.0048896
YBL083C	ybl083c	0.00501819
YBL082C	alg3	0.00518344
YOR002W	alg6	0.00518344
YMR239C	rnt1-47	0.00540184
YDR087C	rrp1-1	0.00543402
YNR038W	dbp6-5001	0.00543402
YPL178W	cbc2	0.00551043
YDL150W	rpc53-5001	0.00551043
YML130C	ero1-1	0.005515
YDR373W	frq1-1	0.00571478
YBR109C	cmd1-3	0.00571478
YML115C	van1	0.00571478
YHR069C	rrp4-1	0.00582743
YPR016C	tif6-ts4	0.00582743
YBR229C	rot2	0.00609573
YDL031W	dbp10-5004	0.00620983
YLR048W	rps0b	0.00620983
YAL056C-A	yal056c-a	0.00629363
YHL033C	rpl8a	0.00632202
YDR310C	sum1	0.00632493
YGL022W	stt3-7	0.0064896
YLL031C	gpi13-4	0.0064896
YFL032W	yfl032w	0.00664372
YLR116W	msl5-9	0.00665659
YOR224C	rpb8-5001	0.00681045
YDR378C	lsm6	0.00683154
YDR416W	syf1-5001	0.00683154
YEL036C	anp1	0.00692244
YGR166W	trs65	0.00692244
YLR129W	dip2-5001	0.00734025
YLL008W	drs1-5001	0.00734025
YOR149C	smp3-1	0.00734905
YGL084C	gup1	0.00759498
YLR459W	gab1-1	0.00766111
YPR057W	brr1	0.0076728
YNL147W	lsm7	0.00805024
YLR016C	pml1	0.00805024
YNL096C	rps7b	0.00810055
YOR272W	ytm1-1	0.00810055
YPR143W	rrp15-5007	0.00810055
YAL023C	pmt2	0.00829978
YJL091C	gwt1-20	0.00842814
YLR323C	cwc24-5004	0.00844585
YGR013W	snu71-5001	0.00844585
YNL232W	csl4-5001	0.00847121
YLR323C	cwc24-5018	0.00849532
YKR092C	srp40	0.00849532
YJL034W	kar2-159	0.00851333
YOR067C	alg8	0.00851333
YPL024W	rmi1	0.00856281
YDL030W	prp9-1	0.00856281
YGL120C	prp43-ts2	0.00856281
YLR066W	spc3-4	0.00918867
YDR302W	gpi11-5001	0.00934869
YDR471W	rpl27b	0.00937315
YHR081W	lrp1	0.00937315
YHR079C	ire1	0.00945746
YMR214W	scj1	0.00952078
YGL142C	gpi10-5001	0.00952078
YER087C-A	yer087c-a	0.00966968
YBR188C	ntc20	0.00966968
YBR237W	prp5-1	0.0100658
YLR116W	msl5-5001	0.0100658
YNL158W	pga1-5001	0.010365
YCR017C	cwh43	0.010365
YKL082C	rrp14-5003	0.0103994
YML046W	prp39-1	0.0104568
YGR036C	cax4	0.0104872
YLR242C	arv1	0.0105029
YNL002C	rlp7-5001	0.0105828
YKL082C	rrp14-5010	0.0105828
YGL226C-A	ost5	0.0112388
YGR217W	cch1	0.0114858
YDR240C	snu56-5001	0.0115332
YBL072C	rps8a	0.0115725
YDL148C	nop14-5001	0.0115725
YDL096C	opi6	0.0116599
YBR152W	spp381-5001	0.0117696
YBL026W	lsm2-5001	0.0117696
YGR091W	prp31-1	0.0117696
YGL047W	alg13-5001	0.0117698
YMR268C	prp24-ts	0.0121972
YOR069W	vps5	0.01256
YDL111C	rrp42-5001	0.012726
YDL095W	pmt1	0.0130818
YPR190C	rpc82-5001	0.0133459
YER140W	emp65	0.0136913
YMR240C	cus1-3	0.0136913
YJL203W	prp21-ts	0.0136913
YPL213W	lea1	0.0136913
YGL207W	spt16-ts	0.0140094
YDR060W	mak21-3	0.0140094
YJR076C	cdc11-2	0.0140094
YBR055C	prp6-ts	0.0140094
YLR111W	ylr111w	0.0145365
YGR006W	prp18-ts	0.0145769
YLR186W	emg1-5001	0.0145791
YOR149C	smp3-2	0.0146718
YIR006C	pan1-4	0.0146718
YAL058W	cne1	0.0146718
YHR086W	nam8	0.0148725
YPL064C	cwc27	0.0154022
YDR473C	prp3-1	0.0158484
YPL151C	prp46-5001	0.0158484
YKL021C	mak11-5001	0.0160581
YLL008W	drs1-5002	0.0160581
YBL105C	pkc1-4	0.0162444
YBR260C	rgd1	0.0163224
YFL031W	hac1	0.0163224
YFL009W	cdc4-2	0.0172938
YMR218C	trs130-5003	0.0172938
YBR098W	mms4	0.0172998
YKL190W	cnb1	0.0181152
YLR110C	ccw12	0.0181166
YFR005C	sad1-1	0.0182583
YBR064W	ybr064w	0.0182583
YLR298C	yhc1-2	0.0182583
YMR213W	cef1-13	0.0182583
YGR129W	syf2	0.0182583
YPL234C	vma11	0.0183616
YPR101W	snt309	0.0188177
YPR152C	urn1	0.0188177
YKL173W	snu114-40	0.0188177
YJL001W	pre3-2	0.0191159
YGL147C	rpl9a	0.0191159
YEL055C	pol5-1	0.0191159
YOR293W	rps10a	0.0191159
YJR073C	opi3	0.0199118
YDR447C	rps17b	0.0200934
YBR202W	cdc47-ts	0.0202065
YLR100W	erg27-5001	0.0202065
YBR123C	tfc1-e447k	0.0202418
YHR156C	lin1	0.0209387
YMR013C	sec59-ts	0.0209387
YER136W	gdi1-1	0.0209387
YPL157W	tgs1	0.0209387
YGL091C	nbp35-5001	0.021152
YER082C	utp7-5003	0.021152
YCL059C	krr1-17	0.021152
YDR489W	sld5-5001	0.0216202
YDL098C	snu23-5001	0.0218876
YDR235W	prp42-5001	0.0218876
YBR055C	prp6-1	0.0218876
YMR198W	cik1	0.0225658
YPL269W	kar9	0.0226026
YDR088C	slu7-ts1	0.0233968
YPR094W	rds3-1	0.0239069
YNR030W	alg12	0.0239069
YPR178W	prp4-ts	0.0239069
YGL174W	bud13	0.0239069
YDR510W	smt3aiir	0.0239069
YGR278W	cwc22-5001	0.0239069
YJR050W	isy1	0.0239069
YJL095W	bck1	0.0240729
YDR510W	smt3-331	0.0245146
YNL102W	pol1-17	0.0245146
YPR183W	dpm1-6	0.0249925
YER082C	utp7-5004	0.025673
YML049C	rse1-1	0.0258592
YDL017W	cdc7-1	0.0258592
YNR011C	prp2-1	0.0264062
YDR482C	cwc21	0.0264062
YGR047C	tfc4-5001	0.02718
YBL074C	aar2-5001	0.02718
YKL173W	snu114-60	0.02718
YDL043C	prp11-ts	0.02718
YDL087C	luc7-1	0.0291255
YBR060C	orc2-4	0.0291255
YNR004W	swm2	0.0291255
YPR137W	rrp9-5001	0.0293908
YHR030C	slt2	0.0295235
YPR162C	orc4-5001	0.0300459
YOR080W	dia2	0.0302792
YOL034W	smc5-6	0.0302792
YBL105C	pkc1-3	0.0305043
YDR386W	mus81	0.0307748
YML055W	spc2	0.030883
YML097C	vps9	0.0311653
YOR326W	myo2-16	0.0312989
YOR122C	pfy1-14	0.03194
YPL266W	dim1-2	0.03194
YER127W	lcp5-5005	0.03194
YBR048W	rps11b	0.0322254
YHR197W	rix1-5001	0.0322254
YPL164C	mlh3	0.0322254
YER147C	scc4-4	0.0329947
YPR135W	ctf4	0.0335822
YDL063C	syo1	0.033786
YDR236C	fmn1-5001	0.0344885
YGR218W	crm1-1	0.0344885
YDL082W	rpl13a	0.0344885
YGR216C	gpi1-1	0.0344885
YNL153C	gim3	0.0344885
YGL113W	sld3-5001	0.0349508
YBR094W	pby1	0.0349508
YLR259C	hsp60-5005	0.0352142
YLR378C	sec61-2	0.0352142
YPL028W	erg10-1	0.0354909
YDR113C	pds1-128	0.0361559
YHR191C	ctf8-9	0.0361559
YBR167C	pop7-5001	0.0368599
YDR052C	dbf4-ts	0.0368599
YFL039C	act1-159	0.0368599
YLR222C	utp13-5001	0.0378962
YNL061W	nop2-10	0.0378962
YGR091W	prp31-ts	0.0379695
YBL023C	mcm2-1	0.0379695
YBR119W	mud1	0.0379695
YDR082W	stn1-13	0.0385387
YPL089C	rlm1	0.0385875
YJL183W	mnn11	0.0386519
YMR238W	dfg5	0.0389119
YBL035C	pol12-ts	0.0389119
YLR117C	clf1-1	0.0389931
YDR243C	prp28-101	0.0389931
YDR045C	rpc11-5001	0.0389931
YIL150C	mcm10-1	0.0389931
YML065W	orc1-5001	0.0389931
YLR298C	yhc1-8	0.0389931
YOR116C	rpo31-698	0.0389931
YHR031C	rrm3	0.0390616
YBR277C	ybr277c	0.0393997
YHR157W	rec104	0.0398085
YDR299W	bfr2-5001	0.040669
YEL061C	cin8	0.040669
YNL067W-B	ynl067w-b	0.040669
YNL102W	pol1-2	0.0406899
YJR057W	cdc8-1	0.0419685
YNL219C	alg9	0.0421405
YPR019W	mcm4-5001	0.0430428
YKL113C	rad27	0.0430428
YBR099C	ybr099c	0.0431637
YKL074C	mud2	0.0435143
YOR308C	snu66	0.0436466
YIR005W	ist3	0.0436466
YNL102W	pol1-1	0.0436466
YHR164C	dna2-2	0.0442102
YJL072C	psf2-5001	0.0448162
YDL193W	nus1-5001	0.0467295
YGL105W	arc1	0.0476467
YNL181W	pbr1-5002	0.0476467
YNR032C-A	hub1	0.0479271
YPR048W	tah18-5003	0.0479271
YER093C	tsc11-1	0.0484685
YOR341W	rpa190-1	0.0484685
YBR060C	orc2-1	0.0486813
YER148W	spt15-i143n	0.0487932
YLL031C	gpi13-5	0.0487932

## Sheet: DD_NEG_GO_process
GOID	GOName	GOGeneNo	SetGeneNo	OverlapNo	EnrichP
16568	chromatin modification	143	502	38	2.11664e-06
51276	chromosome organization	303	502	64	5.51258e-06
6325	chromatin organization	175	502	42	1.05343e-05
61187	regulation of chromatin silencing at rDNA	8	502	6	7.87764e-05
16569	covalent chromatin modification	74	502	20	0.000454504
16570	histone modification	74	502	20	0.000454504
6119	oxidative phosphorylation	17	502	8	0.000457702
22900	electron transport chain	17	502	8	0.000457702
35601	protein deacylation	21	502	9	0.000472667
61188	negative regulation of chromatin silencing at rDNA	7	502	5	0.000484326
51301	cell division	252	502	49	0.000618379
31939	negative regulation of chromatin silencing at telomere	14	502	7	0.000671566
6356	regulation of transcription from RNA polymerase I promoter	18	502	8	0.000735602
61408	positive regulation of transcription from RNA polymerase II promoter in response to heat stress	11	502	6	0.000934037
6123	mitochondrial electron transport, cytochrome c to oxygen	5	502	4	0.00104886
16479	negative regulation of transcription from RNA polymerase I promoter	5	502	4	0.00104886
10562	positive regulation of phosphorus metabolic process	32	502	11	0.00105175
45937	positive regulation of phosphate metabolic process	32	502	11	0.00105175
16575	histone deacetylation	19	502	8	0.00113469
10564	regulation of cell cycle process	114	502	26	0.00119492
6476	protein deacetylation	20	502	8	0.00168921
90068	positive regulation of cell cycle process	20	502	8	0.00168921
22904	respiratory electron transport chain	16	502	7	0.0017909
42773	ATP synthesis coupled electron transport	16	502	7	0.0017909
42775	mitochondrial ATP synthesis coupled electron transport	16	502	7	0.0017909
51726	regulation of cell cycle	148	502	31	0.00186866
6508	proteolysis	219	502	42	0.00200402
6643	membrane lipid metabolic process	50	502	14	0.00222544
31935	regulation of chromatin silencing	30	502	10	0.00230752
31938	regulation of chromatin silencing at telomere	21	502	8	0.00243786
6796	phosphate-containing compound metabolic process	497	502	82	0.00245343
6513	protein monoubiquitination	13	502	6	0.00278729
35434	copper ion transmembrane transport	6	502	4	0.0028384
8610	lipid biosynthetic process	116	502	25	0.0033746
31936	negative regulation of chromatin silencing	22	502	8	0.00342327
45815	positive regulation of gene expression, epigenetic	22	502	8	0.00342327
60968	regulation of gene silencing	32	502	10	0.00393975
7265	Ras protein signal transduction	18	502	7	0.00398956
45898	regulation of RNA polymerase II transcriptional preinitiation complex assembly	10	502	5	0.00421817
61186	negative regulation of chromatin silencing at silent mating-type cassette	10	502	5	0.00421817
19220	regulation of phosphate metabolic process	139	502	28	0.0054587
51174	regulation of phosphorus metabolic process	139	502	28	0.0054587
7062	sister chromatid cohesion	39	502	11	0.0060889
60969	negative regulation of gene silencing	24	502	8	0.00629109
6464	cellular protein modification process	479	502	77	0.00673286
36211	protein modification process	479	502	77	0.00673286
90054	regulation of chromatin silencing at silent mating-type cassette	11	502	5	0.00695495
51302	regulation of cell division	62	502	15	0.00717914
1902578	single-organism localization	130	502	26	0.00802079
1902580	single-organism cellular localization	130	502	26	0.00802079
7264	small GTPase mediated signal transduction	57	502	14	0.00805404
44255	cellular lipid metabolic process	183	502	34	0.00869523
7346	regulation of mitotic cell cycle	81	502	18	0.00870023
44087	regulation of cellular component biogenesis	76	502	17	0.00994584
1403	invasive growth in response to glucose limitation	31	502	9	0.0104019
7165	signal transduction	172	502	32	0.0105386
23052	signaling	172	502	32	0.0105386
44700	single organism signaling	172	502	32	0.0105386
51603	proteolysis involved in cellular protein catabolic process	159	502	30	0.010736
6825	copper ion transport	8	502	4	0.0107941
7005	mitochondrion organization	140	502	27	0.0113683
6281	DNA repair	193	502	35	0.0114013
55072	iron ion homeostasis	37	502	10	0.0120283
35556	intracellular signal transduction	109	502	22	0.0127271
6665	sphingolipid metabolic process	27	502	8	0.0135861
30071	regulation of mitotic metaphase/anaphase transition	27	502	8	0.0135861
1902099	regulation of metaphase/anaphase transition of cell cycle	27	502	8	0.0135861
6986	response to unfolded protein	22	502	7	0.0137533
7114	cell budding	49	502	12	0.0140197
19954	asexual reproduction	49	502	12	0.0140197
6974	cellular response to DNA damage stimulus	223	502	39	0.0140905
6644	phospholipid metabolic process	98	502	20	0.0151912
6511	ubiquitin-dependent protein catabolic process	150	502	28	0.0154842
19941	modification-dependent protein catabolic process	150	502	28	0.0154842
44257	cellular protein catabolic process	170	502	31	0.0155068
7119	budding cell isotropic bud growth	5	502	3	0.0155696
7266	Rho protein signal transduction	5	502	3	0.0155696
15677	copper ion import	5	502	3	0.0155696
31647	regulation of protein stability	5	502	3	0.0155696
42176	regulation of protein catabolic process	13	502	5	0.0156892
36267	invasive filamentous growth	33	502	9	0.0158888
6629	lipid metabolic process	218	502	38	0.0160752
51128	regulation of cellular component organization	218	502	38	0.0160752
31056	regulation of histone modification	9	502	4	0.0175525
45899	positive regulation of RNA polymerase II transcriptional preinitiation complex assembly	9	502	4	0.0175525
33554	cellular response to stress	434	502	68	0.0190066
33043	regulation of organelle organization	146	502	27	0.0193806
42325	regulation of phosphorylation	63	502	14	0.0194862
278	mitotic cell cycle	242	502	41	0.019994
51321	meiotic cell cycle	160	502	29	0.0204007
6664	glycolipid metabolic process	29	502	8	0.0210359
90150	establishment of protein localization to membrane	70	502	15	0.0218896
7118	budding cell apical bud growth	14	502	5	0.0219754
60260	regulation of transcription initiation from RNA polymerase II promoter	14	502	5	0.0219754
2000142	regulation of DNA-templated transcription, initiation	14	502	5	0.0219754
819	sister chromatid segregation	58	502	13	0.0223488
36003	positive regulation of transcription from RNA polymerase II promoter in response to stress	24	502	7	0.022423
30163	protein catabolic process	175	502	31	0.0228492
43632	modification-dependent macromolecule catabolic process	162	502	29	0.0238585
18205	peptidyl-lysine modification	41	502	10	0.0246131
72657	protein localization to membrane	71	502	15	0.0247091
7059	chromosome segregation	116	502	22	0.0252786
7154	cell communication	260	502	43	0.0255718
7088	regulation of mitosis	53	502	12	0.025622
51783	regulation of nuclear division	53	502	12	0.025622
35966	response to topologically incorrect protein	30	502	8	0.0256804
750	pheromone-dependent signal transduction involved in conjugation with cellular fusion	10	502	4	0.0264421
31145	anaphase-promoting complex-dependent proteasomal ubiquitin-dependent protein catabolic process	10	502	4	0.0264421
32005	signal transduction involved in conjugation with cellular fusion	10	502	4	0.0264421
71173	spindle assembly checkpoint	25	502	7	0.027926
6259	DNA metabolic process	326	502	52	0.0282894
6122	mitochondrial electron transport, ubiquinol to cytochrome c	6	502	3	0.0283008
71073	positive regulation of phospholipid biosynthetic process	6	502	3	0.0283008
2001245	regulation of phosphatidylcholine biosynthetic process	6	502	3	0.0283008
46467	membrane lipid biosynthetic process	42	502	10	0.0288602
10498	proteasomal protein catabolic process	92	502	18	0.0306995
43161	proteasome-mediated ubiquitin-dependent protein catabolic process	92	502	18	0.0306995
16310	phosphorylation	193	502	33	0.0308811
7064	mitotic sister chromatid cohesion	31	502	8	0.0309946
80135	regulation of cellular response to stress	31	502	8	0.0309946
45892	negative regulation of transcription, DNA-templated	159	502	28	0.0317582
51253	negative regulation of RNA metabolic process	159	502	28	0.0317582
1902679	negative regulation of RNA biosynthetic process	159	502	28	0.0317582
6468	protein phosphorylation	112	502	21	0.0318774
80134	regulation of response to stress	37	502	9	0.032759
8654	phospholipid biosynthetic process	61	502	13	0.0329394
6351	transcription, DNA-templated	373	502	58	0.0336969
10629	negative regulation of gene expression	160	502	28	0.0341673
7117	budding cell bud growth	26	502	7	0.0342771
42327	positive regulation of phosphorylation	21	502	6	0.0371919
280	nuclear division	134	502	24	0.0374634
6379	mRNA cleavage	11	502	4	0.0375776
30162	regulation of proteolysis	11	502	4	0.0375776
31396	regulation of protein ubiquitination	11	502	4	0.0375776
43486	histone exchange	11	502	4	0.0375776
51017	actin filament bundle assembly	11	502	4	0.0375776
61572	actin filament bundle organization	11	502	4	0.0375776
9408	response to heat	56	502	12	0.038077
45333	cellular respiration	56	502	12	0.038077
16567	protein ubiquitination	75	502	15	0.038746
32774	RNA biosynthetic process	376	502	58	0.0387752
6984	ER-nucleus signaling pathway	16	502	5	0.0389228
7166	cell surface receptor signaling pathway	16	502	5	0.0389228
7186	G-protein coupled receptor signaling pathway	16	502	5	0.0389228
30968	endoplasmic reticulum unfolded protein response	16	502	5	0.0389228
34620	cellular response to unfolded protein	16	502	5	0.0389228
34976	response to endoplasmic reticulum stress	16	502	5	0.0389228
6475	internal protein amino acid acetylation	27	502	7	0.041519
6879	cellular iron ion homeostasis	27	502	7	0.041519
18393	internal peptidyl-lysine acetylation	27	502	7	0.041519
18394	peptidyl-lysine acetylation	27	502	7	0.041519
51252	regulation of RNA metabolic process	496	502	74	0.0416416
6302	double-strand break repair	76	502	15	0.043006
7163	establishment or maintenance of cell polarity	89	502	17	0.043083
48285	organelle fission	143	502	25	0.0442044
6612	protein targeting to membrane	39	502	9	0.0446746
9268	response to pH	7	502	3	0.0450435
6355	regulation of transcription, DNA-templated	491	502	73	0.045913
2001141	regulation of RNA biosynthetic process	491	502	73	0.045913
7094	mitotic spindle assembly checkpoint	22	502	6	0.0459814
45839	negative regulation of mitosis	22	502	6	0.0459814
45841	negative regulation of mitotic metaphase/anaphase transition	22	502	6	0.0459814
51784	negative regulation of nuclear division	22	502	6	0.0459814
1902100	negative regulation of metaphase/anaphase transition of cell cycle	22	502	6	0.0459814
30029	actin filament-based process	77	502	15	0.0475887
55076	transition metal ion homeostasis	58	502	12	0.0484405
31401	positive regulation of protein modification process	28	502	7	0.0496854
45047	protein targeting to ER	28	502	7	0.0496854
72599	establishment of protein localization to endoplasmic reticulum	28	502	7	0.0496854
32543	mitochondrial translation	17	502	5	0.0497141
35303	regulation of dephosphorylation	17	502	5	0.0497141
43408	regulation of MAPK cascade	17	502	5	0.0497141
6338	chromatin remodeling	52	502	11	0.0499155
1901990	regulation of mitotic cell cycle phase transition	52	502	11	0.0499155

## Sheet: DD_POS_GO_process
GOID	GOName	GOGeneNo	SetGeneNo	OverlapNo	EnrichP
22613	ribonucleoprotein complex biogenesis	222	509	50	1.51583e-05
71826	ribonucleoprotein complex subunit organization	87	509	25	3.74539e-05
22618	ribonucleoprotein complex assembly	82	509	22	0.000326552
470	maturation of LSU-rRNA	26	509	10	0.000722933
6396	RNA processing	304	509	57	0.000832663
42254	ribosome biogenesis	171	509	36	0.000964695
463	maturation of LSU-rRNA from tricistronic rRNA transcript (SSU-rRNA, 5.8S rRNA, LSU-rRNA)	23	509	9	0.00115717
2181	cytoplasmic translation	93	509	22	0.00204006
42273	ribosomal large subunit biogenesis	49	509	14	0.00206034
8380	RNA splicing	83	509	20	0.00254799
34622	cellular macromolecular complex assembly	241	509	45	0.00321292
34660	ncRNA metabolic process	222	509	42	0.00340962
43933	macromolecular complex subunit organization	384	509	66	0.00344076
6611	protein export from nucleus	10	509	5	0.00448619
65003	macromolecular complex assembly	272	509	49	0.004538
16072	rRNA metabolic process	136	509	28	0.00483009
6364	rRNA processing	124	509	26	0.00505418
34470	ncRNA processing	194	509	37	0.0051049
22607	cellular component assembly	401	509	67	0.00642888
16071	mRNA metabolic process	166	509	32	0.00759872
6397	mRNA processing	122	509	25	0.00802314
377	RNA splicing, via transesterification reactions with bulged adenosine as nucleophile	68	509	16	0.00846346
398	mRNA splicing, via spliceosome	68	509	16	0.00846346
6412	translation	168	509	32	0.00909389
375	RNA splicing, via transesterification reactions	70	509	16	0.0112568
31113	regulation of microtubule polymerization	8	509	4	0.011342
48280	vesicle fusion with Golgi apparatus	8	509	4	0.011342
6271	DNA strand elongation involved in DNA replication	26	509	8	0.0115945
7117	budding cell bud growth	26	509	8	0.0115945
22411	cellular component disassembly	42	509	11	0.012186
32984	macromolecular complex disassembly	37	509	10	0.0132086
22406	membrane docking	17	509	6	0.0139094
48278	vesicle docking	17	509	6	0.0139094
42274	ribosomal small subunit biogenesis	60	509	14	0.0143726
8104	protein localization	480	509	76	0.0144302
16050	vesicle organization	43	509	11	0.0145806
70727	cellular macromolecule localization	345	509	57	0.0146996
6270	DNA replication initiation	27	509	8	0.014716
30490	maturation of SSU-rRNA	49	509	12	0.0155533
34613	cellular protein localization	332	509	55	0.0156135
6549	isoleucine metabolic process	5	509	3	0.0161854
16255	attachment of GPI anchor to protein	5	509	3	0.0161854
32988	ribonucleoprotein complex disassembly	5	509	3	0.0161854
34315	regulation of Arp2/3 complex-mediated actin nucleation	5	509	3	0.0161854
51125	regulation of actin nucleation	5	509	3	0.0161854
48284	organelle fusion	44	509	11	0.0173134
22616	DNA strand elongation	28	509	8	0.0184059
71417	cellular response to organonitrogen compound	9	509	4	0.0184164
71495	cellular response to endogenous stimulus	9	509	4	0.0184164
1901699	cellular response to nitrogen compound	9	509	4	0.0184164
245	spliceosomal complex assembly	18	509	6	0.0187047
31334	positive regulation of protein complex assembly	18	509	6	0.0187047
6401	RNA catabolic process	74	509	16	0.018985
70085	glycosylation	51	509	12	0.0212001
45184	establishment of protein localization	402	509	64	0.0216853
7118	budding cell apical bud growth	14	509	5	0.0232296
462	maturation of SSU-rRNA from tricistronic rRNA transcript (SSU-rRNA, 5.8S rRNA, LSU-rRNA)	46	509	11	0.0238985
6906	vesicle fusion	24	509	7	0.0240437
10033	response to organic substance	134	509	25	0.0252268
6808	regulation of nitrogen utilization	10	509	4	0.0277031
10499	proteasomal ubiquitin-independent protein catabolic process	10	509	4	0.0277031
6914	autophagy	84	509	17	0.0293424
51640	organelle localization	84	509	17	0.0293424
290	deadenylation-dependent decapping of nuclear-transcribed mRNA	6	509	3	0.0293794
6376	mRNA splice site selection	6	509	3	0.0293794
31930	mitochondria-nucleus signaling pathway	6	509	3	0.0293794
27	ribosomal large subunit assembly	15	509	5	0.0313413
97502	mannosylation	15	509	5	0.0313413
956	nuclear-transcribed mRNA catabolic process	54	509	12	0.0323351
6402	mRNA catabolic process	54	509	12	0.0323351
15031	protein transport	389	509	61	0.0328827
71310	cellular response to organic substance	111	509	21	0.0333379
6486	protein glycosylation	49	509	11	0.0369449
43413	macromolecule glycosylation	49	509	11	0.0369449
6337	nucleosome disassembly	11	509	4	0.0393133
9719	response to endogenous stimulus	11	509	4	0.0393133
10243	response to organonitrogen compound	11	509	4	0.0393133
31498	chromatin disassembly	11	509	4	0.0393133
32986	protein-DNA complex disassembly	11	509	4	0.0393133
1901698	response to nitrogen compound	11	509	4	0.0393133
42327	positive regulation of phosphorylation	21	509	6	0.0394799
209	protein polyubiquitination	16	509	5	0.0410225
6273	lagging strand elongation	16	509	5	0.0410225
7021	tubulin complex assembly	7	509	3	0.0466965
30847	termination of RNA polymerase II transcription, exosome-dependent	7	509	3	0.0466965
31112	positive regulation of microtubule polymerization or depolymerization	7	509	3	0.0466965
31116	positive regulation of microtubule polymerization	7	509	3	0.0466965
34204	lipid translocation	7	509	3	0.0466965
35268	protein mannosylation	7	509	3	0.0466965
35269	protein O-linked mannosylation	7	509	3	0.0466965
45332	phospholipid translocation	7	509	3	0.0466965
72668	tubulin complex biogenesis	7	509	3	0.0466965
90293	nitrogen catabolite regulation of transcription	7	509	3	0.0466965
9100	glycoprotein metabolic process	51	509	11	0.0480109
9101	glycoprotein biosynthetic process	51	509	11	0.0480109
1300	chronological cell aging	22	509	6	0.0487374
