# Supplementary material for: Repression of essential cell cycle genes increases cellular fitness
Source: PLoS Genet. 2022 Aug 29;18(8):e1010349. doi: 10.1371/journal.pgen.1010349 (PMC9462756; doi:10.1371/journal.pgen.1010349)
Supplement: S4 Dataset — (XLSX) [file pgen.1010349.s015.xlsx]

## Sheet: key
sheet	description
cell cycle_s288C_all	List of genes compiled from SGD that are reported to elicit cell cycle phenotypes upon overexpression or deletion in S288c background
cell cycle_s288C_mitosis	subset of genes from "all" that have a defined molecular function during mitosis
mitotic exit genes	list of all genes controling mitotic exit taken from the literature; subdivided into FEAR and MEN pathways
condensin genes	genes in the condensin complex
references	references for cell cycle gene lists

## Sheet: cell cycle_s288c_all
Gene	Gene Systematic Name	cell cycle phase	Phenotype	Experiment Type	Experiment Type Category	Mutant Information	Strain Background	Chemical	Details	Reference
CDC11	YJR076C	cytokinesis	cell cycle progression: arrested	classical genetics	classical genetics	conditional	S288C		Condition: reduced temperature: 14 deg C Details: multibudded arrest	[1]
CDC3	YLR314C	cytokinesis	cell cycle progression in G2 phase: abnormal	large-scale survey	large-scale survey	repressible	S288C		Details: accumulation of cells with a 2C DNA content indicative of a G2 phase delay or arrest	[2]
DSE2	YHR143W	cytokinesis	cell cycle progression in G1 phase: decreased duration	homozygous diploid, systematic mutation set	large-scale survey	null	S288C		Details: percent of G1 cells less than two standard deviations (20.77%) below wild type when when assayed by FACS	[3]
SHS1	YDL225W	cytokinesis	cell cycle progression in G2 phase: abnormal	classical genetics	classical genetics	overexpression	S288C		Details: see Table S8 for more details; shift towards 2C DNA content	[4]
FAR11	YNL127W	G1	cell cycle progression through the G1/S phase transition: arrested	classical genetics	classical genetics	null	S288C	hydroxyurea	Condition: human caspase-10	[5]
SCH9	YHR205W	G1	cell cycle progression in G1 phase: delayed	competitive growth	large-scale survey	null	S288C			[6]
WHI4	YDL224C	G1	cell cycle progression in G1 phase: abnormal	classical genetics	classical genetics	overexpression	S288C		Details: see Table S8 for more details	[4]
FAR1	YJL157C	G1 - CDK inhibitor	cell cycle progression in G1 phase: abnormal	classical genetics	classical genetics	overexpression	S288C		Details: see Table S8 for more details	[4]
SIC1	YLR079W	G1 - CDK inhibitor	cell cycle progression in G1 phase: decreased duration	homozygous diploid, systematic mutation set	large-scale survey	null	S288C		Details: percent of G1 cells less than two standard deviations (20.77%) below wild type when when assayed by FACS	[3]
CLN1	YMR199W	G1 - cyclin	cell cycle progression: abnormal	systematic mutation set	large-scale survey	overexpression	S288C		Details: accumulation of cells with a 2C DNA content indicative of a G2 or M phase delay or arrest	[7]
CDC34	YDR054C	G1 - SCF	cell cycle progression in G1 phase: abnormal	large-scale survey	large-scale survey	repressible	S288C		Details: accumulation of cells with a 1C DNA content indicative of a G1 arrest or delay	[2]
CDC4	YFL009W	G1 - SCF	cell cycle progression in G1 phase: abnormal	large-scale survey	large-scale survey	repressible	S288C		Details: accumulation of cells with a 1C DNA content indicative of a G1 arrest or delay	[2]
SKP1	YDR328C	G1 - SCF	cell cycle progression in G1 phase: arrested	homozygous diploid	classical genetics	conditional Allele: skp1-3/skp1-3 (I172N/I172N)	S288C		Condition: elevated temperature: 37 deg C	[8]
MSA1	YOR066W	G1 - TF	cell cycle progression in G1 phase: abnormal	classical genetics	classical genetics	overexpression	S288C		Details: see Table S8 for more details	[4]
POG1	YIL122W	G1 - TF	cell cycle progression: delayed	classical genetics	classical genetics	overexpression	S288C			[9]
SWI4	YER111C	G1 - TF	cell cycle progression in G2 phase: abnormal	classical genetics	classical genetics	overexpression	S288C		Details: see Table S8 for more details; shift towards 2C DNA content	[4]
SWI5	YDR146C	G1 - TF	cell cycle progression in G1 phase: delayed	homozygous diploid, large-scale survey	large-scale survey	null	S288C		Details: cells accumulate with 1C DNA content (HTP flow cytometry) indicative of a G1 phase delay	[10]
SWI6	YLR182W	G1 - TF	cell cycle progression in G1 phase: increased duration	classical genetics	classical genetics	null	S288C			[11]
WHI5	YOR083W	G1 - TF	cell cycle progression through the G2/M phase transition: delayed	homozygous diploid, large-scale survey	large-scale survey	null	S288C		Details: cells accumulate with 2C DNA content (HTP flow cytometry) indicative of a G2/M phase delay	[10]
XBP1	YIL101C	G1 - TF	cell cycle progression in G1 phase: abnormal	classical genetics	classical genetics	overexpression	S288C		Details: see Table S8 for more details	[4]
ADY4	YLR227C	meiosis	cell cycle progression in G2 phase: abnormal	classical genetics	classical genetics	overexpression	S288C		Details: see Table S8 for more details; shift towards 2C DNA content	[4]
EMI1	YDR512C	meiosis	cell cycle progression in G1 phase: increased duration	homozygous diploid, systematic mutation set	large-scale survey	null	S288C		Details: percentage of G1 cells greater than two standard deviations (41.57%) above wild type when assayed by FACS	[3]
IME2	YJL106W	meiosis	cell cycle progression: abnormal	systematic mutation set	large-scale survey	overexpression	S288C		Details: accumulation of cells with a 2C DNA content and an increased percentage of large-budded cells indicative of a G2 or M phase delay or arrest	[7]
RED1	YLR263W	meiosis	cell cycle progression in G1 phase: increased duration	homozygous diploid, systematic mutation set	large-scale survey	null	S288C		Details: percentage of G1 cells greater than two standard deviations (41.57%) above wild type when assayed by FACS	[3]
RMR1	YGL250W	meiosis	cell cycle progression in G1 phase: increased duration	homozygous diploid, systematic mutation set	large-scale survey	null	S288C		Details: percentage of G1 cells greater than two standard deviations (41.57%) above wild type when assayed by FACS	[3]
SPO13	YHR014W	meiosis	cell cycle progression in G2 phase: abnormal	classical genetics	classical genetics	overexpression	S288C		Details: see Table S8 for more details; shift towards 2C DNA content	[4]
SPO77	YLR341W	meiosis	cell cycle progression: abnormal	systematic mutation set	large-scale survey	overexpression	S288C		Details: accumulation of cells with a 2C DNA content and an increased percentage of large-budded cells indicative of a G2 or M phase delay or arrest	[7]
HSL1	YKL101W	mitosis	cell cycle progression in G1 phase: decreased duration	homozygous diploid, systematic mutation set	large-scale survey	null	S288C		Details: percent of G1 cells less than two standard deviations (20.77%) below wild type when when assayed by FACS	[3]
SWE1	YJL187C	mitosis	cell cycle progression in G2 phase: arrested	classical genetics	classical genetics	overexpression	S288C		Details: arrest as single, uninuclear cells with bud-like protrusion and 2C DNA content	[12]
ACM1	YPL267W	mitosis - APC	cell cycle progression in S phase: increased duration	classical genetics	classical genetics	null	S288C		Condition: hydroxyurea block release	[13]
APC11	YDL008W	mitosis - APC	cell cycle progression through the G2/M phase transition: arrested	classical genetics	classical genetics	conditional Allele: apc11-13 S10R	S288C		Condition: elevated temperature: 37 deg C Details: arrest in G2/M as large-budded cells with short mitotic spindles	[14]
APC5	YOR249C	mitosis - APC	cell cycle progression through the G2/M phase transition: arrested	classical genetics	classical genetics	reduction of function Allele: apc5-CA two bp deleted in codon encoding Phe12, generating 18 additional nonspecific aa followed by a stop	S288C			[15]
APC9	YLR102C	mitosis - APC	cell cycle passage through the metaphase-anaphase transition: delayed	classical genetics	classical genetics	null	S288C		Details: accumulation of G2/M cells	[16]
CDC16	YKL022C	mitosis - APC	cell cycle progression in G2 phase: abnormal	large-scale survey	large-scale survey	repressible	S288C		Details: accumulation of cells with a 2C DNA content indicative of a G2 phase delay or arrest	[2]
CDC20	YGL116W	mitosis - APC	cell cycle progression in G2 phase: abnormal	large-scale survey	large-scale survey	repressible	S288C		Details: accumulation of cells with a 2C DNA content indicative of a G2 phase delay or arrest	[2]
CDC23	YHR166C	mitosis - APC	cell cycle progression in G2 phase: abnormal	large-scale survey	large-scale survey	repressible	S288C		Details: accumulation of cells with a 2C DNA content indicative of a G2 phase delay or arrest	[2]
CDC27	YBL084C	mitosis - APC	cell cycle progression in G2 phase: abnormal	large-scale survey	large-scale survey	repressible	S288C		Details: accumulation of cells with a 2C DNA content indicative of a G2 phase delay or arrest	[2]
DOC1	YGL240W	mitosis - APC	cell cycle passage through the metaphase-anaphase transition: delayed	classical genetics	classical genetics	null	S288C		Details: accumulation of G2/M cells	[16]
MND2	YIR025W	mitosis - APC	cell cycle passage through the metaphase-anaphase transition: delayed	classical genetics	classical genetics	null	S288C		Details: accumulation of G2/M cells	[16]
SWM1	YDR260C	mitosis - APC	cell cycle passage through the metaphase-anaphase transition: delayed	classical genetics	classical genetics	null	S288C		Details: accumulation of G2/M cells	[16]
CTF13	YMR094W	mitosis - cohesion	cell cycle progression in G1 phase: abnormal	large-scale survey	large-scale survey	repressible	S288C		Details: accumulation of cells with a 1C DNA content indicative of a G1 arrest or delay	[2]
CTF18	YMR078C	mitosis - cohesion	cell cycle progression in G1 phase: increased duration	homozygous diploid, systematic mutation set	large-scale survey	null	S288C		Details: percentage of G1 cells greater than two standard deviations (41.57%) above wild type when assayed by FACS	[3]
BRN1	YBL097W	mitosis - condensin	cell cycle progression in G2 phase: abnormal	classical genetics	classical genetics	overexpression	S288C		Details: see Table S8 for more details; shift towards 2C DNA content	[4]
SMC2	YFR031C	mitosis - condensin	cell cycle progression in S phase: decreased duration	heterozygous diploid	classical genetics	null	S288C		Details: mutant cell population is depleted in S phase cells relative to a wild type population	[17]
SMC4	YLR086W	mitosis - condensin	cell cycle progression in S phase: abnormal	large-scale survey	large-scale survey	repressible	S288C		Details: accumulation of cells with a DNA content between 1C and 2C indicative of an S phase delay	[2]
YCG1	YDR325W	mitosis - condensin	cell cycle progression in S phase: decreased duration	heterozygous diploid	classical genetics	null	S288C		Details: mutant cell population is depleted in S phase cells relative to a wild type population	[17]
CLB2	YPR119W	mitosis - cyclin	cell cycle progression in G1 phase: decreased duration	homozygous diploid, systematic mutation set	large-scale survey	null	S288C		Details: percent of G1 cells less than two standard deviations (20.77%) below wild type when when assayed by FACS	[3]
CLB3	YDL155W	mitosis - cyclin	cell cycle progression in G2 phase: abnormal	classical genetics	classical genetics	overexpression	S288C		Details: see Table S8 for more details; shift towards 2C DNA content	[4]
CLB4	YLR210W	mitosis - cyclin	cell cycle progression in G2 phase: abnormal	classical genetics	classical genetics	overexpression	S288C		Details: see Table S8 for more details; shift towards 2C DNA content	[4]
KIN3	YAR018C	mitosis - kinesin	cell cycle progression in G2 phase: abnormal	classical genetics	classical genetics	overexpression	S288C		Details: see Table S8 for more details; shift towards 2C DNA content	[4]
AME1	YBR211C	mitosis - kinetochore	cell cycle progression in G2 phase: abnormal	large-scale survey	large-scale survey	repressible	S288C		Details: accumulation of cells with a 2C DNA content indicative of a G2 phase delay or arrest	[2]
ASK1	YKL052C	mitosis - kinetochore	cell cycle progression: abnormal	systematic mutation set	large-scale survey	overexpression	S288C		Details: accumulation of cells with a 2C DNA content indicative of a G2 or M phase delay or arrest	[7]
BIK1	YCL029C	mitosis - kinetochore	cell cycle progression in G2 phase: abnormal	classical genetics	classical genetics	overexpression	S288C		Details: see Table S8 for more details; shift towards 2C DNA content	[4]
CBF1	YJR060W	mitosis - kinetochore	cell cycle progression: abnormal	systematic mutation set	large-scale survey	overexpression	S288C		Details: accumulation of cells with a 2C DNA content and an increased percentage of large-budded cells indicative of a G2 or M phase delay or arrest	[7]
DSN1	YIR010W	mitosis - kinetochore	cell cycle progression in G2 phase: abnormal	large-scale survey	large-scale survey	repressible	S288C		Details: accumulation of cells with a 2C DNA content indicative of a G2 phase delay or arrest	[2]
MCM21	YDR318W	mitosis - kinetochore	cell cycle progression in G1 phase: decreased duration	homozygous diploid, systematic mutation set	large-scale survey	null	S288C		Details: percent of G1 cells less than two standard deviations (20.77%) below wild type when when assayed by FACS	[3]
MIF2	YKL089W	mitosis - kinetochore	cell cycle progression: arrested	classical genetics	classical genetics	conditional Allele: mif2-3 P505L	S288C		Condition: elevated temperature: 37 deg C Details: arrest predominantly as large budded cells (75%) with replicated DNA; similar arrest observed with mif2-2, mif2-5 and mif2-6 alleles	[18]
NDC80	YIL144W	mitosis - kinetochore	cell cycle progression in G2 phase: abnormal	classical genetics	classical genetics	overexpression	S288C		Details: see Table S8 for more details; shift towards 2C DNA content	[4]
SGT1	YOR057W	mitosis - kinetochore	cell cycle progression in G1 phase: arrested	classical genetics	classical genetics	conditional Allele: sgt1-5 D220V,E364K	S288C		Condition: elevated temperature: 37 deg C Details: arrest with single DNA mass and unbudded or small budded morphology (prior to alpha factor arrest point)	[19]
YBP2	YGL060W	mitosis - kinetochore	cell cycle progression through the G2/M phase transition: delayed	classical genetics	classical genetics	null	S288C			[20]
BUB2	YMR055C	mitosis - MEN/FEAR	cell cycle progression in G1 phase: decreased duration	heterozygous diploid	classical genetics	null	S288C		Details: mutant cell population is depleted in G1 phase cells relative to a wild type population	[17]
CDC14	YFR028C	mitosis - MEN/FEAR	cell cycle progression in G2 phase: abnormal	large-scale survey	large-scale survey	repressible	S288C		Details: accumulation of cells with a 2C DNA content indicative of a G2 phase delay or arrest	[2]
CDC15	YAR019C	mitosis - MEN/FEAR	cell cycle progression in G2 phase: abnormal	large-scale survey	large-scale survey	repressible	S288C		Details: accumulation of cells with a 2C DNA content indicative of a G2 phase delay or arrest	[2]
CDC5	YMR001C	mitosis - MEN/FEAR	cell cycle progression in G2 phase: abnormal	classical genetics	classical genetics	overexpression	S288C		Details: see Table S8 for more details; shift towards 2C DNA content	[4]
DBF2	YGR092W	mitosis - MEN/FEAR	cell cycle progression in G2 phase: decreased duration	heterozygous diploid	classical genetics	null	S288C		Details: mutant cell population is depleted in G2 phase cells relative to a wild type population	[17]
DBF20	YPR111W	mitosis - MEN/FEAR	cell cycle progression in G2 phase: abnormal	classical genetics	classical genetics	overexpression	S288C		Details: see Table S8 for more details; shift towards 2C DNA content	[4]
SLK19	YOR195W	mitosis - MEN/FEAR	cell cycle progression: abnormal	systematic mutation set	large-scale survey	overexpression	S288C		Details: accumulation of cells with a 2C DNA content and an increased percentage of large-budded cells indicative of a G2 or M phase delay or arrest	[7]
AMN1	YBR158W	mitosis - mitotic exit	cell cycle progression in G2 phase: abnormal	classical genetics	classical genetics	overexpression	S288C		Details: see Table S8 for more details; shift towards 2C DNA content	[4]
KEL1	YHR158C	mitosis - mitotic exit	cell cycle progression in G1 phase: abnormal	classical genetics	classical genetics	overexpression	S288C		Details: see Table S8 for more details	[4]
KIN4	YOR233W	mitosis - mitotic exit	cell cycle progression in G2 phase: abnormal	classical genetics	classical genetics	overexpression	S288C		Details: see Table S8 for more details; shift towards 2C DNA content	[4]
PPH21	YDL134C	mitosis - PP2A	cell cycle progression in G1 phase: abnormal	classical genetics	classical genetics	overexpression	S288C		Details: see Table S8 for more details	[4]
PPH22	YDL188C	mitosis - PP2A	cell cycle progression in G1 phase: abnormal	classical genetics	classical genetics	overexpression	S288C		Details: see Table S8 for more details	[4]
BUB1	YGR188C	mitosis - SAC	cell cycle progression through the G2/M phase transition: abnormal	classical genetics	classical genetics	null Allele: bub1delta	S288C	10 ug/ml nocodazole	Details: FACS analysis indicates cells, unlike wild-type, do not arrest in response to nocodazole treatment	[21]
MAD1	YGL086W	mitosis - SAC	cell cycle progression in G1 phase: decreased duration	heterozygous diploid	classical genetics	null	S288C		Details: mutant cell population is depleted in G1 phase cells relative to a wild type population	[17]
MAD2	YJL030W	mitosis - SAC	cell cycle progression: abnormal	systematic mutation set	large-scale survey	overexpression	S288C		Details: accumulation of cells with a 2C DNA content and an increased percentage of large-budded cells indicative of a G2 or M phase delay or arrest	[7]
MPS1	YDL028C	mitosis - SAC	cell cycle progression in G2 phase: abnormal	classical genetics	classical genetics	overexpression	S288C		Details: see Table S8 for more details; shift towards 2C DNA content	[4]
BBP1	YPL255W	mitosis - SPB	cell cycle progression in G2 phase: abnormal	classical genetics	classical genetics	overexpression	S288C		Details: see Table S8 for more details; shift towards 2C DNA content	[4]
CDC31	YOR257W	mitosis - SPB	cell cycle progression through the G2/M phase transition: arrested	classical genetics	classical genetics	conditional	S288C		Condition: elevated temperature: 37 deg C Details: large-budded cells with one nucleus and a monopolar spindle	[22]
CNM67	YNL225C	mitosis - SPB	cell cycle progression in G2 phase: abnormal	classical genetics	classical genetics	overexpression	S288C		Details: see Table S8 for more details; shift towards 2C DNA content	[4]
KAR1	YNL188W	mitosis - SPB	cell cycle progression in G2 phase: abnormal	classical genetics	classical genetics	overexpression	S288C		Details: see Table S8 for more details; shift towards 2C DNA content	[4]
MPS2	YGL075C	mitosis - SPB	cell cycle progression in G2 phase: abnormal	classical genetics	classical genetics	overexpression	S288C		Details: see Table S8 for more details; shift towards 2C DNA content	[4]
SPC29	YPL124W	mitosis - SPB	cell cycle progression in G2 phase: abnormal	classical genetics	classical genetics	overexpression	S288C		Details: see Table S8 for more details; shift towards 2C DNA content	[4]
SPC42	YKL042W	mitosis - SPB	cell cycle progression in G2 phase: abnormal	classical genetics	classical genetics	overexpression	S288C		Details: see Table S8 for more details; shift towards 2C DNA content	[4]
SPC97	YHR172W	mitosis - SPB	cell cycle progression in G2 phase: abnormal	large-scale survey	large-scale survey	repressible	S288C		Details: accumulation of cells with a 2C DNA content indicative of a G2 phase delay or arrest	[2]
SPC98	YNL126W	mitosis - SPB	cell cycle progression in G2 phase: abnormal	classical genetics	classical genetics	overexpression	S288C		Details: see Table S8 for more details; shift towards 2C DNA content	[4]
ALK2	YBL009W	mitosis - spindle	cell cycle progression in G2 phase: abnormal	classical genetics	classical genetics	overexpression	S288C		Details: see Table S8 for more details; shift towards 2C DNA content	[4]
BIM1	YER016W	mitosis - spindle	cell cycle progression in G2 phase: abnormal	classical genetics	classical genetics	overexpression	S288C		Details: see Table S8 for more details; shift towards 2C DNA content	[4]
DMA2	YNL116W	mitosis - spindle	cell cycle progression in G1 phase: delayed	classical genetics	classical genetics	overexpression	S288C		Details: 0.4 hour extension in the length of the G1 phase	[23]
IRC15	YPL017C	mitosis - spindle	cell cycle progression in M phase: delayed	classical genetics	classical genetics	null	S288C		Details: large budded cells; preanaphase mitotic delay	[24]
KAR9	YPL269W	mitosis - spindle	cell cycle progression in M phase: delayed	classical genetics	classical genetics	null	S288C		Details: increased percentage of large budded cells (40%) compared to in wt (20%) cultures	[25]
KIP2	YPL155C	mitosis - spindle	cell cycle progression in G2 phase: abnormal	classical genetics	classical genetics	overexpression	S288C		Details: see Table S8 for more details; shift towards 2C DNA content	[4]
MYO2	YOR326W	mitosis - spindle	cell cycle progression in G1 phase: abnormal	large-scale survey	large-scale survey	repressible	S288C		Details: accumulation of cells with a 1C DNA content indicative of a G1 arrest or delay	[2]
NIP100	YPL174C	mitosis - spindle	cell cycle progression in G1 phase: increased duration	homozygous diploid, systematic mutation set	large-scale survey	null	S288C		Details: percentage of G1 cells greater than two standard deviations (41.57%) above wild type when assayed by FACS	[3]
PAC2	YER007W	mitosis - spindle	cell cycle progression in M phase: arrested	classical genetics	classical genetics	overexpression	S288C		Details: undivided nucleus is located in one cell body or in the bud neck	[7]
SHE1	YBL031W	mitosis - spindle	cell cycle progression in G2 phase: abnormal	classical genetics	classical genetics	overexpression	S288C		Details: see Table S8 for more details; shift towards 2C DNA content	[4]
TUB2	YFL037W	mitosis - spindle	cell cycle progression: abnormal	systematic mutation set	large-scale survey	overexpression	S288C		Details: accumulation of cells with a 2C DNA content and an increased percentage of large-budded cells indicative of a G2 or M phase delay or arrest	[7]
TUB4	YLR212C	mitosis - spindle	cell cycle progression in M phase: arrested	classical genetics	classical genetics	conditional Allele: tub4-1 Phe243Ser	S288C		Condition: elevated temperature: 37 deg C	[26]
FKH2	YNL068C	mitosis - TF	cell cycle progression through the G2/M phase transition: delayed	homozygous diploid, large-scale survey	large-scale survey	null	S288C		Details: cells accumulate with 2C DNA content (HTP flow cytometry) indicative of a G2/M phase delay	[10]
CDC28	YBR160W	multiple - CDK	cell cycle progression in metaphase: premature	classical genetics	classical genetics	unspecified Allele: cdc28-af T18A, Y19F; inhibitory phosphorylation sites mutated	S288C		Condition: alpha-factor block release Condition: heat shock: 39 deg C Details: early accumulation of metaphase spindles at mitotic entry	[27]
PHO81	YGR233C	multiple - CDK inhibitor	cell cycle progression in G1 phase: abnormal	classical genetics	classical genetics	overexpression	S288C		Details: see Table S8 for more details	[4]
CDC42	YLR229C	multiple - cell polarity	cell cycle progression in G1 phase: abnormal	large-scale survey	large-scale survey	repressible	S288C		Details: accumulation of cells with a 1C DNA content indicative of a G1 arrest or delay	[2]
GIC2	YDR309C	multiple - cell polarity	cell cycle progression in G2 phase: abnormal	classical genetics	classical genetics	overexpression	S288C		Details: see Table S8 for more details; shift towards 2C DNA content	[4]
MSI1	YBR195C	multiple - chromatin	cell cycle progression through the G2/M phase transition: delayed	homozygous diploid, large-scale survey	large-scale survey	null	S288C		Details: cells accumulate with 2C DNA content (HTP flow cytometry) indicative of a G2/M phase delay	[10]
MCD1	YDL003W	multiple - cohesin	cell cycle progression in G2 phase: abnormal	classical genetics	classical genetics	overexpression	S288C		Details: see Table S8 for more details; shift towards 2C DNA content	[4]
SMC3	YJL074C	multiple - cohesin	cell cycle progression in G1 phase: abnormal	large-scale survey	large-scale survey	repressible	S288C		Details: accumulation of cells with a 1C DNA content indicative of a G1 arrest or delay	[2]
SGS1	YMR190C	multiple - helicase	cell cycle progression in G2 phase: abnormal	classical genetics	classical genetics	overexpression	S288C		Details: see Table S8 for more details; shift towards 2C DNA content	[4]
RRD1	YIL153W	multiple - PP2A	cell cycle progression in G1 phase: decreased duration	classical genetics cells synchronized with alpha-factor, treated with rapamycin, washed and allowed to recover, then examined by FACS	classical genetics	null	S288C	0.1 ug/ml sirolimus	Details: sirolimus is rapamycin; rapamycin induced G1 delay is absent	[28]
FKH1	YIL131C	multiple - TF	cell cycle progression through the G2/M phase transition: delayed	homozygous diploid, large-scale survey	large-scale survey	null	S288C		Details: cells accumulate with 2C DNA content (HTP flow cytometry) indicative of a G2/M phase delay	[10]
HCM1	YCR065W	multiple - TF	cell cycle progression through the G2/M phase transition: delayed	homozygous diploid, large-scale survey	large-scale survey	null	S288C		Details: cells accumulate with 2C DNA content (HTP flow cytometry) indicative of a G2/M phase delay	[10]
SFP1	YLR403W	multiple - TF	cell cycle progression in G1 phase: delayed	homozygous diploid, large-scale survey	large-scale survey	null	S288C		Details: cells accumulate with 1C DNA content (HTP flow cytometry) indicative of a G1 phase delay	[10]
CDC48	YDL126C	multiple - UPS	cell cycle progression in G2 phase: abnormal	classical genetics	classical genetics	overexpression	S288C		Details: see Table S8 for more details; shift towards 2C DNA content	[4]
PRE1	YER012W	multiple - UPS	cell cycle progression in G2 phase: abnormal	large-scale survey	large-scale survey	repressible	S288C		Details: accumulation of cells with a 2C DNA content indicative of a G2 phase delay or arrest	[2]
RPN4	YDL020C	multiple - UPS	cell cycle progression through the G2/M phase transition: delayed	homozygous diploid, large-scale survey	large-scale survey	null	S288C		Details: cells accumulate with 2C DNA content (HTP flow cytometry) indicative of a G2/M phase delay	[10]
SHP1	YBL058W	multiple - UPS	cell cycle progression in G1 phase: decreased duration	homozygous diploid, systematic mutation set	large-scale survey	null	S288C		Details: percent of G1 cells less than two standard deviations (20.77%) below wild type when when assayed by FACS	[3]
SLX5	YDL013W	multiple - UPS	cell cycle progression in G1 phase: decreased duration	homozygous diploid, systematic mutation set	large-scale survey	null	S288C		Details: percent of G1 cells less than two standard deviations (20.77%) below wild type when when assayed by FACS	[3]
SLX8	YER116C	multiple - UPS	cell cycle progression in metaphase: delayed	classical genetics	classical genetics	null	S288C		Details: mitotic delay of 80 minutes as they progress through metaphase	[29]
SGS1	YMR190C	mutiple - helicase	cell cycle progression in G1 phase: decreased duration	homozygous diploid, systematic mutation set	large-scale survey	null	S288C		Details: percent of G1 cells less than two standard deviations (20.77%) below wild type when when assayed by FACS	[3]
ALA1	YOR335C	nonspecific	cell cycle progression in G1 phase: abnormal	large-scale survey	large-scale survey	repressible	S288C		Details: accumulation of cells with a 1C DNA content indicative of a G1 arrest or delay	[2]
ARC1	YGL105W	nonspecific	cell cycle progression in G1 phase: abnormal	systematic mutation set	large-scale survey	overexpression	S288C		Details: accumulation of cells with a 1C DNA content and an increased percentage of unbudded cells, indicative of a G1 phase delay or arrest	[7]
ARF1	YDL192W	nonspecific	cell cycle progression: abnormal	systematic mutation set	large-scale survey	overexpression	S288C		Details: accumulation of cells with a 2C DNA content and an increased percentage of large-budded cells indicative of a G2 or M phase delay or arrest	[7]
ARG82	YDR173C	nonspecific	cell cycle progression in G1 phase: delayed	homozygous diploid, large-scale survey	large-scale survey	null	S288C		Details: cells accumulate with 1C DNA content (HTP flow cytometry) indicative of a G1 phase delay	[10]
ATG26	YLR189C	nonspecific	cell cycle progression: abnormal	systematic mutation set	large-scale survey	overexpression	S288C		Details: accumulation of cells with a 2C DNA content and an increased percentage of large-budded cells indicative of a G2 or M phase delay or arrest	[7]
ATP15	YPL271W	nonspecific	cell cycle progression in G1 phase: increased duration	homozygous diploid, systematic mutation set	large-scale survey	null	S288C		Details: percentage of G1 cells greater than two standard deviations (41.57%) above wild type when assayed by FACS	[3]
AVO2	YMR068W	nonspecific	cell cycle progression: abnormal	systematic mutation set	large-scale survey	overexpression	S288C		Details: accumulation of cells with a 2C DNA content and an increased percentage of large-budded cells indicative of a G2 or M phase delay or arrest	[7]
BCS1	YDR375C	nonspecific	cell cycle progression in G1 phase: increased duration	homozygous diploid, systematic mutation set	large-scale survey	null	S288C		Details: percentage of G1 cells greater than two standard deviations (41.57%) above wild type when assayed by FACS	[3]
BET1	YIL004C	nonspecific	cell cycle progression in G2 phase: abnormal	classical genetics	classical genetics	overexpression	S288C		Details: see Table S8 for more details; shift towards 2C DNA content	[4]
BET4	YJL031C	nonspecific	cell cycle progression: abnormal	systematic mutation set	large-scale survey	overexpression	S288C		Details: accumulation of cells with a 2C DNA content and an increased percentage of large-budded cells indicative of a G2 or M phase delay or arrest	[7]
BIL2	YGL015C	nonspecific	cell cycle progression in G1 phase: increased duration	homozygous diploid, systematic mutation set	large-scale survey	null	S288C		Details: percentage of G1 cells greater than two standard deviations (41.57%) above wild type when assayed by FACS	[3]
BOP2	YLR267W	nonspecific	cell cycle progression in G1 phase: increased duration	homozygous diploid, systematic mutation set	large-scale survey	null	S288C		Details: percentage of G1 cells greater than two standard deviations (41.57%) above wild type when assayed by FACS	[3]
BSP1	YPR171W	nonspecific	cell cycle progression in G2 phase: abnormal	classical genetics	classical genetics	overexpression	S288C		Details: see Table S8 for more details; shift towards 2C DNA content	[4]
BUL1	YMR275C	nonspecific	cell cycle progression in G1 phase: abnormal	systematic mutation set	large-scale survey	overexpression	S288C		Details: accumulation of cells with a 1C DNA content and an increased percentage of unbudded cells, indicative of a G1 phase delay or arrest	[7]
CBC2	YPL178W	nonspecific	cell cycle progression in G1 phase: increased duration	homozygous diploid, systematic mutation set	large-scale survey	null	S288C		Details: percentage of G1 cells greater than two standard deviations (41.57%) above wild type when assayed by FACS	[3]
CDC19	YAL038W	nonspecific	cell cycle progression in G1 phase: abnormal	large-scale survey	large-scale survey	repressible	S288C		Details: accumulation of cells with a 1C DNA content indicative of a G1 arrest or delay	[2]
CDC25	YLR310C	nonspecific	cell cycle progression in G1 phase: abnormal	large-scale survey	large-scale survey	repressible	S288C		Details: accumulation of cells with a 1C DNA content indicative of a G1 arrest or delay	[2]
CDC43	YGL155W	nonspecific	cell cycle progression in G1 phase: abnormal	large-scale survey	large-scale survey	repressible	S288C		Details: accumulation of cells with a 1C DNA content indicative of a G1 arrest or delay	[2]
CDC50	YCR094W	nonspecific	cell cycle progression: arrested	classical genetics	classical genetics	conditional	S288C		Condition: reduced temperature: 14 deg C	[1]
CGI121	YML036W	nonspecific	cell cycle progression in G1 phase: increased duration	homozygous diploid, systematic mutation set	large-scale survey	null	S288C		Details: percentage of G1 cells greater than two standard deviations (41.57%) above wild type when assayed by FACS	[3]
CMD1	YBR109C	nonspecific	cell cycle progression through the G2/M phase transition: arrested	homozygous diploid	classical genetics	conditional Allele: cmd1-101 truncation of N-terminal 71 amino acids	S288C		Condition: elevated temperature: 37 deg C	[30]
CMR3	YPR013C	nonspecific	cell cycle progression in G1 phase: increased duration	homozygous diploid, systematic mutation set	large-scale survey	null	S288C		Details: percentage of G1 cells greater than two standard deviations (41.57%) above wild type when assayed by FACS	[3]
CRT10	YOL063C	nonspecific	cell cycle progression: abnormal	systematic mutation set	large-scale survey	overexpression	S288C		Details: accumulation of cells with a 2C DNA content and an increased percentage of large-budded cells indicative of a G2 or M phase delay or arrest	[7]
CSE1	YGL238W	nonspecific	cell cycle progression in S phase: abnormal	large-scale survey	large-scale survey	repressible	S288C		Details: accumulation of cells with a DNA content between 1C and 2C indicative of an S phase delay	[2]
CST9	YLR394W	nonspecific	cell cycle progression: abnormal	systematic mutation set	large-scale survey	overexpression	S288C		Details: accumulation of cells with a 2C DNA content and an increased percentage of large-budded cells indicative of a G2 or M phase delay or arrest	[7]
CYS4	YGR155W	nonspecific	cell cycle progression in G1 phase: increased duration	homozygous diploid, systematic mutation set	large-scale survey	null	S288C		Details: percentage of G1 cells greater than two standard deviations (41.57%) above wild type when assayed by FACS	[3]
DBP3	YGL078C	nonspecific	cell cycle progression in G1 phase: delayed	competitive growth	large-scale survey	null	S288C			[6]
DFR1	YOR236W	nonspecific	cell cycle progression in S phase: abnormal	large-scale survey	large-scale survey	repressible	S288C		Details: accumulation of cells with a DNA content between 1C and 2C indicative of an S phase delay	[2]
DHH1	YDL160C	nonspecific	cell cycle progression in G1 phase: increased duration	homozygous diploid, systematic mutation set	large-scale survey	null	S288C		Details: percentage of G1 cells greater than two standard deviations (41.57%) above wild type when assayed by FACS	[3]
DHR2	YKL078W	nonspecific	cell cycle progression: abnormal	systematic mutation set	large-scale survey	overexpression	S288C		Details: accumulation of cells with a 2C DNA content and an increased percentage of large-budded cells indicative of a G2 or M phase delay or arrest	[7]
DIG1	YPL049C	nonspecific	cell cycle progression in G1 phase: delayed	homozygous diploid, large-scale survey	large-scale survey	null	S288C		Details: cells accumulate with 1C DNA content (HTP flow cytometry) indicative of a G1 phase delay	[10]
DPS1	YLL018C	nonspecific	cell cycle progression in G1 phase: abnormal	large-scale survey	large-scale survey	repressible	S288C		Details: accumulation of cells with a 1C DNA content indicative of a G1 arrest or delay	[2]
DUT1	YBR252W	nonspecific	cell cycle progression in S phase: abnormal	large-scale survey	large-scale survey	repressible	S288C		Details: accumulation of cells with a DNA content between 1C and 2C indicative of an S phase delay	[2]
DYS1	YHR068W	nonspecific	cell cycle progression in G1 phase: abnormal	large-scale survey	large-scale survey	repressible	S288C		Details: accumulation of cells with a 1C DNA content indicative of a G1 arrest or delay	[2]
ECM22	YLR228C	nonspecific	cell cycle progression in G1 phase: abnormal	classical genetics	classical genetics	overexpression	S288C		Details: see Table S8 for more details	[4]
ENO2	YHR174W	nonspecific	cell cycle progression in G1 phase: abnormal	systematic mutation set	large-scale survey	overexpression	S288C		Details: accumulation of cells with a 1C DNA content and an increased percentage of unbudded cells, indicative of a G1 phase delay or arrest	[7]
ENT3	YJR125C	nonspecific	cell cycle progression: abnormal	systematic mutation set	large-scale survey	overexpression	S288C		Details: accumulation of cells with a 2C DNA content and an increased percentage of large-budded cells indicative of a G2 or M phase delay or arrest	[7]
ERG10	YPL028W	nonspecific	cell cycle progression in G2 phase: abnormal	large-scale survey	large-scale survey	repressible	S288C		Details: accumulation of cells with a 2C DNA content indicative of a G2 phase delay or arrest	[2]
ERG26	YGL001C	nonspecific	cell cycle progression in S phase: abnormal	large-scale survey	large-scale survey	repressible	S288C		Details: accumulation of cells with a DNA content between 1C and 2C indicative of an S phase delay	[2]
ETR1	YBR026C	nonspecific	cell cycle progression in G1 phase: increased duration	homozygous diploid, systematic mutation set	large-scale survey	null	S288C		Details: percentage of G1 cells greater than two standard deviations (41.57%) above wild type when assayed by FACS	[3]
FEX2	YPL279C	nonspecific	cell cycle progression in G1 phase: abnormal	classical genetics	classical genetics	overexpression	S288C		Details: see Table S8 for more details	[4]
FLX1	YIL134W	nonspecific	cell cycle progression in G1 phase: abnormal	classical genetics	classical genetics	overexpression	S288C		Details: see Table S8 for more details	[4]
FOL2	YGR267C	nonspecific	cell cycle progression in S phase: abnormal	large-scale survey	large-scale survey	repressible	S288C		Details: accumulation of cells with a DNA content between 1C and 2C indicative of an S phase delay	[2]
FRM2	YCL026C-A	nonspecific	cell cycle progression: abnormal	systematic mutation set	large-scale survey	overexpression	S288C		Details: accumulation of cells with a 2C DNA content and an increased percentage of large-budded cells indicative of a G2 or M phase delay or arrest	[7]
FRS1	YLR060W	nonspecific	cell cycle progression in G1 phase: abnormal	large-scale survey	large-scale survey	repressible	S288C		Details: accumulation of cells with a 1C DNA content indicative of a G1 arrest or delay	[2]
FRS2	YFL022C	nonspecific	cell cycle progression: abnormal	systematic mutation set	large-scale survey	overexpression	S288C		Details: accumulation of cells with a 2C DNA content and an increased percentage of large-budded cells indicative of a G2 or M phase delay or arrest	[7]
FSF1	YOR271C	nonspecific	cell cycle progression in G1 phase: abnormal	classical genetics	classical genetics	overexpression	S288C		Details: see Table S8 for more details	[4]
FTR1	YER145C	nonspecific	cell cycle progression: abnormal	systematic mutation set	large-scale survey	overexpression	S288C		Details: accumulation of cells with a 2C DNA content and an increased percentage of large-budded cells indicative of a G2 or M phase delay or arrest	[7]
FUN12	YAL035W	nonspecific	cell cycle progression in G1 phase: increased duration	homozygous diploid, systematic mutation set	large-scale survey	null	S288C		Details: percentage of G1 cells greater than two standard deviations (41.57%) above wild type when assayed by FACS	[3]
FYV12	YOR183W	nonspecific	cell cycle progression in G1 phase: increased duration	homozygous diploid, systematic mutation set	large-scale survey	null	S288C		Details: percentage of G1 cells greater than two standard deviations (41.57%) above wild type when assayed by FACS	[3]
FYV5	YCL058C	nonspecific	cell cycle progression in G1 phase: increased duration	homozygous diploid, systematic mutation set	large-scale survey	null	S288C		Details: percentage of G1 cells greater than two standard deviations (41.57%) above wild type when assayed by FACS	[3]
GDS1	YOR355W	nonspecific	cell cycle progression in G1 phase: abnormal	classical genetics	classical genetics	overexpression	S288C		Details: see Table S8 for more details	[4]
GEA2	YEL022W	nonspecific	cell cycle progression: abnormal	systematic mutation set	large-scale survey	overexpression	S288C		Details: accumulation of cells with a 2C DNA content and an increased percentage of large-budded cells indicative of a G2 or M phase delay or arrest	[7]
GID11	YLR149C	nonspecific	cell cycle progression: abnormal	systematic mutation set	large-scale survey	overexpression	S288C		Details: accumulation of cells with a 2C DNA content and an increased percentage of large-budded cells indicative of a G2 or M phase delay or arrest	[7]
GLN3	YER040W	nonspecific	cell cycle progression in S phase: delayed	homozygous diploid, large-scale survey	large-scale survey	null	S288C		Details: cells accumulate with DNA content (HTP flow cytometry) indicative of a S phase delay	[10]
GOS1	YHL031C	nonspecific	cell cycle progression in G1 phase: abnormal	systematic mutation set	large-scale survey	overexpression	S288C		Details: accumulation of cells with a 1C DNA content and an increased percentage of unbudded cells, indicative of a G1 phase delay or arrest	[7]
GPA2	YER020W	nonspecific	cell cycle progression in G1 phase: delayed	competitive growth	large-scale survey	null	S288C			[6]
GPT2	YKR067W	nonspecific	cell cycle progression: abnormal	systematic mutation set	large-scale survey	overexpression	S288C		Details: accumulation of cells with a 2C DNA content and an increased percentage of large-budded cells indicative of a G2 or M phase delay or arrest	[7]
GYP8	YFL027C	nonspecific	cell cycle progression in S phase: abnormal	classical genetics	classical genetics	overexpression	S288C		Details: see Table S8 for more details	[4]
HIT1	YJR055W	nonspecific	cell cycle progression in G1 phase: increased duration	homozygous diploid, systematic mutation set	large-scale survey	null	S288C		Details: percentage of G1 cells greater than two standard deviations (41.57%) above wild type when assayed by FACS	[3]
ICY1	YMR195W	nonspecific	cell cycle progression in G1 phase: abnormal	classical genetics	classical genetics	overexpression	S288C		Details: see Table S8 for more details	[4]
ITR1	YDR497C	nonspecific	cell cycle progression in G2 phase: abnormal	classical genetics	classical genetics	overexpression	S288C		Details: see Table S8 for more details; shift towards 2C DNA content	[4]
KOG1	YHR186C	nonspecific	cell cycle progression in G1 phase: arrested	classical genetics	classical genetics	conditional Allele: kog1-1	S288C		Condition: elevated temperature: 37 deg C	[31]
LOA1	YPR139C	nonspecific	cell cycle progression in G1 phase: increased duration	homozygous diploid, systematic mutation set	large-scale survey	null	S288C		Details: percentage of G1 cells greater than two standard deviations (41.57%) above wild type when assayed by FACS	[3]
LSM6	YDR378C	nonspecific	cell cycle progression in G1 phase: increased duration	homozygous diploid, systematic mutation set	large-scale survey	null	S288C		Details: percentage of G1 cells greater than two standard deviations (41.57%) above wild type when assayed by FACS	[3]
MAL11	YGR289C	nonspecific	cell cycle progression in G1 phase: increased duration	homozygous diploid, systematic mutation set	large-scale survey	null	S288C		Details: percentage of G1 cells greater than two standard deviations (41.57%) above wild type when assayed by FACS	[3]
MCA1	YOR197W	nonspecific	cell cycle progression through the G1/S phase transition: delayed	classical genetics	classical genetics	null	S288C		Condition: YPD medium at pH3.5	[32]
MET4	YNL103W	nonspecific	cell cycle progression in G1 phase: abnormal	classical genetics	classical genetics	overexpression	S288C		Details: see Table S8 for more details	[4]
MNN10	YDR245W	nonspecific	cell cycle progression: abnormal	systematic mutation set	large-scale survey	overexpression	S288C		Details: accumulation of cells with a 2C DNA content and an increased percentage of large-budded cells indicative of a G2 or M phase delay or arrest	[7]
MRH1	YDR033W	nonspecific	cell cycle progression: abnormal	systematic mutation set	large-scale survey	overexpression	S288C		Details: accumulation of cells with a 2C DNA content and an increased percentage of large-budded cells indicative of a G2 or M phase delay or arrest	[7]
MRS6	YOR370C	nonspecific	cell cycle progression through the G2/M phase transition: abnormal	classical genetics	classical genetics	conditional Allele: mrs6-2	S288C			[33]
MSB4	YOL112W	nonspecific	cell cycle progression in G2 phase: abnormal	classical genetics	classical genetics	overexpression	S288C		Details: see Table S8 for more details; shift towards 2C DNA content	[4]
MTC4	YBR255W	nonspecific	cell cycle progression in G1 phase: increased duration	homozygous diploid, systematic mutation set	large-scale survey	null	S288C		Details: percentage of G1 cells greater than two standard deviations (41.57%) above wild type when assayed by FACS	[3]
MTH1	YDR277C	nonspecific	cell cycle progression: abnormal	systematic mutation set	large-scale survey	overexpression	S288C		Details: accumulation of cells with a 2C DNA content and an increased percentage of large-budded cells indicative of a G2 or M phase delay or arrest	[7]
MTQ2	YDR140W	nonspecific	cell cycle progression in G1 phase: increased duration	homozygous diploid, systematic mutation set	large-scale survey	null	S288C		Details: percentage of G1 cells greater than two standard deviations (41.57%) above wild type when assayed by FACS	[3]
MUD1	YBR119W	nonspecific	cell cycle progression in G1 phase: decreased duration	homozygous diploid, systematic mutation set	large-scale survey	null	S288C		Details: percent of G1 cells less than two standard deviations (20.77%) below wild type when when assayed by FACS	[3]
MVB12	YGR206W	nonspecific	cell cycle progression: abnormal	systematic mutation set	large-scale survey	overexpression	S288C		Details: accumulation of cells with a 2C DNA content and an increased percentage of large-budded cells indicative of a G2 or M phase delay or arrest	[7]
MZM1	YDR493W	nonspecific	cell cycle progression in G1 phase: abnormal	systematic mutation set	large-scale survey	overexpression	S288C		Details: accumulation of cells with a 1C DNA content and an increased percentage of unbudded cells, indicative of a G1 phase delay or arrest	[7]
NAT3	YPR131C	nonspecific	cell cycle progression in G1 phase: increased duration	homozygous diploid, systematic mutation set	large-scale survey	null	S288C		Details: percentage of G1 cells greater than two standard deviations (41.57%) above wild type when assayed by FACS	[3]
NNK1	YKL171W	nonspecific	cell cycle progression in G1 phase: abnormal	classical genetics	classical genetics	overexpression	S288C		Details: see Table S8 for more details	[4]
NPA3	YJR072C	nonspecific	cell cycle progression in S phase: increased duration	classical genetics	classical genetics	repressible	S288C			[34]
NPR3	YHL023C	nonspecific	cell cycle progression in G1 phase: abnormal	classical genetics	classical genetics	overexpression	S288C		Details: see Table S8 for more details	[4]
NTH1	YDR001C	nonspecific	cell cycle progression: abnormal	systematic mutation set	large-scale survey	overexpression	S288C		Details: accumulation of cells with a 2C DNA content and an increased percentage of large-budded cells indicative of a G2 or M phase delay or arrest	[7]
NUS1	YDL193W	nonspecific	cell cycle progression in G2 phase: abnormal	large-scale survey	large-scale survey	repressible	S288C		Details: accumulation of cells with a 2C DNA content indicative of a G2 phase delay or arrest	[2]
PAU8	YAL068C	nonspecific	cell cycle progression in G1 phase: increased duration	homozygous diploid, systematic mutation set	large-scale survey	null	S288C		Details: percentage of G1 cells greater than two standard deviations (41.57%) above wild type when assayed by FACS	[3]
PBR1	YNL181W	nonspecific	cell cycle progression in G1 phase: abnormal	large-scale survey	large-scale survey	repressible	S288C		Details: accumulation of cells with a 1C DNA content indicative of a G1 arrest or delay	[2]
PBS2	YJL128C	nonspecific	cell cycle progression: abnormal	systematic mutation set	large-scale survey	overexpression	S288C		Details: accumulation of cells with a 2C DNA content and an increased percentage of large-budded cells indicative of a G2 or M phase delay or arrest	[7]
PDE2	YOR360C	nonspecific	cell cycle progression in G1 phase: abnormal	classical genetics	classical genetics	overexpression	S288C		Details: see Table S8 for more details	[4]
PDR17	YNL264C	nonspecific	cell cycle progression: abnormal	systematic mutation set	large-scale survey	overexpression	S288C		Details: accumulation of cells with a 2C DNA content and an increased percentage of large-budded cells indicative of a G2 or M phase delay or arrest	[7]
PEP7	YDR323C	nonspecific	cell cycle progression in G1 phase: delayed	homozygous diploid, large-scale survey	large-scale survey	null	S288C		Details: cells accumulate with 1C DNA content (HTP flow cytometry) indicative of a G1 phase delay	[10]
PEX2	YJL210W	nonspecific	cell cycle progression in S phase: abnormal	classical genetics	classical genetics	overexpression	S288C		Details: see Table S8 for more details	[4]
PML1	YLR016C	nonspecific	cell cycle progression in G1 phase: abnormal	classical genetics	classical genetics	overexpression	S288C		Details: see Table S8 for more details	[4]
PMT5	YDL093W	nonspecific	cell cycle progression: abnormal	systematic mutation set	large-scale survey	overexpression	S288C		Details: accumulation of cells with a 2C DNA content and an increased percentage of large-budded cells indicative of a G2 or M phase delay or arrest	[7]
PPZ1	YML016C	nonspecific	cell cycle progression: abnormal	systematic mutation set	large-scale survey	overexpression	S288C		Details: accumulation of cells with a 2C DNA content and an increased percentage of large-budded cells indicative of a G2 or M phase delay or arrest	[7]
PRP31	YGR091W	nonspecific	cell cycle progression: abnormal	systematic mutation set	large-scale survey	overexpression	S288C		Details: accumulation of cells with a 2C DNA content and an increased percentage of large-budded cells indicative of a G2 or M phase delay or arrest	[7]
PRP6	YBR055C	nonspecific	cell cycle progression in G2 phase: abnormal	large-scale survey	large-scale survey	repressible	S288C		Details: accumulation of cells with a 2C DNA content indicative of a G2 phase delay or arrest	[2]
PRS3	YHL011C	nonspecific	cell cycle progression in G1 phase: increased duration	homozygous diploid, systematic mutation set	large-scale survey	null	S288C		Details: percentage of G1 cells greater than two standard deviations (41.57%) above wild type when assayed by FACS	[3]
PRT1	YOR361C	nonspecific	cell cycle progression in G1 phase: abnormal	large-scale survey	large-scale survey	repressible	S288C		Details: accumulation of cells with a 1C DNA content indicative of a G1 arrest or delay	[2]
PTR2	YKR093W	nonspecific	cell cycle progression in G2 phase: abnormal	classical genetics	classical genetics	overexpression	S288C		Details: see Table S8 for more details; shift towards 2C DNA content	[4]
PUF4	YGL014W	nonspecific	cell cycle progression in G1 phase: abnormal	classical genetics	classical genetics	overexpression	S288C		Details: see Table S8 for more details	[4]
RAT1	YOR048C	nonspecific	cell cycle progression in S phase: abnormal	large-scale survey	large-scale survey	repressible	S288C		Details: accumulation of cells with a DNA content between 1C and 2C indicative of an S phase delay	[2]
RIM4	YHL024W	nonspecific	cell cycle progression in G1 phase: abnormal	classical genetics	classical genetics	overexpression	S288C		Details: see Table S8 for more details	[4]
RIM9	YMR063W	nonspecific	cell cycle progression in G1 phase: increased duration	homozygous diploid, systematic mutation set	large-scale survey	null	S288C		Details: percentage of G1 cells greater than two standard deviations (41.57%) above wild type when assayed by FACS	[3]
RNH70	YGR276C	nonspecific	cell cycle progression in G1 phase: increased duration	homozygous diploid, systematic mutation set	large-scale survey	null	S288C		Details: percentage of G1 cells greater than two standard deviations (41.57%) above wild type when assayed by FACS	[3]
ROM2	YLR371W	nonspecific	cell cycle progression in G1 phase: increased duration	homozygous diploid	classical genetics	null	S288C		Details: increase in the length of G1 phase in mother and/or daughter cells; overall increase in total cell cycle time	[35]
RRP42	YDL111C	nonspecific	cell cycle progression in G2 phase: abnormal	large-scale survey	large-scale survey	repressible	S288C		Details: accumulation of cells with a 2C DNA content indicative of a G2 phase delay or arrest	[2]
SEC17	YBL050W	nonspecific	cell cycle progression: abnormal	systematic mutation set	large-scale survey	overexpression	S288C		Details: accumulation of cells with a 2C DNA content and an increased percentage of large-budded cells indicative of a G2 or M phase delay or arrest	[7]
SEC27	YGL137W	nonspecific	cell cycle progression in S phase: abnormal	large-scale survey	large-scale survey	repressible	S288C		Details: accumulation of cells with a DNA content between 1C and 2C indicative of an S phase delay	[2]
SGN1	YIR001C	nonspecific	cell cycle progression: abnormal	systematic mutation set	large-scale survey	overexpression	S288C		Details: accumulation of cells with a 2C DNA content and an increased percentage of large-budded cells indicative of a G2 or M phase delay or arrest	[7]
SGT2	YOR007C	nonspecific	cell cycle progression: abnormal	systematic mutation set	large-scale survey	overexpression	S288C		Details: accumulation of cells with a 2C DNA content and an increased percentage of large-budded cells indicative of a G2 or M phase delay or arrest	[7]
SKY1	YMR216C	nonspecific	cell cycle progression in G1 phase: increased duration	homozygous diploid, systematic mutation set	large-scale survey	null	S288C		Details: percentage of G1 cells greater than two standard deviations (41.57%) above wild type when assayed by FACS	[3]
SLM2	YNL047C	nonspecific	cell cycle progression in G2 phase: abnormal	classical genetics	classical genetics	overexpression	S288C		Details: see Table S8 for more details; shift towards 2C DNA content	[4]
SLM6	YBR266C	nonspecific	cell cycle progression in G1 phase: delayed	competitive growth	large-scale survey	null	S288C			[6]
SMF3	YLR034C	nonspecific	cell cycle progression in G1 phase: increased duration	homozygous diploid, systematic mutation set	large-scale survey	null	S288C		Details: percentage of G1 cells greater than two standard deviations (41.57%) above wild type when assayed by FACS	[3]
SNC1	YAL030W	nonspecific	cell cycle progression in G2 phase: abnormal	classical genetics	classical genetics	overexpression	S288C		Details: see Table S8 for more details; shift towards 2C DNA content	[4]
SOK1	YDR006C	nonspecific	cell cycle progression in G1 phase: delayed	competitive growth	large-scale survey	null	S288C			[6]
SOK2	YMR016C	nonspecific	cell cycle progression in G1 phase: abnormal	classical genetics	classical genetics	overexpression	S288C		Details: see Table S8 for more details	[4]
SPC2	YML055W	nonspecific	cell cycle progression: abnormal	systematic mutation set	large-scale survey	overexpression	S288C		Details: accumulation of cells with a 2C DNA content and an increased percentage of large-budded cells indicative of a G2 or M phase delay or arrest	[7]
STP22	YCL008C	nonspecific	cell cycle progression in G2 phase: decreased duration	heterozygous diploid	classical genetics	null	S288C		Details: mutant cell population is depleted in G2 phase cells relative to a wild type population	[17]
SUR7	YML052W	nonspecific	cell cycle progression: abnormal	systematic mutation set	large-scale survey	overexpression	S288C		Details: accumulation of cells with a 2C DNA content and an increased percentage of large-budded cells indicative of a G2 or M phase delay or arrest	[7]
SYF1	YDR416W	nonspecific	cell cycle progression in G1 phase: abnormal	large-scale survey	large-scale survey	repressible	S288C		Details: accumulation of cells with a 1C DNA content indicative of a G1 arrest or delay	[2]
TAT1	YBR069C	nonspecific	cell cycle progression in G1 phase: increased duration	homozygous diploid, systematic mutation set	large-scale survey	null	S288C		Details: percentage of G1 cells greater than two standard deviations (41.57%) above wild type when assayed by FACS	[3]
TEA1	YOR337W	nonspecific	cell cycle progression: abnormal	systematic mutation set	large-scale survey	overexpression	S288C		Details: accumulation of cells with a 2C DNA content and an increased percentage of large-budded cells indicative of a G2 or M phase delay or arrest	[7]
TGS1	YPL157W	nonspecific	cell cycle progression in G1 phase: increased duration	homozygous diploid, systematic mutation set	large-scale survey	null	S288C		Details: percentage of G1 cells greater than two standard deviations (41.57%) above wild type when assayed by FACS	[3]
TPM2	YIL138C	nonspecific	cell cycle progression: abnormal	systematic mutation set	large-scale survey	overexpression	S288C		Details: accumulation of cells with a 2C DNA content and an increased percentage of large-budded cells indicative of a G2 or M phase delay or arrest	[7]
TPN1	YGL186C	nonspecific	cell cycle progression in G1 phase: increased duration	classical genetics	classical genetics	null	S288C			[36]
TRM5	YHR070W	nonspecific	cell cycle progression in G1 phase: abnormal	systematic mutation set	large-scale survey	overexpression	S288C		Details: accumulation of cells with a 1C DNA content and an increased percentage of unbudded cells, indicative of a G1 phase delay or arrest	[7]
TRS120	YDR407C	nonspecific	cell cycle progression in S phase: abnormal	large-scale survey	large-scale survey	repressible	S288C		Details: accumulation of cells with a DNA content between 1C and 2C indicative of an S phase delay	[2]
TSR2	YLR435W	nonspecific	cell cycle progression in G1 phase: abnormal	classical genetics	classical genetics	overexpression	S288C		Details: see Table S8 for more details	[4]
TUM1	YOR251C	nonspecific	cell cycle progression in S phase: decreased duration	heterozygous diploid	classical genetics	null	S288C		Details: mutant cell population is depleted in S phase cells relative to a wild type population	[17]
TUS1	YLR425W	nonspecific	cell cycle progression in G1 phase: increased duration	homozygous diploid, systematic mutation set	large-scale survey	null	S288C		Details: percentage of G1 cells greater than two standard deviations (41.57%) above wild type when assayed by FACS	[3]
UPC2	YDR213W	nonspecific	cell cycle progression in G1 phase: abnormal	classical genetics	classical genetics	overexpression	S288C		Details: see Table S8 for more details	[4]
URE2	YNL229C	nonspecific	cell cycle progression in G1 phase: delayed	homozygous diploid, large-scale survey	large-scale survey	null	S288C		Details: cells accumulate with 1C DNA content (HTP flow cytometry) indicative of a G1 phase delay	[10]
URN1	YPR152C	nonspecific	cell cycle progression in G1 phase: abnormal	systematic mutation set	large-scale survey	overexpression	S288C		Details: accumulation of cells with a 1C DNA content and an increased percentage of unbudded cells, indicative of a G1 phase delay or arrest	[7]
VAB2	YEL005C	nonspecific	cell cycle progression in G1 phase: abnormal	classical genetics	classical genetics	overexpression	S288C		Details: see Table S8 for more details	[4]
VAC8	YEL013W	nonspecific	cell cycle progression in G1 phase: increased duration	homozygous diploid, systematic mutation set	large-scale survey	null	S288C		Details: percentage of G1 cells greater than two standard deviations (41.57%) above wild type when assayed by FACS	[3]
VAS1	YGR094W	nonspecific	cell cycle progression: abnormal	systematic mutation set	large-scale survey	overexpression	S288C		Details: accumulation of cells with a 2C DNA content and an increased percentage of large-budded cells indicative of a G2 or M phase delay or arrest	[7]
VID22	YLR373C	nonspecific	cell cycle progression in G1 phase: increased duration	homozygous diploid, systematic mutation set	large-scale survey	null	S288C		Details: percentage of G1 cells greater than two standard deviations (41.57%) above wild type when assayed by FACS	[3]
VID24	YBR105C	nonspecific	cell cycle progression in G1 phase: increased duration	homozygous diploid, systematic mutation set	large-scale survey	null	S288C		Details: percentage of G1 cells greater than two standard deviations (41.57%) above wild type when assayed by FACS	[3]
VMA10	YHR039C-A	nonspecific	cell cycle progression in G1 phase: increased duration	homozygous diploid, systematic mutation set	large-scale survey	null	S288C		Details: percentage of G1 cells greater than two standard deviations (41.57%) above wild type when assayed by FACS	[3]
VMA11	YPL234C	nonspecific	cell cycle progression in G1 phase: increased duration	homozygous diploid, systematic mutation set	large-scale survey	null	S288C		Details: percentage of G1 cells greater than two standard deviations (41.57%) above wild type when assayed by FACS	[3]
VMA13	YPR036W	nonspecific	cell cycle progression in G1 phase: increased duration	homozygous diploid, systematic mutation set	large-scale survey	null	S288C		Details: percentage of G1 cells greater than two standard deviations (41.57%) above wild type when assayed by FACS	[3]
VMA22	YHR060W	nonspecific	cell cycle progression in G1 phase: increased duration	homozygous diploid, systematic mutation set	large-scale survey	null	S288C		Details: percentage of G1 cells greater than two standard deviations (41.57%) above wild type when assayed by FACS	[3]
VMA3	YEL027W	nonspecific	cell cycle progression in G1 phase: increased duration	homozygous diploid, systematic mutation set	large-scale survey	null	S288C		Details: percentage of G1 cells greater than two standard deviations (41.57%) above wild type when assayed by FACS	[3]
VMA4	YOR332W	nonspecific	cell cycle progression in G1 phase: increased duration	homozygous diploid, systematic mutation set	large-scale survey	null	S288C		Details: percentage of G1 cells greater than two standard deviations (41.57%) above wild type when assayed by FACS	[3]
VMA6	YLR447C	nonspecific	cell cycle progression in G1 phase: increased duration	homozygous diploid, systematic mutation set	large-scale survey	null	S288C		Details: percentage of G1 cells greater than two standard deviations (41.57%) above wild type when assayed by FACS	[3]
VPS24	YKL041W	nonspecific	cell cycle progression in G1 phase: decreased duration	classical genetics	classical genetics	null	S288C			[37]
VPS30	YPL120W	nonspecific	cell cycle progression in G1 phase: decreased duration	classical genetics	classical genetics	null	S288C			[37]
VTC1	YER072W	nonspecific	cell cycle progression in G1 phase: increased duration	homozygous diploid, systematic mutation set	large-scale survey	null	S288C		Details: percentage of G1 cells greater than two standard deviations (41.57%) above wild type when assayed by FACS	[3]
VTC4	YJL012C	nonspecific	cell cycle progression: abnormal	systematic mutation set	large-scale survey	overexpression	S288C		Details: accumulation of cells with a 2C DNA content and an increased percentage of large-budded cells indicative of a G2 or M phase delay or arrest	[7]
YBP1	YBR216C	nonspecific	cell cycle progression in G1 phase: abnormal	classical genetics	classical genetics	overexpression	S288C		Details: see Table S8 for more details	[4]
YDL129W	YDL129W	nonspecific	cell cycle progression in G1 phase: abnormal	classical genetics	classical genetics	overexpression	S288C		Details: see Table S8 for more details	[4]
YDL157C	YDL157C	nonspecific	cell cycle progression in G1 phase: increased duration	homozygous diploid, systematic mutation set	large-scale survey	null	S288C		Details: percentage of G1 cells greater than two standard deviations (41.57%) above wild type when assayed by FACS	[3]
YDL186W	YDL186W	nonspecific	cell cycle progression in G2 phase: abnormal	classical genetics	classical genetics	overexpression	S288C		Details: see Table S8 for more details; shift towards 2C DNA content	[4]
YDR249C	YDR249C	nonspecific	cell cycle progression in G1 phase: abnormal	classical genetics	classical genetics	overexpression	S288C		Details: see Table S8 for more details	[4]
YGR109W-A	YGR109W-A	nonspecific	cell cycle progression: abnormal	systematic mutation set	large-scale survey	overexpression	S288C		Details: accumulation of cells with a 2C DNA content and an increased percentage of large-budded cells indicative of a G2 or M phase delay or arrest	[7]
YHL005C	YHL005C	nonspecific	cell cycle progression in G1 phase: increased duration	homozygous diploid, systematic mutation set	large-scale survey	null	S288C		Details: percentage of G1 cells greater than two standard deviations (41.57%) above wild type when assayed by FACS	[3]
YHR020W	YHR020W	nonspecific	cell cycle progression in G1 phase: abnormal	large-scale survey	large-scale survey	repressible	S288C		Details: accumulation of cells with a 1C DNA content indicative of a G1 arrest or delay	[2]
YHR131C	YHR131C	nonspecific	cell cycle progression: abnormal	systematic mutation set	large-scale survey	overexpression	S288C		Details: accumulation of cells with a 2C DNA content and an increased percentage of large-budded cells indicative of a G2 or M phase delay or arrest	[7]
YIF1	YNL263C	nonspecific	cell cycle progression in G1 phase: abnormal	large-scale survey	large-scale survey	repressible	S288C		Details: accumulation of cells with a 1C DNA content indicative of a G1 arrest or delay	[2]
YIR016W	YIR016W	nonspecific	cell cycle progression: abnormal	systematic mutation set	large-scale survey	overexpression	S288C		Details: accumulation of cells with a 2C DNA content and an increased percentage of large-budded cells indicative of a G2 or M phase delay or arrest	[7]
YJL077W-A	YJL077W-A	nonspecific	cell cycle progression: abnormal	systematic mutation set	large-scale survey	overexpression	S288C		Details: accumulation of cells with a 2C DNA content and an increased percentage of large-budded cells indicative of a G2 or M phase delay or arrest	[7]
YJR142W	YJR142W	nonspecific	cell cycle progression in G1 phase: increased duration	homozygous diploid, systematic mutation set	large-scale survey	null	S288C		Details: percentage of G1 cells greater than two standard deviations (41.57%) above wild type when assayed by FACS	[3]
YJU2	YKL095W	nonspecific	cell cycle progression in G1 phase: abnormal	large-scale survey	large-scale survey	repressible	S288C		Details: accumulation of cells with a 1C DNA content indicative of a G1 arrest or delay	[2]
YKE2	YLR200W	nonspecific	cell cycle progression: abnormal	classical genetics	classical genetics	null	S288C		Details: delay in onset of mitosis relative to bud emergence: large fraction of cells have a bud and a single nucleus	[38]
YLL066W-B	YLL066W-B	nonspecific	cell cycle progression in G1 phase: abnormal	systematic mutation set	large-scale survey	overexpression	S288C		Details: accumulation of cells with a 1C DNA content and an increased percentage of unbudded cells, indicative of a G1 phase delay or arrest	[7]
YLR030W	YLR030W	nonspecific	cell cycle progression in G1 phase: increased duration	homozygous diploid, systematic mutation set	large-scale survey	null	S288C		Details: percentage of G1 cells greater than two standard deviations (41.57%) above wild type when assayed by FACS	[3]
YLR031W	YLR031W	nonspecific	cell cycle progression in G1 phase: increased duration	homozygous diploid, systematic mutation set	large-scale survey	null	S288C		Details: percentage of G1 cells greater than two standard deviations (41.57%) above wild type when assayed by FACS	[3]
YLR407W	YLR407W	nonspecific	cell cycle progression: abnormal	classical genetics	classical genetics	null	S288C		Details: delay in onset of mitosis relative to bud emergence: large fraction of cells have a bud and a single nucleus	[38]
YML053C	YML053C	nonspecific	cell cycle progression: abnormal	systematic mutation set	large-scale survey	overexpression	S288C		Details: accumulation of cells with a 2C DNA content and an increased percentage of large-budded cells indicative of a G2 or M phase delay or arrest	[7]
YML131W	YML131W	nonspecific	cell cycle progression in G1 phase: increased duration	homozygous diploid, systematic mutation set	large-scale survey	null	S288C		Details: percentage of G1 cells greater than two standard deviations (41.57%) above wild type when assayed by FACS	[3]
YOR131C	YOR131C	nonspecific	cell cycle progression in G1 phase: abnormal	systematic mutation set	large-scale survey	overexpression	S288C		Details: accumulation of cells with a 1C DNA content and an increased percentage of unbudded cells, indicative of a G1 phase delay or arrest	[7]
YPK1	YKL126W	nonspecific	cell cycle progression in G2 phase: abnormal	classical genetics	classical genetics	overexpression	S288C		Details: see Table S8 for more details; shift towards 2C DNA content	[4]
YPL247C	YPL247C	nonspecific	cell cycle progression: abnormal	systematic mutation set	large-scale survey	overexpression	S288C		Details: accumulation of cells with a 2C DNA content and an increased percentage of large-budded cells indicative of a G2 or M phase delay or arrest	[7]
YPT1	YFL038C	nonspecific	cell cycle progression: decreased	classical genetics	classical genetics	conditional Allele: ypt1-1	S288C		Condition: reduced temperature: 14 deg C Details: 70% of synchronized unbudded cells arrest as small budded cells, while the rest remain unbudded	[39]
YPT11	YNL304W	nonspecific	cell cycle progression in G2 phase: abnormal	classical genetics	classical genetics	overexpression	S288C		Details: see Table S8 for more details; shift towards 2C DNA content	[4]
YPT6	YLR262C	nonspecific	cell cycle progression in G1 phase: delayed	competitive growth	large-scale survey	null	S288C			[6]
YVH1	YIR026C	nonspecific	cell cycle progression in G1 phase: increased duration	homozygous diploid, systematic mutation set	large-scale survey	null	S288C		Details: percentage of G1 cells greater than two standard deviations (41.57%) above wild type when assayed by FACS	[3]
ADK1	YDR226W	nonspecific	cell cycle progression in G1 phase: increased duration	homozygous diploid, systematic mutation set	large-scale survey	null	S288C		Details: percentage of G1 cells greater than two standard deviations (41.57%) above wild type when assayed by FACS	[3]
ACT1	YFL039C	nonspecific - actin	cell cycle progression: abnormal	systematic mutation set	large-scale survey	overexpression	S288C		Details: accumulation of cells with a 2C DNA content and an increased percentage of large-budded cells indicative of a G2 or M phase delay or arrest	[7]
ACK1	YDL203C	nonspecific - cell wall	cell cycle progression in G2 phase: abnormal	classical genetics	classical genetics	overexpression	S288C		Details: see Table S8 for more details; shift towards 2C DNA content	[4]
CDC1	YDR182W	nonspecific - cell wall	cell cycle progression in G1 phase: abnormal	large-scale survey	large-scale survey	repressible	S288C		Details: accumulation of cells with a 1C DNA content indicative of a G1 arrest or delay	[2]
EMW1	YNL313C	nonspecific - cell wall	cell cycle progression in G1 phase: abnormal	large-scale survey	large-scale survey	repressible	S288C		Details: accumulation of cells with a 1C DNA content indicative of a G1 arrest or delay	[2]
WSC2	YNL283C	nonspecific - cell wall	cell cycle progression: abnormal	systematic mutation set	large-scale survey	overexpression	S288C		Details: accumulation of cells with a 2C DNA content and an increased percentage of large-budded cells indicative of a G2 or M phase delay or arrest	[7]
CDC37	YDR168W	nonspecific - chaperaone	cell cycle progression in G2 phase: abnormal	large-scale survey	large-scale survey	repressible	S288C		Details: accumulation of cells with a 2C DNA content indicative of a G2 phase delay or arrest	[2]
HSP82	YPL240C	nonspecific - chaperone	cell cycle progression through the G2/M phase transition: arrested	classical genetics	classical genetics	unspecified Allele: hsp82-G313S	S288C		Details: cells arrest in G2 with 2N DNA content	[40]
SSZ1	YHR064C	nonspecific - chaperone	cell cycle progression in G1 phase: increased duration	homozygous diploid, systematic mutation set	large-scale survey	null	S288C		Details: percentage of G1 cells greater than two standard deviations (41.57%) above wild type when assayed by FACS	[3]
ZUO1	YGR285C	nonspecific - chaperone	cell cycle progression in G1 phase: increased duration	homozygous diploid, systematic mutation set	large-scale survey	null	S288C		Details: percentage of G1 cells greater than two standard deviations (41.57%) above wild type when assayed by FACS	[3]
ABF1	YKL112W	nonspecific - chromatin	cell cycle progression in G2 phase: abnormal	large-scale survey	large-scale survey	repressible	S288C		Details: accumulation of cells with a 2C DNA content indicative of a G2 phase delay or arrest	[2]
ASA1	YPR085C	nonspecific - chromatin	cell cycle progression in G1 phase: arrested	classical genetics	classical genetics	conditional Allele: asa1-1	S288C		Condition: elevated temperature: 37 deg C	[31]
EAF1	YDR359C	nonspecific - chromatin	cell cycle progression through the G2/M phase transition: delayed	homozygous diploid, large-scale survey	large-scale survey	null	S288C		Details: cells accumulate with 2C DNA content (HTP flow cytometry) indicative of a G2/M phase delay	[10]
HOS3	YPL116W	nonspecific - chromatin	cell cycle progression: abnormal	systematic mutation set	large-scale survey	overexpression	S288C		Details: accumulation of cells with a 2C DNA content and an increased percentage of large-budded cells indicative of a G2 or M phase delay or arrest	[7]
IES3	YLR052W	nonspecific - chromatin	cell cycle progression in G1 phase: abnormal	systematic mutation set	large-scale survey	overexpression	S288C		Details: accumulation of cells with a 1C DNA content and an increased percentage of unbudded cells, indicative of a G1 phase delay or arrest	[7]
IES4	YOR189W	nonspecific - chromatin	cell cycle progression in S phase: arrested	classical genetics	classical genetics	activation Allele: ies4 (S:E-5) S2E, S5E, S6E, S9E, S11E; mimics persistent phosphorylation	S288C	0.045% methyl methanesulfonate	Details: cells display increased checkpoint activation in response to MMS	[41]
NGG1	YDR176W	nonspecific - chromatin	cell cycle progression in G1 phase: delayed	homozygous diploid, large-scale survey	large-scale survey	null	S288C		Details: cells accumulate with 1C DNA content (HTP flow cytometry) indicative of a G1 phase delay	[10]
NHP10	YDL002C	nonspecific - chromatin	cell cycle progression: abnormal	systematic mutation set	large-scale survey	overexpression	S288C		Details: accumulation of cells with a 2C DNA content and an increased percentage of large-budded cells indicative of a G2 or M phase delay or arrest	[7]
RSC1	YGR056W	nonspecific - chromatin	cell cycle progression in G1 phase: increased duration	homozygous diploid, systematic mutation set	large-scale survey	null	S288C		Details: percentage of G1 cells greater than two standard deviations (41.57%) above wild type when assayed by FACS	[3]
RVB2	YPL235W	nonspecific - chromatin	cell cycle progression in G1 phase: arrested	classical genetics	classical genetics	conditional Allele: rvb2-(tih2-160)	S288C		Condition: elevated temperature: 37 deg C	[42]
SET3	YKR029C	nonspecific - chromatin	cell cycle progression: abnormal	systematic mutation set	large-scale survey	overexpression	S288C		Details: accumulation of cells with a 2C DNA content and an increased percentage of large-budded cells indicative of a G2 or M phase delay or arrest	[7]
SGF73	YGL066W	nonspecific - chromatin	cell cycle progression: abnormal	systematic mutation set	large-scale survey	overexpression	S288C		Details: accumulation of cells with a 2C DNA content and an increased percentage of large-budded cells indicative of a G2 or M phase delay or arrest	[7]
SIN3	YOL004W	nonspecific - chromatin	cell cycle progression through the G2/M phase transition: delayed	homozygous diploid, large-scale survey	large-scale survey	null	S288C		Details: cells accumulate with 2C DNA content (HTP flow cytometry) indicative of a G2/M phase delay	[10]
SNF6	YHL025W	nonspecific - chromatin	cell cycle progression in G1 phase: increased duration	homozygous diploid, systematic mutation set	large-scale survey	null	S288C		Details: percentage of G1 cells greater than two standard deviations (41.57%) above wild type when assayed by FACS	[3]
SPT10	YJL127C	nonspecific - chromatin	cell cycle progression through the G2/M phase transition: delayed	homozygous diploid, large-scale survey	large-scale survey	null	S288C		Details: cells accumulate with 2C DNA content (HTP flow cytometry) indicative of a G2/M phase delay	[10]
SPT16	YGL207W	nonspecific - chromatin	cell cycle progression: abnormal	large-scale survey	large-scale survey	repressible	S288C		Details: abnormal cell cycle FACS profile	[2]
SPT2	YER161C	nonspecific - chromatin	cell cycle progression in S phase: arrested	classical genetics	classical genetics	overexpression	S288C			[43]
SPT7	YBR081C	nonspecific - chromatin	cell cycle progression in G1 phase: delayed	homozygous diploid, large-scale survey	large-scale survey	null	S288C		Details: cells accumulate with 1C DNA content (HTP flow cytometry) indicative of a G1 phase delay	[10]
SWI3	YJL176C	nonspecific - chromatin	cell cycle progression in G1 phase: delayed	homozygous diploid, large-scale survey	large-scale survey	null	S288C		Details: cells accumulate with 1C DNA content (HTP flow cytometry) indicative of a G1 phase delay	[10]
TEL2	YGR099W	nonspecific - chromatin	cell cycle progression in G1 phase: arrested	classical genetics	classical genetics	conditional Allele: tel2-15	S288C		Condition: elevated temperature: 37 deg C	[31]
TTI1	YKL033W	nonspecific - chromatin	cell cycle progression in G1 phase: arrested	classical genetics	classical genetics	conditional Allele: tti1-1	S288C		Condition: elevated temperature: 37 deg C	[31]
TTI2	YJR136C	nonspecific - chromatin	cell cycle progression in G1 phase: arrested	classical genetics	classical genetics	conditional Allele: tti2-1	S288C		Condition: elevated temperature: 37 deg C	[31]
BUD19	YJL188C	nonspecific - dubious	cell cycle progression in G1 phase: increased duration	homozygous diploid, systematic mutation set	large-scale survey	null	S288C		Details: percentage of G1 cells greater than two standard deviations (41.57%) above wild type when assayed by FACS	[3]
BUD26	YDR241W	nonspecific - dubious	cell cycle progression in G1 phase: increased duration	homozygous diploid, systematic mutation set	large-scale survey	null	S288C		Details: percentage of G1 cells greater than two standard deviations (41.57%) above wild type when assayed by FACS	[3]
BUD28	YLR062C	nonspecific - dubious	cell cycle progression in G1 phase: increased duration	homozygous diploid, systematic mutation set	large-scale survey	null	S288C		Details: percentage of G1 cells greater than two standard deviations (41.57%) above wild type when assayed by FACS	[3]
FYV1	YDR024W	nonspecific - dubious	cell cycle progression in G1 phase: increased duration	homozygous diploid, systematic mutation set	large-scale survey	null	S288C		Details: percentage of G1 cells greater than two standard deviations (41.57%) above wild type when assayed by FACS	[3]
YBR131C-A	YBR131C-A	nonspecific - dubious	cell cycle progression: abnormal	systematic mutation set	large-scale survey	overexpression	S288C		Details: accumulation of cells with a 2C DNA content and an increased percentage of large-budded cells indicative of a G2 or M phase delay or arrest	[7]
YDL068W	YDL068W	nonspecific - dubious	cell cycle progression in G1 phase: increased duration	homozygous diploid, systematic mutation set	large-scale survey	null	S288C		Details: percentage of G1 cells greater than two standard deviations (41.57%) above wild type when assayed by FACS	[3]
YDR433W	YDR433W	nonspecific - dubious	cell cycle progression in G1 phase: increased duration	homozygous diploid, systematic mutation set	large-scale survey	null	S288C		Details: percentage of G1 cells greater than two standard deviations (41.57%) above wild type when assayed by FACS	[3]
YEL045C	YEL045C	nonspecific - dubious	cell cycle progression in G1 phase: abnormal	classical genetics	classical genetics	overexpression	S288C		Details: see Table S8 for more details	[4]
YGL218W	YGL218W	nonspecific - dubious	cell cycle progression in G1 phase: increased duration	homozygous diploid, systematic mutation set	large-scale survey	null	S288C		Details: percentage of G1 cells greater than two standard deviations (41.57%) above wild type when assayed by FACS	[3]
YGR160W	YGR160W	nonspecific - dubious	cell cycle progression in G1 phase: increased duration	homozygous diploid, systematic mutation set	large-scale survey	null	S288C		Details: percentage of G1 cells greater than two standard deviations (41.57%) above wild type when assayed by FACS	[3]
YJR114W	YJR114W	nonspecific - dubious	cell cycle progression in G1 phase: increased duration	homozygous diploid	classical genetics	null	S288C		Details: increase in the length of G1 phase in mother and/or daughter cells; overall increase in total cell cycle time	[35]
YKL118W	YKL118W	nonspecific - dubious	cell cycle progression in G1 phase: increased duration	homozygous diploid, systematic mutation set	large-scale survey	null	S288C		Details: percentage of G1 cells greater than two standard deviations (41.57%) above wild type when assayed by FACS	[3]
YKR047W	YKR047W	nonspecific - dubious	cell cycle progression in G1 phase: decreased duration	homozygous diploid, systematic mutation set	large-scale survey	null	S288C		Details: percent of G1 cells less than two standard deviations (20.77%) below wild type when when assayed by FACS	[3]
YLL037W	YLL037W	nonspecific - dubious	cell cycle progression in G1 phase: abnormal	large-scale survey	large-scale survey	repressible	S288C		Details: accumulation of cells with a 1C DNA content indicative of a G1 arrest or delay	[2]
YLR123C	YLR123C	nonspecific - dubious	cell cycle progression: abnormal	systematic mutation set	large-scale survey	overexpression	S288C		Details: accumulation of cells with a 2C DNA content and an increased percentage of large-budded cells indicative of a G2 or M phase delay or arrest	[7]
YMR052C-A	YMR052C-A	nonspecific - dubious	cell cycle progression in G2 phase: abnormal	classical genetics	classical genetics	overexpression	S288C		Details: see Table S8 for more details; shift towards 2C DNA content	[4]
YMR086C-A	YMR086C-A	nonspecific - dubious	cell cycle progression in G1 phase: increased duration	homozygous diploid, systematic mutation set	large-scale survey	null	S288C		Details: percentage of G1 cells greater than two standard deviations (41.57%) above wild type when assayed by FACS	[3]
YOR199W	YOR199W	nonspecific - dubious	cell cycle progression in G1 phase: increased duration	homozygous diploid, systematic mutation set	large-scale survey	null	S288C		Details: percentage of G1 cells greater than two standard deviations (41.57%) above wild type when assayed by FACS	[3]
YOR218C	YOR218C	nonspecific - dubious	cell cycle progression in G1 phase: abnormal	large-scale survey	large-scale survey	repressible	S288C		Details: accumulation of cells with a 1C DNA content indicative of a G1 arrest or delay	[2]
YOR309C	YOR309C	nonspecific - dubious	cell cycle progression in G1 phase: increased duration	homozygous diploid, systematic mutation set	large-scale survey	null	S288C		Details: percentage of G1 cells greater than two standard deviations (41.57%) above wild type when assayed by FACS	[3]
ALG6	YOR002W	nonspecific - ER	cell cycle progression: abnormal	systematic mutation set	large-scale survey	overexpression	S288C		Details: accumulation of cells with a 2C DNA content and an increased percentage of large-budded cells indicative of a G2 or M phase delay or arrest	[7]
BIG1	YHR101C	nonspecific - ER	cell cycle progression in G2 phase: abnormal	large-scale survey	large-scale survey	repressible	S288C		Details: accumulation of cells with a 2C DNA content indicative of a G2 phase delay or arrest	[2]
BRL1	YHR036W	nonspecific - ER	cell cycle progression in G1 phase: abnormal	large-scale survey	large-scale survey	repressible	S288C		Details: accumulation of cells with a 1C DNA content indicative of a G1 arrest or delay	[2]
ERD1	YDR414C	nonspecific - ER	cell cycle progression in G1 phase: decreased duration	homozygous diploid, systematic mutation set	large-scale survey	null	S288C		Details: percent of G1 cells less than two standard deviations (20.77%) below wild type when when assayed by FACS	[3]
MGA2	YIR033W	nonspecific - ER	cell cycle progression through the G2/M phase transition: delayed	homozygous diploid, large-scale survey	large-scale survey	null	S288C		Details: cells accumulate with 2C DNA content (HTP flow cytometry) indicative of a G2/M phase delay	[10]
HHF1	YBR009C	nonspecific - histone	cell cycle progression in G2 phase: abnormal	classical genetics	classical genetics	overexpression	S288C		Details: see Table S8 for more details; shift towards 2C DNA content	[4]
HHO1	YPL127C	nonspecific - histone	cell cycle progression in G1 phase: abnormal	systematic mutation set	large-scale survey	overexpression	S288C		Details: accumulation of cells with a 1C DNA content, indicative of a G1 phase delay or arrest	[7]
HHT1	YLR226W	nonspecific - histone	cell cycle progression in G1 phase: delayed	homozygous diploid, large-scale survey	large-scale survey	null	S288C		Details: cells accumulate with 1C DNA content (HTP flow cytometry) indicative of a G1 phase delay	[10]
HHT2	YNL031C	nonspecific - histone	cell cycle progression in G2 phase: abnormal	classical genetics	classical genetics	overexpression	S288C		Details: see Table S8 for more details; shift towards 2C DNA content	[4]
HTA1	YDR225W	nonspecific - histone	cell cycle progression in G2 phase: abnormal	classical genetics	classical genetics	overexpression	S288C		Details: see Table S8 for more details; shift towards 2C DNA content	[4]
HTA2	YBL003C	nonspecific - histone	cell cycle progression in G2 phase: abnormal	classical genetics	classical genetics	overexpression	S288C		Details: see Table S8 for more details; shift towards 2C DNA content	[4]
HTB1	YDR224C	nonspecific - histone	cell cycle progression in G2 phase: abnormal	classical genetics	classical genetics	overexpression	S288C		Details: see Table S8 for more details; shift towards 2C DNA content	[4]
HTD2	YHR067W	nonspecific - histone	cell cycle progression in G1 phase: increased duration	homozygous diploid, systematic mutation set	large-scale survey	null	S288C		Details: percentage of G1 cells greater than two standard deviations (41.57%) above wild type when assayed by FACS	[3]
HTZ1	YOL012C	nonspecific - histone	cell cycle progression in G2 phase: abnormal	classical genetics	classical genetics	overexpression	S288C		Details: see Table S8 for more details; shift towards 2C DNA content	[4]
GPA1	YHR005C	nonspecific - mating	cell cycle progression in G1 phase: abnormal	large-scale survey	large-scale survey	repressible	S288C		Details: accumulation of cells with a 1C DNA content indicative of a G1 arrest or delay	[2]
PRM1	YNL279W	nonspecific - mating	cell cycle progression in G1 phase: abnormal	classical genetics	classical genetics	overexpression	S288C		Details: see Table S8 for more details	[4]
PRR2	YDL214C	nonspecific - mating	cell cycle progression: abnormal	systematic mutation set	large-scale survey	overexpression	S288C		Details: accumulation of cells with a 2C DNA content and an increased percentage of large-budded cells indicative of a G2 or M phase delay or arrest	[7]
STE4	YOR212W	nonspecific - mating	cell cycle progression in G1 phase: abnormal	classical genetics	classical genetics	overexpression	S288C		Details: see Table S8 for more details	[4]
AAC3	YBR085W	nonspecific - mitochondria	cell cycle progression in G1 phase: abnormal	classical genetics	classical genetics	overexpression	S288C		Details: see Table S8 for more details	[4]
ABF2	YMR072W	nonspecific - mitochondria	cell cycle progression in G1 phase: delayed	homozygous diploid, large-scale survey	large-scale survey	null	S288C		Details: cells accumulate with 1C DNA content (HTP flow cytometry) indicative of a G1 phase delay	[10]
AFG3	YER017C	nonspecific - mitochondria	cell cycle progression in G1 phase: delayed	competitive growth	large-scale survey	null	S288C			[6]
AIM19	YIL087C	nonspecific - mitochondria	cell cycle progression in G1 phase: abnormal	classical genetics	classical genetics	overexpression	S288C		Details: see Table S8 for more details	[4]
AIM20	YIL158W	nonspecific - mitochondria	cell cycle progression: abnormal	systematic mutation set	large-scale survey	overexpression	S288C		Details: accumulation of cells with a 2C DNA content and an increased percentage of large-budded cells indicative of a G2 or M phase delay or arrest	[7]
BAT1	YHR208W	nonspecific - mitochondria	cell cycle progression in G1 phase: decreased duration	classical genetics	classical genetics	null	S288C			[44]
CAT5	YOR125C	nonspecific - mitochondria	cell cycle progression in G1 phase: increased duration	homozygous diploid, systematic mutation set	large-scale survey	null	S288C		Details: percentage of G1 cells greater than two standard deviations (41.57%) above wild type when assayed by FACS	[3]
CBP4	YGR174C	nonspecific - mitochondria	cell cycle progression in G1 phase: increased duration	homozygous diploid, systematic mutation set	large-scale survey	null	S288C		Details: percentage of G1 cells greater than two standard deviations (41.57%) above wild type when assayed by FACS	[3]
CBS1	YDL069C	nonspecific - mitochondria	cell cycle progression in G1 phase: increased duration	homozygous diploid, systematic mutation set	large-scale survey	null	S288C		Details: percentage of G1 cells greater than two standard deviations (41.57%) above wild type when assayed by FACS	[3]
COQ5	YML110C	nonspecific - mitochondria	cell cycle progression in G1 phase: increased duration	homozygous diploid, systematic mutation set	large-scale survey	null	S288C		Details: percentage of G1 cells greater than two standard deviations (41.57%) above wild type when assayed by FACS	[3]
COX23	YHR116W	nonspecific - mitochondria	cell cycle progression in G1 phase: increased duration	homozygous diploid, systematic mutation set	large-scale survey	null	S288C		Details: percentage of G1 cells greater than two standard deviations (41.57%) above wild type when assayed by FACS	[3]
CYT1	YOR065W	nonspecific - mitochondria	cell cycle progression in G1 phase: abnormal	systematic mutation set	large-scale survey	overexpression	S288C		Details: accumulation of cells with a 1C DNA content and an increased percentage of unbudded cells, indicative of a G1 phase delay or arrest	[7]
FIS1	YIL065C	nonspecific - mitochondria	cell cycle progression in G1 phase: abnormal	classical genetics	classical genetics	overexpression	S288C		Details: see Table S8 for more details	[4]
FZO1	YBR179C	nonspecific - mitochondria	cell cycle progression in G1 phase: increased duration	homozygous diploid, systematic mutation set	large-scale survey	null	S288C		Details: percentage of G1 cells greater than two standard deviations (41.57%) above wild type when assayed by FACS	[3]
IDH2	YOR136W	nonspecific - mitochondria	cell cycle progression in G1 phase: increased duration	homozygous diploid, systematic mutation set	large-scale survey	null	S288C		Details: percentage of G1 cells greater than two standard deviations (41.57%) above wild type when assayed by FACS	[3]
IMG1	YCR046C	nonspecific - mitochondria	cell cycle progression in G1 phase: abnormal	systematic mutation set	large-scale survey	overexpression	S288C		Details: accumulation of cells with a 1C DNA content and an increased percentage of unbudded cells, indicative of a G1 phase delay or arrest	[7]
LEU5	YHR002W	nonspecific - mitochondria	cell cycle progression: abnormal	systematic mutation set	large-scale survey	overexpression	S288C		Details: accumulation of cells with a 2C DNA content and an increased percentage of large-budded cells indicative of a G2 or M phase delay or arrest	[7]
MDM31	YHR194W	nonspecific - mitochondria	cell cycle progression in G1 phase: increased duration	homozygous diploid, systematic mutation set	large-scale survey	null	S288C		Details: percentage of G1 cells greater than two standard deviations (41.57%) above wild type when assayed by FACS	[3]
MEF2	YJL102W	nonspecific - mitochondria	cell cycle progression in G1 phase: increased duration	homozygous diploid, systematic mutation set	large-scale survey	null	S288C		Details: percentage of G1 cells greater than two standard deviations (41.57%) above wild type when assayed by FACS	[3]
MHR1	YDR296W	nonspecific - mitochondria	cell cycle progression in G1 phase: delayed	homozygous diploid, large-scale survey	large-scale survey	null	S288C		Details: cells accumulate with 1C DNA content (HTP flow cytometry) indicative of a G1 phase delay	[10]
MIS1	YBR084W	nonspecific - mitochondria	cell cycle progression in G1 phase: increased duration	homozygous diploid, systematic mutation set	large-scale survey	null	S288C		Details: percentage of G1 cells greater than two standard deviations (41.57%) above wild type when assayed by FACS	[3]
MRPL49	YJL096W	nonspecific - mitochondria	cell cycle progression in G1 phase: increased duration	homozygous diploid	classical genetics	null	S288C		Details: increase in the length of G1 phase in mother and/or daughter cells; overall increase in total cell cycle time	[35]
MRPS35	YGR165W	nonspecific - mitochondria	cell cycle progression in G1 phase: increased duration	homozygous diploid, systematic mutation set	large-scale survey	null	S288C		Details: percentage of G1 cells greater than two standard deviations (41.57%) above wild type when assayed by FACS	[3]
MRX21	YPR011C	nonspecific - mitochondria	cell cycle progression in G1 phase: abnormal	classical genetics	classical genetics	overexpression	S288C		Details: see Table S8 for more details	[4]
OAR1	YKL055C	nonspecific - mitochondria	cell cycle progression in G1 phase: increased duration	homozygous diploid, systematic mutation set	large-scale survey	null	S288C		Details: percentage of G1 cells greater than two standard deviations (41.57%) above wild type when assayed by FACS	[3]
ODC1	YPL134C	nonspecific - mitochondria	cell cycle progression in G1 phase: abnormal	classical genetics	classical genetics	overexpression	S288C		Details: see Table S8 for more details	[4]
PET130	YJL023C	nonspecific - mitochondria	cell cycle progression: abnormal	classical genetics	classical genetics	null	S288C		Details: delay in onset of mitosis relative to bud emergence: large fraction of cells have a bud and a single nucleus	[38]
PET8	YNL003C	nonspecific - mitochondria	cell cycle progression in G1 phase: increased duration	homozygous diploid, systematic mutation set	large-scale survey	null	S288C		Details: percentage of G1 cells greater than two standard deviations (41.57%) above wild type when assayed by FACS	[3]
QCR2	YPR191W	nonspecific - mitochondria	cell cycle progression in G1 phase: increased duration	homozygous diploid, systematic mutation set	large-scale survey	null	S288C		Details: percentage of G1 cells greater than two standard deviations (41.57%) above wild type when assayed by FACS	[3]
QCR9	YGR183C	nonspecific - mitochondria	cell cycle progression in G1 phase: increased duration	homozygous diploid, systematic mutation set	large-scale survey	null	S288C		Details: percentage of G1 cells greater than two standard deviations (41.57%) above wild type when assayed by FACS	[3]
RDL2	YOR286W	nonspecific - mitochondria	cell cycle progression: abnormal	systematic mutation set	large-scale survey	overexpression	S288C		Details: accumulation of cells with a 2C DNA content and an increased percentage of large-budded cells indicative of a G2 or M phase delay or arrest	[7]
RIM1	YCR028C-A	nonspecific - mitochondria	cell cycle progression in G1 phase: increased duration	homozygous diploid, systematic mutation set	large-scale survey	null	S288C		Details: percentage of G1 cells greater than two standard deviations (41.57%) above wild type when assayed by FACS	[3]
RIP1	YEL024W	nonspecific - mitochondria	cell cycle progression in G1 phase: increased duration	homozygous diploid, systematic mutation set	large-scale survey	null	S288C		Details: percentage of G1 cells greater than two standard deviations (41.57%) above wild type when assayed by FACS	[3]
RRF1	YHR038W	nonspecific - mitochondria	cell cycle progression in G1 phase: increased duration	homozygous diploid, systematic mutation set	large-scale survey	null	S288C		Details: percentage of G1 cells greater than two standard deviations (41.57%) above wild type when assayed by FACS	[3]
SAM37	YMR060C	nonspecific - mitochondria	cell cycle progression in G1 phase: increased duration	homozygous diploid, systematic mutation set	large-scale survey	null	S288C		Details: percentage of G1 cells greater than two standard deviations (41.57%) above wild type when assayed by FACS	[3]
SCM4	YGR049W	nonspecific - mitochondria	cell cycle progression in G1 phase: abnormal	classical genetics	classical genetics	overexpression	S288C		Details: see Table S8 for more details	[4]
SCO2	YBR024W	nonspecific - mitochondria	cell cycle progression in G1 phase: abnormal	classical genetics	classical genetics	overexpression	S288C		Details: see Table S8 for more details	[4]
SHY1	YGR112W	nonspecific - mitochondria	cell cycle progression in G1 phase: abnormal	systematic mutation set	large-scale survey	overexpression	S288C		Details: accumulation of cells with a 1C DNA content and an increased percentage of unbudded cells, indicative of a G1 phase delay or arrest	[7]
TOM22	YNL131W	nonspecific - mitochondria	cell cycle progression in G1 phase: abnormal	classical genetics	classical genetics	overexpression	S288C		Details: see Table S8 for more details	[4]
TOM5	YPR133W-A	nonspecific - mitochondria	cell cycle progression in G1 phase: abnormal	classical genetics	classical genetics	overexpression	S288C		Details: see Table S8 for more details	[4]
TOM7	YNL070W	nonspecific - mitochondria	cell cycle progression in G1 phase: abnormal	classical genetics	classical genetics	overexpression	S288C		Details: see Table S8 for more details	[4]
YBR238C	YBR238C	nonspecific - mitochondria	cell cycle progression in G1 phase: delayed	competitive growth	large-scale survey	null	S288C			[6]
YDL183C	YDL183C	nonspecific - mitochondria	cell cycle progression in G1 phase: abnormal	classical genetics	classical genetics	overexpression	S288C		Details: see Table S8 for more details	[4]
YMC1	YPR058W	nonspecific - mitochondria	cell cycle progression in G1 phase: abnormal	classical genetics	classical genetics	overexpression	S288C		Details: see Table S8 for more details	[4]
ZIM17	YNL310C	nonspecific - mitochondria	cell cycle progression in G1 phase: abnormal	large-scale survey	large-scale survey	repressible	S288C		Details: accumulation of cells with a 1C DNA content indicative of a G1 arrest or delay	[2]
ASM4	YDL088C	nonspecific - nuclear pore	cell cycle progression in G2 phase: abnormal	classical genetics	classical genetics	overexpression	S288C		Details: see Table S8 for more details; shift towards 2C DNA content	[4]
MSN5	YDR335W	nonspecific - nuclear pore	cell cycle progression: abnormal	systematic mutation set	large-scale survey	overexpression	S288C		Details: accumulation of cells with a 2C DNA content and an increased percentage of large-budded cells indicative of a G2 or M phase delay or arrest	[7]
NUP57	YGR119C	nonspecific - nuclear pore	cell cycle progression in G1 phase: abnormal	large-scale survey	large-scale survey	repressible	S288C		Details: accumulation of cells with a 1C DNA content indicative of a G1 arrest or delay	[2]
PSE1	YMR308C	nonspecific - nuclear pore	cell cycle progression in G2 phase: abnormal	large-scale survey	large-scale survey	repressible	S288C		Details: accumulation of cells with a 2C DNA content indicative of a G2 phase delay or arrest	[2]
THP1	YOL072W	nonspecific - nuclear pore	cell cycle progression in G1 phase: delayed	homozygous diploid, large-scale survey	large-scale survey	null	S288C		Details: cells accumulate with 1C DNA content (HTP flow cytometry) indicative of a G1 phase delay	[10]
ANT1	YPR128C	nonspecific - peroxisome	cell cycle progression in G1 phase: abnormal	classical genetics	classical genetics	overexpression	S288C		Details: see Table S8 for more details	[4]
RPA49	YNL248C	nonspecific - PolI	cell cycle progression in G1 phase: increased duration	homozygous diploid, systematic mutation set	large-scale survey	null	S288C		Details: percentage of G1 cells greater than two standard deviations (41.57%) above wild type when assayed by FACS	[3]
RRN10	YBL025W	nonspecific - PolI	cell cycle progression in G1 phase: delayed	homozygous diploid, large-scale survey	large-scale survey	null	S288C		Details: cells accumulate with 1C DNA content (HTP flow cytometry) indicative of a G1 phase delay	[10]
RRN11	YML043C	nonspecific - PolI	cell cycle progression in G1 phase: abnormal	large-scale survey	large-scale survey	repressible	S288C		Details: accumulation of cells with a 1C DNA content indicative of a G1 arrest or delay	[2]
RRN6	YBL014C	nonspecific - PolI	cell cycle progression in G1 phase: abnormal	large-scale survey	large-scale survey	repressible	S288C		Details: accumulation of cells with a 1C DNA content indicative of a G1 arrest or delay	[2]
UAF30	YOR295W	nonspecific - PolI	cell cycle progression in G1 phase: increased duration	homozygous diploid, systematic mutation set	large-scale survey	null	S288C		Details: percentage of G1 cells greater than two standard deviations (41.57%) above wild type when assayed by FACS	[3]
RPC82	YPR190C	nonspecific - PolIII	cell cycle progression: abnormal	systematic mutation set	large-scale survey	overexpression	S288C		Details: accumulation of cells with a 2C DNA content and an increased percentage of large-budded cells indicative of a G2 or M phase delay or arrest	[7]
TFC8	YPL007C	nonspecific - PolIII	cell cycle progression in G1 phase: abnormal	large-scale survey	large-scale survey	repressible	S288C		Details: accumulation of cells with a 1C DNA content indicative of a G1 arrest or delay	[2]
TPD3	YAL016W	nonspecific - PP2A	cell cycle progression in G1 phase: decreased duration	heterozygous diploid	classical genetics	null	S288C		Details: mutant cell population is depleted in G1 phase cells relative to a wild type population	[17]
ACL4	YDR161W	nonspecific - ribosome	cell cycle progression in G1 phase: increased duration	homozygous diploid, systematic mutation set	large-scale survey	null	S288C		Details: percentage of G1 cells greater than two standard deviations (41.57%) above wild type when assayed by FACS	[3]
BUD20	YLR074C	nonspecific - ribosome	cell cycle progression in G1 phase: delayed	homozygous diploid, large-scale survey	large-scale survey	null	S288C		Details: cells accumulate with 1C DNA content (HTP flow cytometry) indicative of a G1 phase delay	[10]
BUD21	YOR078W	nonspecific - ribosome	cell cycle progression in G1 phase: arrested	classical genetics	classical genetics	repressible	S288C			[45]
BUD22	YMR014W	nonspecific - ribosome	cell cycle progression in G1 phase: increased duration	homozygous diploid, systematic mutation set	large-scale survey	null	S288C		Details: percentage of G1 cells greater than two standard deviations (41.57%) above wild type when assayed by FACS	[3]
DIP2	YLR129W	nonspecific - ribosome	cell cycle progression in G1 phase: arrested	classical genetics	classical genetics	repressible	S288C			[45]
ESF2	YNR054C	nonspecific - ribosome	cell cycle progression in G1 phase: abnormal	large-scale survey	large-scale survey	repressible	S288C		Details: accumulation of cells with a 1C DNA content indicative of a G1 arrest or delay	[2]
FYV7	YLR068W	nonspecific - ribosome	cell cycle progression in G1 phase: increased duration	homozygous diploid, systematic mutation set	large-scale survey	null	S288C		Details: percentage of G1 cells greater than two standard deviations (41.57%) above wild type when assayed by FACS	[3]
GAR1	YHR089C	nonspecific - ribosome	cell cycle progression in G1 phase: abnormal	classical genetics	classical genetics	overexpression	S288C		Details: see Table S8 for more details	[4]
HMO1	YDR174W	nonspecific - ribosome	cell cycle progression in G1 phase: delayed	homozygous diploid, large-scale survey	large-scale survey	null	S288C		Details: cells accumulate with 1C DNA content (HTP flow cytometry) indicative of a G1 phase delay	[10]
JIP5	YPR169W	nonspecific - ribosome	cell cycle progression in G1 phase: abnormal	large-scale survey	large-scale survey	repressible	S288C		Details: accumulation of cells with a 1C DNA content indicative of a G1 arrest or delay	[2]
JJJ1	YNL227C	nonspecific - ribosome	cell cycle progression in G1 phase: delayed	homozygous diploid, large-scale survey	large-scale survey	null	S288C		Details: cells accumulate with 1C DNA content (HTP flow cytometry) indicative of a G1 phase delay	[10]
KAP120	YPL125W	nonspecific - ribosome	cell cycle progression in G1 phase: increased duration	homozygous diploid, systematic mutation set	large-scale survey	null	S288C		Details: percentage of G1 cells greater than two standard deviations (41.57%) above wild type when assayed by FACS	[3]
KRR1	YCL059C	nonspecific - ribosome	cell cycle progression: abnormal	large-scale survey	large-scale survey	repressible	S288C		Details: accumulation of cells with 2C and 4C DNA content indicative of diploidization	[2]
LCP5	YER127W	nonspecific - ribosome	cell cycle progression in G1 phase: abnormal	large-scale survey	large-scale survey	repressible	S288C		Details: accumulation of cells with a 1C DNA content indicative of a G1 arrest or delay	[2]
LOC1	YFR001W	nonspecific - ribosome	cell cycle progression in G1 phase: increased duration	homozygous diploid, systematic mutation set	large-scale survey	null	S288C		Details: percentage of G1 cells greater than two standard deviations (41.57%) above wild type when assayed by FACS	[3]
MRT4	YKL009W	nonspecific - ribosome	cell cycle progression in G1 phase: increased duration	homozygous diploid, systematic mutation set	large-scale survey	null	S288C		Details: percentage of G1 cells greater than two standard deviations (41.57%) above wild type when assayed by FACS	[3]
NAN1	YPL126W	nonspecific - ribosome	cell cycle progression in G1 phase: arrested	classical genetics	classical genetics	repressible	S288C			[45]
NEW1	YPL226W	nonspecific - ribosome	cell cycle progression in G1 phase: increased duration	homozygous diploid, systematic mutation set	large-scale survey	null	S288C		Details: percentage of G1 cells greater than two standard deviations (41.57%) above wild type when assayed by FACS	[3]
NOP14	YDL148C	nonspecific - ribosome	cell cycle progression in G1 phase: arrested	classical genetics	classical genetics	repressible	S288C			[45]
NSR1	YGR159C	nonspecific - ribosome	cell cycle progression in G1 phase: increased duration	homozygous diploid, systematic mutation set	large-scale survey	null	S288C		Details: percentage of G1 cells greater than two standard deviations (41.57%) above wild type when assayed by FACS	[3]
PWP2	YCR057C	nonspecific - ribosome	cell cycle progression in G1 phase: arrested	classical genetics	classical genetics	repressible	S288C			[45]
RCL1	YOL010W	nonspecific - ribosome	cell cycle progression in G2 phase: abnormal	large-scale survey	large-scale survey	repressible	S288C		Details: accumulation of cells with a 2C DNA content indicative of a G2 phase delay or arrest	[2]
REI1	YBR267W	nonspecific - ribosome	cell cycle progression in G1 phase: delayed	homozygous diploid, large-scale survey	large-scale survey	null	S288C		Details: cells accumulate with 1C DNA content (HTP flow cytometry) indicative of a G1 phase delay	[10]
RLI1	YDR091C	nonspecific - ribosome	cell cycle progression: abnormal	systematic mutation set	large-scale survey	overexpression	S288C		Details: accumulation of cells with a 2C DNA content and an increased percentage of large-budded cells indicative of a G2 or M phase delay or arrest	[7]
RPL12A	YEL054C	nonspecific - ribosome	cell cycle progression in G1 phase: increased duration	homozygous diploid, systematic mutation set	large-scale survey	null	S288C		Details: percentage of G1 cells greater than two standard deviations (41.57%) above wild type when assayed by FACS	[3]
RPL12B	YDR418W	nonspecific - ribosome	cell cycle progression in G1 phase: increased duration	homozygous diploid, systematic mutation set	large-scale survey	null	S288C		Details: percentage of G1 cells greater than two standard deviations (41.57%) above wild type when assayed by FACS	[3]
RPL13A	YDL082W	nonspecific - ribosome	cell cycle progression in G1 phase: delayed	competitive growth	large-scale survey	null	S288C			[6]
RPL14B	YHL001W	nonspecific - ribosome	cell cycle progression in G1 phase: abnormal	systematic mutation set	large-scale survey	overexpression	S288C		Details: accumulation of cells with a 1C DNA content and an increased percentage of unbudded cells, indicative of a G1 phase delay or arrest	[7]
RPL16B	YNL069C	nonspecific - ribosome	cell cycle progression in G1 phase: increased duration	heterozygous diploid	classical genetics	null	S288C		Details: increase in the length of G1 phase in mother and daughter cells; overall increase in total cell cycle time	[35]
RPL19A	YBR084C-A	nonspecific - ribosome	cell cycle progression in G1 phase: delayed	competitive growth	large-scale survey	null	S288C			[6]
RPL1B	YGL135W	nonspecific - ribosome	cell cycle progression in G1 phase: increased duration	homozygous diploid, systematic mutation set	large-scale survey	null	S288C		Details: percentage of G1 cells greater than two standard deviations (41.57%) above wild type when assayed by FACS	[3]
RPL20B	YOR312C	nonspecific - ribosome	cell cycle progression in G1 phase: increased duration	homozygous diploid, systematic mutation set	large-scale survey	null	S288C		Details: percentage of G1 cells greater than two standard deviations (41.57%) above wild type when assayed by FACS	[3]
RPL21B	YPL079W	nonspecific - ribosome	cell cycle progression in G1 phase: delayed	competitive growth	large-scale survey	null	S288C			[6]
RPL22A	YLR061W	nonspecific - ribosome	cell cycle progression in G1 phase: delayed	competitive growth	large-scale survey	null	S288C			[6]
RPL23A	YBL087C	nonspecific - ribosome	cell cycle progression in G1 phase: delayed	competitive growth	large-scale survey	null	S288C			[6]
RPL27A	YHR010W	nonspecific - ribosome	cell cycle progression in G1 phase: increased duration	homozygous diploid, systematic mutation set	large-scale survey	null	S288C		Details: percentage of G1 cells greater than two standard deviations (41.57%) above wild type when assayed by FACS	[3]
RPL29	YFR032C-A	nonspecific - ribosome	cell cycle progression in G1 phase: delayed	competitive growth	large-scale survey	null	S288C			[6]
RPL31A	YDL075W	nonspecific - ribosome	cell cycle progression in G1 phase: delayed	competitive growth	large-scale survey	null	S288C			[6]
RPL36B	YPL249C-A	nonspecific - ribosome	cell cycle progression in G1 phase: increased duration	homozygous diploid	classical genetics	null	S288C		Details: increase in the length of G1 phase in mother and/or daughter cells; overall increase in total cell cycle time	[35]
RPL37B	YDR500C	nonspecific - ribosome	cell cycle progression in G1 phase: delayed	competitive growth	large-scale survey	null	S288C			[6]
RPL39	YJL189W	nonspecific - ribosome	cell cycle progression in G1 phase: increased duration	homozygous diploid, systematic mutation set	large-scale survey	null	S288C		Details: percentage of G1 cells greater than two standard deviations (41.57%) above wild type when assayed by FACS	[3]
RPL42A	YNL162W	nonspecific - ribosome	cell cycle progression in G1 phase: increased duration	homozygous diploid	classical genetics	null	S288C		Details: increase in the length of G1 phase in mother and/or daughter cells; overall increase in total cell cycle time	[35]
RPL43B	YJR094W-A	nonspecific - ribosome	cell cycle progression in G1 phase: delayed	competitive growth	large-scale survey	null	S288C			[6]
RPL6B	YLR448W	nonspecific - ribosome	cell cycle progression in G1 phase: delayed	competitive growth	large-scale survey	null	S288C			[6]
RPL7A	YGL076C	nonspecific - ribosome	cell cycle progression in G1 phase: delayed	competitive growth	large-scale survey	null	S288C			[6]
RPL8A	YHL033C	nonspecific - ribosome	cell cycle progression in G1 phase: increased duration	homozygous diploid, systematic mutation set	large-scale survey	null	S288C		Details: percentage of G1 cells greater than two standard deviations (41.57%) above wild type when assayed by FACS	[3]
RPL8B	YLL045C	nonspecific - ribosome	cell cycle progression in G1 phase: increased duration	homozygous diploid, systematic mutation set	large-scale survey	null	S288C		Details: percentage of G1 cells greater than two standard deviations (41.57%) above wild type when assayed by FACS	[3]
RPL9A	YGL147C	nonspecific - ribosome	cell cycle progression in G1 phase: delayed	competitive growth	large-scale survey	null	S288C			[6]
RPP2B	YDR382W	nonspecific - ribosome	cell cycle progression in G1 phase: delayed	competitive growth	large-scale survey	null	S288C			[6]
RPS0A	YGR214W	nonspecific - ribosome	cell cycle progression in G1 phase: increased duration	homozygous diploid, systematic mutation set	large-scale survey	null	S288C		Details: percentage of G1 cells greater than two standard deviations (41.57%) above wild type when assayed by FACS	[3]
RPS0B	YLR048W	nonspecific - ribosome	cell cycle progression in G1 phase: increased duration	homozygous diploid, systematic mutation set	large-scale survey	null	S288C		Details: percentage of G1 cells greater than two standard deviations (41.57%) above wild type when assayed by FACS	[3]
RPS10A	YOR293W	nonspecific - ribosome	cell cycle progression in G1 phase: increased duration	homozygous diploid, systematic mutation set	large-scale survey	null	S288C		Details: percentage of G1 cells greater than two standard deviations (41.57%) above wild type when assayed by FACS	[3]
RPS10B	YMR230W	nonspecific - ribosome	cell cycle progression in G1 phase: increased duration	homozygous diploid, systematic mutation set	large-scale survey	null	S288C		Details: percentage of G1 cells greater than two standard deviations (41.57%) above wild type when assayed by FACS	[3]
RPS11B	YBR048W	nonspecific - ribosome	cell cycle progression in G1 phase: increased duration	homozygous diploid, systematic mutation set	large-scale survey	null	S288C		Details: percentage of G1 cells greater than two standard deviations (41.57%) above wild type when assayed by FACS	[3]
RPS14A	YCR031C	nonspecific - ribosome	cell cycle progression in G1 phase: increased duration	homozygous diploid, systematic mutation set	large-scale survey	null	S288C		Details: percentage of G1 cells greater than two standard deviations (41.57%) above wild type when assayed by FACS	[3]
RPS16B	YDL083C	nonspecific - ribosome	cell cycle progression in G1 phase: increased duration	homozygous diploid, systematic mutation set	large-scale survey	null	S288C		Details: percentage of G1 cells greater than two standard deviations (41.57%) above wild type when assayed by FACS	[3]
RPS17A	YML024W	nonspecific - ribosome	cell cycle progression in G1 phase: increased duration	homozygous diploid, systematic mutation set	large-scale survey	null	S288C		Details: percentage of G1 cells greater than two standard deviations (41.57%) above wild type when assayed by FACS	[3]
RPS18A	YDR450W	nonspecific - ribosome	cell cycle progression in G1 phase: increased duration	homozygous diploid, systematic mutation set	large-scale survey	null	S288C		Details: percentage of G1 cells greater than two standard deviations (41.57%) above wild type when assayed by FACS	[3]
RPS18B	YML026C	nonspecific - ribosome	cell cycle progression in G1 phase: increased duration	homozygous diploid, systematic mutation set	large-scale survey	null	S288C		Details: percentage of G1 cells greater than two standard deviations (41.57%) above wild type when assayed by FACS	[3]
RPS1B	YML063W	nonspecific - ribosome	cell cycle progression in G1 phase: increased duration	homozygous diploid, systematic mutation set	large-scale survey	null	S288C		Details: percentage of G1 cells greater than two standard deviations (41.57%) above wild type when assayed by FACS	[3]
RPS21B	YJL136C	nonspecific - ribosome	cell cycle progression in G1 phase: increased duration	homozygous diploid, systematic mutation set	large-scale survey	null	S288C		Details: percentage of G1 cells greater than two standard deviations (41.57%) above wild type when assayed by FACS	[3]
RPS23A	YGR118W	nonspecific - ribosome	cell cycle progression in G1 phase: increased duration	homozygous diploid, systematic mutation set	large-scale survey	null	S288C		Details: percentage of G1 cells greater than two standard deviations (41.57%) above wild type when assayed by FACS	[3]
RPS23B	YPR132W	nonspecific - ribosome	cell cycle progression in G1 phase: increased duration	homozygous diploid, systematic mutation set	large-scale survey	null	S288C		Details: percentage of G1 cells greater than two standard deviations (41.57%) above wild type when assayed by FACS	[3]
RPS24A	YER074W	nonspecific - ribosome	cell cycle progression in G1 phase: increased duration	homozygous diploid, systematic mutation set	large-scale survey	null	S288C		Details: percentage of G1 cells greater than two standard deviations (41.57%) above wild type when assayed by FACS	[3]
RPS25A	YGR027C	nonspecific - ribosome	cell cycle progression in G1 phase: increased duration	homozygous diploid, systematic mutation set	large-scale survey	null	S288C		Details: percentage of G1 cells greater than two standard deviations (41.57%) above wild type when assayed by FACS	[3]
RPS26B	YER131W	nonspecific - ribosome	cell cycle progression: abnormal	systematic mutation set	large-scale survey	overexpression	S288C		Details: accumulation of cells with a 2C DNA content and an increased percentage of large-budded cells indicative of a G2 or M phase delay or arrest	[7]
RPS27B	YHR021C	nonspecific - ribosome	cell cycle progression in G1 phase: increased duration	homozygous diploid, systematic mutation set	large-scale survey	null	S288C		Details: percentage of G1 cells greater than two standard deviations (41.57%) above wild type when assayed by FACS	[3]
RPS28B	YLR264W	nonspecific - ribosome	cell cycle progression in G1 phase: increased duration	homozygous diploid, systematic mutation set	large-scale survey	null	S288C		Details: percentage of G1 cells greater than two standard deviations (41.57%) above wild type when assayed by FACS	[3]
RPS29A	YLR388W	nonspecific - ribosome	cell cycle progression in G1 phase: increased duration	homozygous diploid, systematic mutation set	large-scale survey	null	S288C		Details: percentage of G1 cells greater than two standard deviations (41.57%) above wild type when assayed by FACS	[3]
RPS4A	YJR145C	nonspecific - ribosome	cell cycle progression in G1 phase: increased duration	homozygous diploid, systematic mutation set	large-scale survey	null	S288C		Details: percentage of G1 cells greater than two standard deviations (41.57%) above wild type when assayed by FACS	[3]
RPS6A	YPL090C	nonspecific - ribosome	cell cycle progression in G1 phase: increased duration	homozygous diploid, systematic mutation set	large-scale survey	null	S288C		Details: percentage of G1 cells greater than two standard deviations (41.57%) above wild type when assayed by FACS	[3]
RPS6B	YBR181C	nonspecific - ribosome	cell cycle progression in G1 phase: increased duration	homozygous diploid, systematic mutation set	large-scale survey	null	S288C		Details: percentage of G1 cells greater than two standard deviations (41.57%) above wild type when assayed by FACS	[3]
RPS7A	YOR096W	nonspecific - ribosome	cell cycle progression in G1 phase: increased duration	homozygous diploid, systematic mutation set	large-scale survey	null	S288C		Details: percentage of G1 cells greater than two standard deviations (41.57%) above wild type when assayed by FACS	[3]
RPS9B	YBR189W	nonspecific - ribosome	cell cycle progression in G1 phase: increased duration	homozygous diploid, systematic mutation set	large-scale survey	null	S288C		Details: percentage of G1 cells greater than two standard deviations (41.57%) above wild type when assayed by FACS	[3]
RRP8	YDR083W	nonspecific - ribosome	cell cycle progression in G1 phase: increased duration	homozygous diploid, systematic mutation set	large-scale survey	null	S288C		Details: percentage of G1 cells greater than two standard deviations (41.57%) above wild type when assayed by FACS	[3]
RSA1	YPL193W	nonspecific - ribosome	cell cycle progression in G1 phase: abnormal	classical genetics	classical genetics	overexpression	S288C		Details: see Table S8 for more details	[4]
SAS10	YDL153C	nonspecific - ribosome	cell cycle progression in G1 phase: arrested	classical genetics	classical genetics	repressible	S288C			[45]
TIF6	YPR016C	nonspecific - ribosome	cell cycle progression in G1 phase: arrested	classical genetics	classical genetics	repressible	S288C			[46]
TMA19	YKL056C	nonspecific - ribosome	cell cycle progression in G1 phase: delayed	competitive growth	large-scale survey	null	S288C			[6]
TMA23	YMR269W	nonspecific - ribosome	cell cycle progression in G1 phase: increased duration	homozygous diploid, systematic mutation set	large-scale survey	null	S288C		Details: percentage of G1 cells greater than two standard deviations (41.57%) above wild type when assayed by FACS	[3]
TMA64	YDR117C	nonspecific - ribosome	cell cycle progression in G1 phase: abnormal	systematic mutation set	large-scale survey	overexpression	S288C		Details: accumulation of cells with a 1C DNA content and an increased percentage of unbudded cells, indicative of a G1 phase delay or arrest	[7]
TRM112	YNR046W	nonspecific - ribosome	cell cycle progression in G1 phase: abnormal	large-scale survey	large-scale survey	repressible	S288C		Details: accumulation of cells with a 1C DNA content indicative of a G1 arrest or delay	[2]
UTP10	YJL109C	nonspecific - ribosome	cell cycle progression in G1 phase: arrested	classical genetics	classical genetics	repressible	S288C			[45]
UTP11	YKL099C	nonspecific - ribosome	cell cycle progression in G1 phase: arrested	classical genetics	classical genetics	repressible	S288C			[45]
UTP13	YLR222C	nonspecific - ribosome	cell cycle progression in G1 phase: arrested	classical genetics	classical genetics	repressible	S288C			[45]
UTP14	YML093W	nonspecific - ribosome	cell cycle progression in G1 phase: arrested	classical genetics	classical genetics	repressible	S288C			[45]
UTP15	YMR093W	nonspecific - ribosome	cell cycle progression in G1 phase: arrested	classical genetics	classical genetics	repressible	S288C			[45]
UTP4	YDR324C	nonspecific - ribosome	cell cycle progression in G1 phase: arrested	classical genetics	classical genetics	repressible	S288C			[45]
UTP5	YDR398W	nonspecific - ribosome	cell cycle progression in G1 phase: arrested	classical genetics	classical genetics	repressible	S288C			[45]
UTP6	YDR449C	nonspecific - ribosome	cell cycle progression in G1 phase: arrested	classical genetics	classical genetics	repressible	S288C			[45]
UTP7	YER082C	nonspecific - ribosome	cell cycle progression in G1 phase: arrested	classical genetics	classical genetics	repressible	S288C			[45]
UTP8	YGR128C	nonspecific - ribosome	cell cycle progression in G1 phase: arrested	classical genetics	classical genetics	repressible	S288C			[45]
UTP9	YHR196W	nonspecific - ribosome	cell cycle progression in G1 phase: arrested	classical genetics	classical genetics	repressible	S288C			[45]
CEF1	YMR213W	nonspecific - splicing	cell cycle progression: abnormal	large-scale survey	large-scale survey	repressible	S288C		Details: accumulation of cells with 2C and 4C DNA content indicative of diploidization	[2]
SPR3	YGR059W	nonspecific - sporulation	cell cycle progression in G1 phase: increased duration	homozygous diploid, systematic mutation set	large-scale survey	null	S288C		Details: percentage of G1 cells greater than two standard deviations (41.57%) above wild type when assayed by FACS	[3]
SUM1	YDR310C	nonspecific - sporulation	cell cycle progression through the G2/M phase transition: delayed	homozygous diploid, large-scale survey	large-scale survey	null	S288C		Details: cells accumulate with 2C DNA content (HTP flow cytometry) indicative of a G2/M phase delay	[10]
CDC13	YDL220C	nonspecific - telomere	cell cycle progression in G2 phase: abnormal	classical genetics	classical genetics	overexpression	S288C		Details: see Table S8 for more details; shift towards 2C DNA content	[4]
TEN1	YLR010C	nonspecific - telomere	cell cycle progression through the G2/M phase transition: arrested	classical genetics	classical genetics	conditional Allele: ten1-16 F154I	S288C		Condition: elevated temperature: 37 deg C Details: dumb-bell shaped terminal arrest, with single nucleus near the neck, a short spindle and 2C DNA content	[47]
AFT1	YGL071W	nonspecific - TF	cell cycle progression in G1 phase: delayed	homozygous diploid, large-scale survey	large-scale survey	null	S288C		Details: cells accumulate with 1C DNA content (HTP flow cytometry) indicative of a G1 phase delay	[10]
BAS1	YKR099W	nonspecific - TF	cell cycle progression in G1 phase: delayed	homozygous diploid, large-scale survey	large-scale survey	null	S288C		Details: cells accumulate with 1C DNA content (HTP flow cytometry) indicative of a G1 phase delay	[10]
CST6	YIL036W	nonspecific - TF	cell cycle progression: abnormal	systematic mutation set	large-scale survey	overexpression	S288C		Details: accumulation of cells with a 2C DNA content and an increased percentage of large-budded cells indicative of a G2 or M phase delay or arrest	[7]
GAT4	YIR013C	nonspecific - TF	cell cycle progression in G1 phase: abnormal	systematic mutation set	large-scale survey	overexpression	S288C		Details: accumulation of cells with a 1C DNA content and an increased percentage of unbudded cells, indicative of a G1 phase delay or arrest	[7]
GCN4	YEL009C	nonspecific - TF	cell cycle progression in G1 phase: abnormal	classical genetics	classical genetics	null	S288C	0.04% methyl methanesulfonate	Details: cells exhibit a G1 checkpoint deficiency, failing to arrest in G1 in response to MMS	[48]
GCR2	YNL199C	nonspecific - TF	cell cycle progression in G1 phase: delayed	homozygous diploid, large-scale survey	large-scale survey	null	S288C		Details: cells accumulate with 1C DNA content (HTP flow cytometry) indicative of a G1 phase delay	[10]
GZF3	YJL110C	nonspecific - TF	cell cycle progression in G1 phase: abnormal	classical genetics	classical genetics	overexpression	S288C		Details: see Table S8 for more details	[4]
HAC1	YFL031W	nonspecific - TF	cell cycle progression in G1 phase: abnormal	classical genetics	classical genetics	overexpression	S288C		Details: see Table S8 for more details	[4]
HAP3	YBL021C	nonspecific - TF	cell cycle progression in G1 phase: delayed	homozygous diploid, large-scale survey	large-scale survey	null	S288C		Details: cells accumulate with 1C DNA content (HTP flow cytometry) indicative of a G1 phase delay	[10]
INO2	YDR123C	nonspecific - TF	cell cycle progression in G1 phase: abnormal	classical genetics	classical genetics	overexpression	S288C		Details: see Table S8 for more details	[4]
MAC1	YMR021C	nonspecific - TF	cell cycle progression in G1 phase: delayed	homozygous diploid, large-scale survey	large-scale survey	null	S288C		Details: cells accumulate with 1C DNA content (HTP flow cytometry) indicative of a G1 phase delay	[10]
MIG1	YGL035C	nonspecific - TF	cell cycle progression in G1 phase: abnormal	classical genetics	classical genetics	overexpression	S288C		Details: see Table S8 for more details	[4]
MIG3	YER028C	nonspecific - TF	cell cycle progression in G1 phase: abnormal	systematic mutation set	large-scale survey	overexpression	S288C		Details: accumulation of cells with a 1C DNA content and an increased percentage of unbudded cells, indicative of a G1 phase delay or arrest	[7]
PHO2	YDL106C	nonspecific - TF	cell cycle progression in G1 phase: delayed	homozygous diploid, large-scale survey	large-scale survey	null	S288C		Details: cells accumulate with 1C DNA content (HTP flow cytometry) indicative of a G1 phase delay	[10]
PHO4	YFR034C	nonspecific - TF	cell cycle progression in G1 phase: delayed	homozygous diploid, large-scale survey	large-scale survey	null	S288C		Details: cells accumulate with 1C DNA content (HTP flow cytometry) indicative of a G1 phase delay	[10]
ROF1	YHR177W	nonspecific - TF	cell cycle progression: abnormal	systematic mutation set	large-scale survey	overexpression	S288C		Details: accumulation of cells with a 2C DNA content and an increased percentage of large-budded cells indicative of a G2 or M phase delay or arrest	[7]
ROX1	YPR065W	nonspecific - TF	cell cycle progression in G1 phase: delayed	homozygous diploid, large-scale survey	large-scale survey	null	S288C		Details: cells accumulate with 1C DNA content (HTP flow cytometry) indicative of a G1 phase delay	[10]
SFG1	YOR315W	nonspecific - TF	cell cycle progression in G1 phase: delayed	homozygous diploid, large-scale survey	large-scale survey	null	S288C		Details: cells accumulate with 1C DNA content (HTP flow cytometry) indicative of a G1 phase delay	[10]
SKN7	YHR206W	nonspecific - TF	cell cycle progression in S phase: delayed	homozygous diploid, large-scale survey	large-scale survey	null	S288C		Details: cells accumulate with DNA content (HTP flow cytometry) indicative of a S phase delay	[10]
SKO1	YNL167C	nonspecific - TF	cell cycle progression in G1 phase: abnormal	systematic mutation set	large-scale survey	overexpression	S288C		Details: accumulation of cells with a 1C DNA content and an increased percentage of unbudded cells, indicative of a G1 phase delay or arrest	[7]
STP1	YDR463W	nonspecific - TF	cell cycle progression in G1 phase: increased duration	homozygous diploid, systematic mutation set	large-scale survey	null	S288C		Details: percentage of G1 cells greater than two standard deviations (41.57%) above wild type when assayed by FACS	[3]
TEC1	YBR083W	nonspecific - TF	cell cycle progression: abnormal	systematic mutation set	large-scale survey	overexpression	S288C		Details: accumulation of cells with a 2C DNA content and an increased percentage of large-budded cells indicative of a G2 or M phase delay or arrest	[7]
YAP1	YML007W	nonspecific - TF	cell cycle progression: abnormal	systematic mutation set	large-scale survey	overexpression	S288C		Details: accumulation of cells with a 2C DNA content and an increased percentage of large-budded cells indicative of a G2 or M phase delay or arrest	[7]
YPR015C	YPR015C	nonspecific - TF	cell cycle progression in M phase: abnormal	classical genetics	classical genetics	overexpression	S288C		Details: delay or arrest with an increased proportion of large-budded cells with undivided nuclei, indicative of early-M phase	[7]
CTH1	YDR151C	nonspecific - transcription	cell cycle progression in G1 phase: abnormal	classical genetics	classical genetics	overexpression	S288C		Details: see Table S8 for more details	[4]
CTR9	YOL145C	nonspecific - transcription	cell cycle progression in G1 phase: decreased duration	classical genetics	classical genetics	overexpression	S288C		Details: increased percentage of cells in S/G2/M phase	[35]
FCP1	YMR277W	nonspecific - transcription	cell cycle progression in G1 phase: abnormal	classical genetics	classical genetics	overexpression	S288C		Details: see Table S8 for more details	[4]
MOT2	YER068W	nonspecific - transcription	cell cycle progression in G1 phase: delayed	homozygous diploid, large-scale survey	large-scale survey	null	S288C		Details: cells accumulate with 1C DNA content (HTP flow cytometry) indicative of a G1 phase delay	[10]
MOT3	YMR070W	nonspecific - transcription	cell cycle progression through the G2/M phase transition: delayed	homozygous diploid, large-scale survey	large-scale survey	null	S288C		Details: cells accumulate with 2C DNA content (HTP flow cytometry) indicative of a G2/M phase delay	[10]
NCB2	YDR397C	nonspecific - transcription	cell cycle progression in G1 phase: abnormal	systematic mutation set	large-scale survey	overexpression	S288C		Details: accumulation of cells with a 1C DNA content and an increased percentage of unbudded cells, indicative of a G1 phase delay or arrest	[7]
PAF1	YBR279W	nonspecific - transcription	cell cycle progression in G1 phase: delayed	homozygous diploid, large-scale survey	large-scale survey	null	S288C		Details: cells accumulate with 1C DNA content (HTP flow cytometry) indicative of a G1 phase delay	[10]
PUT3	YKL015W	nonspecific - transcription	cell cycle progression in G1 phase: abnormal	classical genetics	classical genetics	overexpression	S288C		Details: see Table S8 for more details	[4]
RGR1	YLR071C	nonspecific - transcription	cell cycle progression in G1 phase: abnormal	classical genetics	classical genetics	overexpression	S288C		Details: see Table S8 for more details	[4]
RPA14	YDR156W	nonspecific - transcription	cell cycle progression in G1 phase: abnormal	systematic mutation set	large-scale survey	overexpression	S288C		Details: accumulation of cells with a 1C DNA content and an increased percentage of unbudded cells, indicative of a G1 phase delay or arrest	[7]
SGV1	YPR161C	nonspecific - transcription	cell cycle progression in G2 phase: abnormal	classical genetics	classical genetics	overexpression	S288C		Details: see Table S8 for more details; shift towards 2C DNA content	[4]
TAF14	YPL129W	nonspecific - transcription	cell cycle progression in G1 phase: increased duration	homozygous diploid, systematic mutation set	large-scale survey	null	S288C		Details: percentage of G1 cells greater than two standard deviations (41.57%) above wild type when assayed by FACS	[3]
TAF5	YBR198C	nonspecific - transcription	cell cycle progression through the G2/M phase transition: arrested	classical genetics	classical genetics	conditional Allele: taf5-(ytafII90ts3-1) G713E, G714S; WD40 domain	S288C		Condition: elevated temperature: 37 deg C Details: large budded arrest (84% at 4 hours), with a single nucleus located near the bud neck and 2N DNA content	[49]
TAF7	YMR227C	nonspecific - transcription	cell cycle progression in G2 phase: abnormal	large-scale survey	large-scale survey	repressible	S288C		Details: accumulation of cells with a 2C DNA content indicative of a G2 phase delay or arrest	[2]
TFG2	YGR005C	nonspecific - transcription	cell cycle progression: abnormal	systematic mutation set	large-scale survey	overexpression	S288C		Details: accumulation of cells with a 2C DNA content and an increased percentage of large-budded cells indicative of a G2 or M phase delay or arrest	[7]
TUP1	YCR084C	nonspecific - transcription	cell cycle progression in G1 phase: delayed	homozygous diploid, large-scale survey	large-scale survey	null	S288C		Details: cells accumulate with 1C DNA content (HTP flow cytometry) indicative of a G1 phase delay	[10]
TIF1	YKR059W	nonspecific - translation	cell cycle progression in G1 phase: delayed	competitive growth	large-scale survey	null	S288C			[6]
TIF2	YJL138C	nonspecific - translation	cell cycle progression in G1 phase: delayed	competitive growth	large-scale survey	null	S288C			[6]
TIF4631	YGR162W	nonspecific - translation	cell cycle progression in G1 phase: delayed	competitive growth	large-scale survey	null	S288C			[6]
TIF6	YPR016C	nonspecific - translation	cell cycle progression in G1 phase: abnormal	large-scale survey	large-scale survey	repressible	S288C		Details: accumulation of cells with a 1C DNA content indicative of a G1 arrest or delay	[2]
HEL2	YDR266C	nonspecific - UPS	cell cycle progression: abnormal	systematic mutation set	large-scale survey	overexpression	S288C		Details: accumulation of cells with a 2C DNA content and an increased percentage of large-budded cells indicative of a G2 or M phase delay or arrest	[7]
SAN1	YDR143C	nonspecific - UPS	cell cycle progression: abnormal	systematic mutation set	large-scale survey	overexpression	S288C		Details: accumulation of cells with a 2C DNA content and an increased percentage of large-budded cells indicative of a G2 or M phase delay or arrest	[7]
SKP2	YNL311C	nonspecific - UPS	cell cycle progression in G1 phase: abnormal	classical genetics	classical genetics	overexpression	S288C		Details: see Table S8 for more details	[4]
CDC39	YCR093W	nonspecific- transcription	cell cycle progression: abnormal	systematic mutation set	large-scale survey	overexpression	S288C		Details: accumulation of cells with a 2C DNA content and an increased percentage of large-budded cells indicative of a G2 or M phase delay or arrest	[7]
CSE2	YNR010W	nonspecific- transcription	cell cycle progression in G1 phase: delayed	homozygous diploid, large-scale survey	large-scale survey	null	S288C		Details: cells accumulate with 1C DNA content (HTP flow cytometry) indicative of a G1 phase delay	[10]
BUD16	YEL029C	S - budding	cell cycle progression in G1 phase: increased duration	classical genetics	classical genetics	null	S288C			[36]
BUD3	YCL014W	S - budding	cell cycle progression in G2 phase: abnormal	classical genetics	classical genetics	overexpression	S288C		Details: see Table S8 for more details; shift towards 2C DNA content	[4]
BUD31	YCR063W	S - budding	cell cycle progression in G1 phase: delayed	classical genetics	classical genetics	null	S288C		Condition: permissive temperature: 23 deg C Details: only 30% of cells attained 2N DNA content even 6 h after release from pheromone arrest; by that time, ~55% of WT cells were in G2-M phase; Similar results observed at 37 deg C	[50]
BUD8	YLR353W	S - budding	cell cycle progression in G2 phase: abnormal	classical genetics	classical genetics	overexpression	S288C		Details: see Table S8 for more details; shift towards 2C DNA content	[4]
RFX1	YLR176C	S - checkpoint	cell cycle progression in G1 phase: delayed	homozygous diploid, large-scale survey	large-scale survey	null	S288C		Details: cells accumulate with 1C DNA content (HTP flow cytometry) indicative of a G1 phase delay	[10]
CLB5	YPR120C	S - cyclin	cell cycle progression in S phase: abnormal	classical genetics	classical genetics	overexpression	S288C		Details: see Table S8 for more details	[4]
CLB6	YGR109C	S - cyclin	cell cycle progression: abnormal	systematic mutation set	large-scale survey	overexpression	S288C		Details: accumulation of cells with a 2C DNA content and an increased percentage of large-budded cells indicative of a G2 or M phase delay or arrest	[7]
MGT1	YDL200C	S - DNA repair	cell cycle progression through the G1/S phase transition: arrested	classical genetics	classical genetics	null	S288C		Condition: elevated temperature: 36 deg C	[51]
MLH1	YMR167W	S - DNA repair	cell cycle progression in G2 phase: decreased duration	heterozygous diploid	classical genetics	null	S288C		Details: mutant cell population is depleted in G2 phase cells relative to a wild type population	[17]
MLH2	YLR035C	S - DNA repair	cell cycle progression in G1 phase: increased duration	homozygous diploid, systematic mutation set	large-scale survey	null	S288C		Details: percentage of G1 cells greater than two standard deviations (41.57%) above wild type when assayed by FACS	[3]
MMS1	YPR164W	S - DNA repair	cell cycle progression in G1 phase: decreased duration	homozygous diploid, systematic mutation set	large-scale survey	null	S288C		Details: percent of G1 cells less than two standard deviations (20.77%) below wild type when when assayed by FACS	[3]
MMS22	YLR320W	S - DNA repair	cell cycle progression through the G2/M phase transition: arrested	classical genetics	classical genetics	overexpression	S288C		Condition: upon recovery from DNA damage induced by MMS	[52]
MUS81	YDR386W	S - DNA repair	cell cycle progression in G1 phase: decreased duration	homozygous diploid	classical genetics	null	S288C		Details: mutant cell population is depleted in G1 phase cells relative to a wild type population	[17]
RAD1	YPL022W	S - DNA repair	cell cycle progression in G1 phase: decreased duration	homozygous diploid	classical genetics	null	S288C		Details: mutant cell population is depleted in G1 phase cells relative to a wild type population	[17]
RAD3	YER171W	S - DNA repair	cell cycle progression in S phase: abnormal	large-scale survey	large-scale survey	repressible	S288C		Details: accumulation of cells with a DNA content between 1C and 2C indicative of an S phase delay	[2]
RAD50	YNL250W	S - DNA repair	cell cycle progression in G1 phase: decreased duration	homozygous diploid, systematic mutation set	large-scale survey	null	S288C		Details: percent of G1 cells less than two standard deviations (20.77%) below wild type when when assayed by FACS	[3]
RAD54	YGL163C	S - DNA repair	cell cycle progression in G1 phase: decreased duration	heterozygous diploid	classical genetics	null	S288C		Details: mutant cell population is depleted in G1 phase cells relative to a wild type population	[17]
RAD57	YDR004W	S - DNA repair	cell cycle progression in G1 phase: decreased duration	homozygous diploid, systematic mutation set	large-scale survey	null	S288C		Details: percent of G1 cells less than two standard deviations (20.77%) below wild type when when assayed by FACS	[3]
RAD9	YDR217C	S - DNA repair	cell cycle progression in S phase: decreased duration	heterozygous diploid	classical genetics	null	S288C		Details: mutant cell population is depleted in S phase cells relative to a wild type population	[17]
RTT101	YJL047C	S - DNA repair	cell cycle progression in G1 phase: decreased duration	homozygous diploid, systematic mutation set	large-scale survey	null	S288C		Details: percent of G1 cells less than two standard deviations (20.77%) below wild type when when assayed by FACS	[3]
RTT109	YLL002W	S - DNA repair	cell cycle progression in G1 phase: decreased duration	homozygous diploid, systematic mutation set	large-scale survey	null	S288C		Details: percent of G1 cells less than two standard deviations (20.77%) below wild type when when assayed by FACS	[3]
SMC5	YOL034W	S - DNA repair	cell cycle progression in G1 phase: abnormal	large-scale survey	large-scale survey	repressible	S288C		Details: accumulation of cells with a 1C DNA content indicative of a G1 arrest or delay	[2]
SMC6	YLR383W	S - DNA repair	cell cycle progression in anaphase: delayed	classical genetics	classical genetics	conditional Allele: smc6-1	S288C		Condition: elevated temperature: 36 deg C Condition: pulsed with methyl methane sulfonate (MMS): 0.01% Condition: alpha factor block release Details: increased proportion of anaphase cells and defective generation of binucleate cells due to chromosome segregation defects	[53]
CDC21	YOR074C	S - replication	cell cycle progression in S phase: abnormal	large-scale survey	large-scale survey	repressible	S288C		Details: accumulation of cells with a DNA content between 1C and 2C indicative of an S phase delay	[2]
CDC45	YLR103C	S - replication	cell cycle progression in S phase: abnormal	large-scale survey	large-scale survey	repressible	S288C		Details: accumulation of cells with a DNA content between 1C and 2C indicative of an S phase delay	[2]
CDC6	YJL194W	S - replication	cell cycle progression in S phase: abnormal	large-scale survey	large-scale survey	repressible	S288C		Details: accumulation of cells with a DNA content between 1C and 2C indicative of an S phase delay	[2]
CDC7	YDL017W	S - replication	cell cycle progression through the G1/S phase transition: arrested	classical genetics	classical genetics	conditional Allele: cdc7-4	S288C		Condition: reciprocal shifts with alpha factor Condition: elevated temperature: 38 deg C	[54]
CDC8	YJR057W	S - replication	cell cycle progression in S phase: abnormal	large-scale survey	large-scale survey	repressible	S288C		Details: accumulation of cells with a DNA content between 1C and 2C indicative of an S phase delay	[2]
CDC9	YDL164C	S - replication	cell cycle progression in S phase: abnormal	large-scale survey	large-scale survey	repressible	S288C		Details: accumulation of cells with a DNA content between 1C and 2C indicative of an S phase delay	[2]
DBF4	YDR052C	S - replication	cell cycle progression in S phase: abnormal	large-scale survey	large-scale survey	repressible	S288C		Details: accumulation of cells with a DNA content between 1C and 2C indicative of an S phase delay	[2]
DPB11	YJL090C	S - replication	cell cycle progression in S phase: abnormal	large-scale survey	large-scale survey	repressible	S288C		Details: accumulation of cells with a DNA content between 1C and 2C indicative of an S phase delay	[2]
DPB2	YPR175W	S - replication	cell cycle progression in S phase: abnormal	large-scale survey	large-scale survey	repressible	S288C		Details: accumulation of cells with a DNA content between 1C and 2C indicative of an S phase delay	[2]
MCM10	YIL150C	S - replication	cell cycle progression in G2 phase: abnormal	classical genetics	classical genetics	overexpression	S288C		Details: see Table S8 for more details; shift towards 2C DNA content	[4]
MCM4	YPR019W	S - replication	cell cycle progression in G2 phase: abnormal	large-scale survey	large-scale survey	repressible	S288C		Details: accumulation of cells with a 2C DNA content indicative of a G2 phase delay or arrest	[2]
MCM5	YLR274W	S - replication	cell cycle progression in G2 phase: abnormal	large-scale survey	large-scale survey	repressible	S288C		Details: accumulation of cells with a 2C DNA content indicative of a G2 phase delay or arrest	[2]
MCM7	YBR202W	S - replication	cell cycle progression in S phase: abnormal	large-scale survey	large-scale survey	repressible	S288C		Details: accumulation of cells with a DNA content between 1C and 2C indicative of an S phase delay	[2]
MRC1	YCL061C	S - replication	cell cycle progression in S phase: increased duration	classical genetics	classical genetics	null	S288C			[55]
ORC1	YML065W	S - replication	cell cycle progression in G1 phase: abnormal	large-scale survey	large-scale survey	repressible	S288C		Details: accumulation of cells with a 1C DNA content indicative of a G1 arrest or delay	[2]
ORC4	YPR162C	S - replication	cell cycle progression in S phase: decreased	classical genetics	classical genetics	reduction of function Allele: orc4-Y232C Y232C; missense mutation in orthologous residue causes Meier-Gorlin syndrome in humans	S288C		Details: accumulation of large-budded cells (five-fold) and corresponding decrease in cells with small buds	[56]
ORC6	YHR118C	S - replication	cell cycle progression in S phase: arrested	classical genetics	classical genetics	repressible	S288C		Details: accumulation of cells with a DNA content between 1C and 2C	[57]
POL1	YNL102W	S - replication	cell cycle progression in S phase: abnormal	large-scale survey	large-scale survey	repressible	S288C		Details: accumulation of cells with a DNA content between 1C and 2C indicative of an S phase delay	[2]
POL12	YBL035C	S - replication	cell cycle progression in S phase: abnormal	large-scale survey	large-scale survey	repressible	S288C		Details: accumulation of cells with a DNA content between 1C and 2C indicative of an S phase delay	[2]
POL2	YNL262W	S - replication	cell cycle progression in S phase: abnormal	large-scale survey	large-scale survey	repressible	S288C		Details: accumulation of cells with a DNA content between 1C and 2C indicative of an S phase delay	[2]
POL30	YBR088C	S - replication	cell cycle progression in S phase: abnormal	large-scale survey	large-scale survey	repressible	S288C		Details: accumulation of cells with a DNA content between 1C and 2C indicative of an S phase delay	[2]
POL32	YJR043C	S - replication	cell cycle progression in S phase: abnormal	classical genetics	classical genetics	overexpression	S288C		Details: see Table S8 for more details	[4]
PRI2	YKL045W	S - replication	cell cycle progression in S phase: abnormal	large-scale survey	large-scale survey	repressible	S288C		Details: accumulation of cells with a DNA content between 1C and 2C indicative of an S phase delay	[2]
PSF1	YDR013W	S - replication	cell cycle progression in S phase: abnormal	large-scale survey	large-scale survey	repressible	S288C		Details: accumulation of cells with a DNA content between 1C and 2C indicative of an S phase delay	[2]
PSF2	YJL072C	S - replication	cell cycle progression in S phase: abnormal	large-scale survey	large-scale survey	repressible	S288C		Details: accumulation of cells with a DNA content between 1C and 2C indicative of an S phase delay	[2]
RFA1	YAR007C	S - replication	cell cycle progression in M phase: abnormal	classical genetics	classical genetics	overexpression	S288C		Details: delay or arrest with an increased proportion of large-budded cells with undivided nuclei, indicative of early-M phase	[7]
RFC1	YOR217W	S - replication	cell cycle progression in S phase: increased duration	classical genetics	classical genetics	conditional	S288C		Condition: reduced temperature: 14 deg C	[58]
RFC2	YJR068W	S - replication	cell cycle progression in G2 phase: abnormal	large-scale survey	large-scale survey	repressible	S288C		Details: accumulation of cells with a 2C DNA content indicative of a G2 phase delay or arrest	[2]
RFC4	YOL094C	S - replication	cell cycle progression in G2 phase: abnormal	large-scale survey	large-scale survey	repressible	S288C		Details: accumulation of cells with a 2C DNA content indicative of a G2 phase delay or arrest	[2]
RFC5	YBR087W	S - replication	cell cycle progression in G2 phase: abnormal	large-scale survey	large-scale survey	repressible	S288C		Details: accumulation of cells with a 2C DNA content indicative of a G2 phase delay or arrest	[2]
RMI1	YPL024W	S - replication	cell cycle progression through the G2/M phase transition: delayed	classical genetics	classical genetics	conditional Allele: rmi1-1 E69K	S288C		Condition: elevated temperature: 35 deg C	[59]
RNR1	YER070W	S - replication	cell cycle progression in S phase: increased duration	classical genetics	classical genetics	reduction of function Allele: rnr1C883A	S288C			[60]
RNR4	YGR180C	S - replication	cell cycle progression: abnormal	classical genetics	classical genetics	null	S288C		Details: delay in onset of mitosis relative to bud emergence: large fraction of cells have a bud and a single nucleus	[38]
RRM3	YHR031C	S - replication	cell cycle progression in S phase: abnormal	classical genetics	classical genetics	overexpression	S288C		Details: see Table S8 for more details	[4]
SLD2	YKL108W	S - replication	cell cycle progression in S phase: abnormal	large-scale survey	large-scale survey	repressible	S288C		Details: accumulation of cells with a DNA content between 1C and 2C indicative of an S phase delay	[2]
SLD5	YDR489W	S - replication	cell cycle progression in S phase: abnormal	large-scale survey	large-scale survey	repressible	S288C		Details: accumulation of cells with a DNA content between 1C and 2C indicative of an S phase delay	[2]
YTA7	YGR270W	S - replication	cell cycle progression in G1 phase: increased duration	homozygous diploid, systematic mutation set	large-scale survey	null	S288C		Details: percentage of G1 cells greater than two standard deviations (41.57%) above wild type when assayed by FACS	[3]
UBP15	YMR304W	S - UPS	cell cycle progression in G1 phase: increased duration	homozygous diploid, systematic mutation set	large-scale survey	null	S288C		Details: percentage of G1 cells greater than two standard deviations (41.57%) above wild type when assayed by FACS	[3]

## Sheet: cell cycle_s288c_mitosis
Gene	Gene Systematic Name	cell cycle phase	Phenotype	Experiment Type	Experiment Type Category	Mutant Information	Strain Background	Chemical	Details
HSL1	YKL101W	mitosis	cell cycle progression in G1 phase: decreased duration	homozygous diploid, systematic mutation set	large-scale survey	null	S288C		Details: percent of G1 cells less than two standard deviations (20.77%) below wild type when when assayed by FACS
SWE1	YJL187C	mitosis	cell cycle progression in G2 phase: arrested	classical genetics	classical genetics	overexpression	S288C		Details: arrest as single, uninuclear cells with bud-like protrusion and 2C DNA content
ACM1	YPL267W	mitosis - APC	cell cycle progression in S phase: increased duration	classical genetics	classical genetics	null	S288C		Condition: hydroxyurea block release
APC11	YDL008W	mitosis - APC	cell cycle progression through the G2/M phase transition: arrested	classical genetics	classical genetics	conditional Allele: apc11-13 S10R	S288C		Condition: elevated temperature: 37 deg C Details: arrest in G2/M as large-budded cells with short mitotic spindles
APC5	YOR249C	mitosis - APC	cell cycle progression through the G2/M phase transition: arrested	classical genetics	classical genetics	reduction of function Allele: apc5-CA two bp deleted in codon encoding Phe12, generating 18 additional nonspecific aa followed by a stop	S288C
APC9	YLR102C	mitosis - APC	cell cycle passage through the metaphase-anaphase transition: delayed	classical genetics	classical genetics	null	S288C		Details: accumulation of G2/M cells
CDC16	YKL022C	mitosis - APC	cell cycle progression in G2 phase: abnormal	large-scale survey	large-scale survey	repressible	S288C		Details: accumulation of cells with a 2C DNA content indicative of a G2 phase delay or arrest
CDC20	YGL116W	mitosis - APC	cell cycle progression in G2 phase: abnormal	large-scale survey	large-scale survey	repressible	S288C		Details: accumulation of cells with a 2C DNA content indicative of a G2 phase delay or arrest
CDC23	YHR166C	mitosis - APC	cell cycle progression in G2 phase: abnormal	large-scale survey	large-scale survey	repressible	S288C		Details: accumulation of cells with a 2C DNA content indicative of a G2 phase delay or arrest
CDC27	YBL084C	mitosis - APC	cell cycle progression in G2 phase: abnormal	large-scale survey	large-scale survey	repressible	S288C		Details: accumulation of cells with a 2C DNA content indicative of a G2 phase delay or arrest
DOC1	YGL240W	mitosis - APC	cell cycle passage through the metaphase-anaphase transition: delayed	classical genetics	classical genetics	null	S288C		Details: accumulation of G2/M cells
MND2	YIR025W	mitosis - APC	cell cycle passage through the metaphase-anaphase transition: delayed	classical genetics	classical genetics	null	S288C		Details: accumulation of G2/M cells
SWM1	YDR260C	mitosis - APC	cell cycle passage through the metaphase-anaphase transition: delayed	classical genetics	classical genetics	null	S288C		Details: accumulation of G2/M cells
CTF13	YMR094W	mitosis - cohesion	cell cycle progression in G1 phase: abnormal	large-scale survey	large-scale survey	repressible	S288C		Details: accumulation of cells with a 1C DNA content indicative of a G1 arrest or delay
CTF18	YMR078C	mitosis - cohesion	cell cycle progression in G1 phase: increased duration	homozygous diploid, systematic mutation set	large-scale survey	null	S288C		Details: percentage of G1 cells greater than two standard deviations (41.57%) above wild type when assayed by FACS
BRN1	YBL097W	mitosis - condensin	cell cycle progression in G2 phase: abnormal	classical genetics	classical genetics	overexpression	S288C		Details: see Table S8 for more details; shift towards 2C DNA content
SMC2	YFR031C	mitosis - condensin	cell cycle progression in S phase: decreased duration	heterozygous diploid	classical genetics	null	S288C		Details: mutant cell population is depleted in S phase cells relative to a wild type population
SMC4	YLR086W	mitosis - condensin	cell cycle progression in S phase: abnormal	large-scale survey	large-scale survey	repressible	S288C		Details: accumulation of cells with a DNA content between 1C and 2C indicative of an S phase delay
YCG1	YDR325W	mitosis - condensin	cell cycle progression in S phase: decreased duration	heterozygous diploid	classical genetics	null	S288C		Details: mutant cell population is depleted in S phase cells relative to a wild type population
CLB2	YPR119W	mitosis - cyclin	cell cycle progression in G1 phase: decreased duration	homozygous diploid, systematic mutation set	large-scale survey	null	S288C		Details: percent of G1 cells less than two standard deviations (20.77%) below wild type when when assayed by FACS
CLB3	YDL155W	mitosis - cyclin	cell cycle progression in G2 phase: abnormal	classical genetics	classical genetics	overexpression	S288C		Details: see Table S8 for more details; shift towards 2C DNA content
CLB4	YLR210W	mitosis - cyclin	cell cycle progression in G2 phase: abnormal	classical genetics	classical genetics	overexpression	S288C		Details: see Table S8 for more details; shift towards 2C DNA content
KIN3	YAR018C	mitosis - kinesin	cell cycle progression in G2 phase: abnormal	classical genetics	classical genetics	overexpression	S288C		Details: see Table S8 for more details; shift towards 2C DNA content
AME1	YBR211C	mitosis - kinetochore	cell cycle progression in G2 phase: abnormal	large-scale survey	large-scale survey	repressible	S288C		Details: accumulation of cells with a 2C DNA content indicative of a G2 phase delay or arrest
ASK1	YKL052C	mitosis - kinetochore	cell cycle progression: abnormal	systematic mutation set	large-scale survey	overexpression	S288C		Details: accumulation of cells with a 2C DNA content indicative of a G2 or M phase delay or arrest
BIK1	YCL029C	mitosis - kinetochore	cell cycle progression in G2 phase: abnormal	classical genetics	classical genetics	overexpression	S288C		Details: see Table S8 for more details; shift towards 2C DNA content
CBF1	YJR060W	mitosis - kinetochore	cell cycle progression: abnormal	systematic mutation set	large-scale survey	overexpression	S288C		Details: accumulation of cells with a 2C DNA content and an increased percentage of large-budded cells indicative of a G2 or M phase delay or arrest
DSN1	YIR010W	mitosis - kinetochore	cell cycle progression in G2 phase: abnormal	large-scale survey	large-scale survey	repressible	S288C		Details: accumulation of cells with a 2C DNA content indicative of a G2 phase delay or arrest
MCM21	YDR318W	mitosis - kinetochore	cell cycle progression in G1 phase: decreased duration	homozygous diploid, systematic mutation set	large-scale survey	null	S288C		Details: percent of G1 cells less than two standard deviations (20.77%) below wild type when when assayed by FACS
MIF2	YKL089W	mitosis - kinetochore	cell cycle progression: arrested	classical genetics	classical genetics	conditional Allele: mif2-3 P505L	S288C		Condition: elevated temperature: 37 deg C Details: arrest predominantly as large budded cells (75%) with replicated DNA; similar arrest observed with mif2-2, mif2-5 and mif2-6 alleles
NDC80	YIL144W	mitosis - kinetochore	cell cycle progression in G2 phase: abnormal	classical genetics	classical genetics	overexpression	S288C		Details: see Table S8 for more details; shift towards 2C DNA content
SGT1	YOR057W	mitosis - kinetochore	cell cycle progression in G1 phase: arrested	classical genetics	classical genetics	conditional Allele: sgt1-5 D220V,E364K	S288C		Condition: elevated temperature: 37 deg C Details: arrest with single DNA mass and unbudded or small budded morphology (prior to alpha factor arrest point)
YBP2	YGL060W	mitosis - kinetochore	cell cycle progression through the G2/M phase transition: delayed	classical genetics	classical genetics	null	S288C
BUB2	YMR055C	mitosis - MEN/FEAR	cell cycle progression in G1 phase: decreased duration	heterozygous diploid	classical genetics	null	S288C		Details: mutant cell population is depleted in G1 phase cells relative to a wild type population
CDC14	YFR028C	mitosis - MEN/FEAR	cell cycle progression in G2 phase: abnormal	large-scale survey	large-scale survey	repressible	S288C		Details: accumulation of cells with a 2C DNA content indicative of a G2 phase delay or arrest
CDC15	YAR019C	mitosis - MEN/FEAR	cell cycle progression in G2 phase: abnormal	large-scale survey	large-scale survey	repressible	S288C		Details: accumulation of cells with a 2C DNA content indicative of a G2 phase delay or arrest
CDC5	YMR001C	mitosis - MEN/FEAR	cell cycle progression in G2 phase: abnormal	classical genetics	classical genetics	overexpression	S288C		Details: see Table S8 for more details; shift towards 2C DNA content
DBF2	YGR092W	mitosis - MEN/FEAR	cell cycle progression in G2 phase: decreased duration	heterozygous diploid	classical genetics	null	S288C		Details: mutant cell population is depleted in G2 phase cells relative to a wild type population
DBF20	YPR111W	mitosis - MEN/FEAR	cell cycle progression in G2 phase: abnormal	classical genetics	classical genetics	overexpression	S288C		Details: see Table S8 for more details; shift towards 2C DNA content
SLK19	YOR195W	mitosis - MEN/FEAR	cell cycle progression: abnormal	systematic mutation set	large-scale survey	overexpression	S288C		Details: accumulation of cells with a 2C DNA content and an increased percentage of large-budded cells indicative of a G2 or M phase delay or arrest
AMN1	YBR158W	mitosis - mitotic exit	cell cycle progression in G2 phase: abnormal	classical genetics	classical genetics	overexpression	S288C		Details: see Table S8 for more details; shift towards 2C DNA content
KEL1	YHR158C	mitosis - mitotic exit	cell cycle progression in G1 phase: abnormal	classical genetics	classical genetics	overexpression	S288C		Details: see Table S8 for more details
KIN4	YOR233W	mitosis - mitotic exit	cell cycle progression in G2 phase: abnormal	classical genetics	classical genetics	overexpression	S288C		Details: see Table S8 for more details; shift towards 2C DNA content
PPH21	YDL134C	mitosis - PP2A	cell cycle progression in G1 phase: abnormal	classical genetics	classical genetics	overexpression	S288C		Details: see Table S8 for more details
PPH22	YDL188C	mitosis - PP2A	cell cycle progression in G1 phase: abnormal	classical genetics	classical genetics	overexpression	S288C		Details: see Table S8 for more details
BUB1	YGR188C	mitosis - SAC	cell cycle progression through the G2/M phase transition: abnormal	classical genetics	classical genetics	null Allele: bub1delta	S288C	10 ug/ml nocodazole	Details: FACS analysis indicates cells, unlike wild-type, do not arrest in response to nocodazole treatment
MAD1	YGL086W	mitosis - SAC	cell cycle progression in G1 phase: decreased duration	heterozygous diploid	classical genetics	null	S288C		Details: mutant cell population is depleted in G1 phase cells relative to a wild type population
MAD2	YJL030W	mitosis - SAC	cell cycle progression: abnormal	systematic mutation set	large-scale survey	overexpression	S288C		Details: accumulation of cells with a 2C DNA content and an increased percentage of large-budded cells indicative of a G2 or M phase delay or arrest
MPS1	YDL028C	mitosis - SAC	cell cycle progression in G2 phase: abnormal	classical genetics	classical genetics	overexpression	S288C		Details: see Table S8 for more details; shift towards 2C DNA content
BBP1	YPL255W	mitosis - SPB	cell cycle progression in G2 phase: abnormal	classical genetics	classical genetics	overexpression	S288C		Details: see Table S8 for more details; shift towards 2C DNA content
CDC31	YOR257W	mitosis - SPB	cell cycle progression through the G2/M phase transition: arrested	classical genetics	classical genetics	conditional	S288C		Condition: elevated temperature: 37 deg C Details: large-budded cells with one nucleus and a monopolar spindle
CNM67	YNL225C	mitosis - SPB	cell cycle progression in G2 phase: abnormal	classical genetics	classical genetics	overexpression	S288C		Details: see Table S8 for more details; shift towards 2C DNA content
KAR1	YNL188W	mitosis - SPB	cell cycle progression in G2 phase: abnormal	classical genetics	classical genetics	overexpression	S288C		Details: see Table S8 for more details; shift towards 2C DNA content
MPS2	YGL075C	mitosis - SPB	cell cycle progression in G2 phase: abnormal	classical genetics	classical genetics	overexpression	S288C		Details: see Table S8 for more details; shift towards 2C DNA content
SPC29	YPL124W	mitosis - SPB	cell cycle progression in G2 phase: abnormal	classical genetics	classical genetics	overexpression	S288C		Details: see Table S8 for more details; shift towards 2C DNA content
SPC42	YKL042W	mitosis - SPB	cell cycle progression in G2 phase: abnormal	classical genetics	classical genetics	overexpression	S288C		Details: see Table S8 for more details; shift towards 2C DNA content
SPC97	YHR172W	mitosis - SPB	cell cycle progression in G2 phase: abnormal	large-scale survey	large-scale survey	repressible	S288C		Details: accumulation of cells with a 2C DNA content indicative of a G2 phase delay or arrest
SPC98	YNL126W	mitosis - SPB	cell cycle progression in G2 phase: abnormal	classical genetics	classical genetics	overexpression	S288C		Details: see Table S8 for more details; shift towards 2C DNA content
ALK2	YBL009W	mitosis - spindle	cell cycle progression in G2 phase: abnormal	classical genetics	classical genetics	overexpression	S288C		Details: see Table S8 for more details; shift towards 2C DNA content
BIM1	YER016W	mitosis - spindle	cell cycle progression in G2 phase: abnormal	classical genetics	classical genetics	overexpression	S288C		Details: see Table S8 for more details; shift towards 2C DNA content
DMA2	YNL116W	mitosis - spindle	cell cycle progression in G1 phase: delayed	classical genetics	classical genetics	overexpression	S288C		Details: 0.4 hour extension in the length of the G1 phase
IRC15	YPL017C	mitosis - spindle	cell cycle progression in M phase: delayed	classical genetics	classical genetics	null	S288C		Details: large budded cells; preanaphase mitotic delay
KAR9	YPL269W	mitosis - spindle	cell cycle progression in M phase: delayed	classical genetics	classical genetics	null	S288C		Details: increased percentage of large budded cells (40%) compared to in wt (20%) cultures
KIP2	YPL155C	mitosis - spindle	cell cycle progression in G2 phase: abnormal	classical genetics	classical genetics	overexpression	S288C		Details: see Table S8 for more details; shift towards 2C DNA content
MYO2	YOR326W	mitosis - spindle	cell cycle progression in G1 phase: abnormal	large-scale survey	large-scale survey	repressible	S288C		Details: accumulation of cells with a 1C DNA content indicative of a G1 arrest or delay
NIP100	YPL174C	mitosis - spindle	cell cycle progression in G1 phase: increased duration	homozygous diploid, systematic mutation set	large-scale survey	null	S288C		Details: percentage of G1 cells greater than two standard deviations (41.57%) above wild type when assayed by FACS
PAC2	YER007W	mitosis - spindle	cell cycle progression in M phase: arrested	classical genetics	classical genetics	overexpression	S288C		Details: undivided nucleus is located in one cell body or in the bud neck
SHE1	YBL031W	mitosis - spindle	cell cycle progression in G2 phase: abnormal	classical genetics	classical genetics	overexpression	S288C		Details: see Table S8 for more details; shift towards 2C DNA content
TUB2	YFL037W	mitosis - spindle	cell cycle progression: abnormal	systematic mutation set	large-scale survey	overexpression	S288C		Details: accumulation of cells with a 2C DNA content and an increased percentage of large-budded cells indicative of a G2 or M phase delay or arrest
TUB4	YLR212C	mitosis - spindle	cell cycle progression in M phase: arrested	classical genetics	classical genetics	conditional Allele: tub4-1 Phe243Ser	S288C		Condition: elevated temperature: 37 deg C
FKH2	YNL068C	mitosis - TF	cell cycle progression through the G2/M phase transition: delayed	homozygous diploid, large-scale survey	large-scale survey	null	S288C		Details: cells accumulate with 2C DNA content (HTP flow cytometry) indicative of a G2/M phase delay
CDC28	YBR160W	multiple - CDK	cell cycle progression in metaphase: premature	classical genetics	classical genetics	unspecified Allele: cdc28-af T18A, Y19F; inhibitory phosphorylation sites mutated	S288C		Condition: alpha-factor block release Condition: heat shock: 39 deg C Details: early accumulation of metaphase spindles at mitotic entry
PHO81	YGR233C	multiple - CDK inhibitor	cell cycle progression in G1 phase: abnormal	classical genetics	classical genetics	overexpression	S288C		Details: see Table S8 for more details
CDC42	YLR229C	multiple - cell polarity	cell cycle progression in G1 phase: abnormal	large-scale survey	large-scale survey	repressible	S288C		Details: accumulation of cells with a 1C DNA content indicative of a G1 arrest or delay
GIC2	YDR309C	multiple - cell polarity	cell cycle progression in G2 phase: abnormal	classical genetics	classical genetics	overexpression	S288C		Details: see Table S8 for more details; shift towards 2C DNA content
MSI1	YBR195C	multiple - chromatin	cell cycle progression through the G2/M phase transition: delayed	homozygous diploid, large-scale survey	large-scale survey	null	S288C		Details: cells accumulate with 2C DNA content (HTP flow cytometry) indicative of a G2/M phase delay
MCD1	YDL003W	multiple - cohesin	cell cycle progression in G2 phase: abnormal	classical genetics	classical genetics	overexpression	S288C		Details: see Table S8 for more details; shift towards 2C DNA content
SMC3	YJL074C	multiple - cohesin	cell cycle progression in G1 phase: abnormal	large-scale survey	large-scale survey	repressible	S288C		Details: accumulation of cells with a 1C DNA content indicative of a G1 arrest or delay
SGS1	YMR190C	multiple - helicase	cell cycle progression in G2 phase: abnormal	classical genetics	classical genetics	overexpression	S288C		Details: see Table S8 for more details; shift towards 2C DNA content
RRD1	YIL153W	multiple - PP2A	cell cycle progression in G1 phase: decreased duration	classical genetics cells synchronized with alpha-factor, treated with rapamycin, washed and allowed to recover, then examined by FACS	classical genetics	null	S288C	0.1 ug/ml sirolimus	Details: sirolimus is rapamycin; rapamycin induced G1 delay is absent
FKH1	YIL131C	multiple - TF	cell cycle progression through the G2/M phase transition: delayed	homozygous diploid, large-scale survey	large-scale survey	null	S288C		Details: cells accumulate with 2C DNA content (HTP flow cytometry) indicative of a G2/M phase delay
HCM1	YCR065W	multiple - TF	cell cycle progression through the G2/M phase transition: delayed	homozygous diploid, large-scale survey	large-scale survey	null	S288C		Details: cells accumulate with 2C DNA content (HTP flow cytometry) indicative of a G2/M phase delay
SFP1	YLR403W	multiple - TF	cell cycle progression in G1 phase: delayed	homozygous diploid, large-scale survey	large-scale survey	null	S288C		Details: cells accumulate with 1C DNA content (HTP flow cytometry) indicative of a G1 phase delay
CDC48	YDL126C	multiple - UPS	cell cycle progression in G2 phase: abnormal	classical genetics	classical genetics	overexpression	S288C		Details: see Table S8 for more details; shift towards 2C DNA content
PRE1	YER012W	multiple - UPS	cell cycle progression in G2 phase: abnormal	large-scale survey	large-scale survey	repressible	S288C		Details: accumulation of cells with a 2C DNA content indicative of a G2 phase delay or arrest
RPN4	YDL020C	multiple - UPS	cell cycle progression through the G2/M phase transition: delayed	homozygous diploid, large-scale survey	large-scale survey	null	S288C		Details: cells accumulate with 2C DNA content (HTP flow cytometry) indicative of a G2/M phase delay
SHP1	YBL058W	multiple - UPS	cell cycle progression in G1 phase: decreased duration	homozygous diploid, systematic mutation set	large-scale survey	null	S288C		Details: percent of G1 cells less than two standard deviations (20.77%) below wild type when when assayed by FACS
SLX5	YDL013W	multiple - UPS	cell cycle progression in G1 phase: decreased duration	homozygous diploid, systematic mutation set	large-scale survey	null	S288C		Details: percent of G1 cells less than two standard deviations (20.77%) below wild type when when assayed by FACS
SLX8	YER116C	multiple - UPS	cell cycle progression in metaphase: delayed	classical genetics	classical genetics	null	S288C		Details: mitotic delay of 80 minutes as they progress through metaphase
SGS1	YMR190C	mutiple - helicase	cell cycle progression in G1 phase: decreased duration	homozygous diploid, systematic mutation set	large-scale survey	null	S288C		Details: percent of G1 cells less than two standard deviations (20.77%) below wild type when when assayed by FACS

## Sheet: mitotic exit genes
Gene	Systematic Name	Pathway	Description
APC1	YNL172W	APC	Largest subunit of the Anaphase-Promoting Complex/Cyclosome
APC2	YLR127C	APC	Subunit of the Anaphase-Promoting Complex/Cyclosome (APC/C)
CDC27	YBL084C	APC	Subunit of the Anaphase-Promoting Complex/Cyclosome (APC/C)
APC4	YDR118W	APC	Subunit of the Anaphase-Promoting Complex/Cyclosome (APC/C)
APC5	YOR249C	APC	Subunit of the Anaphase-Promoting Complex/Cyclosome (APC/C)
CDC16	YKL022C	APC	Subunit of the Anaphase-Promoting Complex/Cyclosome (APC/C)
CDC23	YHR166C	APC	Subunit of the Anaphase-Promoting Complex/Cyclosome (APC/C)
APC9	YLR102C	APC	Subunit of the Anaphase-Promoting Complex/Cyclosome (APC/C)
DOC1	YGL240W	APC	Subunit of the Anaphase-Promoting Complex/Cyclosome (APC/C)
APC11	YDL008W	APC	Catalytic core subunit, Anaphase-Promoting Complex/Cyclosome (APC/C)				e
SWM1	YDR260C	APC	Subunit of the Anaphase-Promoting Complex/Cyclosome (APC/C)
MND2	YIR025W	APC	Subunit of the Anaphase-Promoting Complex/Cyclosome (APC/C)
CDC20	YGL116W	APC	Activator of anaphase-promoting complex/cyclosome (APC/C)
PDS1	YDR113C	FEAR	Securin; inhibits anaphase by binding separin Esp1p; blocks cyclin destruction and mitotic exit
ESP1	YGR098C	FEAR	Separase/separin, a caspase-like cysteine protease; inhibits PP2A-Cdc55p to promote mitotic exit
ZDS1	YMR273C	FEAR	Protein with a role in regulating Swe1p-dependent polarized growth; involved in maintaining Cdc55p in the cytoplasm where it promotes mitotic entry; involved in mitotic exit through Cdc14p regulation
CDC55	YGL190C	FEAR	Regulatory subunit B of protein phosphatase 2A (PP2A); Zds1p/2p-dependent localization to cytoplasm promotes mitotic entry; localization to nucleus prevents mitotic exit
SLK19	YOR195W	FEAR	Kinetochore-associated protein; required for chromosome segregation and kinetochore clustering; required for normal segregation of chromosomes in meiosis and mitosis; component of the FEAR regulatory network
SPO12	YHR152W	FEAR	Nucleolar protein of unknown function; positive regulator of mitotic exit; involved in regulating release of Cdc14p from the nucleolus in early anaphase, may play similar role in meiosis; SPO12 has a paralog, BNS1, that arose from the whole genome duplication
BNS1	YGR230W	FEAR	Protein of unknown function; FEAR network component that partially overlaps the function of SPO12 in promoting Cdc14p release from the nucleolus during early mitotic anaphase and mitotic exit; overexpression partially suppresses the meiotic defect of spo12; BNS1 has a paralog, SPO12, that arose from the whole genome duplication
FOB1	YDR110W	FEAR	Nucleolar protein that binds the rDNA replication fork barrier site; required for replication fork blocking, recombinational hotspot activity, condensin recruitment to replication fork barrier (RFB), and rDNA repeat segregation; related to retroviral integrases
CDC5	YMR001C	FEAR/MEN	Polo-like kinase essential for mitotic cell cycle; controls targeting, activation of Rho1p at cell division site via Rho1p guanine nucleotide exchange factors; regulates shape of nucleus, expansion of nuclear envelope during mitosis; implicated in cell divisions in telomerase-negative strains through adaptation to DNA damage, which allows bypass of cell cycle arrest and contributes senescence-spe…
TEM1	YML064C	MEN	GTPase involved in initiation of Mitotic Exit Network (MEN); GTP-binding protein of the Ras superfamily; accumulates at daughter spindle pole body and activates MEN kinase cascade; controls actomyosin and septin dynamics during cytokinesis
BFA1	YJR053W	MEN	Subunit of a two-component GTPase-activating protein, Bfa1p-Bub2p; contributes to GAP activity, inactivating Tem1 by stimulating GTP hydrolysis following damage or misalignment of the mitotic spindle; functions as a guanine-nucleotide exchange inhibitor (GDI) for Tem1p; involved in multiple cell cycle checkpoint pathways that control mitotic exit; required when telomeres are damaged, but not for …
BUB2	YMR055C	MEN	Mitotic exit network regulator; forms GTPase-activating Bfa1p-Bub2p complex that binds Tem1p and spindle pole bodies, blocks cell cycle progression before anaphase in response to spindle and kinetochore damage
LTE1	YAL024C	MEN	Protein similar to GDP/GTP exchange factors; without detectable GEF activity; required for asymmetric localization of Bfa1p at daughter-directed spindle pole bodies and for mitotic exit at low temperatures
CDC15	YAR019C	MEN	Hippo-like kinase of the Mitotic Exit Network; promotes exit by activating the Dbf2p kinase; component of a non-canonical Hippo pathway with Sps1p required for prospore membrane closure, spindle disassembly and sustained release of Cdc14p during meiotic anaphase II; complexes with Sps1p and contributes to its phosphorylation; phosphorylates the RNAPII CTD during mitosis; localizes to the bud neck…
DBF2	YGR092W	MEN	Ser/Thr kinase involved in transcription and stress response; functions as part of a network of genes in exit from mitosis; localization is cell cycle regulated; activated by Cdc15p during the exit from mitosis; also plays a role in regulating the stability of SWI5 and CLB2 mRNAs; phosphorylates Chs2p to regulate primary septum formation and Hof1p to regulate cytokinesis; DBF2 has a paralog, DBF2…
DBF20	YPR111W	MEN	Ser/Thr kinase involved in late nuclear division; one of the mitotic exit network (MEN) proteins; necessary for the execution of cytokinesis; also plays a role in regulating the stability of SWI5 and CLB2 mRNAs; DBF20 has a paralog, DBF2, that arose from the whole genome duplication
MOB1	YIL106W	MEN	Component of the mitotic exit network; associates with and is required for the activation and Cdc15p-dependent phosphorylation of the Dbf2p kinase; required for cytokinesis and cell separation; component of the CCR4 transcriptional complex; relocalizes from cytoplasm to the nuclear periphery upon DNA replication stress
NET1	YJL076W	MEN	Core subunit of the RENT complex; involved in nucleolar silencing and telophase exit; stimulates transcription by RNA polymerase I and regulates nucleolar structure; NET1 has a paralog, TOF2, that arose from the whole genome duplication
CDC14	YFR028C	MEN	Protein phosphatase required for mitotic exit; required for rDNA segregation, cytokinesis, meiosis I spindle disassembly, environmental stress response; held in nucleolus by Cdc55p in early meiosis, liberated by FEAR and Mitotic Exit Network in anaphase, enabling it to effect a decrease in CDK/B-cyclin activity and mitotic exit; sequestered in metaphase II, released upon entry into anaphase II; h…

## Sheet: condensin genes
Gene	Systematic Name	Description
SMC2	YFR031C	Subunit of the condensin complex; condensin reorganizes chromosomes during both mitosis and meiosis; essential SMC chromosomal ATPase family member that forms a subcomplex with Smc2p that has ATP-hydrolyzing and DNA-binding activity, but other condensin subunits are required for chromatin binding; required for clustering of tRNA genes at the nucleolus
SMC4	YLR086W	Subunit of the condensin complex; condensin reorganizes chromosomes during both mitosis and meiosis; forms a subcomplex with Smc2p that has ATP-hydrolyzing and DNA-binding activity, but other condensin subunits are required for chromatin binding; required for tRNA gene clustering at the nucleolus; potential Cdc28p substrate
BRN1	YBL097W	Subunit of the condensin complex; required for chromosome condensation and for clustering of tRNA genes at the nucleolus; may influence multiple aspects of chromosome transmission
YCG1	YDR325W	Subunit of the condensin complex; required for establishment and maintenance of chromosome condensation, chromosome segregation and chromatin binding by the complex; required for tRNA genes clustering at the nucleolus; required for replication slow zone breakage following Mec1p inactivation; transcription is cell cycle regulated, peaking in mitosis and declining in G1; protein is constitutively d…
YCS4	YLR272C	Subunit of the condensin complex; required for establishment and maintenance of chromosome condensation, chromosome segregation, chromatin binding of condensin, tRNA gene clustering at the nucleolus, and silencing at the mating type locus; required for replication slow zone (RSZ) breakage following Mec1p inactivation

## Sheet: references
References
1. Moir D, Stewart SE, Osmond BC, Botstein D. COLD-SENSITIVE CELL-DIVISION-CYCLE MUTANTS OF YEAST: ISOLATION, PROPERTIES, AND PSEUDOREVERSION STUDIES. Genetics. 1982;100: 547–563. doi:10.1093/genetics/100.4.547
2. Yu L, Castillo LP, Mnaimneh S, Hughes TR, Brown GW. A Survey of Essential Gene Function in the Yeast Cell Division Cycle. Mol Biol Cell. 2006;17: 4736–4747. doi:10.1091/mbc.e06-04-0368
3. Hoose SA, Rawlings JA, Kelly MM, Leitch MC, Ababneh QO, Robles JP, et al. A Systematic Analysis of Cell Cycle Regulators in Yeast Reveals That Most Factors Act Independently of Cell Size to Control Initiation of Division. Kruger WD, editor. PLoS Genetics. 2012;8: e1002590. doi:10.1371/journal.pgen.1002590.g010
4. Sopko R, Huang D, Preston N, Chua G, Papp B, Kafadar K, et al. Mapping pathways and phenotypes by systematic gene overexpression. Molecular Cell. 2006;21: 319–330. doi:10.1016/j.molcel.2005.12.011
5. Lisa-Santamaría P, Jiménez A, Revuelta JL. The Protein Factor-arrest 11 (Far11) Is Essential for the Toxicity of Human Caspase-10 in Yeast and Participates in the Regulation of Autophagy and the DNA Damage Signaling*. J Biol Chem. 2012;287: 29636–29647. doi:10.1074/jbc.m112.344192
6. Delaney JR, Murakami CJ, Olsen B, Kennedy BK, Kaeberlein M. Quantitative evidence for early life fitness defects from 32 longevity-associated alleles in yeast. Cell Cycle. 2011;10: 156–165. doi:10.4161/cc.10.1.14457
7. Niu W, Li Z, Zhan W, Iyer VR, Marcotte EM. Mechanisms of cell cycle control revealed by a systematic and quantitative overexpression screen in S. cerevisiae. PLoS Genetics. 2008;4: e1000120. doi:10.1371/journal.pgen.1000120
8. Connelly C, Hieter P. Budding Yeast SKP1 Encodes an Evolutionarily Conserved Kinetochore Protein Required for Cell Cycle Progression. Cell. 1996;86: 275–285. doi:10.1016/s0092-8674(00)80099-9
9. Oshiro S, Takagi H. The transcriptional activator Pog1 controls cell cycle, and its phosphorylated form is downregulated by the ubiquitin ligase Dma2 in Saccharomyces cerevisiae. Fems Yeast Res. 2014;14: 1015–1027. doi:10.1111/1567-1364.12190
10. White MA, Riles L, Cohen BA. A systematic screen for transcriptional regulators of the yeast cell cycle. Genetics. 2009;181: 435–446. doi:10.1534/genetics.108.098145
11. Chiu J, Tactacan CM, Tan S-X, Lin RCY, Wouters MA, Dawes IW. Cell Cycle Sensing of Oxidative Stress in Saccharomyces cerevisiae by Oxidation of a Specific Cysteine Residue in the Transcription Factor Swi6p*. J Biol Chem. 2011;286: 5204–5214. doi:10.1074/jbc.m110.172973
12. Booher RN, Deshaies RJ, Kirschner MW. Properties of Saccharomyces cerevisiae wee1 and its differential regulation of p34CDC28 in response to G1 and G2 cyclins. Embo J. 1993;12: 3417–3426. doi:10.1002/j.1460-2075.1993.tb06016.x
13. Dial JM, Petrotchenko EV, Borchers CH. Inhibition of APCCdh1 Activity by Cdh1/Acm1/Bmh1 Ternary Complex Formation*. J Biol Chem. 2007;282: 5237–5248. doi:10.1074/jbc.m606589200
14. Leverson JD, Joazeiro CAP, Page AM, Huang H, Hieter P, Hunter T. The APC11 RING-H2 Finger Mediates E2-Dependent Ubiquitination. Mol Biol Cell. 2000;11: 2315–2325. doi:10.1091/mbc.11.7.2315
15. Harkness TAA, Davies GF, Ramaswamy V, Arnason TG. The Ubiquitin-Dependent Targeting Pathway in Saccharomyces cerevisiae Plays a Critical Role in Multiple Chromatin Assembly Regulatory Steps. Genetics. 2002;162: 615–632. doi:10.1093/genetics/162.2.615
16. Hall MC, Torres MP, Schroeder GK, Borchers CH. Mnd2 and Swm1 Are Core Subunits of the Saccharomyces cerevisiae Anaphase-promoting Complex*. J Biol Chem. 2003;278: 16698–16705. doi:10.1074/jbc.m213109200
17. Clare M de, Oliver SG. Copy-number variation of cancer-gene orthologs is sufficient to induce cancer-like symptoms in Saccharomyces cerevisiae. Bmc Biol. 2013;11: 24. doi:10.1186/1741-7007-11-24
18. Brown MT, Goetsch L, Hartwell LH. MIF2 is required for mitotic spindle integrity during anaphase spindle elongation in Saccharomyces cerevisiae. J Cell Biology. 1993;123: 387–403. doi:10.1083/jcb.123.2.387
19. Kitagawa K, Skowyra D, Elledge SJ, Harper JW, Hieter P. SGT1 Encodes an Essential Component of the Yeast Kinetochore Assembly Pathway and a Novel Subunit of the SCF Ubiquitin Ligase Complex. Mol Cell. 1999;4: 21–33. doi:10.1016/s1097-2765(00)80184-7
20. Ohkuni K, Abdulle R, Tong AHY, Boone C, Kitagawa K. Ybp2 Associates with the Central Kinetochore of Saccharomyces cerevisiae and Mediates Proper Mitotic Progression. Plos One. 2008;3: e1617. doi:10.1371/journal.pone.0001617
21. Goto GH, Mishra A, Abdulle R, Slaughter CA, Kitagawa K. Bub1-Mediated Adaptation of the Spindle Checkpoint. Plos Genet. 2011;7: e1001282. doi:10.1371/journal.pgen.1001282
22. Ivanovska I, Rose MD. Fine Structure Analysis of the Yeast Centrin, Cdc31p, Identifies Residues Specific for Cell Morphology and Spindle Pole Body Duplication. Genetics. 2001;157: 503–518. doi:10.1093/genetics/157.2.503
23. Loring GL, Christensen KC, Gerber SA, Brenner C. Yeast Chfr homologs retard cell cycle at G 1 and G 2 /M via Ubc4 and Ubc13/Mms2-dependent ubiquitination. Cell Cycle. 2008;7: 96–105. doi:10.4161/cc.7.1.5113
24. Keyes BE, Burke DJ. Irc15 Is a Microtubule-Associated Protein that Regulates Microtubule Dynamics in Saccharomyces cerevisiae. Curr Biol. 2009;19: 472–478. doi:10.1016/j.cub.2009.01.068
25. Miller RK, Matheos D, Rose MD. The Cortical Localization of the Microtubule Orientation Protein, Kar9p, Is Dependent upon Actin and Proteins Required for Polarization. J Cell Biology. 1999;144: 963–975. doi:10.1083/jcb.144.5.963
26. Spang A, Geissler S, Grein K, Schiebel E. gamma-Tubulin-like Tub4p of Saccharomyces cerevisiae is associated with the spindle pole body substructures that organize microtubules and is required for mitotic spindle formation. J Cell Biology. 1996;134: 429–441. doi:10.1083/jcb.134.2.429
27. Kanshin E, Kubiniok P, Thattikota Y, D’Amours D, Thibault P. Phosphoproteome dynamics of Saccharomyces cerevisiae under heat shock and cold stress. Mol Syst Biol. 2015;11: 813. doi:10.15252/msb.20156170
28. Marrakchi R, Chouchani C, Cherif M, Boudabbous A, Ramotar D. The isomerase Rrd1 mediates rapid loss of the Sgs1 helicase in response to rapamycin. Biochem Cell Biol. 2011;89: 332–340. doi:10.1139/o11-006
29. Pasch LAL van de, Miles AJ, Nijenhuis W, Brabers NACH, Leenen D van, Lijnzaad P, et al. Centromere Binding and a Conserved Role in Chromosome Stability for SUMO-Dependent Ubiquitin Ligases. Plos One. 2013;8: e65628. doi:10.1371/journal.pone.0065628
30. Sun GH, Hirata A, Ohya Y, Anraku Y. Mutations in yeast calmodulin cause defects in spindle pole body functions and nuclear integrity. J Cell Biology. 1992;119: 1625–1639. doi:10.1083/jcb.119.6.1625
31. Stirling PC, Bloom MS, Solanki-Patil T, Smith S, Sipahimalani P, Li Z, et al. The Complete Spectrum of Yeast Chromosome Instability Genes Identifies Candidate CIN Cancer Genes and Functional Roles for ASTRA Complex Components. Plos Genet. 2011;7: e1002057. doi:10.1371/journal.pgen.1002057
32. Lee REC, Puente LG, Kærn M, Megeney LA. A Non-Death Role of the Yeast Metacaspase: Yca1p Alters Cell Cycle Dynamics. Plos One. 2008;3: e2956. doi:10.1371/journal.pone.0002956
33. Bialek‐Wyrzykowska U, Bauer BE, Wagner W, Kohlwein SD, Schweyen RJ, Ragnini A. Low levels of Ypt protein prenylation cause vesicle polarization defects and thermosensitive growth that can be suppressed by genes involved in cell wall maintenance. Mol Microbiol. 2000;35: 1295–1311. doi:10.1046/j.1365-2958.2000.01782.x
34. Alonso B, Chaussinand G, Armengaud J, Godon C. A role for GPN-loop GTPase yGPN1 in sister chromatid cohesion. Cell Cycle. 2011;10: 1828–1837. doi:10.4161/cc.10.11.15763
35. Dungrawala H, Hua H, Wright J, Abraham L, Kasemsri T, McDowell A, et al. Identification of new cell size control genes in S. cerevisiae. Cell Div. 2012;7: 24. doi:10.1186/1747-1028-7-24
36. Kanellis P, Gagliardi M, Banath JP, Szilard RK, Nakada S, Galicia S, et al. A Screen for Suppressors of Gross Chromosomal Rearrangements Identifies a Conserved Role for PLP in Preventing DNA Lesions. Plos Genet. 2007;3: e134. doi:10.1371/journal.pgen.0030134
37. Zettel MF, Garza LR, Cass AM, Myhre RA, Haizlip LA, Osadebe SN, et al. The budding index of Saccharomyces cerevisiae deletion strains identifies genes important for cell cycle progression. Fems Microbiol Lett. 2003;223: 253–258. doi:10.1016/s0378-1097(03)00384-7
38. Watanabe M, Watanabe D, Nogami S, Morishita S, Ohya Y. Comprehensive and quantitative analysis of yeast deletion mutants defective in apical and isotropic bud growth. Curr Genet. 2009;55: 365–380. doi:10.1007/s00294-009-0251-0
39. Segev N, Botstein D. The ras-like yeast YPT1 gene is itself essential for growth, sporulation, and starvation response. Mol Cell Biol. 1987;7: 2367–2377. doi:10.1128/mcb.7.7.2367
40. McClellan AJ, Xia Y, Deutschbauer AM, Davis RW, Gerstein M, Frydman J. Diverse Cellular Functions of the Hsp90 Molecular Chaperone Uncovered Using Systems Approaches. Cell. 2007;131: 121–135. doi:10.1016/j.cell.2007.07.036
41. Morrison AJ, Kim J-A, Person MD, Highland J, Xiao J, Wehr TS, et al. Mec1/Tel1 Phosphorylation of the INO80 Chromatin Remodeling Complex Influences DNA Damage Checkpoint Responses. Cell. 2007;130: 499–511. doi:10.1016/j.cell.2007.06.010
42. Lim CR, Kimata Y, Ohdate H, Kokubo T, Kikuchi N, Horigome T, et al. The Saccharomyces cerevisiae RuvB-like Protein, Tih2p, Is Required for Cell Cycle Progression and RNA Polymerase II-directed Transcription*. J Biol Chem. 2000;275: 22409–22417. doi:10.1074/jbc.m001031200
43. Sikdar N, Banerjee S, Zhang H, Smith S, Myung K. Spt2p Defines a New Transcription-Dependent Gross Chromosomal Rearrangement Pathway. Plos Genet. 2008;4: e1000290. doi:10.1371/journal.pgen.1000290
44. Schuldiner O, Eden A, Ben-Yosef T, Yanuka O, Simchen G, Benvenisty N. ECA39, a conserved gene regulated by c-Myc in mice, is involved in G1/S cell cycle regulation in yeast. Proc National Acad Sci. 1996;93: 7143–7148. doi:10.1073/pnas.93.14.7143
45. Bernstein KA, Baserga SJ. The Small Subunit Processome Is Required for Cell Cycle Progression at G1. Mol Biol Cell. 2004;15: 5038–5046. doi:10.1091/mbc.e04-06-0515
46. Wood LC, Ashby MN, Grunfeld C, Feingold KR. Cloning of Murine Translation Initiation Factor 6 and Functional Analysis of the Homologous Sequence YPR016c in Saccharomyces cerevisiae *. J Biol Chem. 1999;274: 11653–11659. doi:10.1074/jbc.274.17.11653
47. Grandin N, Damon C, Charbonneau M. Ten1 functions in telomere end protection and length regulation in association with Stn1 and Cdc13. Embo J. 2001;20: 1173–1183. doi:10.1093/emboj/20.5.1173
48. Ghavidel A, Kislinger T, Pogoutse O, Sopko R, Jurisica I, Emili A. Impaired tRNA Nuclear Export Links DNA Damage and Cell-Cycle Checkpoint. Cell. 2007;131: 915–926. doi:10.1016/j.cell.2007.09.042
49. Apone LM, Virbasius CM, Reese JC, Green MR. Yeast TAF(II)90 is required for cell-cycle progression through G2/M but not for general transcription activation. Gene Dev. 1996;10: 2368–2380. doi:10.1101/gad.10.18.2368
50. Saha D, Banerjee S, Bashir S, Vijayraghavan U. Context dependent splicing functions of Bud31/Ycr063w define its role in budding and cell cycle progression. Biochem Bioph Res Co. 2012;424: 579–585. doi:10.1016/j.bbrc.2012.06.156
51. Paulovich AG, Margulies RU, Garvik BM, Hartwell LH. RAD9 , RAD17 , and RAD24 Are Required for S Phase Regulation in Saccharomyces cerevisiae in Response to DNA Damage. Genetics. 1997;145: 45–62. doi:10.1093/genetics/145.1.45
52. Ben-Aroya S, Agmon N, Yuen K, Kwok T, McManus K, Kupiec M, et al. Proteasome Nuclear Activity Affects Chromosome Stability by Controlling the Turnover of Mms22, a Protein Important for DNA Repair. Plos Genet. 2010;6: e1000852. doi:10.1371/journal.pgen.1000852
53. Bermúdez-López M, Ceschia A, Piccoli G de, Colomina N, Pasero P, Aragón L, et al. The Smc5/6 complex is required for dissolution of DNA-mediated sister chromatid linkages. Nucleic Acids Res. 2010;38: 6502–6512. doi:10.1093/nar/gkq546
54. Hereford LM, Hartwell LH. Sequential gene function in the initiation of Saccharomyces cerevisiae DNA synthesis. J Mol Biol. 1974;84: 445–461. doi:10.1016/0022-2836(74)90451-3
55. Lou H, Komata M, Katou Y, Guan Z, Reis CC, Budd M, et al. Mrc1 and DNA Polymerase ɛ Function Together in Linking DNA Replication and the S Phase Checkpoint. Mol Cell. 2008;32: 106–117. doi:10.1016/j.molcel.2008.08.020
56. Guernsey DL, Matsuoka M, Jiang H, Evans S, Macgillivray C, Nightingale M, et al. Mutations in origin recognition complex gene ORC4 cause Meier-Gorlin syndrome. Nat Genet. 2011;43: 360–364. doi:10.1038/ng.777
57. Semple JW, Da‐Silva LF, Jervis EJ, Ah‐Kee J, Al‐Attar H, Kummer L, et al. An essential role for Orc6 in DNA replication through maintenance of pre‐replicative complexes. Embo J. 2006;25: 5150–5158. doi:10.1038/sj.emboj.7601391
58. McAlear MA, Tuffo KM, Holm C. The Large Subunit of Replication Factor C (Rfclp/Cdc44p) Is Required for DNA Replication and DNA Repair in Saccharomyces cerevisiae. Genetics. 1996;142: 65–78. doi:10.1093/genetics/142.1.65
59. Ashton TM, Mankouri HW, Heidenblut A, McHugh PJ, Hickson ID. Pathways for Holliday Junction Processing during Homologous Recombination in Saccharomyces cerevisiae. Mol Cell Biol. 2011;31: 1921–1933. doi:10.1128/mcb.01130-10
60. Camier S, Ma E, Leroy C, Pruvost A, Toledano M, Marsolier-Kergoat M-C. Visualization of ribonucleotide reductase catalytic oxidation establishes thioredoxins as its major reductants in yeast. Free Radical Bio Med. 2007;42: 1008–1016. doi:10.1016/j.freeradbiomed.2006.12.027
