# Supplementary material for: Repression of essential cell cycle genes increases cellular fitness
Source: PLoS Genet. 2022 Aug 29;18(8):e1010349. doi: 10.1371/journal.pgen.1010349 (PMC9462756; doi:10.1371/journal.pgen.1010349)
Supplement: S5 Dataset — (XLSX) [file pgen.1010349.s016.xlsx]

## Sheet: information
Information
*This file contains processed RNAseq data from strains constitutively expressing Yhp1/Yhp1 phosphomutants or deletions. Data from single and double mutant strains are included.
*In an effort not to exclude any real target genes, genes are considered signficantly changed if they have an adjusted p-value of < 0.1, regardless of the log2 fold change value.
sheet name	description
DP_down_DD_up	log2 fold change values (compared to WT) for 16 genes that are significantly downregulated in yhp1-13A yox1-9A and upregulated in yhp1∆ yox1∆
double_PM_downregulated	log2 fold change values (compared to WT) and adjusted p-values for all genes significantly downregulated in yhp1-13A yox1-9A
double_del_upregulated	log2 fold change values (compared to WT) and adjusted p-values for all genes significantly upregulated in yhp1∆ yox1∆
PM_all_data	log2 fold change values (compared to WT) and adjusted p-values for all genes in yhp1-13A yox1-9A and single mutant strains
del_all_data	log2 fold change values (compared to WT) and adjusted p-values for all genes in yhp1∆ yox1∆ and single deletion strains
all_targets	log2 fold change values (compared to WT) for all target genes, which are defined as genes that are significantly changed (p<0.05) upon constitutive overexpression of Yox1, Yhp1, or either phosphomutant protein.

## Sheet: DP_down_DD_up
ORF	gene_name	yhp1-13A	yox1-9A	yhp1-13A yox1-9A	yhp1∆	yox1∆	yhpx1∆ yox1∆
YGR092W	DBF2	-0.0458883	-0.0364573	-0.525085	-7.91396e-05	0.458387	0.934414
YBL023C	MCM2	-0.0217348	-0.0352519	-0.273523	0.000291323	0.132533	0.468925
YLR274W	MCM5	-0.0222817	-0.541199	-0.481475	-0.000264707	0.586361	0.675162
YBR202W	MCM7	-0.0220322	-0.392356	-0.468941	-2.86896e-05	0.594323	0.538048
YAR018C	KIN3	-0.612993	-0.351628	-0.837724	0.000434079	-0.00175086	0.944106
YLR254C	NDL1	-0.0288905	-0.0768317	-0.373531	3.65085e-05	-0.000761576	0.866188
YJR005C-A	LSO1	-0.00449087	-0.0557562	-1.38712	8.24457e-05	0.00999075	1.15862
YBR054W	YRO2	-0.962717	-1.17022	-0.878534	0.0011949	0.0095665	0.871915
YER150W	SPI1	-0.0164766	-0.936448	-0.204757	-0.000325766	0.0296617	0.711971
YJL116C	NCA3	-0.0212692	-0.804358	-0.749944	0.000969149	0.410541	1.47831
YLR273C	PIG1	-0.0355233	-0.698435	-0.768576	0.000598416	0.744402	1.31233
YCR005C	CIT2	-0.163351	0.0169584	-0.218285	-0.000356679	0.769756	0.449339
YJL079C	PRY1	-0.0154017	-0.837164	-0.750074	0.286343	0.793439	2.14616
YNL160W	YGP1	-0.0244106	-0.818707	-1.12768	0.000159951	0.00190561	0.607422
YPR036W-A	SPO24	-0.0151847	0.0679285	-0.217418	2.39123e-06	0.537643	0.4689

## Sheet: double_PM_downregulated
ORF	gene_name	yhp1PM_vs_WT.log2FC	yhp1PM_vs_WT.padj	yox1PM_vs_WT.log2FC	yox1PM_vs_WT.padj	doublePM_vs_WT.log2FC	doublePM_vs_WT.padj
YDR210W-B	YDR210W-B	-3.9566	1.41049e-05	-5.32124	7.71325e-07	-5.5398	4.40429e-06
YJR005C-A	LSO1	-0.00449087	0.82466	-0.0557562	0.512013	-1.38712	0.000280165
YNL160W	YGP1	-0.0244106	0.738259	-0.818707	0.00596906	-1.12768	0.000543016
YFL014W	HSP12	-0.785011	7.62318e-05	-0.702005	5.48712e-05	-1.08843	4.83827e-10
YGR243W	MPC3	-0.576942	0.016207	-0.142227	0.201552	-1.07694	3.91067e-05
YFR053C	HXK1	-0.197677	0.0793215	-0.0159592	0.962581	-0.88503	1.08983e-06
YBR054W	YRO2	-0.962717	1.17708e-07	-1.17022	5.04511e-12	-0.878534	1.08983e-06
YAR018C	KIN3	-0.612993	0.000125247	-0.351628	0.0121019	-0.837724	1.97715e-09
YLR273C	PIG1	-0.0355233	0.738259	-0.698435	0.000124622	-0.768576	7.69926e-05
YJL079C	PRY1	-0.0154017	0.738259	-0.837164	0.00031559	-0.750074	0.00150736
YJL116C	NCA3	-0.0212692	0.738259	-0.804358	1.50949e-05	-0.749944	0.000149087
YPR002W	PDH1	-0.647385	0.000889477	-0.211873	0.0861935	-0.691424	7.69926e-05
YDR277C	MTH1	-0.040938	0.738259	-0.528662	0.00699852	-0.661017	0.00198171
YGR092W	DBF2	-0.0458883	0.738259	-0.0364573	0.709329	-0.525085	6.94373e-05
YMR032W	HOF1	-0.0364738	0.738259	-0.382748	0.00412039	-0.508003	7.69926e-05
YLR274W	MCM5	-0.0222817	0.738433	-0.541199	7.91279e-07	-0.481475	2.51141e-05
YBR202W	MCM7	-0.0220322	0.738433	-0.392356	0.000480702	-0.468941	1.38449e-05
YPL081W	RPS9A	-0.0469001	0.738259	0.0230299	0.882827	-0.455033	0.000154802
YLR346C	CIS1	-0.100331	0.282308	0.0122067	0.990649	-0.440524	0.0260539
YBR047W	FMP23	-0.0173229	0.738259	-0.0117202	0.991362	-0.427916	0.0212268
YFR032C	RRT5	-0.0214894	0.738259	-0.0344434	0.753923	-0.406175	0.00624808
YGR035C	YGR035C	-0.0279604	0.738259	-0.0105948	0.996284	-0.404858	0.0207857
YLR254C	NDL1	-0.0288905	0.738259	-0.0768317	0.371687	-0.373531	0.00295407
YMR251W	GTO3	0.00184364	0.95533	-0.0798635	0.393576	-0.371756	0.028392
YOL091W	SPO21	-0.0138552	0.738259	-0.0151103	0.964616	-0.367115	0.0277394
YKR076W	ECM4	-0.0316049	0.738259	-0.00723489	0.996284	-0.364205	0.00940928
YOR338W	YOR338W	-0.0228447	0.738259	-0.1857	0.114688	-0.280312	0.0223876
YBL023C	MCM2	-0.0217348	0.74168	-0.0352519	0.709329	-0.273523	0.00239256
YAL005C	SSA1	-0.0317632	0.738259	-0.00213757	0.996284	-0.269762	0.0120502
YGR230W	BNS1	-0.043329	0.738259	-0.409739	0.00539781	-0.264247	0.0160613
YGL116W	CDC20	-0.0580402	0.528994	-0.0295795	0.805821	-0.252258	0.00617169
YIL111W	COX5B	-0.0414391	0.738259	-0.0544833	0.517644	-0.24494	0.0187432
YOR339C	UBC11	-0.0182701	0.738259	-0.0448644	0.664403	-0.237825	0.0579101
YPL153C	RAD53	-0.169777	0.0679796	-0.0165385	0.962315	-0.225867	0.0287302
YLR136C	TIS11	0.000225571	0.992942	-0.010065	0.996284	-0.221622	0.0889635
YCR005C	CIT2	-0.163351	0.0979476	0.0169584	0.959636	-0.218285	0.0579101
YPR036W-A	SPO24	-0.0151847	0.738259	0.0679285	0.468552	-0.217418	0.0889635
YNL145W	MFA2	-0.0262107	0.738259	-0.0667316	0.418066	-0.211719	0.0400545
YLR223C	IFH1	-0.0278565	0.738259	-0.00947314	0.996284	-0.210977	0.0407483
YDR461W	MFA1	-0.0176927	0.738433	-0.577134	0.000209733	-0.207571	0.0579101
YER150W	SPI1	-0.0164766	0.738259	-0.936448	6.93529e-07	-0.204757	0.081787
YMR173W	DDR48	-0.079476	0.329408	-0.0522427	0.569189	-0.20287	0.083878
YHR152W	SPO12	-0.0182017	0.742546	-0.00483366	0.996284	-0.198424	0.0579101
YNL306W	MRPS18	-0.0317199	0.738259	-0.0224192	0.90801	-0.192882	0.0374031
YMR031C	EIS1	-0.0423428	0.738259	-0.19786	0.0797282	-0.19254	0.0620729
YNL231C	PDR16	-0.0349658	0.738259	0.00272606	0.996284	-0.188761	0.0627898
YKR099W	BAS1	-0.019327	0.757453	0.00214363	0.996284	-0.187455	0.0460426
YBR157C	ICS2	-0.0121031	0.786127	-0.0505385	0.569189	-0.187098	0.0889635
YPL265W	DIP5	-0.0469686	0.738259	-0.00607613	0.996284	-0.182578	0.0675907
YDR216W	ADR1	0.00195919	0.973387	-0.579806	7.53298e-05	-0.182319	0.0889635
YGL209W	MIG2	-0.0218441	0.738259	-0.0240591	0.872442	-0.181654	0.0889635

## Sheet: double_del_upregulated
ORF	gene_name	yhp1del_vs_WT.log2FC	yhp1del_vs_WT.padj	yox1del_vs_WT.log2FC	yox1del_vs_WT.padj	doubledel_vs_WT.log2FC	doubledel_vs_WT.padj
YJL079C	PRY1	0.286343	0.0205444	0.793439	1.16513e-07	2.14616	3.9076e-55
YGR092W	DBF2	-7.91396e-05	0.999997	0.458387	0.00013666	0.934414	4.19486e-21
YJL116C	NCA3	0.000969149	0.999997	0.410541	0.0287557	1.47831	2.12897e-20
YLR273C	PIG1	0.000598416	0.999997	0.744402	1.58822e-05	1.31233	1.37034e-17
YAR018C	KIN3	0.000434079	0.999997	-0.00175086	0.989799	0.944106	3.82268e-13
YHL026C	YHL026C	-0.000141159	0.999997	0.0143214	0.782335	0.783896	3.82268e-13
YKR013W	PRY2	0.00032509	0.999997	1.13397	1.80928e-32	0.706963	3.02064e-12
YDR452W	PPN1	0.00577369	0.712856	0.0019655	0.982268	0.536271	2.42113e-08
YKR042W	UTH1	0.0016656	0.999997	0.428912	0.00436762	0.657088	3.72875e-07
YDR191W	HST4	-0.000784899	0.999997	0.110673	0.25921	0.808315	4.69785e-06
YEL077C	YEL077C	0.000339969	0.999997	0.57488	0.00564328	0.851307	6.92952e-06
YLR274W	MCM5	-0.000264707	0.999997	0.586361	0.000212767	0.675162	8.59436e-06
YLR254C	NDL1	3.65085e-05	0.999997	-0.000761576	0.996123	0.866188	3.75818e-05
YPR019W	MCM4	7.88961e-05	0.999997	0.546045	2.6305e-06	0.493795	4.64621e-05
YOR066W	MSA1	0.000209062	0.999997	0.546195	0.000212767	0.586074	5.20051e-05
YNL146W	YNL146W	0.000236569	0.999997	0.203195	0.15572	0.847447	5.20051e-05
YKR077W	MSA2	7.14649e-05	0.999997	1.05197	1.22951e-09	0.752275	9.26646e-05
YJR005C-A	LSO1	8.24457e-05	0.999997	0.00999075	0.979433	1.15862	0.000308876
YEL040W	UTR2	-8.0779e-05	0.999997	0.324337	0.0322479	0.537404	0.000308876
YOR229W	WTM2	2.3379e-05	0.999997	0.00263872	0.989799	0.527676	0.000596274
YEL032W	MCM3	-0.00047841	0.999997	0.321834	0.0203975	0.462572	0.000604799
YBR054W	YRO2	0.0011949	0.999997	0.0095665	0.976619	0.871915	0.00102817
YBL023C	MCM2	0.000291323	0.999997	0.132533	0.15735	0.468925	0.00121338
YBR202W	MCM7	-2.86896e-05	0.999997	0.594323	0.000202616	0.538048	0.0013406
YER150W	SPI1	-0.000325766	0.999997	0.0296617	0.782335	0.711971	0.00174573
YPR036W-A	SPO24	2.39123e-06	0.999997	0.537643	0.000175836	0.4689	0.00185569
YGL201C	MCM6	-0.000113727	0.999997	0.108798	0.140495	0.347801	0.00188226
YMR122W-A	YMR122W-A	0.000120837	0.999997	0.420083	0.000225657	0.371053	0.00188226
YGR189C	CRH1	3.43537e-05	0.999997	0.491191	6.71078e-05	0.40346	0.00202605
YNL160W	YGP1	0.000159951	0.999997	0.00190561	0.989799	0.607422	0.00202605
YCR005C	CIT2	-0.000356679	0.999997	0.769756	5.64425e-10	0.449339	0.00226315
YER111C	SWI4	0.000345794	0.999997	0.269954	0.0640829	0.49501	0.00275443
YNL042W	BOP3	-0.000334967	0.999997	0.00607465	0.976619	0.609088	0.00293851
YDR507C	GIN4	0.000457467	0.999997	0.245533	0.0745086	0.467546	0.00398165
tE(UUC)K	tE(UUC)K	-0.000111219	0.999997	1.17958	0.000359719	0.958391	0.00398165
YPR204W	YPR204W	0.00095887	0.999997	0.745609	0.00328353	0.723099	0.00471585
YMR317W	YMR317W	0.000289666	0.999997	0.406654	0.032595	0.503239	0.0112523
YDL227C	HO	0.000379972	0.999997	0.0194356	0.865949	0.528652	0.0120468
YEL041W	YEF1	0.000174014	0.999997	0.0836508	0.37876	0.528527	0.0126227
YHR023W	MYO1	0.000271706	0.999997	0.0164415	0.821438	0.388486	0.0126277
YBR071W	YBR071W	0.000337775	0.999997	0.572506	8.43216e-07	0.31325	0.0141488
YMR305C	SCW10	0.000311476	0.999997	0.561056	0.000204155	0.375049	0.0152179
YBR067C	TIP1	0.0003629	0.999997	0.0203608	0.734614	0.329255	0.0227294
YNL146C-A	YNL146C-A	7.65607e-06	0.999997	0.00537384	0.989799	0.501226	0.026899
YJL133C-A	YJL133C-A	-0.000330423	0.999997	0.699287	0.000176525	0.387548	0.030274
YMR304C-A	YMR304C-A	0.000127482	0.999997	0.386578	0.0556594	0.35129	0.0612623
YLR346C	CIS1	-3.1354e-05	0.999997	0.000713351	0.996123	0.349525	0.0639938
YBL113C	YBL113C	0.000127313	0.999997	0.0182833	0.861978	0.282388	0.0662479
YJL159W	HSP150	0.000447067	0.999997	0.0173329	0.762163	0.185368	0.0742182
YML119W	YML119W	0.000482153	0.999997	-0.00146574	0.989799	0.235918	0.0742182
YLL066C	YLL066C	6.85981e-05	0.999997	0.00615489	0.989799	0.331508	0.075955
YJR047C	ANB1	0.00121777	0.999997	0.000856	0.996123	0.225136	0.0851503
YBR200W	BEM1	-0.000126379	0.999997	0.0302831	0.458023	0.130031	0.0858851

## Sheet: PM_all_data
ORF	gene_name	yhp1_vs_WT.log2FC	yhp1_vs_WT.padj	yox1_vs_WT.log2FC	yox1_vs_WT.padj	double_vs_WT.log2FC	double_vs_WT.padj
15S_rRNA	15S_rRNA	0.00268791	#N/A	-0.006604	0.994739	-0.0018936	0.959233
21S_rRNA	21S_rRNA	0.00989108	#N/A	0.0021502	0.996284	-0.00261255	0.949942
YMR056C	AAC1	0.00116784	0.98266	0.010877	0.996284	0.0607931	0.580656
YBR085W	AAC3	-0.00218647	0.958058	0.00999802	0.996284	-0.0145355	0.923758
YJR155W	AAD10	-0.00382939	0.923688	0.00403761	0.996284	0.00701597	0.965279
YNL331C	AAD14	0.00331123	0.939684	0.00109442	0.996284	0.020775	0.889042
YOL165C	AAD15	-0.00196771	#N/A	-0.0678986	0.288517	-0.0115835	0.82885
YCR107W	AAD3	0.0144583	0.738433	-0.00643595	0.996284	0.0347056	0.774153
YDL243C	AAD4	0.00315572	0.932768	0.00995867	0.996284	0.0319694	0.797467
YFL056C	AAD6	-0.00278783	0.94519	-0.000566066	0.996284	-0.0485156	0.671422
YNL141W	AAH1	0.0203101	0.738259	0.00797472	0.996284	0.078438	0.485436
YHR047C	AAP1	0.0123713	0.810046	0.00803907	0.996284	0.0223711	0.886929
YBL074C	AAR2	-0.016827	0.738433	0.00368338	0.996284	-0.0605577	0.584426
YKL106W	AAT1	0.0128906	0.791231	0.0229043	0.882827	0.0434687	0.738844
YLR027C	AAT2	0.0122553	0.75681	0.0842019	0.372294	0.0651199	0.516008
YBR236C	ABD1	0.0125707	0.817393	0.0336415	0.739316	0.0406935	0.767514
YKL112W	ABF1	-0.021383	0.738259	-0.0230285	0.882827	-0.0974833	0.399408
YMR072W	ABF2	-0.00115607	0.986677	-0.0116776	0.996284	-0.0167746	0.921192
YJR108W	ABM1	0.0156839	0.738259	0.0114636	0.991362	0.0910257	0.383167
YCR088W	ABP1	-0.00267862	0.962525	-0.0233957	0.879885	-0.0535612	0.656496
YOR239W	ABP140	0.0114059	0.846757	-0.00627419	0.996284	0.0861289	0.454188
YNR033W	ABZ1	-0.00470092	0.93662	-0.00170362	0.996284	0.0371183	0.792065
YMR289W	ABZ2	-0.0107834	0.841519	0.00181418	0.996284	-0.0246939	0.873617
YER045C	ACA1	0.0162388	0.757453	0.0278109	0.824523	0.0886227	0.439816
YGR037C	ACB1	-0.00321127	0.962782	0.0404383	0.656796	-0.00299187	0.993132
YNR016C	ACC1	0.0396808	0.738259	0.0260941	0.853479	0.123899	0.297639
YLR131C	ACE2	0.00402966	0.936291	0.0167844	0.962191	0.0504662	0.687565
YLR144C	ACF2	0.0332917	0.738259	0.00638882	0.996284	0.0657006	0.586226
YJR083C	ACF4	-0.0138827	0.757453	-0.0136102	0.979211	-0.0255943	0.856003
YBL015W	ACH1	0.00693811	0.882601	-0.0117727	0.994739	0.0475287	0.698358
YDL203C	ACK1	0.000304777	0.994294	-0.00538663	0.996284	-0.0146074	0.931468
YDR161W	ACL4	0.00246751	0.972609	0.0131328	0.991362	0.00380703	0.989963
YPL267W	ACM1	-0.0140181	0.75681	0.00240372	0.996284	-0.0222026	0.873617
YLR304C	ACO1	-0.0246074	0.738259	0.119234	0.235795	-0.141089	0.215706
YJL200C	ACO2	0.0128782	0.821874	0.00480301	0.996284	0.0823062	0.473992
YKL192C	ACP1	0.0145477	0.738433	0.00606049	0.996284	0.0602311	0.561309
YAL054C	ACS1	0.0101994	0.826408	-0.00910035	0.996284	0.0459467	0.718012
YLR153C	ACS2	0.0196178	0.738433	0.416732	0.00156543	0.137351	0.238264
YFL039C	ACT1	0.0184349	0.738259	0.0256057	0.855086	0.0815042	0.435121
YDR448W	ADA2	-0.025899	0.738259	-0.026267	0.845301	-0.0891671	0.435264
YMR184W	ADD37	0.00507292	0.908161	0.00507814	0.996284	-0.00666729	0.970061
YKL206C	ADD66	0.0151828	0.763061	0.0332798	0.756176	0.0625065	0.598322
YAR015W	ADE1	0.0222431	0.738259	0.00686105	0.996284	0.147356	0.194335
YNL220W	ADE12	0.0415776	0.738259	0.250727	0.00934425	0.133595	0.221533
YLR359W	ADE13	0.0251881	0.738259	0.0850273	0.293176	0.130675	0.27026
YLR028C	ADE16	0.021899	0.757453	0.0269671	0.851375	0.00854811	0.959722
YMR120C	ADE17	0.0450649	0.738259	0.133495	0.184759	0.673313	1.38449e-05
YOR128C	ADE2	0.0218807	0.744653	0.0357116	0.709329	0.159915	0.121547
YGR204W	ADE3	0.0128798	0.757453	0.058331	0.535392	0.0696914	0.505715
YMR300C	ADE4	0.0161129	0.766748	0.0468592	0.565414	0.0212783	0.894057
YGL234W	ADE5,7	0.051371	0.612313	0.0506172	0.56083	0.281222	0.0115197
YGR061C	ADE6	0.0260172	0.738259	0.0534447	0.481131	0.103308	0.398636
YDR408C	ADE8	0.0127674	0.768629	0.00767196	0.996284	0.0863583	0.435121
YOL086C	ADH1	0.0142741	0.738433	0.0172725	0.955052	0.0626784	0.543936
YMR303C	ADH2	-0.000432225	0.991034	-0.00286688	0.996284	0.0061958	0.972309
YMR083W	ADH3	0.00271233	0.967574	-0.00633433	0.996284	0.00700081	0.970397
YGL256W	ADH4	0.0256958	0.738259	0.013088	0.991362	0.0737771	0.542089
YBR145W	ADH5	0.0203812	0.738433	0.0892527	0.299478	0.0495942	0.690316
YMR318C	ADH6	0.00409739	0.93967	0.0110154	0.996284	-0.023555	0.882746
YCR105W	ADH7	0.0177383	0.738259	0.00596646	0.996284	0.0394381	0.751459
YMR009W	ADI1	-0.00477558	0.882601	-0.00265966	0.996284	0.0131395	0.921848
YDR226W	ADK1	0.0172607	0.749114	0.0220282	0.902692	0.0659888	0.571046
YER170W	ADK2	-0.00352338	0.940142	-0.029124	0.808139	-0.0112465	0.947005
YJR105W	ADO1	0.0267549	0.738259	0.0314843	0.7788	0.122131	0.304222
YCR011C	ADP1	-0.0018821	0.982036	0.00171601	0.996284	0.0198033	0.906009
YDR216W	ADR1	0.00195919	0.973387	-0.579806	7.53298e-05	-0.182319	0.0889635
YCR010C	ADY2	-0.00480394	0.880637	0.000219591	0.999164	0.0651284	0.481858
YDL239C	ADY3	-0.0113621	0.757453	-0.0173732	0.955052	-0.0824673	0.418865
YLR227C	ADY4	0.00476353	0.919027	-0.00556205	0.996284	-0.0216452	0.888234
YMR064W	AEP1	-0.00888465	0.883672	-0.0112483	0.996284	-0.0151469	0.929898
YMR282C	AEP2	-0.00992796	0.852053	-0.0140026	0.986253	-0.0859517	0.454188
YPL005W	AEP3	-0.00979748	0.792677	-0.00924148	0.996284	-0.0606264	0.566027
YLR040C	AFB1	0.0141145	0.738433	0.0271947	0.842214	0.108604	0.335574
YEL052W	AFG1	0.0190435	0.744653	0.0339314	0.742056	0.0750712	0.526991
YLR397C	AFG2	0.0233522	0.738259	0.0152213	0.974534	0.0895599	0.439816
YER017C	AFG3	0.00634945	0.919636	0.00388688	0.996284	0.00647363	0.972314
YOR129C	AFI1	0.0273538	0.738259	0.017939	0.948021	0.121167	0.310214
YDR085C	AFR1	-0.00562094	0.882601	-2.20267e-05	0.999824	-6.52552e-06	0.999922
YGL071W	AFT1	-0.0049796	0.92532	0.00843295	0.996284	-0.0722332	0.548533
YPL202C	AFT2	-0.0168723	0.766748	0.00347342	0.996284	-0.118934	0.3341
YNR044W	AGA1	0.0111111	0.757453	-0.188164	0.126795	0.0517316	0.597431
YGL032C	AGA2	0.00788331	0.841866	-0.0744412	0.41065	0.0348725	0.782299
YPR021C	AGC1	-0.00473207	0.920219	-0.014472	0.974687	0.0449422	0.726472
YDR524C	AGE1	0.00390212	0.945202	0.0119515	0.996284	-0.0217932	0.890126
YIL044C	AGE2	-0.00739832	0.898994	0.00494122	0.996284	-0.00394519	0.98879
YCL025C	AGP1	-0.00664601	0.866911	-0.113485	0.261436	-0.0176016	0.90362
YBR132C	AGP2	-0.00409717	0.921404	-0.029863	0.805821	-0.090454	0.411817
YFL055W	AGP3	-0.00724502	0.843953	-2.88525e-05	0.999824	-0.00945377	0.948805
YFL030W	AGX1	0.0020628	0.955385	-0.00147663	0.996284	0.0318059	0.789529
YDR214W	AHA1	0.0114794	0.82002	0.0109702	0.996284	0.0276233	0.857488
YOR023C	AHC1	0.00672423	0.894864	-0.00112793	0.996284	0.031323	0.831748
YCR082W	AHC2	-0.00584159	0.917107	0.00755343	0.996284	-0.00555736	0.979012
YDL073W	AHK1	-0.0138276	0.757453	0.0033479	0.996284	-0.0486594	0.67357
YLR109W	AHP1	0.0129113	0.762638	0.0321603	0.7788	0.0177324	0.911641
Q0050	AI1	0.000174985	#N/A	-0.00371229	0.996284	-0.0013697	0.935845
Q0055	AI2	0.000375087	#N/A	0.000118524	0.996284	8.31343e-05	0.994686
YNR074C	AIF1	-0.00128147	0.983834	-0.014629	0.974534	-0.00892594	0.958354
YER087W	AIM10	-0.0115033	0.757453	-0.00947615	0.996284	-0.0538034	0.595024
YER093C-A	AIM11	0.0114545	0.757453	0.00391887	0.996284	0.0447342	0.67357
YGL160W	AIM14	-0.0183785	0.762688	-0.0118035	0.996284	-0.0049705	0.981653
YHL021C	AIM17	0.0248012	0.738259	0.00112269	0.996284	0.152993	0.170436
YHR198C	AIM18	0.0061787	0.887522	-0.000721798	0.996284	0.0231791	0.874844
YIL087C	AIM19	0.0101973	0.791684	0.00397559	0.996284	0.0701864	0.50773
YAL049C	AIM2	-0.00379245	0.944921	0.0283694	0.81259	-0.0289466	0.848036
YIL158W	AIM20	0.0220886	0.738259	0.00492535	0.996284	0.0525975	0.673292
YIR003W	AIM21	-0.0114045	0.814335	-0.0010314	0.996284	0.0289052	0.847098
YJL046W	AIM22	-0.0109156	0.792677	-0.00262506	0.996284	-0.031881	0.815444
YJL131C	AIM23	-0.0162377	0.738259	0.00116095	0.996284	-0.0606977	0.564564
YJR080C	AIM24	-0.0141719	0.792677	-0.00109254	0.996284	-0.0129912	0.940825
YJR100C	AIM25	-0.0127676	0.794091	-0.0181531	0.948428	-0.027894	0.85403
YKL037W	AIM26	0.0118422	0.738259	0.00294378	0.996284	0.0310856	0.636275
YKR074W	AIM29	0.000215091	0.995903	0.00242374	0.996284	0.00989786	0.956016
YBR108W	AIM3	0.00274483	0.947284	-0.00501899	0.996284	-0.00763516	0.963488
YML050W	AIM32	-0.00728732	0.845552	-0.019691	0.930035	-0.0500165	0.64179
YML087C	AIM33	-0.00946484	0.807436	-0.0118715	0.991362	0.00606622	0.972309
YMR003W	AIM34	-0.00115868	0.983834	-0.878762	7.174e-09	-0.00921491	0.956582
YMR157C	AIM36	0.0168096	0.757453	0.0141036	0.983334	0.0173273	0.91813
YOL053W	AIM39	-0.00745818	0.818869	-0.00432915	0.996284	-0.0518155	0.609382
YBR194W	AIM4	-0.00816537	0.82848	-0.0066242	0.996284	-0.0551033	0.614167
YOR215C	AIM41	-0.029521	0.738259	-0.00703197	0.996284	-0.104886	0.383135
YPL158C	AIM44	0.000100558	0.99704	-0.00252978	0.996284	-0.0324288	0.805926
YPR004C	AIM45	0.0167011	0.738433	-0.0231542	0.882827	0.0672418	0.559057
YHR199C	AIM46	0.0274596	0.738259	0.0230834	0.882827	0.0376172	0.787855
YDL237W	AIM6	0.011169	0.841866	0.0134283	0.990649	0.0399087	0.772525
YDR063W	AIM7	-0.0139382	0.813104	0.014542	0.990649	-0.0253312	0.869373
YER080W	AIM9	-0.0211481	0.757453	0.00162196	0.996284	-0.0411315	0.760416
YMR092C	AIP1	-0.00150423	0.983834	0.00398915	0.996284	0.0173528	0.918702
YIL079C	AIR1	-0.0105169	0.838897	-0.00103621	0.996284	-0.0535173	0.66491
YDL175C	AIR2	-0.0101651	0.817003	0.00323588	0.996284	-0.054999	0.640731
YBR059C	AKL1	-0.0193125	0.757453	0.0218989	0.916562	-0.0507219	0.689228
YDR264C	AKR1	0.0113847	0.807436	0.0179641	0.953072	-0.0068091	0.970664
YOR034C	AKR2	0.0249967	0.738259	0.00952522	0.996284	0.120144	0.328641
YOR335C	ALA1	0.01803	0.762638	0.0372138	0.692809	0.0490988	0.698869
YJL122W	ALB1	0.0018561	0.981644	-0.0066263	0.996284	-0.00790145	0.964058
YMR170C	ALD2	-0.0158075	0.748552	-0.0707217	0.418066	-0.0100068	0.950574
YMR169C	ALD3	-0.00390781	0.917107	-0.0234814	0.879885	-0.0124028	0.933508
YOR374W	ALD4	-0.0128021	0.757453	-0.0180341	0.947697	-0.0395868	0.751429
YER073W	ALD5	-0.00532447	0.899775	0.517502	0.00173547	-0.00269909	0.993574
YPL061W	ALD6	-0.00953547	0.738433	-0.0165021	0.956775	-0.0810084	0.373211
YOR175C	ALE1	0.000763905	0.99006	-0.0113674	0.996284	0.00279162	0.994577
YNL148C	ALF1	-0.0118605	0.792677	0.00375515	0.996284	-0.0244892	0.869373
YBR110W	ALG1	0.00544987	0.916825	-0.000372207	0.996593	0.00158361	0.994686
YNL048W	ALG11	0.0120379	0.846344	-0.0102186	0.996284	0.00168293	0.994686
YNR030W	ALG12	0.015348	0.757453	0.0379598	0.703858	0.0709988	0.546678
YGL047W	ALG13	0.00534834	0.91116	0.0268081	0.841448	-0.0100097	0.95346
YBR070C	ALG14	0.0121267	0.794091	0.0391014	0.694699	0.0522346	0.665338
YGL065C	ALG2	0.00666663	0.90869	-0.00637613	0.996284	0.0566483	0.64179
YBL082C	ALG3	0.0198285	0.757453	0.00540169	0.996284	0.0559792	0.647727
YPL227C	ALG5	-0.00758331	0.895687	0.011066	0.996284	0.0127058	0.941955
YOR002W	ALG6	0.0158974	0.742622	0.00841055	0.996284	0.0796601	0.468156
YBR243C	ALG7	0.0125721	0.786127	0.0101579	0.996284	0.0730925	0.528291
YOR067C	ALG8	0.0198543	0.757453	0.0186555	0.956775	0.0855286	0.454188
YNL219C	ALG9	0.0272845	0.738259	0.0166988	0.962581	0.0647179	0.590477
YGL021W	ALK1	0.00580277	0.910335	-0.0146081	0.974687	0.0415356	0.757248
YBL009W	ALK2	0.000629209	0.991034	-0.0230002	0.898369	0.0171	0.919484
YML086C	ALO1	0.0364938	0.738259	0.064243	0.369184	0.0811307	0.481858
YNL270C	ALP1	-0.00640719	0.810993	-0.100456	0.299478	-0.00908947	0.942306
YOL130W	ALR1	0.0121208	0.836159	0.0277182	0.827501	0.0424378	0.754781
YFL050C	ALR2	-0.00215299	0.968776	0.00297388	0.996284	-0.0360028	0.791968
YLR089C	ALT1	0.00701486	0.897764	0.0171094	0.962191	0.0112251	0.947889
YDR111C	ALT2	0.0349425	0.738259	0.189436	0.0688606	0.117568	0.34447
YKR021W	ALY1	0.00723152	0.901581	0.00502095	0.996284	0.0959944	0.411817
YJL084C	ALY2	0.00420517	0.931624	0.00101758	0.996284	-0.0511188	0.677531
YGR225W	AMA1	-0.00117912	0.951957	-0.0368901	0.692809	-0.0166923	0.831748
YML035C	AMD1	0.0145496	0.794419	0.0191947	0.947697	0.0397963	0.773261
YDR242W	AMD2	0.02866	0.738259	0.00417731	0.996284	0.0648183	0.57528
YBR211C	AME1	-0.0144978	0.787937	-0.0118837	0.996284	-0.0717277	0.552343
YOR378W	AMF1	0.00801408	0.813104	0.0180107	0.947697	0.0746292	0.460616
YBR158W	AMN1	0.00693029	0.8928	0.00611825	0.996284	-0.0287502	0.847252
YGL156W	AMS1	0.000129736	0.996506	0.00862351	0.996284	0.0129289	0.934462
YJR047C	ANB1	0.00169248	0.920219	0.0137635	0.962689	-0.00201602	0.985966
YEL036C	ANP1	-0.00179018	0.974946	0.0100391	0.996284	0.00494071	0.980206
YKL047W	ANR2	0.0134339	0.802873	0.0297404	0.80204	0.0537113	0.666244
YHR126C	ANS1	-0.00196803	#N/A	-0.00246958	0.996284	-0.00230164	0.964749
YPR128C	ANT1	0.0172872	0.75681	0.0153822	0.971799	0.081407	0.476445
YMR010W	ANY1	0.0108313	0.870984	0.038571	0.671897	0.0265312	0.862355
YPR180W	AOS1	-0.00620565	0.9073	-0.0011715	0.996284	-0.0169882	0.919484
YCL050C	APA1	0.0140906	0.779499	0.0228742	0.883415	0.0619071	0.602219
YDR530C	APA2	0.0148831	0.776177	0.0021347	0.996284	0.109885	0.366132
YNL172W	APC1	0.00705467	0.899775	0.0261391	0.84813	0.0642872	0.593132
YDL008W	APC11	0.00295123	0.956764	0.0100832	0.996284	0.0827678	0.471627
YLR127C	APC2	-0.00787681	0.882601	-0.000698248	0.996284	-0.0466716	0.716647
YDR118W	APC4	-0.000376744	0.991034	-0.000601119	0.996284	-0.00241314	0.994686
YOR249C	APC5	-0.0105377	0.800825	-0.0024321	0.996284	-0.0562484	0.622509
YLR102C	APC9	-0.00870506	0.811903	-0.00401622	0.996284	0.00166541	0.994686
YBR151W	APD1	0.0120852	0.852053	0.014504	0.990649	-0.00472984	0.982664
YKL103C	APE1	-0.0272286	0.738259	-0.00738082	0.996284	-0.0647257	0.584423
YKL157W	APE2	0.00368176	0.947284	0.00465626	0.996284	0.0398719	0.772525
YBR286W	APE3	0.0142172	0.757453	0.0174894	0.955052	0.0728126	0.514176
YHR113W	APE4	0.0100316	0.827288	0.0281608	0.82019	0.0626295	0.595024
YNL077W	APJ1	-0.00505112	0.923688	0.0138189	0.990649	-0.0988503	0.404329
YJR005W	APL1	0.0172258	0.762638	0.0111079	0.996284	0.0574894	0.636706
YKL135C	APL2	0.003592	0.958058	0.0091345	0.996284	0.00246687	0.994686
YBL037W	APL3	-0.00325157	0.95067	-0.0300648	0.797971	-0.0186696	0.913695
YPR029C	APL4	-0.0119307	0.807306	-0.00544407	0.996284	-0.0255128	0.868237
YPL195W	APL5	-0.0188576	0.738259	-0.00793379	0.996284	-0.0743683	0.507475
YGR261C	APL6	0.00634086	0.915207	7.71215e-05	0.999759	0.0326963	0.825831
YPL259C	APM1	0.00503585	0.920219	0.00634187	0.996284	-0.0121353	0.945757
YHL019C	APM2	-0.00859484	0.801329	-0.00474825	0.996284	-0.0329303	0.780543
YBR288C	APM3	-0.00409464	0.942474	0.0245647	0.868113	-0.0104701	0.95212
YOL062C	APM4	0.0158193	0.792677	0.0240939	0.879885	0.0014859	0.994686
YKL114C	APN1	-0.015097	0.757453	0.000444506	0.996284	-0.0381833	0.774153
YBL019W	APN2	-0.0237437	0.738259	-0.00946253	0.996284	-0.0303605	0.834918
YNL094W	APP1	-0.00290554	0.970656	0.0144745	0.990649	0.035222	0.799389
YIL040W	APQ12	0.00907205	0.880535	-0.0010305	0.996284	-0.0167097	0.921739
YLR170C	APS1	0.00293952	0.887326	-0.00447263	0.996284	0.0027442	0.982187
YJR058C	APS2	-0.00184424	0.981534	0.0031673	0.996284	-0.0251796	0.870913
YJL024C	APS3	0.00719839	0.899858	-0.00876237	0.996284	0.0336307	0.820334
YML022W	APT1	0.014784	0.74899	0.026626	0.842617	0.0898338	0.411817
YDR441C	APT2	0.0177131	0.757453	0.0184985	0.948021	0.0183797	0.914038
YNL065W	AQR1	0.00499708	0.883556	0.0045356	0.996284	-0.00900334	0.948295
YPR192W	AQY1	0.00793705	0.770397	-0.000875619	0.996284	0.0509085	0.5597
YLL052C	AQY2	0.00996019	0.738433	0.0065904	0.996284	0.0331842	0.683828
YFL054C	AQY3	-0.011513	0.792677	0.00851863	0.996284	0.0313722	0.82413
YBR149W	ARA1	0.0203114	0.738433	0.0316909	0.7788	0.0523353	0.67357
YMR041C	ARA2	-0.00644294	0.895837	0.00701617	0.996284	-0.0385003	0.77673
YER036C	ARB1	0.0212971	0.749975	0.0215319	0.917718	0.0521505	0.675956
YGL105W	ARC1	-0.0100843	0.870984	0.0163056	0.970589	0.011888	0.947005
YIL062C	ARC15	0.0114615	0.802873	0.00300829	0.996284	0.0482674	0.698358
YLR370C	ARC18	0.0109467	0.794828	-0.00514193	0.996284	0.048113	0.688348
YKL013C	ARC19	-0.00200475	0.9794	-0.00022158	0.999581	-0.0625573	0.603377
YNR035C	ARC35	0.00872786	0.872457	0.0103379	0.996284	0.0454495	0.726472
YBR234C	ARC40	0.0177059	0.75681	0.0217937	0.90897	0.0566307	0.637459
YHR013C	ARD1	-0.00352731	0.949043	0.000934416	0.996284	0.0174452	0.91813
YCR048W	ARE1	0.0305539	0.738259	0.24591	0.0522548	0.0815877	0.471627
YNR019W	ARE2	0.0223155	0.738433	0.0198079	0.944125	0.0546355	0.656496
YDL192W	ARF1	0.0114784	0.812587	0.000580601	0.996284	0.0451533	0.72718
YDL137W	ARF2	0.000885254	0.987933	-0.0107105	0.996284	-0.0280887	0.850917
YOR094W	ARF3	0.013072	0.799143	0.00702278	0.996284	-0.0117746	0.947005
YOL058W	ARG1	0.0153961	0.738433	0.154512	0.171705	0.0699268	0.512369
YJL071W	ARG2	-0.00258288	0.964094	0.0268969	0.841448	0.0112325	0.947005
YJL088W	ARG3	0.00239389	0.936291	0.400576	0.0276823	0.0394697	0.687565
YHR018C	ARG4	0.015324	0.780102	0.383132	0.00205245	0.142116	0.214017
YER069W	ARG5,6	0.00120396	0.986677	0.431085	0.000156371	0.0226252	0.886652
YMR062C	ARG7	0.0135692	0.787937	0.317054	0.0162784	0.110224	0.362665
YOL140W	ARG8	0.0186676	0.738433	0.00662728	0.996284	0.0180796	0.914038
YMR042W	ARG80	0.0238988	0.738259	0.0678144	0.422442	0.115796	0.34447
YML099C	ARG81	-0.00798152	0.89528	0.00910243	0.996284	-0.0114818	0.947005
YDR173C	ARG82	-0.0125221	0.75681	-0.0114355	0.991362	-0.147567	0.194034
YDR376W	ARH1	-0.0130533	0.810993	-0.0171215	0.962315	-0.0270871	0.861024
YGL157W	ARI1	-0.0104659	0.831439	-0.000534263	0.996284	-0.0253171	0.869373
YNL020C	ARK1	0.0220575	0.738259	0.00244075	0.996284	0.209543	0.0579101
YBR164C	ARL1	-0.0164925	0.757453	0.00355811	0.996284	-0.0561747	0.640731
YPL051W	ARL3	-0.0172731	0.738433	-0.00375629	0.996284	-0.0800523	0.45974
YHL040C	ARN1	0.00187633	0.923486	-0.000827635	0.996284	-0.0360016	0.595024
YHL047C	ARN2	0.000109453	0.992363	-0.00366993	0.996284	-0.0253639	0.610627
YDR127W	ARO1	0.0159832	0.761224	0.0600231	0.459529	0.0381956	0.78298
YDR380W	ARO10	-0.00979615	0.812284	-0.0123655	0.990997	-0.0212778	0.886241
YGL148W	ARO2	0.0200809	0.746055	0.0308109	0.7788	0.10129	0.399408
YDR035W	ARO3	0.0143076	0.810993	0.0591609	0.395086	0.0861009	0.449652
YBR249C	ARO4	0.0213758	0.738433	0.0358014	0.709329	0.0958778	0.411817
YPR060C	ARO7	-0.0121932	0.801285	0.0265233	0.842214	-0.036484	0.794519
YGL202W	ARO8	0.0208659	0.738259	0.0279419	0.829416	0.0916925	0.404329
YDR421W	ARO80	-0.0150993	0.757453	-0.0148818	0.974534	-0.049509	0.686332
YHR137W	ARO9	-0.00567424	0.852475	-0.697143	0.00412039	0.000312006	0.998553
YHR129C	ARP1	-0.00958522	0.845881	0.00529629	0.996284	0.0368747	0.791103
YDR106W	ARP10	-0.0161486	0.738259	-0.031072	0.786293	-0.0102797	0.929827
YDL029W	ARP2	0.00270701	0.968776	0.0079962	0.996284	0.0253269	0.870777
YJR065C	ARP3	0.0243271	0.738433	0.0401427	0.651676	0.0385053	0.780261
YJL081C	ARP4	-0.0115308	0.826704	-0.0154306	0.974534	-0.0510429	0.686828
YNL059C	ARP5	-0.0146666	0.786127	0.00152883	0.996284	-0.0511785	0.685464
YLR085C	ARP6	0.0068301	0.905984	0.0346342	0.721072	0.0379835	0.787855
YPR034W	ARP7	-0.00261089	0.968776	-0.00803305	0.996284	0.0254469	0.869373
YOR141C	ARP8	0.00047658	0.991034	0.00431093	0.996284	-0.0035689	0.991538
YMR033W	ARP9	-0.0018447	0.982036	0.00360044	0.996284	-0.0338399	0.817991
YPR199C	ARR1	0.00469268	0.931382	-0.0096004	0.996284	-0.0185811	0.913695
YPR200C	ARR2	-0.0043687	0.878111	-0.0194595	0.927332	-0.0178825	0.869373
YPR201W	ARR3	-0.00342407	0.920219	-0.0172471	0.955052	-0.0535746	0.602029
YLR392C	ART10	-0.0165727	0.738259	-0.0101805	0.996284	-0.0737482	0.449362
YGR068C	ART5	0.00437098	0.917909	0.00799998	0.996284	-0.0149699	0.927502
YLR242C	ARV1	0.00647274	0.887326	0.0264736	0.842617	-0.00508456	0.979847
YDR101C	ARX1	0.00692587	0.896991	0.0204279	0.92549	0.00345712	0.992233
YPR085C	ASA1	-0.00870727	0.880975	-0.00194176	0.996284	-0.050268	0.692616
YMR116C	ASC1	0.0188269	0.738259	0.0253629	0.855242	0.0998527	0.356849
YOR058C	ASE1	-0.0094658	0.860109	0.00104874	0.996284	-0.0522057	0.67357
YJL115W	ASF1	-0.0221298	0.738259	-0.0046654	0.996284	-0.0912958	0.413174
YDL197C	ASF2	0.000415079	0.991034	-0.023357	0.879885	0.0270904	0.85656
YIL130W	ASG1	-0.0137641	0.762638	-0.0154831	0.965461	-0.0549748	0.637459
YJL170C	ASG7	-0.0253262	0.738259	-0.0670097	0.468552	-0.0714618	0.492422
YKL185W	ASH1	0.019356	0.738433	-0.0058536	0.996284	0.0930176	0.419647
YMR119W	ASI1	0.0352244	0.738259	0.00634866	0.996284	0.141787	0.206584
YNL159C	ASI2	0.00074644	0.988511	0.00153858	0.996284	-0.0117691	0.946475
YNL008C	ASI3	0.00553429	0.923688	0.00290827	0.996284	0.0190712	0.911478
YKL052C	ASK1	-0.00252057	0.955225	-0.00343362	0.996284	0.0146579	0.92852
YGR097W	ASK10	0.00742647	0.899775	-0.000482094	0.996284	0.0492521	0.698358
YDL088C	ASM4	0.00956289	0.882601	0.0129219	0.996284	0.0313966	0.831748
YPR145W	ASN1	0.0134246	0.762688	-0.0173664	0.956775	0.0587097	0.609479
YGR124W	ASN2	0.015839	0.757453	0.0318022	0.7788	0.087678	0.443009
YDR321W	ASP1	0.0281094	0.738259	0.0238633	0.872546	0.104287	0.383135
YPR093C	ASR1	0.00277713	0.936291	0.003406	0.996284	0.0159629	0.912743
YBL069W	AST1	0.0216468	0.738433	0.00741926	0.996284	0.0177957	0.916814
YER101C	AST2	-0.00318776	0.94519	-0.00992999	0.996284	0.00136181	0.994686
YDR184C	ATC1	-0.0181621	0.757453	0.0116871	0.996284	-0.0694809	0.564519
YGL017W	ATE1	-0.00740543	0.880589	0.00659369	0.996284	-0.0327034	0.817796
YOR377W	ATF1	0.0274979	0.738259	0.00745598	0.996284	0.099415	0.403941
YGR177C	ATF2	0.013393	0.813998	-0.0375771	0.689796	-0.0502914	0.691304
YGL180W	ATG1	-0.0208617	0.738259	0.00606451	0.996284	-0.054091	0.64564
YLL042C	ATG10	-0.00957304	0.784687	0.00776809	0.996284	0.0489929	0.636275
YPR049C	ATG11	-0.0264879	0.738259	-0.0752845	0.372926	-0.10678	0.374302
YBR217W	ATG12	-0.0102392	0.790357	-0.00791656	0.996284	-0.0600143	0.576074
YPR185W	ATG13	-0.0303444	0.738259	-0.0153081	0.966625	-0.0968821	0.401236
YBR128C	ATG14	0.00321281	0.917292	-0.00792085	0.996284	0.0155085	0.907529
YCR068W	ATG15	-0.00748398	0.854915	0.00102697	0.996284	0.00266487	0.993456
YMR159C	ATG16	-0.000828998	#N/A	-0.00315976	0.996284	-0.00212011	0.907529
YLR423C	ATG17	-0.00725915	0.792677	-0.00486328	0.996284	-0.0475586	0.590477
YFR021W	ATG18	0.0143615	0.787581	0.00263534	0.996284	0.103211	0.399408
YOL082W	ATG19	-0.0268331	0.738259	-0.0711773	0.369184	-0.0748851	0.532595
YNL242W	ATG2	-0.0166077	0.755856	-0.0135032	0.986915	-0.0744062	0.515427
YDL113C	ATG20	-0.00888268	0.799734	-0.00499347	0.996284	-0.0333007	0.781269
YPL100W	ATG21	-0.0181386	0.738433	-0.00545965	0.996284	-0.0560111	0.635104
YCL038C	ATG22	0.00583885	0.89995	-0.0156766	0.964065	0.0446983	0.722157
YLR431C	ATG23	-0.0194375	0.738259	-0.00911303	0.996284	-0.112794	0.309897
YLR189C	ATG26	-0.0311289	0.738259	-0.0344526	0.734554	-0.0310728	0.832375
YJL178C	ATG27	0.00892771	0.876666	0.0183501	0.953072	0.0649272	0.590477
YPL166W	ATG29	-0.00825996	0.75898	0.00299316	0.996284	-0.00294696	0.985739
YNR007C	ATG3	-0.00821737	0.816171	-0.00530581	0.996284	-0.0412015	0.717898
YDR022C	ATG31	-0.0213811	0.738259	-0.385767	0.0292632	-0.126251	0.249299
YIL146C	ATG32	0.00651006	0.905886	-0.0162608	0.963741	-0.101128	0.399408
YLR356W	ATG33	0.00698902	0.842849	0.00796147	0.996284	0.0482512	0.64179
YOL083W	ATG34	-0.0109182	0.762638	-0.00288782	0.996284	0.0142833	0.921739
YJL185C	ATG36	0.00999828	0.794828	-0.00136876	0.996284	0.00590964	0.972539
YLR211C	ATG38	-0.0179531	0.738259	-0.0181927	0.947697	-0.0921632	0.383135
YLR312C	ATG39	-0.00950862	0.757453	-0.0393538	0.704815	-0.0333201	0.726472
YNL223W	ATG4	-0.0136744	0.75681	-0.00825804	0.996284	-0.0454007	0.691304
YOR152C	ATG40	-0.00998474	0.801329	-0.0119022	0.991362	-0.0364445	0.773974
YPL250C	ATG41	0.000516305	0.986677	0.0312061	0.7788	-0.0172843	0.858511
YPL149W	ATG5	0.0269539	0.738259	0.0175681	0.955052	0.0818284	0.468151
YHR171W	ATG7	-0.0115884	0.794419	-0.00190607	0.996284	-0.0650308	0.574589
YBL078C	ATG8	-0.00533819	0.883672	-0.00957907	0.996284	-0.0301633	0.805955
YDL149W	ATG9	-0.0072359	0.852282	-0.0320553	0.7788	-0.0493953	0.651061
YPR026W	ATH1	0.0017392	0.974329	-0.000890403	0.996284	0.0535354	0.640731
YMR301C	ATM1	0.0063839	0.903405	-0.0152835	0.974534	0.0170175	0.919484
YNR002C	ATO2	0.00933475	0.794419	-0.0125325	0.990649	0.0488703	0.647987
YDR384C	ATO3	0.0168546	0.738259	0.00571389	0.996284	0.0453969	0.664919
YBL099W	ATP1	0.022162	0.738259	-0.00421682	0.996284	0.102598	0.396927
YLR393W	ATP10	-0.00506907	0.897685	-0.00131954	0.996284	-0.0132239	0.931468
YNL315C	ATP11	-0.0124235	0.826408	-0.0130401	0.991362	-0.0705895	0.559057
YJL180C	ATP12	-0.0102964	0.866911	0.00828525	0.996284	-0.0756142	0.526318
YLR295C	ATP14	0.0090037	0.792742	0.0034041	0.996284	0.0626334	0.543641
YPL271W	ATP15	0.0131702	0.757453	-0.00402328	0.996284	0.0535042	0.622509
YDL004W	ATP16	0.0149924	0.792677	-0.00630319	0.996284	0.112774	0.356849
YDR377W	ATP17	0.00829457	0.862391	0.00356504	0.996284	-0.00767446	0.963911
YML081C-A	ATP18	0.00688349	0.866475	-0.0151418	0.966625	0.0366571	0.76198
YOL077W-A	ATP19	-0.0198208	0.738433	-0.0234695	0.879885	-0.0819517	0.473992
YJR121W	ATP2	0.0368033	0.738259	-0.00214164	0.996284	0.141203	0.216937
YPR020W	ATP20	0.0222599	0.738259	-0.0147988	0.974534	0.101247	0.399408
YDR350C	ATP22	0.00729087	0.895687	-6.89318e-06	0.999824	-0.0185498	0.913979
YNR020C	ATP23	-0.0186533	0.738259	0.00157436	0.996284	-0.0729763	0.504519
YMR098C	ATP25	-0.0295683	0.738259	-0.0216937	0.909665	-0.0670301	0.569312
YBR039W	ATP3	0.000609583	0.991034	-0.0102221	0.996284	0.062865	0.595024
YPL078C	ATP4	-0.00123002	0.986677	-0.02275	0.90801	0.0310837	0.832375
YDR298C	ATP5	0.0113458	0.832785	-0.0150523	0.974534	0.0597521	0.622509
Q0085	ATP6	0.000376946	#N/A	0.000118518	0.996284	8.31292e-05	0.994686
YKL016C	ATP7	0.013414	0.82466	-0.00933258	0.996284	0.0731079	0.538672
YML116W	ATR1	0.00269121	0.965381	0.0101457	0.996284	-0.00983302	0.956016
YAL020C	ATS1	0.0153654	0.738259	0.0157217	0.962581	0.108094	0.335574
YNL259C	ATX1	0.00497109	0.907089	-0.000950504	0.996284	-0.0520559	0.647727
YOR079C	ATX2	0.0117335	0.816171	0.0165596	0.962581	-0.0367969	0.794592
YFL010W-A	AUA1	-0.00426328	0.923688	-0.00650893	0.996284	-0.0197471	0.899672
YKL004W	AUR1	0.023397	0.738259	0.00541651	0.996284	0.0730022	0.498554
YOR011W	AUS1	0.00275042	0.939684	0.0059646	0.996284	0.0251355	0.847252
YLR114C	AVL9	-0.0189681	0.75681	0.0113233	0.996284	-0.00680566	0.971283
YOL078W	AVO1	-0.00213779	0.969733	0.00609762	0.996284	-0.0383557	0.773785
YMR068W	AVO2	-0.00701706	0.826704	-0.010341	0.996284	-0.0307934	0.791014
YJR001W	AVT1	0.0197265	0.738433	0.0105746	0.996284	0.0828305	0.472711
YEL064C	AVT2	-0.000416097	0.991034	0.000468667	0.996284	-0.0257464	0.86374
YKL146W	AVT3	0.0183463	0.738259	0.0112146	0.996284	0.0672683	0.559057
YNL101W	AVT4	0.00946123	0.85725	0.00361988	0.996284	0.0453614	0.726472
YBL089W	AVT5	0.0223229	0.738259	0.00967432	0.996284	0.0883629	0.441952
YER119C	AVT6	0.0101466	0.810993	-0.00869032	0.996284	0.0179838	0.912058
YIL088C	AVT7	0.000568167	0.991034	0.0378948	0.689796	0.0286034	0.851204
YPR122W	AXL1	0.0275027	0.738259	0.0111213	0.996284	0.077896	0.50773
YIL140W	AXL2	0.0114358	0.812587	0.00729873	0.996284	0.0487692	0.698358
YIL124W	AYR1	0.00435876	0.933304	0.0132209	0.990649	0.0298932	0.839203
YLL063C	AYT1	0.00365358	0.932532	0.0103735	0.996284	0.0510719	0.661441
YOR113W	AZF1	-0.0208207	0.738433	-0.0187579	0.947697	-0.0924918	0.420936
YGR224W	AZR1	0.00652095	0.887326	-0.0244756	0.863397	0.0599144	0.604495
YOR134W	BAG7	-0.00664381	0.807852	-0.00138035	0.996284	-0.0165364	0.886241
YBR068C	BAP2	-0.00095861	0.986677	0.258169	0.0558972	-0.0612389	0.590896
YDR046C	BAP3	0.00207403	0.978884	0.0198291	0.940094	-0.0503598	0.692616
YIL015W	BAR1	0.0160774	0.75681	0.00546497	0.996284	0.0808891	0.471627
YKR099W	BAS1	-0.019327	0.757453	0.00214363	0.996284	-0.187455	0.0460426
YHR208W	BAT1	-0.010597	0.810046	1.22969	3.22791e-18	0.0055381	0.977486
YJR148W	BAT2	-0.00159678	0.975008	-0.0217366	0.90801	-0.0574355	0.600366
YJL020C	BBC1	0.0116495	0.841866	-0.0108705	0.996284	0.0703558	0.5597
YPL255W	BBP1	-0.0151781	0.738433	-0.00261601	0.996284	-0.0768179	0.471348
YHR040W	BCD1	-0.00520565	0.917107	0.00814221	0.996284	0.00150235	0.994686
YMR237W	BCH1	0.0196147	0.757453	0.0336704	0.736322	0.042814	0.75431
YKR027W	BCH2	-0.0073221	0.896991	-0.0181066	0.956775	-0.0312977	0.832375
YJL095W	BCK1	-0.003164	0.962691	0.00931621	0.996284	-0.0132642	0.938718
YER167W	BCK2	-0.0086246	0.876891	0.00476097	0.996284	-0.00643377	0.972717
YDR361C	BCP1	-0.0180404	0.766748	0.00144078	0.996284	-0.0391585	0.775719
YDR375C	BCS1	0.00555103	0.917107	0.00563877	0.996284	-0.0200146	0.904581
YIL033C	BCY1	0.0213056	0.738433	-0.000313261	0.998147	0.0652392	0.589645
YLR399C	BDF1	-0.00215786	0.974211	0.00855596	0.996284	-0.0340838	0.816175
YDL070W	BDF2	-0.00886359	0.862251	-0.0188891	0.946116	-0.0539855	0.653708
YAL060W	BDH1	0.00258451	0.955224	-0.0016637	0.996284	-0.00776271	0.963488
YAL061W	BDH2	0.00717989	0.872457	0.00553076	0.996284	0.0788274	0.471627
YNL039W	BDP1	-0.0154564	0.78743	-0.0112426	0.996284	-0.0176317	0.91813
YOL164W	BDS1	0.0113881	0.812774	-0.0174296	0.959636	-0.00107343	0.994697
YBR200W	BEM1	-0.0197042	0.738433	-0.00992241	0.996284	-0.0597357	0.617313
YER155C	BEM2	0.000639034	0.99006	0.012864	0.990649	-0.0109798	0.947889
YPL115C	BEM3	0.0124343	0.812587	0.00370931	0.996284	0.0299671	0.839459
YPL161C	BEM4	-0.00891434	0.870984	0.00441902	0.996284	-0.0222912	0.886923
YLR412W	BER1	0.0077007	0.894864	0.0191011	0.947697	0.0649306	0.590477
YIL004C	BET1	-0.00686445	0.90312	-0.0854963	0.277359	-0.0561302	0.645927
YPR176C	BET2	0.012067	0.794828	0.00722662	0.996284	0.0857581	0.450081
YKR068C	BET3	-0.00136534	0.982434	0.00231118	0.996284	-0.0308157	0.828367
YJL031C	BET4	-0.0153311	0.738259	-0.000341492	0.996284	-0.0487889	0.621683
YML077W	BET5	-0.00454015	0.932532	-0.00293219	0.996284	0.0133624	0.937435
YJR053W	BFA1	-0.0144494	0.738259	-0.0166451	0.959636	-0.0273879	0.816175
YOR198C	BFR1	-0.0180391	0.757453	0.00367143	0.996284	-0.0731844	0.543641
YDR299W	BFR2	-0.024603	0.738433	-0.000618065	0.996284	-0.10145	0.39828
YGR282C	BGL2	0.0184393	0.738433	0.0165921	0.962191	0.0952121	0.405028
Q0110	BI2	2.01821e-05	#N/A	0.000118576	0.996284	0.000861549	0.947005
Q0120	BI4	-0.000175823	#N/A	-0.000674854	0.996284	-0.00069442	0.958354
YHR101C	BIG1	-0.0134004	0.780822	-0.000964059	0.996284	-0.0542843	0.649468
YCL029C	BIK1	-0.0013899	0.983834	0.0082087	0.996284	0.0447387	0.734459
YOR304C-A	BIL1	-0.018841	0.738259	-0.00238002	0.996284	-0.0657321	0.561266
YER016W	BIM1	-0.00658015	0.882601	0.00284807	0.996284	-0.0354917	0.787855
YGR286C	BIO2	-0.00696487	0.882601	0.114969	0.235342	0.0463779	0.706556
YNR058W	BIO3	0.00635437	0.869442	0.00214186	0.996284	0.0212098	0.873617
YNR057C	BIO4	-7.7795e-05	0.997135	0.00390802	0.996284	0.0247773	0.839764
YNR056C	BIO5	-0.00705043	0.869442	-0.0407679	0.692809	-0.134491	0.238264
YJR089W	BIR1	-0.0146998	0.757453	-0.012454	0.990649	-0.0660531	0.564519
YBR270C	BIT2	-0.0231055	0.738259	-0.0305106	0.789274	-0.0516607	0.674948
YJL058C	BIT61	0.0139889	0.792677	0.0083517	0.996284	0.0125179	0.942708
YKL061W	BLI1	-0.0124199	0.757453	-0.00733897	0.996284	-0.137749	0.221533
YFL007W	BLM10	0.0240195	0.738259	0.0310578	0.7788	0.0936925	0.420357
YLR408C	BLS1	-0.0148675	0.738433	-0.0315354	0.788731	-0.104458	0.356849
YER177W	BMH1	0.00851288	0.876666	0.00658366	0.996284	0.056796	0.637732
YDR099W	BMH2	0.0158318	0.791684	0.00717784	0.996284	0.0764866	0.515427
YPL217C	BMS1	-0.0111808	0.826408	0.012573	0.991362	-0.0253751	0.869373
YBR141C	BMT2	-0.00945225	0.864391	-0.00567633	0.996284	-0.031604	0.831748
YIL096C	BMT5	-0.0166795	0.757453	-0.00758918	0.996284	-0.0279822	0.851274
YLR063W	BMT6	-0.00321438	0.948917	0.0119004	0.996161	-0.0175458	0.916563
YJR025C	BNA1	-0.0392093	0.738259	0.0150393	0.974534	-0.00582076	0.975658
YJR078W	BNA2	-0.00351591	0.896713	-0.0590852	0.517644	0.0875598	0.369418
YJL060W	BNA3	0.0114238	0.807436	0.00827763	0.996284	0.0347784	0.802039
YBL098W	BNA4	0.00910703	0.852475	-0.0186986	0.947697	0.156184	0.153146
YLR231C	BNA5	-0.000688162	0.99006	-0.403847	0.00170751	0.0338578	0.817899
YFR047C	BNA6	0.0119122	0.801285	0.00104735	0.996284	0.0627508	0.595024
YDR428C	BNA7	0.00774754	0.884654	0.00546365	0.996284	0.0271595	0.858848
YNL271C	BNI1	-0.0127858	0.841178	-0.00300494	0.996284	-0.0352713	0.79968
YNL233W	BNI4	-0.0232957	0.738259	-0.000557658	0.996284	-0.0630682	0.595024
YNL166C	BNI5	-0.0239742	0.738259	-0.111999	0.182766	-0.0328877	0.825695
YIL159W	BNR1	-0.00776399	0.878111	-0.00304353	0.996284	-0.0675736	0.564519
YGR230W	BNS1	-0.043329	0.738259	-0.409739	0.00539781	-0.264247	0.0160613
YBL085W	BOI1	-0.0230829	0.738259	-0.0285731	0.810173	-0.0577155	0.633648
YER114C	BOI2	0.00668756	0.898004	-0.0082639	0.996284	0.00186766	0.994686
YAL044W-A	BOL1	-0.000689628	0.983	0.00421503	0.996284	0.0141141	0.888806
YGL220W	BOL2	0.00339888	0.95455	0.0153816	0.974534	0.0363488	0.797635
YAL046C	BOL3	-0.00138844	0.983055	0.0134966	0.989397	0.0797054	0.485436
YLR267W	BOP2	-0.00350436	0.93076	-0.0232102	0.882827	-0.0194345	0.894057
YNL042W	BOP3	-0.020569	0.738259	-0.0580133	0.485963	-0.110123	0.362021
YNL275W	BOR1	0.016673	0.771797	0.00544483	0.996284	0.0277031	0.857876
YLR078C	BOS1	-0.0223354	0.738433	-0.0182856	0.955052	-0.0637626	0.595024
YCR032W	BPH1	0.000469298	0.991034	-0.00855436	0.996284	-0.00510752	0.979925
YDL141W	BPL1	0.0381179	0.738259	0.0317516	0.7788	0.108711	0.372342
YLL015W	BPT1	0.0131314	0.812587	0.0480284	0.548335	0.0186578	0.913695
YDL074C	BRE1	-0.00997598	0.822245	-0.0105348	0.996284	-0.0745973	0.515427
YLR015W	BRE2	-0.0128305	0.784921	-0.00656528	0.996284	-0.0370877	0.784832
YDL231C	BRE4	0.0186549	0.75681	0.0090382	0.996284	0.0305791	0.834918
YNR051C	BRE5	0.0112559	0.792698	0.0160364	0.962581	0.064761	0.566703
YGR246C	BRF1	-0.0126713	0.801992	0.0139493	0.986915	0.00302862	0.993068
YHR036W	BRL1	-0.0196998	0.738259	-0.0140824	0.975112	-0.111649	0.350889
YBL097W	BRN1	-0.0116643	0.757453	0.00152695	0.996284	-0.0414253	0.7069
YPL084W	BRO1	-0.0119673	0.814335	0.0182223	0.955052	-0.00940162	0.958354
YPR057W	BRR1	-0.0111409	0.832785	-0.048258	0.559162	-0.0992357	0.404329
YER172C	BRR2	0.00625689	0.915296	0.0198686	0.944125	-0.00340174	0.992272
YGL247W	BRR6	-0.0118867	0.800825	-0.00792027	0.996284	-0.134398	0.249299
YOL077C	BRX1	-0.0053026	0.929766	0.00897876	0.996284	-0.0153227	0.929311
YDL037C	BSC1	0.0225762	0.738259	0.00889216	0.996284	0.0535425	0.633648
YDR275W	BSC2	-0.0205596	0.738259	-0.0101875	0.996284	-0.150644	0.183431
YNL269W	BSC4	-0.00953709	0.738259	-0.0245784	0.812959	-0.00464646	0.953532
YNR069C	BSC5	-0.00325912	0.920219	0.0102162	0.996284	0.00971686	0.947005
YOL137W	BSC6	0.0100379	0.826704	0.0099825	0.996284	0.0034328	0.991885
YBR290W	BSD2	-0.00448384	0.910818	0.000600505	0.996284	-0.0314421	0.810769
YPR171W	BSP1	-0.00138361	0.983834	-0.0119838	0.996284	-0.0258783	0.867794
YFL025C	BST1	0.0193621	0.738433	-0.00200112	0.996284	0.059777	0.616039
YGR142W	BTN2	0.0185748	0.738259	0.00548301	0.996284	0.0391372	0.761628
YPL069C	BTS1	0.0138941	0.794419	0.0173783	0.962191	0.0561582	0.64564
YDR252W	BTT1	-0.00536681	0.870984	-0.0313693	0.792843	-0.00514003	0.972309
YGR188C	BUB1	-0.0237019	0.738259	-0.0194702	0.934531	-0.101303	0.39763
YMR055C	BUB2	0.019981	0.738259	-0.000425391	0.996284	0.119641	0.297639
YOR026W	BUB3	0.00120789	0.986569	0.00361723	0.996284	0.00304322	0.993068
YGL174W	BUD13	0.010381	0.810993	0.0220132	0.901859	0.0314597	0.824864
YAR014C	BUD14	-0.00573092	0.901581	0.00346455	0.996284	-0.0249253	0.868237
YEL029C	BUD16	0.00862327	0.885176	0.0321419	0.770618	0.0481128	0.70675
YNR027W	BUD17	0.00242349	0.964408	0.0132667	0.990302	0.0179458	0.913695
YKL092C	BUD2	-0.0226176	0.738259	-0.0206236	0.918356	-0.094855	0.411817
YLR074C	BUD20	-0.00262696	0.972012	0.00695425	0.996284	0.00247085	0.994686
YOR078W	BUD21	-0.0188991	0.738259	0.000290503	0.997808	-0.077621	0.471348
YMR014W	BUD22	-0.00626703	0.8877	0.0123182	0.991362	-0.0421933	0.740107
YCR047C	BUD23	-0.0111841	0.794091	0.0124755	0.990649	0.00341513	0.991251
YFL023W	BUD27	-0.0106055	0.814218	-0.00503133	0.996284	-0.0289337	0.841541
YCL014W	BUD3	0.000340629	0.993858	-0.150734	0.106175	0.0215044	0.892631
YCR063W	BUD31	0.0158551	0.738259	1.46244	2.75857e-12	0.0440733	0.655352
YGR262C	BUD32	0.0107828	0.862794	0.00231387	0.996284	0.0588969	0.625812
YJR092W	BUD4	0.0113826	0.828197	0.00690042	0.996284	0.0154062	0.929311
YCR038C	BUD5	-0.00152354	0.982036	-0.00426409	0.996284	0.0686635	0.561309
YLR319C	BUD6	-0.00606113	0.895513	-0.0128064	0.990649	-0.0741235	0.515427
YOR299W	BUD7	-0.00169629	0.980799	0.00667574	0.996284	0.0268199	0.858511
YLR353W	BUD8	-0.00832426	0.808165	-0.0159415	0.962315	-0.0807095	0.427431
YGR041W	BUD9	0.00229573	0.975154	0.0153571	0.974534	0.00778805	0.964561
YDL099W	BUG1	-0.0127428	0.757453	0.00318148	0.996284	-0.0385666	0.756066
YMR275C	BUL1	0.00377261	0.944237	0.0160728	0.966625	0.0278003	0.856761
YML111W	BUL2	1.04581e-05	0.999656	0.0030821	0.996284	-0.0613486	0.609479
YLR226W	BUR2	-0.0125012	0.779616	-0.00283598	0.996284	-0.0855228	0.441952
YER159C	BUR6	-0.00738093	0.882601	0.00164867	0.996284	0.0302626	0.832375
YNL305C	BXI1	0.0177049	0.738433	0.0101843	0.996284	0.0868081	0.431195
YKL005C	BYE1	-0.0165618	0.738433	-0.00870803	0.996284	-0.0838751	0.445794
YHR114W	BZZ1	-0.0112517	0.82848	0.00636316	0.996284	-0.00289426	0.993574
YDR531W	CAB1	0.00079435	0.988511	0.0640252	0.41065	0.0383055	0.784524
YIL083C	CAB2	0.00577424	0.910335	0.00529058	0.996284	0.017611	0.916743
YKL088W	CAB3	-0.00633256	0.887326	0.00792547	0.996284	-0.0111134	0.947005
YGR277C	CAB4	-0.00868194	0.872457	0.0133645	0.990649	0.0555049	0.647727
YDR196C	CAB5	-0.00606187	0.887326	-0.00705887	0.996284	-0.0580112	0.605636
YML102W	CAC2	0.00562187	0.892457	0.0133205	0.985495	-0.00155559	0.994686
YDR423C	CAD1	0.00764509	0.870984	-0.00632372	0.996284	-0.032848	0.813501
YNL278W	CAF120	0.0176945	0.752738	0.0081172	0.996284	0.0772231	0.505715
YGR134W	CAF130	0.0141571	0.787033	0.00673145	0.996284	0.0204514	0.899668
YFL028C	CAF16	-0.016888	0.757453	0.0251889	0.855242	-0.0225798	0.886521
YOR276W	CAF20	0.00900656	0.826704	0.0435677	0.66561	0.069302	0.543641
YKR036C	CAF4	-0.00720821	0.893564	-0.00237617	0.996284	0.00125519	0.994686
YNL288W	CAF40	0.0224905	0.738259	0.0203022	0.918796	0.0790591	0.47038
YER048C	CAJ1	-0.00198394	0.9794	0.0122157	0.996284	0.00608609	0.97462
YFL029C	CAK1	-0.0141667	0.792677	0.00127156	0.996284	-0.00186852	0.994686
YPL048W	CAM1	0.0374655	0.738259	0.0354608	0.721072	0.0785707	0.497292
YEL063C	CAN1	0.00742788	0.901641	0.0210936	0.92549	-0.0373856	0.791103
YKL007W	CAP1	-0.0329667	0.738259	0.00977364	0.996284	-0.0820629	0.473992
YIL034C	CAP2	0.0167025	0.738433	0.0203165	0.918796	0.106881	0.362021
YPL111W	CAR1	0.0246124	0.738259	-0.00671581	0.996284	0.0187373	0.90661
YLR438W	CAR2	0.0173457	0.738259	-0.00382743	0.996284	0.0235696	0.827414
YML042W	CAT2	-0.00283368	0.945202	0.00315841	0.996284	0.0253157	0.858511
YOR125C	CAT5	-0.0162617	0.758029	-0.0197543	0.934531	-0.0251484	0.870777
YMR280C	CAT8	0.016797	0.738433	0.00508149	0.996284	0.0400606	0.754781
YGR036C	CAX4	-0.0079295	0.89185	-0.00554234	0.996284	-0.073854	0.542089
YPL178W	CBC2	-0.0116537	0.826408	0.0112901	0.996284	-0.0633524	0.598313
YJR060W	CBF1	-0.00696371	0.876666	-0.00206633	0.996284	-0.00200227	0.994686
YGR140W	CBF2	-0.024006	0.738259	-0.0484405	0.565414	-0.0673791	0.569797
YLR175W	CBF5	0.0172337	0.779499	0.0256906	0.855242	0.0307934	0.833274
YNL161W	CBK1	-0.00134985	0.982434	0.004598	0.996284	0.00834597	0.95979
YJL209W	CBP1	-0.0154558	0.768629	-0.00111798	0.996284	-0.101768	0.399408
YHL038C	CBP2	-0.00316286	0.943211	-0.00664409	0.996284	-0.0230706	0.877335
YPL215W	CBP3	-0.00536554	0.927494	-0.0191871	0.948021	-0.0574117	0.635104
YGR174C	CBP4	-0.0125999	0.757453	-0.0121024	0.991362	-0.0603936	0.576074
YBR120C	CBP6	-0.0140471	0.757453	-0.0127229	0.990649	-0.0522264	0.645864
YIL043C	CBR1	0.0246309	0.738259	0.0380849	0.708704	0.10806	0.359115
YDL069C	CBS1	-0.00747876	0.864064	-0.0788158	0.38629	-0.0548895	0.625765
YDR197W	CBS2	0.0151476	0.78963	0.00337956	0.996284	-0.0176397	0.91813
YKL208W	CBT1	-0.0140105	0.762688	-0.0289046	0.808496	-0.014181	0.931468
YER168C	CCA1	0.00151461	0.984313	0.0159616	0.974534	-0.00812064	0.963911
YLR220W	CCC1	0.00745108	0.899775	0.0143224	0.990649	0.0184794	0.91419
YDR270W	CCC2	-0.00430743	0.91116	-0.00968489	0.996284	-0.170074	0.132674
YKL011C	CCE1	-0.0268028	0.738259	-0.18917	0.0742552	-0.0468451	0.718012
YGR217W	CCH1	0.0123807	0.814335	0.00973593	0.996284	0.0591325	0.625812
YPR025C	CCL1	-0.0199371	0.738259	-0.00325169	0.996284	-0.0696971	0.552308
YGR150C	CCM1	-0.0193287	0.738259	-0.00522123	0.996284	-0.118442	0.309897
YKR066C	CCP1	0.0107991	0.815158	0.0491124	0.565414	0.094508	0.411817
YAL021C	CCR4	0.0200682	0.757453	0.000948405	0.996284	0.0748143	0.532925
YMR038C	CCS1	0.00596072	0.901581	0.0116797	0.996284	0.0341232	0.808937
YIL142W	CCT2	-0.00116045	0.986853	0.0164703	0.966625	-0.00238313	0.994686
YJL014W	CCT3	-0.0112554	0.859779	0.01777	0.962191	-0.0344751	0.81248
YDL143W	CCT4	0.0201338	0.757945	0.0254685	0.863397	0.0485949	0.698358
YJR064W	CCT5	0.000381713	0.993858	0.0295861	0.805821	0.0317636	0.831748
YDR188W	CCT6	0.00967632	0.841866	0.00869973	0.996284	0.0472157	0.70675
YJL111W	CCT7	-0.00910176	0.882601	0.0251731	0.859141	-0.026591	0.864199
YJL008C	CCT8	-0.0159864	0.786127	0.0218432	0.916562	-0.052777	0.673292
YLR110C	CCW12	0.00370602	0.802873	0.00315828	0.996284	0.0238111	0.650461
YLR390W-A	CCW14	0.00716522	0.757453	0.0033889	0.996284	0.0442132	0.547928
YBR131W	CCZ1	-0.0285522	0.738259	-0.0072926	0.996284	-0.0620943	0.603377
YLR307W	CDA1	-0.000497392	0.979143	-0.00447429	0.996284	0.00182709	0.982326
YLR308W	CDA2	-0.00591222	#N/A	-0.0119413	0.970308	-0.0305366	0.499962
YDR182W	CDC1	0.0184205	0.766748	-0.00582002	0.996284	0.0640741	0.590477
YCR002C	CDC10	0.0022863	0.972609	-0.003872	0.996284	0.0673124	0.573903
YJR076C	CDC11	-0.0107049	0.834548	-0.0209002	0.918356	-0.0317728	0.830497
YHR107C	CDC12	-0.000900719	0.9881	-0.0116922	0.996284	-0.0180376	0.915281
YLR215C	CDC123	0.00755059	0.889077	0.00615154	0.996284	0.0633642	0.597008
YDL220C	CDC13	0.0146847	0.757453	0.0105768	0.996284	0.0728576	0.512369
YFR028C	CDC14	0.0010655	0.987347	-0.00685041	0.996284	0.0145927	0.931468
YAR019C	CDC15	0.0216417	0.738259	0.00902016	0.996284	0.0527053	0.670096
YKL022C	CDC16	-0.00077779	0.988511	-0.00240727	0.996284	-0.00237542	0.994686
YAL038W	CDC19	0.016199	0.738433	0.0397135	0.701288	0.116045	0.320662
YGL116W	CDC20	-0.0580402	0.528994	-0.0295795	0.805821	-0.252258	0.00617169
YOR074C	CDC21	-0.0069838	0.890463	-0.00921697	0.996284	-0.0222418	0.886652
YHR166C	CDC23	-0.0022008	0.966765	-0.0115868	0.994739	0.00432205	0.984018
YAL041W	CDC24	-0.0124286	0.841283	-0.0112157	0.996284	-0.0547347	0.652099
YLR310C	CDC25	-0.000547694	0.991034	0.00449966	0.996284	-0.0313781	0.832375
YFR036W	CDC26	-0.0107581	0.78228	0.00504884	0.996284	-0.0327577	0.795199
YBL084C	CDC27	0.0137575	0.778992	-0.0129586	0.990649	0.0420235	0.753963
YBR160W	CDC28	-0.0150889	0.798902	0.0106822	0.996284	-0.00197666	0.994686
YLR314C	CDC3	-0.0147318	0.767427	-0.0264091	0.842617	-0.0466813	0.715068
YOR257W	CDC31	-0.00817116	0.812587	-0.00226343	0.996284	-0.0372633	0.747681
YOL139C	CDC33	0.00946454	0.876666	0.0228397	0.896141	0.0475988	0.711749
YDR054C	CDC34	-0.00579394	0.90869	0.0113776	0.996284	-0.0305939	0.832375
YDL165W	CDC36	0.0224588	0.738259	0.00552267	0.996284	0.0883761	0.43185
YDR168W	CDC37	-0.0180946	0.738259	2.18196e-05	0.999824	-0.0791306	0.451768
YCR093W	CDC39	0.0107716	0.826408	0.0140977	0.980719	0.00650368	0.972314
YFL009W	CDC4	0.0139549	0.809028	0.00929685	0.996284	0.063397	0.595024
YDR364C	CDC40	-0.00942751	0.872457	-0.010434	0.996284	-0.0479271	0.709019
YLR229C	CDC42	0.0241099	0.738259	0.00241055	0.996284	0.094497	0.404329
YGL155W	CDC43	0.0197965	0.757453	0.00076138	0.996284	0.027834	0.856907
YLR103C	CDC45	-0.032255	0.738259	-0.0229312	0.882827	-0.108387	0.356857
YDL126C	CDC48	-0.00633534	0.920219	0.0292454	0.808376	-0.00634421	0.972717
YMR001C	CDC5	-0.00380464	0.943726	0.017629	0.959636	0.0225643	0.886652
YCR094W	CDC50	-0.0105972	0.859274	-0.0113104	0.996284	-0.0338678	0.817991
YDL132W	CDC53	-0.0186814	0.75681	-0.00517789	0.996284	-0.0698565	0.561309
YGL190C	CDC55	-0.013198	0.757453	0.00386797	0.996284	-0.0738951	0.504519
YJL194W	CDC6	-0.000953513	0.986215	0.0935577	0.314366	0.0773496	0.48048
YPL160W	CDC60	0.0103453	0.852131	0.194979	0.0655546	0.0306693	0.834918
YDL017W	CDC7	-0.0140653	0.766748	0.000457628	0.996284	-0.0180964	0.913695
YLR418C	CDC73	-0.00869212	0.882601	-0.00137765	0.996284	-0.031246	0.832375
YJR057W	CDC8	-0.00744429	0.882601	0.00759358	0.996284	-0.0368942	0.788453
YDL164C	CDC9	1.78938e-05	0.999548	0.0143403	0.986253	-0.0370364	0.79444
YLR245C	CDD1	-0.00368156	0.92532	-0.0203251	0.918796	0.00603375	0.972314
YGL003C	CDH1	0.0104289	0.85725	0.00592711	0.996284	-0.0107395	0.949942
YBR029C	CDS1	0.0363565	0.738259	0.0104705	0.996284	0.0742536	0.538692
YMR213W	CEF1	-0.00924167	0.850368	-0.0123749	0.991362	-0.0147841	0.929898
YGL130W	CEG1	-0.00906943	0.870091	-0.00345555	0.996284	0.00165273	0.994686
YER061C	CEM1	0.0201986	0.738259	-0.00315841	0.996284	0.0663846	0.569913
YMR168C	CEP3	0.0143963	0.790847	0.00459641	0.996284	0.133454	0.251303
YPL228W	CET1	-0.0165651	0.752738	0.00221076	0.996284	-0.0760914	0.504519
YOR112W	CEX1	0.00341829	0.944498	-0.00375438	0.996284	0.042656	0.747681
YIL003W	CFD1	0.00502409	0.921418	0.00820569	0.996284	-0.00288758	0.993574
YDR301W	CFT1	-0.00944367	0.880975	0.00129627	0.996284	-0.0518482	0.678039
YLR115W	CFT2	-0.00744344	0.889762	0.00643771	0.996284	0.00272	0.994686
YML036W	CGI121	0.025101	0.738259	0.0111859	0.996284	0.0602604	0.616039
YGL029W	CGR1	-0.00776027	0.817057	0.00582288	0.996284	-0.0299288	0.805955
YCL064C	CHA1	0.0124257	0.822245	-0.273644	0.0151681	0.0359379	0.799389
YLR098C	CHA4	-0.00177725	0.982036	-0.0266807	0.842214	0.0506665	0.689432
YGL206C	CHC1	0.00781644	0.876666	0.0106249	0.996284	0.0172786	0.916563
YER164W	CHD1	-0.0135178	0.813975	-0.00789314	0.996284	-0.0669159	0.574891
YBR274W	CHK1	-0.00482576	0.924594	-0.00554319	0.996284	0.0206102	0.899452
YPL008W	CHL1	-0.00324242	0.951957	0.00463962	0.996284	0.0165564	0.922152
YDR254W	CHL4	-0.000660317	0.988511	-0.377499	0.014859	-0.0189771	0.903729
YJL049W	CHM7	-0.0117677	0.738433	-0.00890331	0.996284	-0.0502456	0.593132
YER026C	CHO1	0.0231018	0.738535	-0.00548163	0.996284	0.0813429	0.479776
YGR157W	CHO2	0.000340995	0.992363	-0.0169223	0.959636	-0.0736288	0.513825
YNL192W	CHS1	0.0299356	0.738259	0.0535311	0.497115	0.112136	0.357197
YBR038W	CHS2	0.0163224	0.763694	0.0194029	0.944125	0.00268988	0.994686
YBR023C	CHS3	0.0180681	0.757453	0.110898	0.18537	0.0628288	0.601621
YLR330W	CHS5	0.00542207	0.93433	0.0293631	0.808139	0.087398	0.432139
YJL099W	CHS6	-0.00384701	0.940142	-0.00877974	0.996284	0.0264138	0.86434
YHR142W	CHS7	0.0078467	0.885442	-0.0020956	0.996284	-0.0302646	0.836903
YER030W	CHZ1	-0.0151616	0.738259	-0.00793085	0.996284	-0.0391597	0.718853
YDR267C	CIA1	-0.00996842	0.846344	0.000765882	0.996284	-0.0322304	0.826919
YHR122W	CIA2	0.00262292	0.965613	0.00642504	0.996284	0.0131359	0.938582
YHR052W	CIC1	-0.0212523	0.738433	0.000973054	0.996284	-0.099423	0.404329
YMR198W	CIK1	-0.00532524	0.896634	-0.0335061	0.774333	-0.000529238	0.99728
YOR349W	CIN1	0.018208	0.757453	-0.00870369	0.996284	0.0422883	0.754781
YDR387C	CIN10	0.0129653	0.798902	0.011488	0.996284	0.056122	0.64179
YPL241C	CIN2	0.00895744	0.823484	-0.00278207	0.996284	0.0107386	0.947005
YMR138W	CIN4	-0.0019961	0.96545	-0.000630365	0.996284	0.0101287	0.947889
YOR028C	CIN5	0.00684481	0.882601	0.00388668	0.996284	0.0550981	0.633648
YEL061C	CIN8	-0.0151575	0.75681	-0.509731	0.00168218	-0.0751536	0.501663
YPL014W	CIP1	0.00638365	0.826704	0.0119676	0.990811	0.138025	0.215641
YGR207C	CIR1	-0.0147344	0.757453	0.00918189	0.996284	-0.106004	0.372925
YOR356W	CIR2	-0.0246076	0.738259	-0.00737934	0.996284	-0.0623191	0.595024
YLR346C	CIS1	-0.100331	0.282308	0.0122067	0.990649	-0.440524	0.0260539
YJL158C	CIS3	0.0169216	0.738259	0.00785553	0.996284	0.0829435	0.407121
YNR001C	CIT1	-0.0179995	0.757453	-0.0160405	0.968163	-0.1337	0.250317
YCR005C	CIT2	-0.163351	0.0979476	0.0169584	0.959636	-0.218285	0.0579101
YPR001W	CIT3	0.00730672	0.876666	-0.0097745	0.996284	0.0968701	0.400999
YIL035C	CKA1	-0.027958	0.738259	0.00588224	0.996284	-0.107692	0.376284
YOR061W	CKA2	-0.0156369	0.757453	0.00609676	0.996284	-0.0454577	0.72279
YGL019W	CKB1	-0.00159344	0.983834	0.0072366	0.996284	0.000491781	0.998153
YOR039W	CKB2	0.00413001	0.940316	0.0190061	0.947697	0.019273	0.909858
YLR133W	CKI1	-0.00528211	0.91289	0.000410014	0.996284	0.0532118	0.659095
YBR135W	CKS1	0.0137082	0.757453	0.00541473	0.996284	0.075145	0.499962
YNL298W	CLA4	0.0074139	0.893564	0.0355441	0.709329	0.0449371	0.734303
YGR108W	CLB1	-0.0132315	0.786127	-0.0304256	0.792508	-0.0482803	0.698358
YPR119W	CLB2	-0.00254946	0.965613	0.106647	0.235795	0.00338051	0.992272
YDL155W	CLB3	0.0140338	0.790445	-0.00544681	0.996284	0.0418034	0.757606
YLR210W	CLB4	-0.013214	0.790445	-0.0516142	0.548335	-0.0031969	0.992272
YPR120C	CLB5	-0.00830587	0.870984	0.00298897	0.996284	-0.0487193	0.696612
YGR109C	CLB6	0.00899697	0.757453	0.0281162	0.82298	0.0388226	0.655076
YGR167W	CLC1	-0.0229014	0.738259	-0.0037543	0.996284	-0.103543	0.384778
YGR110W	CLD1	0.0068636	0.883672	-0.00174554	0.996284	0.0596362	0.609382
YLR117C	CLF1	-0.0153108	0.738433	-0.00991636	0.996284	-0.0857217	0.420936
YGL215W	CLG1	0.0210871	0.738433	0.0123545	0.991362	0.0660498	0.580656
YMR199W	CLN1	0.00317509	0.943211	0.0267209	0.842214	0.0624042	0.58834
YPL256C	CLN2	0.00706697	0.893128	0.0249906	0.857208	0.0647128	0.590477
YAL040C	CLN3	0.0271886	0.738259	0.021649	0.908461	0.114945	0.34447
YOR250C	CLP1	0.0208704	0.74473	-0.00474848	0.996284	0.0545666	0.657873
YMR012W	CLU1	0.0168034	0.757453	0.0165922	0.962581	0.0493798	0.698358
YKL137W	CMC1	-0.0218553	0.738259	-0.0208732	0.916562	-0.120034	0.298621
YBL059C-A	CMC2	-0.0234841	0.738259	-0.0154449	0.964616	-0.081659	0.455594
YMR194C-B	CMC4	0.00902264	0.763694	-0.00860265	0.996284	-0.0342561	0.72718
YBR109C	CMD1	0.00877975	0.883458	0.00934966	0.996284	0.0335868	0.820334
YLR271W	CMG1	-0.0103504	0.766748	-0.0160521	0.962191	-0.0199293	0.882073
YFR014C	CMK1	-0.00342309	0.948775	-0.0518307	0.535392	-0.0576918	0.633648
YOL016C	CMK2	0.000263563	0.985397	-0.00123779	0.996284	0.0100225	0.826785
YML057W	CMP2	0.020721	0.738433	-0.000431314	0.996284	0.0686105	0.564842
YDL156W	CMR1	-0.00358208	0.920219	0.00676468	0.996284	0.004652	0.979739
YOR093C	CMR2	-0.00839581	0.882601	-0.0084634	0.996284	-0.0563227	0.64179
YPR013C	CMR3	0.00363122	0.923688	0.00958512	0.996284	0.0963982	0.395832
YLR003C	CMS1	-0.0036181	0.943211	0.0110734	0.996284	-0.0102353	0.953045
YLR433C	CNA1	-0.00444883	0.938818	0.0020369	0.996284	0.00153395	0.994686
YKL190W	CNB1	-0.0226502	0.738259	-0.00757779	0.996284	-0.0901024	0.425737
YAL058W	CNE1	-0.000309106	0.993605	0.00552011	0.996284	0.094452	0.411817
YDR357C	CNL1	-0.0181659	0.738259	-0.0272216	0.841448	-0.0469377	0.686814
YNL225C	CNM67	-0.00741248	0.840455	0.00206586	0.996284	-0.0663327	0.529014
YFR046C	CNN1	-0.00501225	0.905984	-0.00375057	0.996284	-0.0283806	0.834918
YBR155W	CNS1	-0.023773	0.738433	0.00316175	0.996284	-0.0701878	0.5597
YIL157C	COA1	0.000710391	0.988511	0.0125308	0.990649	-0.00879289	0.958354
YPL189C-A	COA2	0.00840036	0.819142	-0.0406437	0.695052	0.0431679	0.70675
YJL062W-A	COA3	0.011925	0.799075	0.0113785	0.996284	0.0390724	0.771995
YLR218C	COA4	-0.00388668	0.884654	-0.00075228	0.996284	-0.00517946	0.967058
YMR244C-A	COA6	-0.0130467	0.738259	-0.00074822	0.996284	-0.0315055	0.652191
YLL050C	COF1	0.00660868	0.89995	0.0173122	0.961347	0.0147519	0.931468
YGL223C	COG1	-0.00939951	0.880535	0.0014212	0.996284	0.0160654	0.926428
YGR120C	COG2	0.0137281	0.799075	0.0108421	0.996284	0.063852	0.595024
YER157W	COG3	-0.00181375	0.982036	-0.0106123	0.996284	0.000674473	0.996348
YPR105C	COG4	-0.0166391	0.757453	-0.00744449	0.996284	-0.101437	0.399408
YNL051W	COG5	-0.00360618	0.949043	0.0101905	0.996284	-0.0116015	0.947005
YNL041C	COG6	-0.0139276	0.766748	-0.00548974	0.996284	-0.024744	0.869373
YGL005C	COG7	-0.013035	0.762638	0.00171953	0.996284	-0.0922951	0.411817
YML071C	COG8	-0.0112489	0.768629	0.0027808	0.996284	-0.0410756	0.722227
YER130C	COM2	0.00835914	0.792677	0.007195	0.996284	0.0678877	0.474806
YDL145C	COP1	0.0191942	0.756423	0.0163564	0.962689	0.0987274	0.404329
YBR003W	COQ1	-0.00654844	0.913168	-0.0449401	0.565414	-0.0336123	0.819076
YOL008W	COQ10	0.00871429	0.881227	0.010723	0.996284	0.0477966	0.709795
YLR290C	COQ11	0.00154296	0.982036	-0.066631	0.418066	0.0119687	0.945757
YNR041C	COQ2	0.0271133	0.738259	0.00478504	0.996284	0.128647	0.266527
YOL096C	COQ3	-0.00971072	0.798902	0.00255006	0.996284	-0.0513826	0.640731
YDR204W	COQ4	-0.00304913	0.955385	-0.00150191	0.996284	-0.0540562	0.657873
YML110C	COQ5	-0.00766399	0.891923	0.0401245	0.671384	-0.016174	0.92579
YGR255C	COQ6	-0.00435906	0.939684	0.00908785	0.996284	0.00886477	0.959727
YGL119W	COQ8	-0.0218273	0.738433	-0.00288652	0.996284	-0.0724341	0.548533
YLR201C	COQ9	0.0104394	0.799734	-0.00628064	0.996284	0.0425624	0.728304
YBL045C	COR1	0.0284677	0.738259	-0.0374047	0.704815	0.0726372	0.542139
YNL336W	COS1	0.0955769	0.230038	1.0565	1.80231e-11	0.71714	4.06625e-05
YNR075W	COS10	0.00686922	0.895687	-0.0666321	0.41065	-0.0311786	0.832375
YBR203W	COS111	-0.0131434	0.738259	-0.00147959	0.996284	-0.0191019	0.87273
YGL263W	COS12	-0.0145553	0.738259	0.0166682	0.948021	-0.112687	0.235741
YML132W	COS3	0.00405682	0.894864	-0.00665996	0.996284	0.0283676	0.794519
YBR302C	COS3	-0.00482203	0.876666	-0.00670738	0.996284	0.0127147	0.919803
YFL062W	COS4	-0.00535383	0.757453	0.0351346	0.701288	0.0384609	0.526991
YJR161C	COS5	0.0501609	0.612313	0.0414707	0.689796	0.215292	0.0633607
YGR295C	COS6	0.0250579	0.738259	0.0327193	0.758769	0.111209	0.359265
YDL248W	COS7	0.00716411	0.861743	0.0117846	0.991362	0.116402	0.315539
YHL048W	COS8	-0.46167	0.027861	0.0130275	0.98337	-0.0141736	0.913695
YKL219W	COS9	0.0230765	0.738259	0.00893701	0.996284	0.117727	0.34447
YOR316C	COT1	0.00940954	0.813104	0.0335052	0.7715	-0.0274411	0.84201
Q0045	COX1	0.000477983	#N/A	0.000118507	0.996284	8.31252e-05	0.994686
YPL172C	COX10	0.00723901	0.898994	0.00937615	0.996284	-0.0194612	0.909236
YPL132W	COX11	-0.00872637	0.882601	-0.0132179	0.991362	-0.0654153	0.58834
YLR038C	COX12	-0.0168665	0.740749	-0.00921099	0.996284	-0.0442519	0.722157
YGL191W	COX13	0.0170045	0.778992	-0.0109385	0.996284	0.118102	0.331671
YML129C	COX14	-0.0124149	0.794091	-0.00235304	0.996284	-0.0539089	0.654253
YER141W	COX15	0.00818473	0.895837	-0.0207764	0.934531	0.0499072	0.691411
YJL003W	COX16	-0.0209777	0.738259	-0.0176265	0.950434	-0.0717515	0.483082
YLL009C	COX17	-0.0260762	0.738259	0.000524656	0.996284	-0.124181	0.288645
YGR062C	COX18	0.0142533	0.766748	0.0128291	0.990649	0.00810618	0.963341
YLL018C-A	COX19	0.0125408	0.757453	0.00346254	0.996284	0.0917901	0.399408
Q0250	COX2	0.000471557	#N/A	0.000118515	0.996284	8.31326e-05	0.994686
YDR231C	COX20	-0.00449102	0.882601	-0.00642587	0.996284	-0.0536031	0.5597
YHR116W	COX23	-0.00789883	0.843953	-0.0182803	0.947697	-0.054601	0.622509
YDR119W-A	COX26	-0.00426538	0.794828	-0.0167725	0.934531	0.00699857	0.931083
YGL187C	COX4	0.0160224	0.757453	-0.0379654	0.701288	0.11967	0.328641
YNL052W	COX5A	0.0189365	0.738433	-0.00491805	0.996284	0.0892169	0.435121
YIL111W	COX5B	-0.0414391	0.738259	-0.0544833	0.517644	-0.24494	0.0187432
YHR051W	COX6	0.0290467	0.738259	-0.0146565	0.990302	0.0766463	0.512369
YMR256C	COX7	0.00515541	0.913163	-0.0182904	0.947697	0.0383066	0.775451
YLR395C	COX8	0.0159592	0.768629	-0.0134331	0.990649	0.100808	0.400999
YDL067C	COX9	0.0120589	0.807436	0.0129725	0.990649	0.0774607	0.50773
YKL179C	COY1	-0.012622	0.762688	-0.000363552	0.996284	-0.0496903	0.666403
YOR303W	CPA1	0.00763418	0.833337	0.0193341	0.934531	0.0421583	0.707448
YJR109C	CPA2	0.0173328	0.76625	0.484218	4.63953e-06	0.124414	0.298621
YGR247W	CPD1	0.00120976	0.983328	0.0104182	0.996284	0.00870478	0.958354
YDR155C	CPR1	0.0174057	0.738433	0.0320897	0.7788	0.111241	0.3529
YHR057C	CPR2	-0.0271954	0.738259	-0.013213	0.990649	-0.0521531	0.674222
YML078W	CPR3	0.016067	0.738433	0.0130327	0.989397	0.0710217	0.514176
YCR069W	CPR4	0.0167499	0.757453	-0.000940655	0.996284	0.0717965	0.550597
YDR304C	CPR5	0.015099	0.757453	0.0241484	0.872442	0.108978	0.356849
YLR216C	CPR6	-0.0133598	0.827511	0.0243942	0.882827	-0.00487151	0.982151
YJR032W	CPR7	-0.000488686	0.991034	0.0214929	0.916562	0.0385448	0.782111
YNR028W	CPR8	0.00841066	0.885442	-0.0012023	0.996284	-0.0253907	0.869881
YJL172W	CPS1	0.00513535	0.907021	0.00217235	0.996284	0.0464758	0.698358
YNL130C	CPT1	0.0110793	0.792951	0.0228813	0.882827	0.0614414	0.589645
YOR100C	CRC1	-0.00234743	0.89995	-0.00536833	0.996284	-0.00718057	0.933761
YDL142C	CRD1	0.00867877	0.85725	-0.00361843	0.996284	0.0142049	0.931468
YDR223W	CRF1	-0.00389532	0.935164	0.00560378	0.996284	0.054551	0.647727
YHR209W	CRG1	0.00648973	0.896991	-0.0143309	0.977597	0.0683299	0.564519
YGR189C	CRH1	0.0211328	0.738259	0.0128625	0.990649	0.112519	0.3529
YGR218W	CRM1	0.00581031	0.916482	0.0309861	0.7788	-0.000633142	0.996677
YLR429W	CRN1	0.00650664	0.896646	0.00676176	0.996284	0.0224829	0.885841
YHR146W	CRP1	0.0143278	0.779499	-0.0259312	0.8489	0.12628	0.297639
YLR213C	CRR1	-0.000806639	0.985953	0.00282524	0.996284	-0.00788934	0.95835
YOR031W	CRS5	0.00257635	0.940142	0.00212241	0.996284	-0.00942392	0.947889
YOL063C	CRT10	-0.00577874	0.91116	-0.0120406	0.996284	0.0296567	0.84029
YNL027W	CRZ1	-0.0130999	0.766748	-0.0125601	0.990649	-0.0397945	0.757606
YLR241W	CSC1	0.0196012	0.757453	0.0367547	0.700122	0.0917198	0.427431
YGL238W	CSE1	0.0141663	0.805523	0.0121064	0.996284	0.012705	0.941887
YNR010W	CSE2	0.00640641	0.869319	0.00723212	0.996284	0.0193368	0.886923
YKL049C	CSE4	-0.00523988	0.883672	-0.00322697	0.996284	-0.00220341	0.994686
YLR087C	CSF1	0.00833931	0.876666	0.00179856	0.996284	0.0304394	0.834317
YBR036C	CSG2	0.0213535	0.738259	0.018736	0.947697	0.0915976	0.420936
YBR161W	CSH1	-0.0134189	0.794419	0.00604699	0.996284	-0.00572707	0.977622
YMR025W	CSI1	-0.00976794	0.776562	-0.0372245	0.724178	-0.0246955	0.841541
YOL007C	CSI2	0.00531672	0.917107	-0.00414328	0.996284	-0.00105969	0.994705
YNL232W	CSL4	-0.0106575	0.850219	0.00268698	0.996284	-0.0835018	0.471627
YCR086W	CSM1	0.00910747	0.812587	-0.0180755	0.947697	0.0471906	0.678039
YIL132C	CSM2	-0.0109301	0.792677	-0.0100751	0.996284	-0.0356625	0.783169
YMR048W	CSM3	-0.00706701	0.86313	-0.00820171	0.996284	-0.0528118	0.626883
YPL200W	CSM4	0.00150869	0.968776	-0.0245539	0.863397	-0.0596035	0.538672
YDR179C	CSN9	-0.0192275	0.738259	-0.216277	0.0992109	-0.0730101	0.451768
YLR380W	CSR1	0.0275218	0.738259	0.0189403	0.944125	0.111651	0.353148
YPR030W	CSR2	-0.0108611	0.792677	-0.0305473	0.80204	-0.017793	0.909858
YIL169C	CSS1	0.00413974	0.932768	0.00816522	0.996284	0.133875	0.25075
YOL159C	CSS3	0.00470812	0.912089	0.00331635	0.996284	0.0856884	0.437166
YBR042C	CST26	0.0155609	0.78743	0.023758	0.882308	0.0454776	0.729763
YIL036W	CST6	-0.00744267	0.882333	-0.000720548	0.996284	-0.0554198	0.640731
YLR394W	CST9	0.0249115	0.738259	0.00587359	0.996284	0.0834265	0.471627
YDR256C	CTA1	0.0162002	0.75898	0.00899918	0.996284	0.0342211	0.81459
YMR094W	CTF13	-0.00822619	0.807436	-0.00760608	0.996284	-0.0356057	0.755516
YMR078C	CTF18	-0.0247501	0.738259	-0.0275347	0.829858	-0.0750289	0.515427
YPL018W	CTF19	-0.00281252	0.948599	-0.00369561	0.996284	-0.0349704	0.792065
YLR381W	CTF3	0.00144908	0.983328	-0.00671379	0.996284	0.0565219	0.640731
YPR135W	CTF4	0.000859112	0.988511	-0.00991393	0.996284	0.0103894	0.952951
YHR191C	CTF8	-0.00162136	0.981469	-0.00624773	0.996284	-0.0333988	0.813644
YDR151C	CTH1	0.0115442	0.84409	0.00469476	0.996284	-0.00926767	0.958354
YPL181W	CTI6	-0.0182613	0.738433	-0.0151124	0.974079	-0.0488183	0.692705
YKL139W	CTK1	-0.0170914	0.738433	-0.0124008	0.990649	-0.0973441	0.399408
YJL006C	CTK2	0.00952953	0.846757	-0.00562684	0.996284	0.000774333	0.996348
YML112W	CTK3	-0.00406794	0.940142	-0.00199342	0.996284	-0.0198979	0.904999
YMR180C	CTL1	-0.00186159	0.98126	-0.00125783	0.996284	-0.0106703	0.949942
YHR109W	CTM1	0.0319964	0.738259	0.0390807	0.689796	0.151223	0.175906
YCR015C	CTO1	-0.0158177	0.738433	-0.0114637	0.994739	-0.075666	0.480896
YBR291C	CTP1	0.0270725	0.738259	-0.00799118	0.996284	0.0401406	0.749455
YPR124W	CTR1	0.0150243	0.738259	-0.00845196	0.996284	0.0272777	0.823152
YHR175W	CTR2	-0.00647442	0.894864	-0.00488513	0.996284	-0.0741059	0.526991
YLR411W	CTR3	-0.0074664	0.870984	-0.00881557	0.996284	0.0223268	0.881757
YCR054C	CTR86	0.00301559	0.960542	0.0322596	0.773181	0.032207	0.828523
YOL145C	CTR9	-0.0145631	0.757453	0.00346093	0.996284	-0.062725	0.590477
YLR286C	CTS1	0.0132832	0.757453	-0.0282067	0.82298	0.0335821	0.798084
YDR371W	CTS2	-0.0151774	0.766748	-0.011551	0.996284	-0.0471699	0.71152
YGR088W	CTT1	0.000688614	0.988039	0.00090071	0.996284	0.0199389	0.888452
YPL260W	CUB1	-0.0232626	0.738259	-0.00734597	0.996284	-0.0930337	0.418865
YMR264W	CUE1	0.00965413	0.812587	0.00245411	0.996284	0.0448539	0.709156
YKL090W	CUE2	-0.00777042	0.846771	0.00746855	0.996284	-0.0303686	0.821854
YGL110C	CUE3	-0.0202965	0.738259	-0.0019912	0.996284	-0.0422238	0.725263
YML101C	CUE4	0.0119949	0.787752	-0.000124232	0.999676	0.0294163	0.833231
YOR042W	CUE5	0.00054649	0.991034	0.00915818	0.996284	0.0220007	0.888732
YGR003W	CUL3	0.0129124	0.802699	0.01671	0.962581	0.0643045	0.592774
YGL166W	CUP2	-0.00553769	0.870623	0.014605	0.974005	-0.0068302	0.960798
YPL177C	CUP9	0.029612	0.738259	0.0295635	0.805821	0.108157	0.368655
YPR158W	CUR1	0.00167827	0.964094	0.00961868	0.996284	-0.0185129	0.884329
YMR240C	CUS1	-0.00648105	0.896692	0.0146893	0.974534	-0.00758481	0.964749
YNL286W	CUS2	-0.00956548	0.834548	-0.013515	0.986915	-0.0294818	0.836293
YNL155W	CUZ1	-0.0156958	0.757453	0.00898813	0.996284	-0.0621339	0.599808
YDR163W	CWC15	-0.0236455	0.738259	-0.00154497	0.996284	-0.0551416	0.626878
YDL209C	CWC2	-0.0172176	0.738259	-0.0129302	0.989397	-0.0969003	0.384778
YDR482C	CWC21	0.0164925	0.738433	0.0526868	0.565414	0.0833566	0.437166
YGR278W	CWC22	-0.00297099	0.939684	0.00204237	0.996284	0.0220015	0.877252
YGL128C	CWC23	0.0132547	0.78196	-0.0105332	0.996284	0.104897	0.383527
YLR323C	CWC24	-0.00918316	0.817393	-0.00804783	0.996284	-0.0262371	0.85403
YNL245C	CWC25	-0.00486933	0.917664	7.6604e-05	0.999759	-0.06276	0.594061
YPL064C	CWC27	-0.0126487	0.762688	-0.00368956	0.996284	-0.105879	0.362414
YGL027C	CWH41	-0.0155777	0.80415	0.0527065	0.443427	-0.0260563	0.864199
YCR017C	CWH43	0.0202251	0.738433	0.0201856	0.931294	0.0463637	0.72043
YKL096W	CWP1	-0.0031513	0.94267	0.00646833	0.996284	0.0830196	0.451768
YKL096W-A	CWP2	0.0193445	0.738259	-0.00295155	0.996284	0.110155	0.345033
YML054C	CYB2	-0.00362932	0.933295	-0.0647775	0.466005	0.0539603	0.64179
YNL111C	CYB5	-0.00769597	0.887326	0.0135796	0.990649	-0.00508105	0.980893
YJR048W	CYC1	0.0136646	0.758336	-0.322015	0.0281381	0.0813009	0.460424
YOR037W	CYC2	-0.01656	0.757453	-0.0205968	0.919529	-0.0560909	0.64179
YAL039C	CYC3	0.00282595	0.931515	0.000387757	0.996284	-0.0169081	0.898772
YEL039C	CYC7	-0.0139095	0.738259	0.0117824	0.990649	-0.00755017	0.945193
YBR112C	CYC8	0.0122834	0.802873	0.00928966	0.996284	0.0218543	0.888452
YDL117W	CYK3	0.0172073	0.768979	0.0346512	0.719789	0.0264208	0.86513
YDR430C	CYM1	-0.00116129	0.987347	0.00543121	0.996284	-0.0603441	0.615621
YJL005W	CYR1	-0.0159166	0.787033	-0.00557412	0.996284	-0.0493951	0.698358
YAL012W	CYS3	0.0245581	0.738259	0.0223809	0.895313	0.106116	0.34447
YGR155W	CYS4	0.0156465	0.766748	0.00803633	0.996284	0.0141931	0.932864
YOR065W	CYT1	2.02732e-05	0.999505	-0.140832	0.177521	0.0516569	0.665188
YKL087C	CYT2	0.00185609	0.980689	0.00833673	0.996284	0.0553467	0.649468
YDR016C	DAD1	0.00206074	0.969733	-0.221863	0.0748526	0.0204551	0.893032
YKR083C	DAD2	-0.00869976	0.794091	-0.000537551	0.996284	-0.0621838	0.542089
YBR233W-A	DAD3	-0.0166441	0.738433	-0.0260044	0.851207	-0.0938493	0.404329
YDR320C-A	DAD4	-0.0125012	0.801337	-0.116621	0.202294	-0.056368	0.64179
YML070W	DAK1	0.000732816	0.990456	0.0374748	0.689796	0.0357265	0.79868
YFL053W	DAK2	0.00223935	0.933304	-0.00184906	0.996284	0.00779012	0.948295
YIR027C	DAL1	0.00265206	0.923688	-0.0227398	0.882827	0.137007	0.215706
YIR029W	DAL2	-0.0090659	0.762638	-0.00640768	0.996284	-0.0162051	0.890053
YIR032C	DAL3	-0.00141825	0.962691	-0.00890661	0.996284	0.00704456	0.953532
YIR028W	DAL4	-0.00490752	0.897112	0.00467719	0.996284	0.0615003	0.565514
YJR152W	DAL5	-0.00626666	0.884026	-0.0270037	0.841448	-0.0163441	0.91813
YIR031C	DAL7	-0.00882568	0.812587	-0.0165344	0.961572	-0.0552904	0.610627
YKR034W	DAL80	0.000510296	#N/A	-0.00163383	0.996284	0.000165483	0.996668
YIR023W	DAL81	0.00690858	0.878111	-0.00357229	0.996284	0.0318176	0.816969
YNL314W	DAL82	-0.00354354	0.940142	-0.0140604	0.978546	0.0142243	0.931468
YGR113W	DAM1	-0.00379516	0.939684	-0.276175	0.0304693	-0.00315202	0.992687
YJR150C	DAN1	-0.00134468	0.910335	-0.0149003	0.925111	-0.0364093	0.404329
YJR151C	DAN4	0.0109997	0.746055	0.0125706	0.990649	0.0829583	0.399408
YPL170W	DAP1	-0.0101118	0.811905	0.00444509	0.996284	-0.0267744	0.85403
YHR028C	DAP2	0.00236107	0.977566	0.0169906	0.966625	-0.00921442	0.958354
YJL149W	DAS1	0.0273707	0.738259	0.00629639	0.996284	0.0848229	0.45974
YDR020C	DAS2	-0.0139107	0.757453	0.00800464	0.996284	-0.026417	0.854634
YML113W	DAT1	0.00922715	0.852475	0.00263962	0.996284	0.00301256	0.993068
YGR092W	DBF2	-0.0458883	0.738259	-0.0364573	0.709329	-0.525085	6.94373e-05
YPR111W	DBF20	-0.0224904	0.738259	-0.0129409	0.990649	0.0104422	0.95124
YDR052C	DBF4	-0.0147621	0.75951	0.00133175	0.996284	-0.0661036	0.570591
YPL119C	DBP1	-0.0169361	0.738259	-0.0320613	0.7788	-0.0158542	0.917101
YDL031W	DBP10	-0.011291	0.869319	0.00722297	0.996284	-0.0548934	0.647727
YNL112W	DBP2	0.01646	0.784687	0.0161073	0.974534	0.051829	0.677923
YGL078C	DBP3	-0.0154216	0.786127	0.00579378	0.996284	-0.0355189	0.803311
YOR046C	DBP5	-0.00978393	0.870984	0.00742831	0.996284	-0.0137828	0.934826
YNR038W	DBP6	0.0111615	0.870984	0.0270052	0.846991	0.0522204	0.66741
YKR024C	DBP7	-0.0259844	0.738259	-0.00565395	0.996284	-0.132439	0.251303
YHR169W	DBP8	-0.00936445	0.880652	0.00204396	0.996284	-0.0541556	0.661441
YLR276C	DBP9	-0.0126181	0.798902	0.00440943	0.996284	-0.0779074	0.505715
YKL149C	DBR1	-0.0165166	0.75681	-0.0133202	0.989397	-0.0644193	0.580807
YCL016C	DCC1	-0.00427981	0.924805	-0.0127339	0.990649	0.0308752	0.831748
YHR144C	DCD1	-0.0388745	0.738259	0.00377975	0.996284	-0.05575	0.647727
YIR030C	DCG1	-0.00890285	0.80415	-0.0104981	0.996284	-8.89451e-05	0.999466
YOR180C	DCI1	-0.00255148	0.95067	-0.128978	0.214424	-0.0339694	0.792893
YLR422W	DCK1	0.00536578	0.916482	0.00287669	0.996284	0.00290478	0.993456
YLR128W	DCN1	-0.0223791	0.738259	-0.021323	0.916562	-0.0346828	0.79968
YOL149W	DCP1	-0.0186124	0.738259	-0.0100059	0.996284	-0.0982964	0.371525
YNL118C	DCP2	-0.00212005	0.978232	-0.0206927	0.92549	-0.0614037	0.610627
YLR361C	DCR2	0.0123467	0.819694	0.0165302	0.964065	0.0624779	0.603377
YLR270W	DCS1	-0.0151745	0.779499	-0.00792166	0.996284	-0.00246504	0.994686
YOR173W	DCS2	0.0012636	0.980038	-0.0201926	0.918796	-0.00100872	0.994686
YFR012W	DCV1	0.00260632	0.913447	-0.241996	0.0877359	0.0346263	0.67357
YKL046C	DCW1	0.0216667	0.738433	0.0437066	0.603037	0.0831522	0.472445
YPL194W	DDC1	-0.0185534	0.738259	-0.0115067	0.991362	-0.0504487	0.626883
YER143W	DDI1	-0.0173383	0.772823	-0.00017456	0.999676	-6.43035e-05	0.99965
YFL061W	DDI3	0.00242537	0.901581	0.00455171	0.996284	0.0475545	0.485436
YNL335W	DDI3	0.00085698	0.975673	-0.00198773	0.996284	0.0215755	0.79968
YOR022C	DDL1	-0.000699563	0.988511	-0.00886195	0.996284	0.0584332	0.616039
YOR163W	DDP1	0.00630056	0.91116	-0.0228529	0.893706	0.0227321	0.886241
YOL052C-A	DDR2	-0.00697719	0.778992	-0.0566288	0.533298	-0.0538037	0.499962
YMR173W	DDR48	-0.079476	0.329408	-0.0522427	0.569189	-0.20287	0.083878
YOR204W	DED1	0.0152789	0.771862	0.0121822	0.994739	0.00599248	0.97497
YHR019C	DED81	0.0241099	0.738259	0.0529643	0.539504	0.109056	0.366041
YKL054C	DEF1	-0.0125918	0.80415	0.00266194	0.996284	-0.0521298	0.6747
YFL001W	DEG1	0.00592697	0.914581	-0.00184237	0.996284	0.0013228	0.994686
YAL013W	DEP1	0.00709559	0.882601	0.0026853	0.996284	0.0215601	0.886923
YBR201W	DER1	-0.0198698	0.738535	0.0122499	0.994739	-0.0924604	0.424052
YDR051C	DET1	-0.00510365	0.897029	0.00868009	0.996284	-0.0346985	0.782935
YIL049W	DFG10	0.015261	0.757453	0.0262401	0.846626	0.0656711	0.577505
YOR030W	DFG16	0.0078868	0.887522	-0.00477977	0.996284	0.0215183	0.892631
YMR238W	DFG5	0.00788651	0.895837	0.0105836	0.996284	0.0577028	0.633648
YDR411C	DFM1	0.018547	0.757453	0.0101638	0.996284	0.0549241	0.65441
YOR236W	DFR1	0.0228634	0.738433	0.0334595	0.742742	0.0742736	0.538672
YOR245C	DGA1	-0.00154751	0.983834	-0.002679	0.996284	0.0364227	0.797368
YOR311C	DGK1	0.0215097	0.738259	0.014417	0.974534	0.0714774	0.543641
YNL130C-A	DGR1	0.00171667	0.917107	0.00170028	0.996284	0.014676	0.832375
YKL121W	DGR2	0.00118202	0.986677	0.000474647	0.996284	0.064438	0.592774
YDL160C	DHH1	0.0184489	0.757453	0.0181882	0.959636	0.10223	0.399408
YKL078W	DHR2	-0.00993555	0.866911	0.0128641	0.991362	-0.0584878	0.628965
YMR316W	DIA1	0.000613562	0.968776	0.00103486	0.996284	0.0143837	0.77777
YOR080W	DIA2	-0.0182864	0.738259	-0.0162097	0.962191	-0.0890617	0.407121
YDL024C	DIA3	-0.000149596	0.99448	0.00353922	0.996284	0.0383806	0.681056
YHR011W	DIA4	-0.00670496	0.870984	-0.0127025	0.990649	-0.0347047	0.781942
YPR082C	DIB1	-0.0274823	0.738259	-0.0317626	0.7788	-0.0748743	0.526266
YLR348C	DIC1	-0.0249701	0.738259	1.0615	2.01015e-09	-0.101333	0.368896
YKL002W	DID4	-0.0156775	0.772823	-0.0188301	0.947697	-0.108794	0.372089
YGR227W	DIE2	0.0340858	0.738259	0.0288092	0.808139	0.109134	0.369418
YLR437C	DIF1	0.0073837	0.882601	-0.00649811	0.996284	0.0363466	0.793084
YPL049C	DIG1	-0.00714904	0.862418	0.00663334	0.996284	-0.00841661	0.958354
YDR480W	DIG2	-0.00555999	0.901581	-0.327882	0.0242926	-0.00576726	0.974854
YPL266W	DIM1	0.00880265	0.880589	0.012031	0.996284	0.039807	0.772652
YDR263C	DIN7	0.00356704	0.919306	0.00566541	0.996284	-0.0356738	0.758898
YLR129W	DIP2	-0.0164365	0.762638	0.00366782	0.996284	-0.101263	0.399408
YPL265W	DIP5	-0.0469686	0.738259	-0.00607613	0.996284	-0.182578	0.0675907
YOL021C	DIS3	0.00428143	0.945202	0.0191642	0.955052	-0.0142039	0.93244
YDR403W	DIT1	-0.00401177	0.91116	0.100268	0.303465	0.0784317	0.444155
YDR402C	DIT2	0.000335967	0.990603	-0.00224593	0.996284	0.0228043	0.836903
YIR004W	DJP1	-0.0122071	0.787937	-0.00324326	0.996284	-0.0660419	0.565514
YDL174C	DLD1	0.00788887	0.8928	0.0157237	0.974534	0.0243337	0.877252
YDL178W	DLD2	-0.00812824	0.888506	0.0190207	0.948021	0.05583	0.647727
YEL071W	DLD3	-0.0167533	0.738433	0.308286	0.032077	-0.108518	0.357197
YJL065C	DLS1	0.00102732	0.984313	-0.0092501	0.996284	-0.0290849	0.831748
YMR126C	DLT1	0.00193616	0.9794	-0.066207	0.403813	-0.0678219	0.569312
YHR115C	DMA1	0.0311722	0.738259	0.0172927	0.962191	0.0927399	0.423833
YNL116W	DMA2	0.0275148	0.738259	0.00483075	0.996284	0.0647198	0.590477
YER179W	DMC1	0.0126198	0.757453	-0.00354134	0.996284	0.0806952	0.437166
YMR211W	DML1	-0.00374731	0.936291	0.0557598	0.517644	0.0125036	0.941078
YHR164C	DNA2	-0.0109939	0.814335	-0.0146181	0.974534	-0.0320546	0.826796
YER166W	DNF1	0.00513694	0.916482	-0.0178226	0.955052	0.0256362	0.867357
YDR093W	DNF2	0.0138709	0.813104	0.0459922	0.552165	0.0130016	0.939817
YMR162C	DNF3	-0.00363157	0.948881	0.00526892	0.996284	-0.00883872	0.95979
YOR005C	DNL4	-0.0103588	0.810993	-0.0512073	0.565414	-0.0507234	0.670768
YLL001W	DNM1	-0.00641021	0.910094	-0.0271542	0.838964	-0.0459478	0.726234
YKL213C	DOA1	-0.00594163	0.895837	0.00724975	0.996284	-0.00651016	0.971283
YDR069C	DOA4	-0.00189699	0.980025	0.00662451	0.996284	0.0138053	0.934509
YGL240W	DOC1	-0.000390157	0.991034	-0.00468658	0.996284	0.005417	0.975004
YHR044C	DOG1	-0.0114488	0.792677	0.0052481	0.996284	-0.0181089	0.911478
YHR043C	DOG2	-0.0207132	0.757453	0.000402887	0.996593	-0.0584602	0.626883
YNL001W	DOM34	-0.00806111	0.856554	-0.000627643	0.996284	-0.0526903	0.647727
YDR273W	DON1	-0.00386129	0.914971	-0.014499	0.974534	-0.0642523	0.542089
YDR141C	DOP1	0.0221551	0.738259	0.0129902	0.990649	0.0719185	0.548533
YDR068W	DOS2	-0.0172494	0.738259	-0.0117392	0.991362	-0.0531713	0.616039
YDR440W	DOT1	-0.0239102	0.738259	-0.019863	0.930035	-0.099029	0.399408
YIL010W	DOT5	-0.0685938	0.295113	-0.0333842	0.741988	-0.134513	0.240082
YER088C	DOT6	0.0178578	0.738259	0.00700042	0.996284	0.107857	0.356849
YJL090C	DPB11	-0.0119247	0.83855	-0.000678583	0.996284	-0.0260167	0.867794
YPR175W	DPB2	0.00828028	0.882601	0.0369466	0.703858	-0.00255885	0.994686
YBR278W	DPB3	-0.00041049	0.990269	-0.0158834	0.962315	-0.0126937	0.929311
YDR121W	DPB4	-0.00981419	0.826408	-0.0065221	0.996284	-0.0268728	0.856907
YIL103W	DPH1	-0.00876845	0.884654	-0.00579381	0.996284	-0.0400649	0.771393
YKL191W	DPH2	0.027797	0.738259	0.0243285	0.868724	0.114965	0.3529
YLR172C	DPH5	0.0184011	0.738259	0.0190315	0.944107	0.106345	0.368655
YLR143W	DPH6	-0.0026769	0.967965	0.0376327	0.694699	0.014833	0.931468
YDR294C	DPL1	0.0191166	0.738433	0.00580131	0.996284	0.0997888	0.400999
YPR183W	DPM1	0.023928	0.738259	0.0154845	0.962689	0.119824	0.283625
YDR284C	DPP1	0.0139365	0.792677	0.00111648	0.996284	0.07181	0.550597
YLL018C	DPS1	0.0229647	0.738259	0.0200192	0.934531	0.0982734	0.406136
YKR071C	DRE2	-0.0213266	0.738433	0.331332	0.00566013	-0.0330868	0.824205
YGR093W	DRN1	-0.013168	0.800825	-0.0122786	0.995698	-0.0560202	0.645927
YLL008W	DRS1	-0.0191794	0.757206	0.0046046	0.996284	-0.0598753	0.621683
YAL026C	DRS2	-0.0184234	0.762638	0.0151897	0.979211	-0.0423725	0.754781
YOL073C	DSC2	0.0153688	0.762638	0.00225575	0.996284	0.0409543	0.761085
YOR223W	DSC3	-0.00208435	0.964408	-0.02538	0.855242	0.00698306	0.964803
YGL196W	DSD1	-0.00599449	0.916482	-0.0250738	0.857208	0.0292331	0.84682
YER124C	DSE1	-0.00184775	0.970656	-0.0137818	0.978179	-0.0179739	0.907529
YHR143W	DSE2	0.0142495	0.74473	-0.0108163	0.996284	0.057036	0.595024
YOR264W	DSE3	-0.00389732	0.929766	6.65665e-05	0.999759	-0.0360367	0.787971
YNR067C	DSE4	0.0132526	0.757453	0.0519818	0.569189	0.055438	0.615501
YBR007C	DSF2	-0.0156819	0.762638	-0.0194971	0.939422	-0.00554094	0.978971
YMR276W	DSK2	0.0176887	0.738259	0.00975488	0.996284	0.00617367	0.97072
YNL258C	DSL1	-0.015297	0.75681	-0.00818315	0.996284	-0.0671045	0.55781
YIR010W	DSN1	-0.00199445	0.974211	-0.101115	0.261177	-0.0321126	0.825831
YMR287C	DSS1	-0.00728317	0.899775	-0.0181955	0.957539	-0.111447	0.359115
YPR017C	DSS4	-0.0101103	0.794091	0.00273661	0.996284	-0.051098	0.643007
YGL043W	DST1	-0.0059701	0.916482	0.0184358	0.955052	0.0279707	0.856761
YDL219W	DTD1	-0.0163695	0.757453	0.00579316	0.996284	-0.0571357	0.628987
YBR180W	DTR1	0.0057693	0.822281	0.0190832	0.934531	0.114895	0.271476
YOL087C	DUF1	-0.0292741	0.738259	-0.0106851	0.996284	-0.111286	0.359115
YFR044C	DUG1	0.0179617	0.738259	0.0049712	0.996284	0.0895158	0.411817
YBR281C	DUG2	-0.00374613	0.944921	0.0201678	0.934531	-0.00345426	0.992254
YNL191W	DUG3	-0.0200036	0.757453	0.0106561	0.996284	-0.0782588	0.504519
YDL101C	DUN1	-0.0122434	0.810394	0.00361796	0.996284	0.00594707	0.975426
YGL061C	DUO1	-0.0232233	0.738259	-0.0251554	0.855242	-0.105599	0.374302
YBR208C	DUR1,2	-0.00545698	0.91116	-0.0151336	0.974534	-0.0470653	0.707663
YHL016C	DUR3	-0.00376735	0.926446	-0.111311	0.258705	-0.00940336	0.95521
YML080W	DUS1	-0.0109087	0.850914	-0.00723079	0.996284	-0.0489302	0.700661
YLR401C	DUS3	-0.00348788	0.949043	0.0103171	0.996284	-0.0126911	0.941887
YLR405W	DUS4	0.0214907	0.738259	0.000911078	0.996284	0.0644906	0.590477
YBR252W	DUT1	0.0102341	0.793439	0.000332784	0.996593	0.0774309	0.468106
YDR370C	DXO1	-0.0134584	0.817003	-0.00638828	0.996284	-0.0515509	0.678039
YKR054C	DYN1	0.0125372	0.801992	-0.0284497	0.81259	0.0263878	0.864199
YDR424C	DYN2	-0.014567	0.784687	-0.0124598	0.991362	-0.0377151	0.787954
YMR299C	DYN3	-0.0128458	0.794419	-0.0276027	0.827501	-0.0519109	0.674222
YHR068W	DYS1	0.0125117	0.800825	0.0281357	0.818486	0.0362182	0.796209
YDR359C	EAF1	-0.00346604	0.940142	-0.010661	0.996284	-0.0539487	0.649468
YPR023C	EAF3	0.00273557	0.966765	0.00616434	0.996284	0.0156911	0.928641
YEL018W	EAF5	0.000967169	0.984313	-0.0042305	0.996284	-0.00183229	0.994686
YJR082C	EAF6	-0.0123532	0.762688	-0.00708205	0.996284	-0.043915	0.709846
YNL136W	EAF7	-0.00658035	0.854915	0.000719595	0.996284	-0.0289699	0.816175
YKL204W	EAP1	0.00360966	0.933295	-0.000109888	0.999743	-0.0117216	0.94387
YMR171C	EAR1	0.00551112	0.931194	-0.00920985	0.996284	-0.0372896	0.787855
YKL172W	EBP2	-0.011262	0.799734	0.00394815	0.996284	-0.0348728	0.797666
YDR206W	EBS1	0.0296647	0.738259	0.0233681	0.882827	0.0684044	0.566703
YLR284C	ECI1	-0.0220688	0.738259	-0.0417749	0.692578	-0.0468214	0.659095
YGR146C	ECL1	-0.0243525	0.738259	0.335596	0.0149184	-0.120388	0.326897
YAL059W	ECM1	-0.00870862	0.882601	0.00747365	0.996284	-0.000946628	0.994905
YEL030W	ECM10	-0.00515229	0.905886	0.0994897	0.286529	0.0138826	0.931468
YDR446W	ECM11	-0.000419986	0.9881	-0.0136511	0.974534	-0.0189108	0.852136
YHR021W-A	ECM12	-0.00365495	0.883672	-0.00820694	0.996284	-0.0258419	0.775151
YBL043W	ECM13	-0.00198562	0.93967	-0.0221965	0.889534	-7.84604e-05	0.999466
YHR132C	ECM14	0.0310914	0.738259	0.0416802	0.603037	0.106985	0.362021
YBL001C	ECM15	-0.0218983	0.738433	-0.0158128	0.974079	-0.093998	0.41951
YMR128W	ECM16	0.000917721	0.988511	0.0107051	0.996284	0.00244142	0.994686
YDR125C	ECM18	-0.0102612	0.762638	-0.00645716	0.996284	-0.0302419	0.793045
YLR390W	ECM19	0.00646665	0.887522	0.00522177	0.996284	0.0806268	0.471627
YBR065C	ECM2	-0.0109724	0.794091	0.00210978	0.996284	-0.0408825	0.746779
YBL101C	ECM21	0.001353	0.983328	-0.00146598	0.996284	0.0462756	0.713388
YLR228C	ECM22	0.00570185	0.917292	0.181959	0.0696793	0.10206	0.399408
YPL021W	ECM23	0.00102476	#N/A	0.00120526	0.996284	0.0171394	0.595024
YJL201W	ECM25	0.00388865	0.945202	0.00930472	0.996284	0.017415	0.91813
YJR106W	ECM27	0.0207987	0.738433	-0.010918	0.996284	0.109923	0.363395
YHL030W	ECM29	-0.00709011	0.906068	0.0215728	0.917718	0.00224306	0.994686
YOR092W	ECM3	0.0111747	0.807436	0.00325016	0.996284	0.0280905	0.848036
YLR436C	ECM30	0.0058007	0.924411	-0.0198727	0.947697	-0.00346891	0.991885
YBR176W	ECM31	-0.00362169	0.93967	0.00997409	0.996284	0.00937496	0.956582
YER176W	ECM32	-0.0190306	0.757453	-0.00737868	0.996284	-0.00438109	0.984817
YBR078W	ECM33	0.0159066	0.738433	0.0453735	0.65926	0.106595	0.356849
YHL043W	ECM34	0.0057133	0.881227	0.00746097	0.996284	0.0239488	0.856761
YLR299W	ECM38	-0.012567	0.812774	-0.000444497	0.996284	0.0506004	0.690316
YKR076W	ECM4	-0.0316049	0.738259	-0.00723489	0.996284	-0.364205	0.00940928
YMR176W	ECM5	0.00401317	0.939684	0.00894136	0.996284	0.0518984	0.67749
YLR443W	ECM7	0.00490524	0.924411	0.0310925	0.7788	0.0552182	0.651554
YBR076W	ECM8	0.00530495	0.835122	-0.0198945	0.918796	0.00102484	0.994686
YKR004C	ECM9	-0.00697738	0.882601	-0.0291479	0.808139	-0.0368873	0.782935
YFR027W	ECO1	-0.00619213	0.820222	0.00916219	0.996284	-0.0275104	0.792065
YGR007W	ECT1	0.00152892	0.983834	0.00222237	0.996284	-0.00206621	0.994686
YGL222C	EDC1	0.00882803	0.84409	-0.0071303	0.996284	0.0420912	0.742223
YER035W	EDC2	0.00201279	0.970656	-0.00367368	0.996284	-0.0245969	0.868237
YEL015W	EDC3	-0.0110562	0.807436	-0.00499527	0.996284	-0.0392913	0.767514
YBL047C	EDE1	0.00401164	0.950957	0.0074596	0.996284	-0.00694505	0.970061
YBR033W	EDS1	0.00332063	0.957712	-0.0363619	0.703858	-0.0111669	0.94824
YPL095C	EEB1	0.0171977	0.757453	-0.00825767	0.996284	0.0368639	0.794626
YAL003W	EFB1	0.0125281	0.791684	0.0198748	0.930035	0.0568277	0.62877
YGR271C-A	EFG1	-0.00904478	0.816434	-0.00383589	0.996284	-0.0883049	0.418244
YHL039W	EFM1	0.0287501	0.738259	0.0300668	0.793667	0.10415	0.395832
YBR271W	EFM2	-0.0107764	0.85725	0.00437566	0.996284	-0.0631264	0.598754
YJR129C	EFM3	-0.0035435	0.933295	-0.00791587	0.996284	0.00432487	0.983622
YIL064W	EFM4	0.00111437	0.987347	0.0125539	0.996284	0.0374295	0.791103
YGR001C	EFM5	0.00694841	0.896713	-0.00402714	0.996284	0.0301718	0.836903
YNL024C	EFM6	0.0183188	0.757453	-0.000190379	0.999676	0.0165211	0.923277
YMR212C	EFR3	0.00380608	0.944498	0.0191382	0.947697	-0.0271743	0.859294
YDR385W	EFT1	0.031169	0.738259	0.0405896	0.69046	0.113851	0.345033
YOR133W	EFT1	0.0321183	0.738259	0.0310698	0.792508	0.111796	0.345033
YPL037C	EGD1	0.0194003	0.738535	0.0202486	0.927332	0.0670383	0.573814
YHR193C	EGD2	0.00650828	0.883672	0.00558681	0.996284	0.0377564	0.77203
YIR007W	EGH1	-0.00904296	0.8764	-0.0144085	0.980666	0.0713832	0.555849
YCR075W-A	EGO2	-0.00318729	0.93624	-0.0141594	0.974534	0.0069611	0.964859
YNR034W-A	EGO4	-0.00820423	0.783444	-0.0229781	0.882827	-0.0381795	0.689432
YNL327W	EGT2	0.0203821	0.738259	0.00439506	0.996284	0.0523033	0.634247
YDR036C	EHD3	0.00480972	0.936958	0.0605788	0.3897	0.0163519	0.923758
YBR177C	EHT1	0.035863	0.738259	0.0557221	0.504517	0.203413	0.0466248
YMR031C	EIS1	-0.0423428	0.738259	-0.19786	0.0797282	-0.19254	0.0620729
YDR147W	EKI1	-0.00237291	0.968776	-0.0180394	0.954203	-0.0140313	0.932864
YNL230C	ELA1	0.00284048	0.958935	0.0037418	0.996284	-0.0304352	0.83329
YPL046C	ELC1	-0.0131295	0.757453	-0.0144655	0.974534	-0.129086	0.257475
YKL160W	ELF1	-0.00683807	0.884654	0.00536171	0.996284	-0.0261095	0.861182
YOR144C	ELG1	-0.0349349	0.738259	0.0102896	0.996284	-0.106588	0.383167
YKL048C	ELM1	-0.0150391	0.768979	-0.43558	0.00115369	-0.0719058	0.548533
YJL196C	ELO1	-0.00170032	0.974211	-0.0135441	0.980719	-0.00402916	0.984891
YCR034W	ELO2	0.0257427	0.738259	0.0346138	0.745222	0.108171	0.359115
YLR372W	ELO3	0.0176018	0.738259	0.0182073	0.947697	0.0530622	0.62877
YGR200C	ELP2	0.00121155	0.986677	0.0159539	0.974079	0.00537957	0.979739
YPL086C	ELP3	0.000532768	0.991034	0.0130573	0.991362	0.015405	0.929311
YPL101W	ELP4	0.00969427	0.882601	-0.0176754	0.962581	0.0247414	0.87273
YMR312W	ELP6	0.0322114	0.738259	0.0204118	0.918796	0.16906	0.11998
YCL045C	EMC1	0.0256447	0.738259	0.0460944	0.561525	0.110716	0.359858
YDR056C	EMC10	-0.00977314	0.870091	0.00836332	0.996284	-0.0217096	0.891009
YJR088C	EMC2	-0.00514602	0.910335	0.00689168	0.996284	-0.0221565	0.884454
YKL207W	EMC3	0.015345	0.757453	0.00744279	0.996284	0.0721827	0.538692
YGL231C	EMC4	0.00381414	0.945633	0.00505308	0.996284	0.0644582	0.592774
YIL027C	EMC5	0.0155078	0.789343	0.00428894	0.996284	-0.0113522	0.947889
YLL014W	EMC6	0.0111694	0.792677	0.00578128	0.996284	0.0626857	0.582323
YLR186W	EMG1	0.0241265	0.738259	0.0168238	0.962191	0.066985	0.573573
YDR512C	EMI1	-0.0131982	0.762688	0.00446479	0.996284	-0.0589983	0.604495
YDR516C	EMI2	-0.0199542	0.738259	0.0094524	0.996284	-0.0643549	0.584525
YGL200C	EMP24	0.0127765	0.757453	0.0142286	0.974534	0.0880935	0.412373
YLR080W	EMP46	-0.0360082	0.738259	-0.0296461	0.808376	-0.0790658	0.411817
YFL048C	EMP47	-0.00451071	0.940142	0.0222344	0.916562	-0.00704267	0.970061
YER140W	EMP65	0.0028172	0.964408	0.00390755	0.996284	-0.0099093	0.956016
YLR083C	EMP70	0.0239679	0.738259	-0.00137396	0.996284	0.075272	0.529461
YNL313C	EMW1	-0.00428476	0.947284	0.0138958	0.991362	-0.018627	0.912743
YDR040C	ENA1	0.0166293	0.738259	0.0111023	0.996284	0.0875362	0.407239
YDR039C	ENA2	8.14853e-05	#N/A	-0.000603603	0.996284	0.00047417	0.973463
YDR038C	ENA5	0.0199811	0.738259	0.0140076	0.977422	0.0905463	0.41785
YOL158C	ENB1	0.00468755	0.826704	-0.0281598	0.808376	-0.0112155	0.913695
YNL084C	END3	-0.0193186	0.738433	-0.00161307	0.996284	-0.103056	0.395893
YGR254W	ENO1	0.00299533	0.882601	0.00801019	0.996284	0.0205855	0.787726
YHR174W	ENO2	0.0195054	0.738259	0.0576278	0.540168	0.0960788	0.374494
YBR247C	ENP1	-0.0110264	0.855492	0.00457687	0.996284	-0.0334936	0.821022
YGR145W	ENP2	-0.00727122	0.887326	0.01362	0.989397	0.00912222	0.958707
YDL161W	ENT1	-0.00666239	0.894864	0.0107062	0.996284	4.56412e-06	0.999922
YLR206W	ENT2	-0.0043136	0.925362	-0.0101095	0.996284	0.00673663	0.97072
YJR125C	ENT3	-0.0197518	0.738259	0.00382932	0.996284	-0.0225104	0.884329
YLL038C	ENT4	-0.011153	0.768979	-0.00378347	0.996284	-0.0519555	0.62877
YDR153C	ENT5	-0.0156517	0.757453	-0.00330235	0.996284	-0.093677	0.412373
YLR065C	ENV10	0.00648936	0.913163	0.022401	0.909856	0.0259018	0.868237
YGR071C	ENV11	0.00864021	0.882601	-0.00434679	0.996284	0.0251985	0.871282
YPL236C	ENV7	-0.00167911	0.981644	-0.00212834	0.996284	0.0411781	0.757606
YOR246C	ENV9	0.0150683	0.779499	-0.00890104	0.996284	0.0701208	0.5597
YNL080C	EOS1	0.0188312	0.738433	0.0209519	0.917518	0.0659974	0.570567
YFL024C	EPL1	-0.0111865	0.850219	0.000157255	0.999676	-0.0798777	0.494388
YMR124W	EPO1	-0.0119776	0.812774	0.00234704	0.996284	-0.0447807	0.734352
YIL005W	EPS1	-0.00452469	0.940142	0.00977048	0.996284	0.00544964	0.979739
YHR123W	EPT1	0.0242616	0.738259	0.0043158	0.996284	0.115733	0.337721
YMR049C	ERB1	0.0011744	0.986677	0.00870077	0.996284	-0.0170237	0.919803
YHR032W	ERC1	0.0118599	0.812587	0.0381531	0.694699	0.0509359	0.685464
YDR414C	ERD1	0.00783344	0.89185	0.00328531	0.996284	0.0246337	0.874844
YBL040C	ERD2	0.0176598	0.738433	0.0238787	0.872546	0.0623502	0.581745
YLR246W	ERF2	-0.00521416	0.911697	-0.0275328	0.829939	-0.0319164	0.825275
YGR175C	ERG1	0.0130151	0.809145	0.062613	0.41065	0.0599283	0.621683
YPL028W	ERG10	0.0272471	0.738259	0.0453099	0.625029	0.134754	0.249299
YHR007C	ERG11	0.0226459	0.738259	0.0716265	0.38629	0.101351	0.399408
YMR208W	ERG12	0.00525319	0.933295	0.0286871	0.81259	0.0583265	0.625812
YML126C	ERG13	0.0201364	0.738259	0.0314338	0.782464	0.10355	0.379101
YMR202W	ERG2	0.0192506	0.738259	0.0162767	0.962191	0.108435	0.345033
YJL167W	ERG20	0.00444889	0.939684	0.00130458	0.996284	0.0533458	0.66741
YNL280C	ERG24	0.00753093	0.883672	0.00823879	0.996284	0.0522552	0.673292
YGR060W	ERG25	0.0233529	0.738259	0.0734124	0.371687	0.130461	0.271027
YGL001C	ERG26	0.0136015	0.812587	0.0161913	0.974534	0.0396709	0.773261
YLR100W	ERG27	0.00504528	0.927494	-0.0211465	0.918356	0.00798245	0.963911
YER044C	ERG28	0.00870631	0.869442	0.012008	0.994739	0.0619519	0.601336
YMR134W	ERG29	-0.0187721	0.738433	-0.0127403	0.990649	-0.0164643	0.921192
YLR056W	ERG3	0.0170467	0.738259	0.0330656	0.7788	0.0934028	0.384778
YGL012W	ERG4	0.0117261	0.766479	0.117015	0.246469	0.079311	0.452027
YMR015C	ERG5	0.0186451	0.738259	0.0120418	0.991362	0.0917833	0.411817
YML008C	ERG6	0.00203887	0.981534	0.00891254	0.996284	0.0216258	0.891366
YHR072W	ERG7	0.0218832	0.738259	0.0228675	0.883415	0.0979703	0.404329
YMR220W	ERG8	0.011634	0.830856	0.00471628	0.996284	0.0325501	0.826919
YHR190W	ERG9	0.0213295	0.738433	0.0609388	0.418377	0.0957114	0.411817
YPL096C-A	ERI1	0.0113189	0.75681	0.0163013	0.962191	0.078122	0.419647
YFR041C	ERJ5	-0.0179807	0.738433	-0.00451137	0.996284	-0.0885523	0.42437
YML130C	ERO1	-0.00776163	0.905762	0.0510123	0.47439	-0.107203	0.362665
YAR002C-A	ERP1	0.00905854	0.841866	0.014387	0.974534	0.0487763	0.689228
YAL007C	ERP2	0.0234283	0.738259	0.0331315	0.759716	0.0833194	0.470176
YDL018C	ERP3	-0.0094026	0.83855	0.0557298	0.518628	-0.024372	0.870913
YOR016C	ERP4	0.0136474	0.794091	0.0145716	0.978179	0.0434205	0.746868
YHR110W	ERP5	-0.000656194	0.99006	-0.00139451	0.996284	0.0125904	0.941696
YGL002W	ERP6	0.0123896	0.817003	-0.00227928	0.996284	0.0250251	0.87273
YPL281C	ERR1	0.000605494	#N/A	0.0022071	0.996284	0.00117969	0.941078
YOR393W	ERR1	0.000216466	#N/A	0.000118538	0.996284	8.31366e-05	0.994686
YMR323W	ERR3	0.00657068	#N/A	0.00497701	0.996284	0.0197237	0.383135
YCR075C	ERS1	0.0168626	0.75681	-0.0111116	0.996284	0.112355	0.356849
YBR239C	ERT1	0.0253669	0.738259	-0.000827092	0.996284	0.0825728	0.474806
YGR029W	ERV1	-0.00402418	0.944498	-0.00284994	0.996284	-0.0211028	0.896411
YGL054C	ERV14	-0.00176592	0.982036	0.00118806	0.996284	-0.0313165	0.832375
YBR210W	ERV15	0.0146671	0.779499	0.0399099	0.680922	0.0269993	0.859294
YPR037C	ERV2	0.00203933	0.966136	-0.0446791	0.662837	0.0329355	0.79868
YML012W	ERV25	0.0110282	0.838897	0.0270282	0.83903	0.0508485	0.688348
YGR284C	ERV29	0.00491563	0.923688	0.0217871	0.913879	0.0309281	0.832375
YML067C	ERV41	0.012798	0.812587	0.036484	0.703858	0.0633168	0.598322
YAL042W	ERV46	0.0263218	0.738259	0.0196185	0.944125	0.0863752	0.454188
YOR244W	ESA1	-0.0163505	0.757453	-0.00786378	0.996284	-0.1019	0.399408
YNL125C	ESBP6	-0.00600596	0.901581	-0.0191867	0.944107	-0.0618611	0.598842
YMR219W	ESC1	-0.0110968	0.813104	-0.00199148	0.996284	-0.00854963	0.960417
YDR363W	ESC2	-0.00752686	0.841866	-0.0044508	0.996284	-0.0359756	0.767323
YOL017W	ESC8	-0.0213772	0.738259	-0.0307074	0.788731	-0.0835719	0.45974
YDR365C	ESF1	-0.0134962	0.794419	0.0140517	0.986915	-0.0195372	0.907529
YNR054C	ESF2	-0.0096118	0.850914	0.00574935	0.996284	-0.0052025	0.979925
YIL151C	ESL1	-0.0014898	0.984313	0.00429907	0.996284	-0.0423467	0.754781
YKR096W	ESL2	-0.011894	0.843953	0.00375991	0.996284	-0.0684084	0.565514
YGR098C	ESP1	0.00355679	0.936815	-0.129604	0.200904	0.0168426	0.91813
YJR017C	ESS1	0.0114137	0.792677	0.00786514	0.996284	0.0284077	0.839203
YLR233C	EST1	-0.0140644	0.772823	0.00843965	0.996284	0.0173287	0.918083
YLR318W	EST2	-0.0177787	0.757453	-0.00724237	0.996284	-0.0374954	0.788283
YIL009C-A	EST3	0.00214437	0.968776	-0.0311031	0.78581	0.0515453	0.66741
YHL010C	ETP1	-0.00956265	0.798902	-0.0062375	0.996284	-0.0230584	0.868237
YBR026C	ETR1	-0.0184827	0.762688	0.00261261	0.996284	-0.00533731	0.979739
YOR051C	ETT1	-0.0268512	0.738259	0.00286775	0.996284	-0.0839093	0.47038
YDR518W	EUG1	0.00496316	0.922264	0.0505786	0.5462	0.00474545	0.982973
YLR300W	EXG1	0.0034104	0.949043	0.00259202	0.996284	0.0240132	0.878232
YDR261C	EXG2	0.018452	0.746055	-0.00988292	0.996284	0.0771133	0.50773
YOR033C	EXO1	-0.0230299	0.738259	-0.0028274	0.996284	-0.114438	0.3529
YBR163W	EXO5	0.0058419	0.9216	0.00590003	0.996284	-0.00948791	0.957982
YJL085W	EXO70	-0.0150374	0.757453	0.000433326	0.996284	-0.0387152	0.765208
YBR102C	EXO84	-0.00714875	0.882601	-0.00152893	0.996284	-0.0374468	0.782299
YOR317W	FAA1	-0.0070389	0.910335	0.00462344	0.996284	0.0538892	0.659095
YER015W	FAA2	-0.00250563	0.965613	-0.431448	0.00280177	0.0338501	0.814507
YIL009W	FAA3	0.0166904	0.75681	0.000528486	0.996284	-0.0119263	0.945486
YMR246W	FAA4	0.0233686	0.738259	0.0332809	0.760186	0.0908352	0.427431
YFR019W	FAB1	-0.00829306	0.882601	-0.0405538	0.671539	-0.0284817	0.851204
YDL045C	FAD1	0.00795432	0.887326	0.0031184	0.996284	-0.00443379	0.984753
YIL019W	FAF1	-0.00923616	0.829381	0.00829034	0.996284	0.00754917	0.963911
YDR021W	FAL1	-0.0183709	0.738259	-0.00881896	0.996284	-0.0949498	0.395832
YNL023C	FAP1	0.00954784	0.872238	0.00821109	0.996284	0.0221248	0.888452
YDL166C	FAP7	-0.00758059	0.881227	-0.00892708	0.996284	-0.0409488	0.757248
YJL157C	FAR1	-0.0058216	0.913163	-0.00325933	0.996284	-0.0611498	0.611326
YLR238W	FAR10	-0.0146384	0.738433	-0.0425487	0.68583	-0.0654296	0.544587
YNL127W	FAR11	-0.000951224	0.987347	0.00588357	0.996284	0.00203357	0.994686
YMR052W	FAR3	-0.0105882	0.757453	-0.00117241	0.996284	-0.0325166	0.771998
YFR008W	FAR7	-0.00622869	0.870984	-0.0132947	0.981226	-0.0208314	0.877335
YMR029C	FAR8	-0.0300424	0.738259	-0.00762458	0.996284	-0.102918	0.395832
YKL182W	FAS1	0.0298247	0.738259	0.00660644	0.996284	0.097782	0.404329
YPL231W	FAS2	0.0560899	0.532799	0.0259641	0.8489	0.182891	0.067754
YBR041W	FAT1	0.000528921	0.991572	0.0240991	0.882827	0.0699187	0.557799
YKL187C	FAT3	-0.000826719	0.987367	-0.0389619	0.701288	0.0761431	0.49951
YER183C	FAU1	0.0181553	0.757453	0.0123281	0.994739	0.0459723	0.723938
YKL060C	FBA1	0.0154878	0.738433	0.0271729	0.841448	0.0796248	0.451768
YLR377C	FBP1	0.000245475	0.993858	-0.00892095	0.996284	0.0554005	0.615946
YJL155C	FBP26	-0.0131938	0.757453	0.0162118	0.962191	-0.033978	0.792065
YDR339C	FCF1	-0.0158538	0.757453	-0.00710764	0.996284	-0.0564943	0.637459
YLR051C	FCF2	-0.0161737	0.75681	0.0101494	0.996284	-0.0757148	0.507475
YMR277W	FCP1	-0.00838486	0.859274	-0.00192334	0.996284	-0.0100229	0.95212
YPR062W	FCY1	0.0030302	0.967808	-0.0112979	0.996284	-0.000256514	0.999269
YER056C	FCY2	0.016421	0.74473	0.00118496	0.996284	0.0102609	0.949159
YER060W	FCY21	0.0161398	0.738433	0.0288802	0.812959	0.0617407	0.569577
YER060W-A	FCY22	0.00839806	0.842849	0.0106073	0.996284	0.0214091	0.885319
YDR539W	FDC1	0.0138785	0.801285	-0.0171318	0.962486	0.0942701	0.41785
YOR388C	FDH1	0.000770468	#N/A	-0.00401461	0.996284	0.00382846	0.947005
YMR144W	FDO1	-0.0158508	0.746055	-0.0613894	0.485963	-0.0500086	0.670352
YCR028C	FEN2	0.0443946	0.738259	0.0333049	0.741988	0.120309	0.311901
YBR101C	FES1	0.00702477	0.888444	0.0109875	0.996284	-0.0299677	0.836519
YMR058W	FET3	0.0113585	0.762638	0.0249293	0.858623	-0.00238112	0.994686
YMR319C	FET4	0.0190336	0.738433	-0.00184618	0.996284	0.0107983	0.947889
YFL041W	FET5	0.0120747	0.803585	0.0168653	0.962191	0.0269828	0.858511
YOR390W	FEX1	0.00834133	0.821874	0.00396022	0.996284	0.00718946	0.963911
YPL279C	FEX2	0.00323926	0.945633	-0.007194	0.996284	-0.0417115	0.75431
YPR104C	FHL1	-0.0115722	0.800267	-0.0344032	0.742352	-0.0571179	0.626883
YGR131W	FHN1	-0.00577885	0.870984	-0.0859987	0.369184	-0.00852469	0.953164
YBR040W	FIG1	-0.0104715	0.738259	-1.77771	3.42484e-05	-0.044187	0.516008
YCR089W	FIG2	0.00289766	0.93139	-0.108916	0.277893	0.00176973	0.994686
YNL325C	FIG4	-0.0142346	0.738433	-0.00480688	0.996284	-0.0377397	0.740196
YDR130C	FIN1	0.00185767	0.970289	-0.032426	0.7788	-0.0175194	0.910985
YJR093C	FIP1	0.00645857	0.903832	0.0196649	0.938508	0.0168299	0.920932
YER032W	FIR1	0.00444441	0.926855	-0.419849	0.00280177	0.0438074	0.738498
YIL065C	FIS1	0.0033591	0.935164	0.0109263	0.996284	0.0533101	0.636275
YDR534C	FIT1	0.00343808	0.812774	-0.0099013	0.991362	-0.0303783	0.564519
YOR382W	FIT2	0.00105076	0.935225	0.00245303	0.996284	-0.0216304	0.632729
YOR383C	FIT3	0.00186472	0.884654	0.00204165	0.996284	-0.0167605	0.715695
YIL131C	FKH1	0.00160265	0.982036	-0.0374251	0.704815	0.0305926	0.832375
YNL068C	FKH2	-0.00836057	0.878111	-0.0143524	0.978179	-0.027941	0.85403
YLR342W	FKS1	0.0204739	0.74683	0.0498783	0.536177	0.0591042	0.625812
YMR306W	FKS3	-0.00481592	0.916482	0.00183399	0.996284	0.0425971	0.740196
YPL221W	FLC1	0.00984998	0.870984	0.0136595	0.990649	-0.0479031	0.709156
YAL053W	FLC2	0.0210262	0.738433	0.21034	0.0567362	0.128135	0.287265
YGL139W	FLC3	0.0199961	0.757453	-0.0159468	0.974534	0.0972603	0.406136
YAR050W	FLO1	0.014858	0.738433	-0.00625482	0.996284	0.0763872	0.451768
YKR102W	FLO10	0.0133669	0.738433	0.00696224	0.996284	0.097215	0.371525
YIR019C	FLO11	0.0136206	0.738259	-0.00558571	0.996284	0.0728476	0.427431
YHR211W	FLO5	0.0168	0.738259	0.00471292	0.996284	0.0417311	0.700438
YER109C	FLO8	-0.0155246	0.768979	-0.0404855	0.671539	-0.0305054	0.834918
YAL063C	FLO9	-0.0133904	0.762688	-0.00793005	0.996284	0.00261304	0.994686
YBR008C	FLR1	0.0235259	0.738259	0.0150782	0.966625	0.0689822	0.509668
YIL134W	FLX1	0.00468319	0.919567	0.00226146	0.996284	0.0234823	0.87762
YIL098C	FMC1	-0.0146884	0.738433	-0.0209202	0.916562	-0.0923933	0.39828
YDR236C	FMN1	0.0048523	0.929766	-0.00314827	0.996284	-0.0151674	0.929898
YHR176W	FMO1	0.000267139	0.993605	0.00642394	0.996284	0.0418578	0.726969
YER182W	FMP10	-0.0149567	0.757919	-0.0129306	0.990649	-0.0527721	0.661441
YDR070C	FMP16	0.00265935	0.923682	-0.00274438	0.996284	0.00621272	0.961357
YBR047W	FMP23	-0.0173229	0.738259	-0.0117202	0.991362	-0.427916	0.0212268
YLR077W	FMP25	-0.0278753	0.738259	-0.0061514	0.996284	-0.126286	0.297639
YLR454W	FMP27	-0.0116208	0.786127	-0.00286875	0.996284	-0.0479804	0.686688
YPL103C	FMP30	0.00657706	0.905886	0.000205695	0.999614	0.022664	0.886241
YFL046W	FMP32	-0.0193349	0.738259	0.00157708	0.996284	-0.0560034	0.633648
YJL161W	FMP33	0.00147101	0.968776	-0.0108805	0.996284	-0.0231147	0.845871
YPL222W	FMP40	-0.00680601	0.870091	-0.0283869	0.82298	-0.0292451	0.825831
YNL168C	FMP41	0.00927487	0.850219	0.00592889	0.996284	0.0774754	0.504079
YMR221C	FMP42	0.0276455	0.738259	0.00782721	0.996284	0.117126	0.345033
YDL222C	FMP45	0.0143072	0.738259	-0.0011818	0.996284	0.0294974	0.75431
YKR049C	FMP46	0.00205828	0.949043	0.00764271	0.996284	0.0295465	0.795199
YGR052W	FMP48	-0.00294608	0.920219	-0.0224456	0.890911	0.0787025	0.411817
YER004W	FMP52	0.0187644	0.757453	0.207565	0.0428372	0.068898	0.564899
YMR020W	FMS1	-0.00821079	0.870623	-0.00827846	0.996284	0.0185694	0.910542
YBL013W	FMT1	0.00208892	0.931759	-0.00805855	0.996284	0.000865428	0.994686
YDR110W	FOB1	-0.0153593	0.757453	0.00861698	0.996284	-0.114267	0.3529
YNL256W	FOL1	0.0146878	0.800825	0.00383894	0.996284	0.0296498	0.841541
YGR267C	FOL2	0.0175783	0.779616	0.0818511	0.241899	0.101357	0.399408
YMR113W	FOL3	-0.00506097	0.92278	-0.00771232	0.996284	-0.0062146	0.973468
YKR009C	FOX2	0.000108774	0.997168	-0.00149107	0.996284	0.07185	0.546424
YNR047W	FPK1	-0.0110031	0.810993	0.00311262	0.996284	-0.0445013	0.727484
YNL135C	FPR1	0.00944002	0.855182	0.0126206	0.991362	0.0395407	0.771679
YDR519W	FPR2	0.0165183	0.757453	0.012895	0.990649	0.0567047	0.632729
YML074C	FPR3	0.0106338	0.882601	0.0265598	0.857208	0.0951773	0.399408
YLR449W	FPR4	-0.00214725	0.975693	0.0251178	0.857208	0.0393896	0.775451
YLL043W	FPS1	-0.0263347	0.738259	-0.0143382	0.990302	-0.0676254	0.570988
YLL029W	FRA1	-0.0141066	0.799143	0.00112007	0.996284	-0.070074	0.561266
YEL047C	FRD1	0.0029666	0.949043	0.0430718	0.662837	-0.0104426	0.949159
YLR214W	FRE1	0.00523068	0.794419	-0.00544537	0.996284	-0.0114212	0.899668
YKL220C	FRE2	0.0138353	0.738433	-0.0550115	0.559162	-0.0428079	0.689432
YOR381W	FRE3	0.0059899	0.882601	0.00294667	0.996284	-0.0162538	0.915281
YNR060W	FRE4	0.0299319	0.738259	0.0940032	0.291683	0.0860791	0.445794
YOR384W	FRE5	0.0047912	0.910058	-0.00148982	0.996284	0.00783014	0.961886
YLL051C	FRE6	0.0141383	0.768629	-3.11157e-06	0.999824	0.00963907	0.956016
YOL152W	FRE7	-0.000560631	0.988511	-0.0273709	0.841448	-0.07285	0.473281
YLR047C	FRE8	0.00752393	0.886392	0.0228173	0.887935	0.0314603	0.831748
YPL141C	FRK1	0.00685329	0.882601	0.0175192	0.955052	0.0978667	0.399408
YCL026C-A	FRM2	0.00343704	0.901581	-0.01186	0.990649	0.0447994	0.611635
YDR373W	FRQ1	-0.00219607	0.969873	-0.000907777	0.996284	-0.0295635	0.836903
YLR060W	FRS1	0.0213046	0.738259	0.0270537	0.83903	0.0874983	0.445643
YFL022C	FRS2	0.0197346	0.738259	0.0265475	0.842617	0.0998439	0.392529
YOR324C	FRT1	-0.0100276	0.855182	-0.0187492	0.947697	-0.0741613	0.538672
YAL028W	FRT2	-0.00537744	0.884654	-0.00330315	0.996284	0.00283025	0.992272
YOR271C	FSF1	0.0139424	0.756109	0.215897	0.091202	0.052366	0.62877
YHR049W	FSH1	0.010766	0.829381	-0.00191626	0.996284	0.0664443	0.579649
YMR222C	FSH2	0.0182613	0.738259	0.00512699	0.996284	0.0594432	0.597431
YOR280C	FSH3	0.00520259	0.917292	0.0133245	0.990649	0.0287438	0.84747
YBR207W	FTH1	0.0042434	0.93624	-0.0277324	0.825747	-0.112288	0.357197
YER145C	FTR1	0.0196897	0.738433	0.000929395	0.996284	-0.0637289	0.593132
YCR076C	FUB1	0.00394388	0.919027	-0.00919156	0.996284	0.0455509	0.692616
YBL042C	FUI1	0.0229561	0.738259	0.0132393	0.990649	0.122967	0.303981
YPL262W	FUM1	0.0233197	0.738259	0.0155391	0.963419	0.125539	0.287265
YAL035W	FUN12	0.000469528	0.992363	0.0244087	0.878562	0.00960889	0.956582
YAL008W	FUN14	-0.0114331	0.813104	0.0100971	0.996284	-0.0362679	0.795314
YAL034C	FUN19	0.0262141	0.738259	-0.0243839	0.867365	0.0988904	0.404329
YAL022C	FUN26	0.0247827	0.738259	0.0567298	0.495666	0.111878	0.357197
YAL019W	FUN30	-0.0142635	0.798949	0.0175528	0.962191	-0.0560859	0.646019
YHR128W	FUR1	0.0367724	0.738259	0.0522754	0.485963	0.114097	0.3529
YBR021W	FUR4	0.00476681	0.917107	0.0245837	0.860783	0.00618511	0.973062
YCL027W	FUS1	-0.00100824	0.986677	-0.102717	0.253405	0.0142933	0.931468
YMR232W	FUS2	-0.00717657	0.842215	-0.035377	0.748136	-0.0924319	0.399408
YBL016W	FUS3	0.00299728	0.949043	-0.0161406	0.962581	0.0620831	0.595024
YIL097W	FYV10	-0.00895443	0.807436	-0.00531618	0.996284	-0.039312	0.738844
YOR183W	FYV12	-0.00486101	0.766479	-0.000504559	0.996284	-0.0122587	0.856761
YHR059W	FYV4	-0.0151998	0.78228	-0.00095291	0.996284	-0.0868317	0.451768
YCL058C	FYV5	0.0027175	0.826408	-0.00466577	0.996284	0.0197625	0.656514
YNL133C	FYV6	-0.00343411	0.920219	-0.00158746	0.996284	-0.015481	0.914199
YLR068W	FYV7	-0.00519891	0.802873	0.000880503	0.996284	-0.0233886	0.771145
YGR196C	FYV8	-0.014838	0.784687	-0.0154933	0.974534	-0.0430346	0.75212
YGL254W	FZF1	0.0154365	0.757453	0.00383358	0.996284	0.139366	0.225798
YBR179C	FZO1	-0.0186173	0.757453	-0.00288321	0.996284	-0.0576359	0.635104
YLR088W	GAA1	0.00783391	0.890981	-0.00855706	0.996284	0.0618763	0.608224
YLR459W	GAB1	0.0190117	0.738259	-0.00146551	0.996284	0.0877619	0.411817
YOR178C	GAC1	-0.00446662	0.917909	-0.00978531	0.996284	-0.0137052	0.93244
YMR250W	GAD1	-0.00416398	0.920219	-0.0591648	0.505183	-0.0134281	0.93244
YBR020W	GAL1	-0.0175409	0.738259	-0.00331592	0.996284	-0.0332324	0.797368
YBR019C	GAL10	0.0206397	0.738259	-0.00472548	0.996284	0.101916	0.380054
YOL051W	GAL11	-0.00573612	0.899775	-0.00167962	0.996284	-0.026622	0.856761
YLR081W	GAL2	-0.00232763	0.951957	-0.032102	0.7788	0.0613367	0.566478
YDR009W	GAL3	0.00839918	0.817003	0.012608	0.990649	0.058982	0.586226
YPL248C	GAL4	0.00641097	0.89528	0.0059234	0.996284	0.0475621	0.703017
YBR018C	GAL7	-0.000810898	0.982036	-0.0135063	0.975112	0.021576	0.832375
YML051W	GAL80	0.0197735	0.738259	0.0174661	0.955052	0.102188	0.386171
YER027C	GAL83	0.00908446	0.882601	-0.00221026	0.996284	0.0270225	0.861182
YKR039W	GAP1	-0.0162997	0.738433	-0.140424	0.192378	-0.0479893	0.677526
YHR089C	GAR1	0.000645551	0.991034	0.000674602	0.996284	0.0342199	0.816175
YMR307W	GAS1	0.0225666	0.738259	0.0291711	0.808376	0.125813	0.287265
YLR343W	GAS2	0.0085081	0.813104	0.00216397	0.996284	-0.0064655	0.968109
YMR215W	GAS3	0.0302659	0.738259	-0.426554	0.00011884	0.130788	0.26423
YOL132W	GAS4	-0.011679	0.748893	-0.013659	0.977305	-0.0426708	0.666403
YOL030W	GAS5	0.0209102	0.738259	0.00728634	0.996284	0.13322	0.242067
YFL021W	GAT1	0.0029561	0.92278	0.0195464	0.930035	0.0536687	0.574891
YMR136W	GAT2	-0.00599384	0.873971	0.0228809	0.882827	0.0187531	0.888452
YLR013W	GAT3	0.00390873	#N/A	0.00718441	0.996284	0.00239659	0.972717
YIR013C	GAT4	-0.000891815	0.958764	-0.00797482	0.996284	-0.00747399	0.918653
YCL011C	GBP2	-0.0100425	0.814335	0.00433701	0.996284	-0.0432942	0.731729
YOR260W	GCD1	0.0184012	0.766479	0.0213221	0.925111	0.0199753	0.903715
YNL062C	GCD10	-0.00106525	0.986853	0.00495622	0.996284	0.0030551	0.993068
YER025W	GCD11	0.00793347	0.884287	0.0202949	0.930035	0.0352886	0.804511
YJL125C	GCD14	-0.0143032	0.794091	-0.00469513	0.996284	-0.0532377	0.670096
YGR083C	GCD2	-0.0182652	0.750563	-0.00551663	0.996284	-0.0698684	0.559422
YDR211W	GCD6	-0.0152232	0.771797	0.00531201	0.996284	-0.0841624	0.466322
YLR291C	GCD7	0.0294107	0.738259	0.0296131	0.805821	0.0871078	0.441952
YER163C	GCG1	0.00350998	0.939684	0.00763644	0.996284	-0.0227187	0.882974
YGL195W	GCN1	0.0214942	0.738259	0.0240372	0.872442	0.0519739	0.67357
YDR283C	GCN2	-0.00165165	0.982036	0.00150037	0.996284	-0.0375383	0.788374
YFR009W	GCN20	0.0254091	0.738433	0.0349092	0.709329	0.0583077	0.625298
YKR026C	GCN3	0.00321381	0.954347	0.0221405	0.907948	0.0113968	0.947005
YEL009C	GCN4	0.0130492	0.768629	0.00906468	0.996284	0.0480483	0.691186
YGR252W	GCN5	-0.0134989	0.76625	-0.0164951	0.962191	-0.0557189	0.632242
YPL075W	GCR1	0.0263753	0.738259	0.00180144	0.996284	0.0772932	0.512369
YNL199C	GCR2	-0.0216731	0.738259	-0.0130457	0.990649	-0.0956739	0.411817
YDL226C	GCS1	-0.00153359	0.983834	0.0030003	0.996284	-0.0134189	0.937245
YDR019C	GCV1	-0.000160728	0.99599	-0.0253996	0.854735	-0.0624393	0.593132
YMR189W	GCV2	-0.00719399	0.882601	-0.0264177	0.842617	0.00351678	0.991125
YAL044C	GCV3	0.00205772	0.916482	-0.0118094	0.990649	0.0136831	0.870913
YOR120W	GCY1	-0.0196873	0.738259	-0.0188644	0.944125	-0.066675	0.564519
YEL042W	GDA1	0.0198579	0.749114	-0.00146695	0.996284	0.054789	0.655352
YPR184W	GDB1	0.00132583	0.98266	0.00528139	0.996284	-0.00669755	0.970075
YPL110C	GDE1	-0.0264351	0.738259	0.000855769	0.996284	-0.0250946	0.871716
YOR375C	GDH1	-0.00699571	0.897685	0.463258	0.00011884	-0.00226501	0.994686
YDL215C	GDH2	-0.000975743	0.987347	-0.0130624	0.990649	-0.03717	0.791103
YAL062W	GDH3	0.0178754	0.738259	0.000833853	0.996284	0.0285884	0.828523
YER136W	GDI1	-0.00397754	0.950435	0.0187972	0.959636	0.0166178	0.921192
YOR355W	GDS1	0.00731735	0.881227	-0.00233916	0.996284	-0.0156513	0.924718
YBR187W	GDT1	0.0215966	0.738433	0.0238475	0.879885	0.0935837	0.420357
YJR031C	GEA1	0.0151007	0.757453	-0.0185497	0.947697	0.0454728	0.718853
YEL022W	GEA2	-0.0118651	0.813104	0.00502303	0.996284	-0.0662525	0.582195
YJR040W	GEF1	0.00803114	0.89528	0.0253534	0.857208	0.0158082	0.927751
YAL048C	GEM1	0.0131065	0.786127	-0.00951819	0.996284	0.043965	0.733747
YOR205C	GEP3	-0.034292	0.738259	-0.027223	0.83903	-0.135289	0.238264
YHR100C	GEP4	0.0165091	0.738433	0.0180126	0.947697	0.100973	0.376284
YLR091W	GEP5	0.0147054	0.757453	-0.017944	0.948021	0.0764882	0.49951
YGL057C	GEP7	0.0128676	0.792677	0.00264747	0.996284	0.0681038	0.564519
YGL020C	GET1	0.00464176	0.935524	-0.00644207	0.996284	-0.000101679	0.999466
YER083C	GET2	0.0329068	0.738259	0.0122462	0.991362	0.148586	0.193025
YDL100C	GET3	0.00602767	0.910094	0.0438394	0.622614	0.0719872	0.548533
YOR164C	GET4	-0.00415984	0.936291	-0.00604592	0.996284	-0.00984754	0.956016
YCL073C	GEX1	0.00125909	#N/A	0.00064804	0.996284	0.00270621	0.913695
YKR106W	GEX2	-0.0127415	0.757453	-0.0493252	0.607412	0.0452824	0.683828
YKL104C	GFA1	-0.00570494	0.920219	0.0344419	0.721072	-0.0360858	0.79868
YMR255W	GFD1	-0.0152712	0.738259	-0.00665055	0.996284	-0.0543007	0.601621
YCL036W	GFD2	-0.018026	0.755856	-0.00053817	0.996284	-0.0334678	0.817899
YDR358W	GGA1	-0.00777078	0.81282	-0.00984752	0.996284	-0.0268041	0.829838
YHR108W	GGA2	0.0221226	0.738259	-0.00475194	0.996284	0.106784	0.381963
YDL198C	GGC1	0.0233719	0.738259	0.0104306	0.996284	0.0811472	0.473992
YHR061C	GIC1	0.00138885	0.982434	-0.0037168	0.996284	-0.0319783	0.822807
YDR309C	GIC2	0.00538549	0.895687	0.0196092	0.932414	0.0420481	0.726472
YCL039W	GID7	0.0128918	0.792677	-0.0172376	0.959636	0.0291719	0.841541
YMR135C	GID8	-0.00426294	0.916482	-0.000305733	0.997306	-0.010726	0.947005
YNL153C	GIM3	-0.013723	0.794419	0.0149359	0.974687	-0.0615355	0.609479
YEL003W	GIM4	-0.0153008	0.738259	-0.00403549	0.996284	-0.0610403	0.5597
YML094W	GIM5	-0.00390038	0.945202	0.00607447	0.996284	0.0573632	0.637459
YDR507C	GIN4	-0.0225309	0.738433	0.00702846	0.996284	-0.0696512	0.5627
YBR045C	GIP1	-0.0223625	0.738259	-0.0277981	0.833784	-0.0283939	0.790889
YER054C	GIP2	-0.00308321	0.914225	-0.0137554	0.974534	0.0088285	0.947005
YPL137C	GIP3	-0.00570967	0.901581	0.00368345	0.996284	-0.0582301	0.617335
YAL031C	GIP4	0.00726361	0.887326	-0.018936	0.946567	0.0655694	0.584213
YDR152W	GIR2	-0.00808949	0.876666	0.00779383	0.996284	-0.0298519	0.836293
YDR096W	GIS1	-0.00581085	0.882601	-0.0109683	0.996284	-0.0101477	0.947005
YNL255C	GIS2	-0.00226696	0.976483	0.00750199	0.996284	-0.00172199	0.994686
YLR094C	GIS3	-0.00530313	0.917107	-0.00776256	0.996284	-0.0505393	0.688348
YML006C	GIS4	-0.0106505	0.832483	0.00537401	0.996284	-0.0533523	0.665696
YCR098C	GIT1	-0.00147246	0.966136	0.0132485	0.980057	0.0130168	0.91813
YEL011W	GLC3	-0.00120903	0.983328	-0.128516	0.209395	0.0523328	0.649814
YER133W	GLC7	-0.0207857	0.738259	-0.00183048	0.996284	-0.0798331	0.474033
YMR311C	GLC8	-0.0168319	0.757453	0.00111325	0.996284	-0.0308803	0.832482
YDL207W	GLE1	-0.0168302	0.757453	-0.0296719	0.805821	-0.0907558	0.431195
YER107C	GLE2	0.0149067	0.794419	0.0196666	0.946567	0.0493442	0.698358
YKR058W	GLG1	-0.0218599	0.738259	-0.00957799	0.996284	-0.133688	0.238264
YJL137C	GLG2	0.00746343	0.880975	-0.0230463	0.882827	0.0738894	0.524827
YCL040W	GLK1	-0.0114917	0.779788	-0.0080171	0.996284	-0.131825	0.249299
YPR035W	GLN1	-0.0183792	0.757453	0.0212521	0.918796	-0.0228881	0.885841
YER040W	GLN3	-0.00543729	0.916482	0.00267673	0.996284	0.0241666	0.877252
YOR168W	GLN4	-0.00546265	0.920219	0.0293078	0.805821	-0.0097789	0.956016
YML004C	GLO1	0.0129328	0.791684	0.00922988	0.996284	0.0808612	0.479776
YDR272W	GLO2	0.00752908	0.883672	0.00354672	0.996284	0.0145793	0.931468
YER122C	GLO3	-0.0121111	0.806197	-0.0115093	0.996284	-0.0461669	0.718853
YOR040W	GLO4	-0.0114273	0.792677	-0.0167056	0.961572	-0.112237	0.352202
YPL091W	GLR1	-0.00707849	0.91137	0.00276356	0.996284	0.00466323	0.983286
YDL171C	GLT1	0.00704251	0.90091	0.0194919	0.944155	0.0424113	0.75539
YEL046C	GLY1	0.0223143	0.738259	0.0175759	0.954203	0.0851378	0.430179
YDR506C	GMC1	0.00551062	0.910818	-0.03082	0.786293	0.0355813	0.797557
YLR445W	GMC2	0.000359835	0.986677	-0.0290149	0.77831	-0.0076045	0.927502
YKR030W	GMH1	0.0213822	0.738259	0.0321337	0.7788	0.0518229	0.674948
YFL017C	GNA1	0.00857362	0.872457	-0.0203822	0.920302	0.0363423	0.795199
YHR183W	GND1	0.0170498	0.738259	0.0393615	0.703858	0.0746615	0.486285
YGR256W	GND2	-0.00558492	0.846757	-0.0239451	0.872442	-0.00578022	0.964561
YDR508C	GNP1	0.00620691	0.918868	0.0167236	0.970578	-0.0650604	0.586832
YOR320C	GNT1	0.01605	0.791684	-0.010954	0.996284	0.0594737	0.622509
YJL184W	GON7	0.010171	0.790445	-0.00462027	0.996284	0.0351156	0.773785
YNL274C	GOR1	-0.026752	0.738259	-0.0163228	0.962191	-0.122417	0.283625
YHL031C	GOS1	0.0126281	0.757453	-0.0152921	0.964616	0.0446562	0.698358
YMR292W	GOT1	0.0175322	0.738433	-0.00286328	0.996284	0.0423849	0.740196
YHR005C	GPA1	-0.0226846	0.738259	-0.00269572	0.996284	-0.0915349	0.420936
YER020W	GPA2	0.00104836	0.982036	0.00288279	0.996284	0.0527253	0.588339
YOR371C	GPB1	0.00566375	0.909212	0.00669693	0.996284	0.00761428	0.964561
YAL056W	GPB2	-0.0282548	0.738259	-0.00995219	0.996284	-0.090619	0.430472
YGR149W	GPC1	0.0101963	0.852475	0.0233481	0.882827	0.0491909	0.698358
YDL022W	GPD1	0.00019304	0.995245	0.0191803	0.938508	0.0714169	0.529461
YOL059W	GPD2	0.0159386	0.738433	0.0279984	0.827501	0.0666847	0.548533
YGL121C	GPG1	-0.0168031	0.738259	-0.0429951	0.68583	-0.0763226	0.431674
YPR160W	GPH1	-0.0216094	0.738259	-0.0395301	0.692809	-0.0282021	0.84682
YGR216C	GPI1	0.0258502	0.738259	0.0336333	0.736322	0.0425287	0.754781
YGL142C	GPI10	0.0309668	0.738259	0.0236303	0.878838	0.0997958	0.400999
YDR302W	GPI11	-0.00718382	0.894619	-0.0302909	0.790985	-0.0721268	0.548533
YMR281W	GPI12	0.0104996	0.841866	-0.0124482	0.991362	0.0145247	0.931468
YLL031C	GPI13	0.00955902	0.843953	-0.0316232	0.7788	0.0577731	0.626878
YJR013W	GPI14	0.0167865	0.757453	0.00853589	0.996284	0.070432	0.559057
YNL038W	GPI15	-0.00688406	0.882601	-0.00854064	0.996284	-0.0422817	0.741047
YHR188C	GPI16	0.0238259	0.738259	0.0229491	0.882827	0.097247	0.404329
YDR434W	GPI17	0.0014805	0.984313	-0.00198383	0.996284	0.0282576	0.853535
YBR004C	GPI18	0.0297859	0.738259	0.000917808	0.996284	0.0895195	0.439816
YDR437W	GPI19	0.00919521	0.799143	0.00543626	0.996284	-0.00605447	0.970664
YPL076W	GPI2	0.0201274	0.738433	0.0218698	0.90801	0.0967214	0.407121
YDR331W	GPI8	0.00164384	0.982758	0.0241967	0.872442	0.0128287	0.941287
YKL152C	GPM1	0.0126957	0.757453	0.0256428	0.854735	0.0629837	0.5627
YDL021W	GPM2	-0.0268218	0.738259	-0.0281072	0.828731	-0.0855919	0.399408
YOL056W	GPM3	-0.005979	0.901581	-0.0147582	0.974534	-0.0433365	0.738844
YOR262W	GPN2	-0.0091502	0.866475	0.0115534	0.996284	-0.0636203	0.593132
YLR243W	GPN3	0.00641787	0.910094	0.012926	0.991362	0.0246477	0.874844
YIL053W	GPP1	0.0194292	0.738259	0.121679	0.217975	0.0644937	0.573814
YER062C	GPP2	-0.0117223	0.750563	-0.0186723	0.944125	-0.0272627	0.816175
YDL035C	GPR1	-0.006692	0.885176	-0.00670959	0.996284	-0.0633326	0.587799
YKR067W	GPT2	-0.00872405	0.84409	-0.00568648	0.996284	-0.00283891	0.993132
YKL026C	GPX1	-0.00260731	0.924618	-0.00848911	0.996284	-0.0319448	0.750615
YBR244W	GPX2	0.00223568	0.967191	-0.00908243	0.996284	0.0310978	0.826863
YLL035W	GRC3	0.0354182	0.738259	0.0215172	0.918356	0.113041	0.353217
YPL223C	GRE1	-0.00468163	0.872457	-0.0110743	0.994739	-0.032905	0.726472
YOL151W	GRE2	-0.000354803	0.991034	-0.00648547	0.996284	0.00885304	0.956016
YHR104W	GRE3	-0.00129189	0.983834	0.0103513	0.996284	-0.0260982	0.864199
YDR517W	GRH1	0.0230479	0.738259	0.0193007	0.93669	0.0858821	0.441121
YJR090C	GRR1	0.00324361	0.96313	0.0178344	0.962191	0.00634289	0.973315
YBR121C	GRS1	0.0160045	0.766748	0.0337266	0.741988	0.0576327	0.635029
YPR081C	GRS2	-0.0118368	0.807012	-0.00476233	0.996284	-0.0173985	0.91813
YCL035C	GRX1	-0.02465	0.738259	-0.0263651	0.843584	-0.0660662	0.584423
YDR513W	GRX2	0.00756571	0.883672	0.00882054	0.996284	0.0486749	0.698358
YDR098C	GRX3	-0.0181101	0.772439	0.0155084	0.978546	-0.034431	0.81083
YER174C	GRX4	0.0109475	0.807436	0.0180075	0.948021	0.0727859	0.532189
YPL059W	GRX5	0.00258596	0.972012	0.0205913	0.934531	0.0513794	0.683144
YDL010W	GRX6	-0.00975207	0.757453	-0.00545476	0.996284	-0.0249916	0.825744
YBR014C	GRX7	-0.0251125	0.738259	-0.0646209	0.372294	-0.0547476	0.655094
YLR364W	GRX8	-0.00117456	0.984313	-0.000711637	0.996284	-0.00614997	0.97344
YGR032W	GSC2	0.0130956	0.792677	-0.0125898	0.991362	-0.0148615	0.929898
YML048W	GSF2	0.0229675	0.738433	0.0252287	0.857208	0.0527913	0.673292
YJL101C	GSH1	0.0238504	0.738433	-0.0164627	0.966625	0.0366883	0.795199
YOL049W	GSH2	-0.0086863	0.883672	0.00501655	0.996284	-0.0112076	0.947889
YJL103C	GSM1	-0.00135912	0.982036	-0.00905341	0.996284	0.0487566	0.670352
YLR293C	GSP1	0.0430216	0.738259	0.0566983	0.417864	0.0690314	0.561309
YOR185C	GSP2	-0.00804694	0.850914	-0.0162502	0.962191	-0.0391591	0.757248
YFR015C	GSY1	0.000569982	0.986677	-0.0321884	0.7788	0.0407636	0.635104
YLR258W	GSY2	-0.0143981	0.757453	-0.00249726	0.996284	-0.0310151	0.828545
YDR221W	GTB1	-0.00199536	0.979999	0.00653941	0.996284	0.0321753	0.82885
YGR102C	GTF1	-0.0160601	0.757453	-0.000199232	0.999581	-0.0767166	0.505715
YGR154C	GTO1	0.0007228	0.988346	-0.0118941	0.991362	0.00166793	0.994686
YMR251W	GTO3	0.00184364	0.95533	-0.0798635	0.393576	-0.371756	0.028392
YML121W	GTR1	-0.0301085	0.738259	-0.0217827	0.916562	-0.146888	0.18253
YGR163W	GTR2	-0.0125728	0.813104	0.00657071	0.996284	-0.0525256	0.673708
YGL181W	GTS1	-0.0103489	0.831439	-0.00845529	0.996284	-0.0183438	0.913695
YIR038C	GTT1	-0.0100092	0.826408	0.00240613	0.996284	-0.0397318	0.765718
YLL060C	GTT2	0.00155408	0.980689	-0.0433914	0.667553	-0.0308433	0.826192
YEL017W	GTT3	0.0251759	0.738259	-0.0465279	0.622614	0.105509	0.371525
YMR217W	GUA1	0.0239253	0.738259	0.0324678	0.774333	0.0850366	0.455594
YDL238C	GUD1	-0.00485006	0.876666	-0.0213784	0.909665	0.0160051	0.894057
YLR289W	GUF1	-0.0170313	0.738259	-0.029175	0.81259	-0.0798847	0.43185
YDR454C	GUK1	0.0185064	0.738259	0.00490527	0.996284	0.0930679	0.400999
YGL084C	GUP1	0.0119053	0.808296	-0.0029511	0.996284	0.015261	0.929311
YPL189W	GUP2	0.0126522	0.768979	0.0411516	0.689796	0.129352	0.266527
YGL245W	GUS1	0.0117732	0.852144	0.0366794	0.694699	0.0129757	0.939817
YHL032C	GUT1	0.00914476	0.817003	0.00750013	0.996284	-0.00189179	0.994686
YIL155C	GUT2	-0.0119483	0.768979	-0.00845012	0.996284	0.00353201	0.989943
YIL041W	GVP36	0.0172654	0.757453	0.00928643	0.996284	0.0839186	0.468106
YJL091C	GWT1	0.0127577	0.810993	0.0122119	0.996284	0.0741587	0.538994
YMR192W	GYL1	-0.00722267	0.891923	0.01502	0.974534	-0.00317849	0.992687
YOR070C	GYP1	0.00199673	0.974211	-0.015929	0.963172	0.02964	0.837408
YPL249C	GYP5	-0.00626908	0.910094	0.000869411	0.996284	-0.00640276	0.973062
YJL044C	GYP6	-0.0144904	0.794828	-0.00647847	0.996284	-0.0597943	0.622509
YDL234C	GYP7	-0.00710186	0.828197	-0.00453587	0.996284	0.0165235	0.904999
YFL027C	GYP8	-0.0304098	0.738259	-0.00127917	0.996284	-0.133026	0.249299
YJL110C	GZF3	-0.0209164	0.738433	-0.0107922	0.996284	-0.078452	0.504519
YPR008W	HAA1	-0.014452	0.798902	-0.00453417	0.996284	-0.141102	0.212931
YFL031W	HAC1	0.0534444	0.612313	0.0355691	0.709329	0.0478689	0.709372
YPR005C	HAL1	-0.00899743	0.792677	-0.0164044	0.962179	-0.0310135	0.792065
YJL165C	HAL5	-0.00415672	0.912089	-0.00427117	0.996284	-0.00491012	0.978974
YOL089C	HAL9	0.00561945	0.920219	-0.00226495	0.996284	-0.0306213	0.834918
YJR069C	HAM1	-0.0154418	0.783188	0.00336948	0.996284	-0.0465028	0.72043
YLR256W	HAP1	0.0313717	0.738259	0.0237263	0.876358	0.110299	0.360508
YGL237C	HAP2	0.00301053	0.950681	-0.016565	0.962191	0.0150152	0.929311
YBL021C	HAP3	-0.00659823	0.887326	-0.00729258	0.996284	-0.0621622	0.592774
YKL109W	HAP4	0.00232674	0.96749	0.0117748	0.994739	0.0121829	0.942708
YOR358W	HAP5	-0.00889535	0.809419	0.00552914	0.996284	-0.0856392	0.417296
YMR290C	HAS1	0.0113122	0.84409	0.0198605	0.944125	0.0259529	0.868237
YPL001W	HAT1	-0.00919485	0.841866	-0.0086228	0.996284	-0.0808052	0.471627
YEL056W	HAT2	-0.00955144	0.879324	-0.0128544	0.994739	-0.0199912	0.904869
YCL026C-B	HBN1	0.000559422	0.988039	0.0222656	0.89657	-0.0334414	0.759159
YKR084C	HBS1	-0.0156178	0.77297	0.00482064	0.996284	-0.0368488	0.794626
YDL223C	HBT1	0.00069793	0.988511	-0.0471582	0.599084	0.02287	0.883061
YJL033W	HCA4	-0.0222137	0.738433	0.0145252	0.980719	-0.0817491	0.481858
YNL281W	HCH1	-0.000293041	0.99465	0.0133627	0.991362	0.00331378	0.992272
YCR065W	HCM1	0.010521	0.794828	1.0649	2.33896e-11	0.0408815	0.742223
YLR192C	HCR1	-0.0120486	0.841866	-0.000689626	0.996284	-0.0689081	0.564519
YKL017C	HCS1	-0.0117671	0.792677	-0.0221325	0.898369	-0.00704398	0.967651
YNL021W	HDA1	-0.00574109	0.91137	0.00602567	0.996284	-0.016959	0.919484
YDR295C	HDA2	-0.0191334	0.738259	-0.00645938	0.996284	-0.0626911	0.589645
YPR179C	HDA3	-0.0109039	0.792677	-0.0109734	0.996284	-0.0570692	0.611635
YDR014W-A	HED1	-0.00227319	0.888506	-0.0218978	0.85441	-0.00697088	0.929311
YNL014W	HEF3	-0.0110768	0.784921	-0.137888	0.200904	0.00799674	0.95979
YDR458C	HEH2	-0.0242029	0.738259	-0.00663544	0.996284	-0.119393	0.30847
YBL032W	HEK2	0.0220356	0.75681	-0.209743	0.0292103	0.0799586	0.485436
YKR017C	HEL1	-0.00409183	0.930725	0.00620683	0.996284	-0.054942	0.64179
YDR266C	HEL2	0.0109876	0.84383	0.0151347	0.974534	0.0235036	0.883593
YDR232W	HEM1	0.0186436	0.738259	0.0177776	0.948021	0.0517323	0.640731
YDR047W	HEM12	0.00649483	0.90869	0.00626596	0.996284	0.0414069	0.761628
YDR044W	HEM13	0.0300407	0.738259	0.0324083	0.7788	0.166642	0.131398
YER014W	HEM14	-0.0089639	0.812587	-0.00525435	0.996284	0.00506625	0.978842
YOR176W	HEM15	0.0293464	0.738259	0.0408428	0.689796	0.158385	0.150551
YGL040C	HEM2	0.0180977	0.763061	0.0557306	0.443427	0.0500668	0.692705
YDL119C	HEM25	-0.00517664	0.896991	-0.0137074	0.978179	0.0131421	0.931987
YDL205C	HEM3	-0.00340547	0.96034	0.0135438	0.991362	-0.0552458	0.650461
YOR278W	HEM4	0.0120096	0.810046	-0.00478063	0.996284	-0.0084238	0.961886
YOR227W	HER1	0.000616768	0.991034	-0.0136836	0.990649	-0.00541077	0.979739
YMR293C	HER2	-0.00578176	0.896991	-0.0126125	0.990649	-0.0326892	0.815101
YOR237W	HES1	-0.0227124	0.738259	-0.127577	0.234006	-0.0973958	0.354952
YMR207C	HFA1	0.00440299	0.932532	0.00749338	0.996284	0.0262398	0.86513
YMR110C	HFD1	0.00670684	0.91137	-0.00324043	0.996284	0.060786	0.613196
YPL254W	HFI1	-0.00542752	0.907021	0.00808135	0.996284	-0.0785467	0.485436
YGL251C	HFM1	-0.00672138	0.894864	-0.00663659	0.996284	0.0400895	0.767514
YGR187C	HGH1	-0.0150561	0.757453	0.0100983	0.996284	-0.0703621	0.544539
YNL030W	HHF2	-0.0183517	0.749975	-0.00654107	0.996284	-0.0659147	0.580656
YBR009C	HHF2	-0.00285773	0.968776	-0.0419635	0.61377	0.000554978	0.997501
YPL127C	HHO1	-0.0123254	0.794091	-0.0676179	0.418066	-0.00868355	0.959722
YBR010W	HHT2	-0.0286696	0.738259	-0.00264805	0.996284	-0.0921642	0.419722
YNL031C	HHT2	0.0136547	0.794419	7.40904e-05	0.999759	0.0620714	0.604495
YLL022C	HIF1	-0.0109853	0.792951	-0.00271084	0.996284	-0.015567	0.921739
YDR317W	HIM1	-0.0131837	0.783731	-0.0178278	0.954203	-0.0256094	0.865281
YGR191W	HIP1	0.0243802	0.738259	0.0230093	0.882827	0.0898501	0.411817
YBL008W	HIR1	-0.00187824	0.98126	0.00546368	0.996284	-0.0118487	0.947005
YOR038C	HIR2	-0.00667368	0.884654	0.00130304	0.996284	-0.0334988	0.808673
YJR140C	HIR3	0.00205883	0.9794	0.0127559	0.991362	-0.0015405	0.994686
YER055C	HIS1	0.0301759	0.738259	0.331379	0.00258833	0.145162	0.185378
YFR025C	HIS2	0.011744	0.786127	0.0121214	0.991362	0.0510999	0.659095
YOR202W	HIS3	-0.0123105	0.794091	1.94767	2.0658e-57	0.0229802	0.883286
YCL030C	HIS4	0.12269	0.0979476	0.536085	2.52345e-05	0.325763	0.00295407
YIL116W	HIS5	0.0173073	0.772439	0.00245322	0.996284	0.0124184	0.944265
YIL020C	HIS6	0.00146532	0.982036	0.127609	0.200904	0.0111847	0.947005
YBR248C	HIS7	0.00457411	0.93076	0.0271023	0.838964	0.0134003	0.937066
YJR055W	HIT1	-0.0163449	0.738259	-0.00257022	0.996284	-0.100461	0.3529
YDR420W	HKR1	0.0231203	0.738259	0.0291547	0.805821	0.0707866	0.557636
YMR161W	HLJ1	-0.00537234	0.919417	0.00359489	0.996284	0.00114569	0.994686
YDR528W	HLR1	-0.00353687	0.936291	0.0190503	0.944107	0.0376434	0.774852
YER057C	HMF1	0.00560642	0.901581	0.0106478	0.996284	0.0639304	0.582323
YML075C	HMG1	0.0341297	0.738259	0.0200267	0.936807	0.116889	0.345033
YLR450W	HMG2	0.0312925	0.738259	0.00670485	0.996284	0.124606	0.298882
YOL095C	HMI1	-0.00256196	0.957712	-0.0129863	0.990649	0.0191982	0.902376
YCR039C	HMLALPHA2	0.00856632	0.757453	-0.0112843	0.991362	0.0336987	0.705914
YDR174W	HMO1	0.0141857	0.75951	-0.00305906	0.996284	0.0685333	0.557844
YCR097W	HMRA1	-0.0134878	0.757453	-0.00971114	0.996284	-0.0976515	0.387914
YCR096C	HMRA2	0.00139782	#N/A	0.000271048	0.996284	0.00190749	0.921739
YOR032C	HMS1	-0.00253871	0.919636	-0.101303	0.292645	-0.0141955	0.896582
YJR147W	HMS2	0.0302879	0.738259	0.00518233	0.996284	0.0777235	0.430472
YBR034C	HMT1	0.00616545	0.914681	0.0144989	0.986253	-0.00217064	0.994686
YLR205C	HMX1	0.00174424	0.968776	-0.0133122	0.981226	-0.0656033	0.532925
YGL077C	HNM1	0.0257691	0.738259	0.0085355	0.996284	0.0925811	0.420936
YDL125C	HNT1	0.0188625	0.738259	0.00967045	0.996284	0.0775424	0.457074
YDR305C	HNT2	-0.00861543	0.878111	-0.0162485	0.962689	-0.0571003	0.637459
YOR258W	HNT3	-0.0111295	0.807436	-0.0206508	0.918356	-0.0572207	0.626878
YDL227C	HO	-0.00541418	0.920869	-0.0747875	0.332937	-0.126487	0.29455
YJR075W	HOC1	0.00891948	0.870984	0.0152217	0.974534	0.0892709	0.43946
YMR032W	HOF1	-0.0364738	0.738259	-0.382748	0.00412039	-0.508003	7.69926e-05
YLR113W	HOG1	0.0131532	0.807009	0.028378	0.81259	0.0502623	0.692705
YNR055C	HOL1	0.0198404	0.738433	0.0173313	0.958505	0.0914297	0.420936
YDR158W	HOM2	0.0107504	0.79365	0.0502474	0.581822	0.0582677	0.603245
YER052C	HOM3	0.0163587	0.775999	0.219326	0.0399919	0.0391462	0.777874
YJR139C	HOM6	0.014247	0.757453	0.0179796	0.948021	0.05289	0.651299
YIL072W	HOP1	0.0089922	0.816346	0.00148498	0.996284	0.0348906	0.787726
YGL033W	HOP2	-0.00486216	0.838897	-0.00956546	0.996284	-0.0294834	0.726801
YMR251W-A	HOR7	-0.0232953	0.738259	-0.825467	7.174e-09	-0.157082	0.15275
YPR068C	HOS1	-0.0095506	0.823484	0.00130636	0.996284	-0.0330511	0.81248
YGL194C	HOS2	-0.00820591	0.866475	-0.00514117	0.996284	-0.00714287	0.967316
YPL116W	HOS3	-0.0329301	0.738259	-0.572316	1.4793e-06	-0.0988905	0.404329
YIL112W	HOS4	-0.0110684	0.826704	-0.0112902	0.996284	0.00110119	0.994686
YMR172W	HOT1	-0.0160342	0.768629	-0.0158765	0.970578	0.00361968	0.991251
YKL084W	HOT13	0.00761197	0.810046	-0.00896311	0.996284	0.0301007	0.792065
YPR193C	HPA2	0.00462015	0.826408	-0.00300826	0.996284	0.0369666	0.616039
YEL066W	HPA3	0.00553469	0.878857	0.0160152	0.962191	0.0402391	0.706556
YBR215W	HPC2	-0.0108424	0.803585	-0.00616644	0.996284	-0.0130741	0.935374
YOL155C	HPF1	0.00646745	0.872457	0.430915	0.0126891	0.0576403	0.590752
YIL110W	HPM1	0.00687178	0.90869	0.0168485	0.963172	0.0238375	0.880515
YDR138W	HPR1	-0.0103643	0.810993	0.00166953	0.996284	-0.065805	0.565514
YDR399W	HPT1	0.0287837	0.738259	0.016	0.966625	0.135661	0.244801
HRA1	HRA1	0.00134381	#N/A	0.00503585	0.996284	0.00705852	0.792065
YNL004W	HRB1	-0.00431178	0.931515	-0.00188538	0.996284	-0.0344294	0.809968
YOL013C	HRD1	0.00994921	0.876666	0.0212484	0.920302	0.0345122	0.813515
YLR207W	HRD3	0.00546865	0.92278	0.0116875	0.996284	0.0529076	0.673292
YLR301W	HRI1	0.00177666	0.982036	0.0275268	0.827501	0.04773	0.70934
YOR267C	HRK1	0.0125826	0.800365	0.0144691	0.977597	0.0241737	0.877245
YOL123W	HRP1	-0.015678	0.757453	-0.00422944	0.996284	-0.0806794	0.473992
YDR291W	HRQ1	-0.0151076	0.784921	0.0110226	0.996284	-0.0077226	0.964749
YPL204W	HRR25	-0.0151873	0.762638	-0.00185774	0.996284	-0.0945856	0.411817
YOL133W	HRT1	0.020968	0.738259	0.00794392	0.996284	0.0662579	0.574891
YLR097C	HRT3	-0.00565452	0.91116	-0.00223039	0.996284	-0.0375289	0.787726
YMR186W	HSC82	0.000172127	0.996506	0.067151	0.358268	-0.00410077	0.987169
YHL002W	HSE1	-0.00974781	0.866911	-0.015322	0.974534	-0.0182628	0.914839
YGL073W	HSF1	-0.0016595	0.982036	-0.00236316	0.996284	0.015734	0.927502
YMR288W	HSH155	-0.00691967	0.898994	5.52872e-05	0.999759	-0.0501704	0.692705
YOR319W	HSH49	-0.00530826	0.909739	0.0172363	0.958505	-0.00507156	0.979925
YKL138C-A	HSK3	-0.0109477	0.791684	-0.00634977	0.996284	-0.0406224	0.741067
YKL101W	HSL1	-0.0273226	0.738259	0.00405936	0.996284	-0.104499	0.395832
YBR133C	HSL7	0.0174595	0.766748	0.0260099	0.851549	0.0846948	0.460616
YBR272C	HSM3	0.00803521	0.881227	-0.0114755	0.996284	0.035491	0.799389
YOR020C	HSP10	-0.0216242	0.738259	0.0219293	0.90801	-0.11277	0.356849
YLL026W	HSP104	-0.0217564	0.738259	-0.00341498	0.996284	-0.0750946	0.507915
YFL014W	HSP12	-0.785011	7.62318e-05	-0.702005	5.48712e-05	-1.08843	4.83827e-10
YJL159W	HSP150	0.00549175	0.809028	0.00913325	0.996284	0.0260563	0.761628
YBR072W	HSP26	-0.0317767	0.738259	-0.193684	0.120712	-0.0850792	0.404329
YCR021C	HSP30	-0.00306391	0.93076	-0.00618871	0.996284	0.0710493	0.483259
YDR533C	HSP31	0.00648944	0.883672	0.00466769	0.996284	0.0219229	0.884454
YPL280W	HSP32	-0.00135181	#N/A	0.00183907	0.996284	0.0191393	0.66741
YOR391C	HSP33	-0.00196298	#N/A	-0.00118531	0.996284	0.0118772	0.799389
YDR171W	HSP42	-0.00256153	0.939684	0.00262271	0.996284	0.0037253	0.984637
YLR259C	HSP60	-0.00501865	0.93076	0.0536955	0.47693	-0.0563465	0.642788
YDR258C	HSP78	-0.0325172	0.738259	-0.0120832	0.991362	-0.123995	0.297639
YPL240C	HSP82	-0.00985051	0.813038	-0.00276739	0.996284	-0.0919972	0.411817
YOL068C	HST1	0.00354313	0.943211	-0.00969692	0.996284	0.00947325	0.956697
YPL015C	HST2	0.0065547	0.913163	0.0137761	0.991362	0.0112545	0.947889
YOR025W	HST3	0.00586513	0.887326	0.00562391	0.996284	0.0631248	0.569312
YDR191W	HST4	-0.0111436	0.783188	-0.134187	0.207382	-0.175511	0.121547
YGR223C	HSV2	-0.00457288	0.920219	0.00302008	0.996284	-0.0285668	0.843127
YDR225W	HTA1	0.0254987	0.738259	0.00762617	0.996284	0.0875973	0.448828
YBL003C	HTA2	0.00902306	0.866911	-0.0176349	0.956775	0.0346871	0.807216
YDR224C	HTB1	0.0124418	0.794091	0.00325744	0.996284	0.0787971	0.493264
YBL002W	HTB2	0.0106967	0.821874	-0.0111776	0.996284	0.0373803	0.787855
YHR067W	HTD2	0.0125832	0.794419	0.00360934	0.996284	0.0153951	0.928846
YCR020W-B	HTL1	-0.0262847	0.738259	-0.000268309	0.998147	-0.0709679	0.460616
YPR033C	HTS1	0.000138758	0.997135	0.0861106	0.246469	0.0383307	0.784524
YOL012C	HTZ1	0.0257532	0.738259	-0.378151	0.00219499	0.0714007	0.556388
YGR268C	HUA1	0.021054	0.738259	0.00958196	0.996284	0.0833123	0.431195
YOR284W	HUA2	-0.00952405	0.826408	-0.00147148	0.996284	0.013072	0.935374
YNR032C-A	HUB1	0.00597514	0.901581	0.00551298	0.996284	0.0472449	0.705891
YML058W-A	HUG1	-0.00559648	0.808592	0.0129149	0.980666	-0.0656404	0.413832
YJR036C	HUL4	-0.0119599	0.762638	-0.0269875	0.842214	-0.0164889	0.914199
YGL141W	HUL5	-0.00913124	0.855318	0.0126713	0.991362	-0.00771928	0.964527
YGL168W	HUR1	0.0244153	0.738259	-0.00226783	0.996284	0.063192	0.524827
YPL244C	HUT1	0.00657138	0.917107	0.00260508	0.996284	-0.0305127	0.832375
YER039C	HVG1	-0.00013481	0.994339	-0.00514536	0.996284	-9.43231e-05	0.999466
YFR053C	HXK1	-0.197677	0.0793215	-0.0159592	0.962581	-0.88503	1.08983e-06
YGL253W	HXK2	0.00652039	0.89528	0.0402541	0.68583	-0.0117166	0.947005
YHR094C	HXT1	0.00689421	0.887522	0.0207641	0.917718	-0.0481336	0.698869
YFL011W	HXT10	-0.00534027	0.757453	-0.0363036	0.6788	-0.0176689	0.777874
YOL156W	HXT11	-0.000413577	0.99006	0.0096911	0.996284	0.0519185	0.593132
YEL069C	HXT13	-0.000541509	0.983834	-0.00498462	0.996284	0.0196	0.816175
YNL318C	HXT14	0.000644254	#N/A	-0.0096077	0.990649	-0.00661164	0.913695
YDL245C	HXT15	0.00532609	0.813104	-0.0363556	0.709329	0.170526	0.150551
YJR158W	HXT16	-0.000529813	#N/A	-0.00330091	0.996284	-0.002147	0.884454
YNR072W	HXT17	-0.00281363	0.887522	-0.000146567	0.999676	0.00056937	0.994705
YMR011W	HXT2	-0.00407921	0.841866	-0.00777203	0.996284	-0.0300857	0.672484
YDR345C	HXT3	0.00119649	0.982596	0.0049075	0.996284	-0.0153995	0.919803
YHR092C	HXT4	-0.00817587	0.792677	-0.0160814	0.962191	-0.0788554	0.411817
YHR096C	HXT5	0.00407702	0.929766	0.00503492	0.996284	-0.0139208	0.93244
YDR343C	HXT6	-0.0122621	0.738433	-0.0330492	0.7788	-0.0734464	0.41951
YDR342C	HXT7	-0.0232418	0.738259	-0.0404727	0.680922	-0.0787064	0.357197
YJL214W	HXT8	-0.010449	0.783444	-0.000396335	0.996284	-0.000267825	0.999055
YJL219W	HXT9	0.00415366	0.852475	-0.00131578	0.996284	0.082579	0.356849
YKL189W	HYM1	-0.0066143	0.906678	-0.0117977	0.996284	0.000678056	0.996348
YIR037W	HYR1	0.00610114	0.883672	0.00953038	0.996284	0.0321885	0.807644
YOR126C	IAH1	0.000812144	0.987933	-0.00367912	0.996284	-0.0195878	0.899668
YJR122W	IBA57	0.00430943	0.917107	0.00381292	0.996284	0.0553918	0.625812
YNL164C	IBD2	-0.0137684	0.757453	-0.00489474	0.996284	-0.0817801	0.445794
YIL090W	ICE2	0.014026	0.794091	0.0201258	0.934531	0.0140711	0.933508
YER065C	ICL1	-0.0252658	0.738259	-0.0167015	0.962191	-0.0889741	0.43185
YPR006C	ICL2	-0.00422907	0.923007	-0.0110364	0.996284	0.0404054	0.756066
YER078C	ICP55	0.014622	0.798949	0.00105286	0.996284	-0.0121775	0.945885
ICR1	ICR1	0.0161297	0.738433	-0.000659082	0.996284	0.0671413	0.544539
YBR157C	ICS2	-0.0121031	0.786127	-0.0505385	0.569189	-0.187098	0.0889635
YJL077C	ICS3	0.0111233	0.757453	0.058298	0.536422	0.0469208	0.636474
YLR099C	ICT1	0.0118184	0.786127	-0.0177462	0.953072	0.00782801	0.963341
YMR195W	ICY1	-0.00767937	0.82466	0.00690304	0.996284	-0.036597	0.754781
YNL037C	IDH1	-0.00288361	0.882601	0.00453242	0.996284	-0.0214225	0.757606
YOR136W	IDH2	-0.002722	0.887522	0.00146376	0.996284	-0.0213712	0.771145
YPL117C	IDI1	-0.0360275	0.738259	-0.0129548	0.994739	-0.118906	0.328641
YDL066W	IDP1	0.011338	0.807436	0.0553188	0.517644	0.0656482	0.575881
YLR174W	IDP2	-0.00574098	0.882333	-0.00602849	0.996284	-0.0139829	0.925183
YNL009W	IDP3	-0.00769514	0.818763	-0.0247782	0.860783	-0.0467559	0.655094
YJL146W	IDS2	0.0147679	0.778992	-0.00608747	0.996284	0.0221313	0.888234
YFL013C	IES1	-0.0142888	0.746055	0.00425905	0.996284	-0.00988417	0.948284
YNL215W	IES2	-0.0154423	0.738259	-0.00457753	0.996284	-0.0520644	0.608224
YLR052W	IES3	-0.00926663	0.876666	0.0040191	0.996284	-0.0565824	0.64179
YOR189W	IES4	-0.0216106	0.738259	-0.0125374	0.990649	-0.0577701	0.609479
YER092W	IES5	-0.00698822	0.887326	0.00708393	0.996284	-0.0135908	0.934509
YEL044W	IES6	-0.00568216	0.887326	0.000874717	0.996284	-0.020285	0.886929
YBR159W	IFA38	0.018253	0.757453	0.0261648	0.847103	0.0614658	0.610627
YLR223C	IFH1	-0.0278565	0.738259	-0.00947314	0.996284	-0.210977	0.0407483
YOL023W	IFM1	-0.0133115	0.75681	-0.0226829	0.887096	-0.0794769	0.441952
YFR017C	IGD1	0.0139888	0.738259	-0.00919043	0.996284	0.0509945	0.565514
YNL157W	IGO1	-0.00535	0.912089	-0.0184627	0.947697	-0.0261504	0.864066
YHR132W-A	IGO2	-0.00913465	0.873929	0.00392193	0.996284	-0.0686088	0.565514
YHR187W	IKI1	-0.000425432	0.993605	0.00863924	0.996284	0.0178022	0.916563
YLR384C	IKI3	0.0111753	0.859779	0.0206897	0.934531	0.0330645	0.823152
YJL057C	IKS1	-0.0127399	0.776753	-0.00535441	0.996284	-0.0121521	0.941545
YJR118C	ILM1	-0.0036189	0.935937	0.00109437	0.996284	-0.024268	0.869373
YBL076C	ILS1	0.00957972	0.870091	0.0347795	0.721072	0.0365231	0.796209
YER086W	ILV1	0.0217009	0.738259	0.019065	0.940094	0.100238	0.384778
YMR108W	ILV2	0.00494974	0.93076	0.386705	0.000878219	0.0312806	0.832375
YJR016C	ILV3	0.00734493	0.882601	0.741768	1.13788e-07	0.0747901	0.515427
YLR355C	ILV5	0.00972661	0.807436	0.30448	0.0386502	0.0633261	0.566703
YCL009C	ILV6	0.0318585	0.738259	0.0297075	0.805821	0.0597082	0.603245
YGR287C	IMA1	-0.0164546	0.738433	-0.0153716	0.964065	-0.0158061	0.91813
YOL157C	IMA2	-0.00735299	0.843953	-0.0786085	0.395086	-0.0296454	0.817991
YIL172C	IMA4	0.000323422	#N/A	0.000118525	0.996284	8.31316e-05	0.994686
YJL216C	IMA5	0.00520456	0.896968	-0.0130335	0.989397	0.0201793	0.888234
YHR216W	IMD2	0.0174035	0.738433	0.0294872	0.805821	0.334532	0.00788165
YLR432W	IMD3	0.0173803	0.757453	0.00436234	0.996284	0.0690981	0.564519
YML056C	IMD4	0.0198782	0.738259	0.0147514	0.974534	0.0773762	0.473992
YJR094C	IME1	0.00910414	0.846757	0.00274173	0.996284	0.0889819	0.43185
YJL106W	IME2	-0.00315315	0.920219	-0.00639088	0.996284	-0.0268623	0.821309
YGL192W	IME4	0.0176097	0.738259	-0.0049559	0.996284	0.0856364	0.43185
YCR046C	IMG1	0.00767154	0.801091	-0.00146648	0.996284	0.0187678	0.879814
YCR071C	IMG2	-0.0144336	0.763694	-0.00637471	0.996284	-0.169594	0.119958
YLR309C	IMH1	-0.0150904	0.738433	-0.000891503	0.996284	-0.0514076	0.625812
YJR138W	IML1	0.0103565	0.863443	-0.0059774	0.996284	0.0366099	0.796131
YJL082W	IML2	-0.0239023	0.738259	-0.00853801	0.996284	-0.0969798	0.411817
YBR107C	IML3	0.00278248	0.959075	0.00585296	0.996284	-0.0465875	0.71231
YGR031W	IMO32	-0.00228102	0.958058	-0.00876303	0.996284	-0.0220299	0.877245
YMR150C	IMP1	-0.00136469	0.983985	-0.00212649	0.996284	0.0106845	0.949942
YMR035W	IMP2	0.0201058	0.738259	0.00905901	0.996284	0.0751479	0.471627
YIL154C	IMP2'	0.0116897	0.757453	0.0091343	0.996284	0.0717717	0.460616
YHR148W	IMP3	-0.0231944	0.738259	0.00532757	0.996284	-0.0624352	0.603245
YNL075W	IMP4	-0.0122103	0.821874	-0.00545972	0.996284	-0.0866587	0.451775
YLR413W	INA1	0.00986183	0.738433	0.00945444	0.996284	0.0510244	0.50773
YPL099C	INA17	-0.0183916	0.744653	0.00580664	0.996284	-0.0460021	0.718853
YIR024C	INA22	-0.00829263	0.757453	-0.00747138	0.996284	-0.0318736	0.721035
YDL181W	INH1	-0.00541383	0.910335	-0.0848225	0.333052	0.0102649	0.951199
YHR046C	INM1	-0.0169011	0.738433	-0.00868739	0.996284	-0.0668944	0.5597
YDR287W	INM2	-0.0116051	0.815038	-0.00867021	0.996284	-0.0126113	0.942014
YNL152W	INN1	0.0260587	0.738259	-0.00724807	0.996284	0.0790586	0.501742
YJL153C	INO1	0.00625318	0.885176	-0.00534364	0.996284	-0.00540576	0.977486
YDR123C	INO2	0.00375129	0.913163	0.0030843	0.996284	0.0285126	0.817899
YOL108C	INO4	-0.00110467	0.98266	-0.015907	0.962581	-0.00360433	0.986948
YGL150C	INO80	8.22846e-05	0.998381	0.0209207	0.934531	-0.0225849	0.885841
YMR204C	INP1	-0.00526078	0.883672	-0.0174056	0.955052	-0.0125562	0.931468
YMR163C	INP2	0.000491795	0.991034	-0.226115	0.0662298	-0.0213438	0.888732
YIL002C	INP51	-0.0162704	0.772823	-0.0194414	0.946567	-0.0493618	0.698358
YNL106C	INP52	0.024161	0.738259	0.000672042	0.996284	0.0766366	0.516008
YOR109W	INP53	0.0211263	0.757453	0.0284878	0.812959	0.0223186	0.886929
YOL065C	INP54	-0.0172343	0.738433	-0.010952	0.996284	-0.0371316	0.778238
YLR095C	IOC2	-0.00338054	0.950854	-0.0230394	0.883645	0.00509008	0.980893
YFR013W	IOC3	-0.0106786	0.826408	0.00481064	0.996284	-0.0137937	0.934462
YMR044W	IOC4	-0.00894035	0.822245	-0.00235343	0.996284	-0.0361041	0.779205
YJR141W	IPA1	-0.0155196	0.766479	-0.0183061	0.948401	-0.0416903	0.757606
YHR085W	IPI1	-0.0122276	0.802873	-0.00503826	0.996284	-0.0853112	0.455594
YNL182C	IPI3	0.00376201	0.941588	0.0130662	0.990649	0.00853386	0.960798
YDR315C	IPK1	-0.000279412	0.993501	-0.00574762	0.996284	-0.0300185	0.821324
YPL209C	IPL1	-0.00968046	0.762638	-0.0319171	0.78581	-0.0304477	0.781942
YBR011C	IPP1	0.0171864	0.738433	0.0173904	0.956775	0.0966439	0.402107
YDR072C	IPT1	0.0165372	0.757453	-0.00139861	0.996284	-0.00456036	0.983494
YPL242C	IQG1	-0.0134411	0.768629	-0.0375961	0.709329	-0.137855	0.235664
YBR140C	IRA1	0.00666171	0.892535	0.00660608	0.996284	0.0162716	0.922152
YOL081W	IRA2	0.0242748	0.738259	0.0037768	0.996284	0.0682301	0.566718
YOL015W	IRC10	-0.00401823	0.898994	-0.0164312	0.961347	0.0439135	0.653926
YPL017C	IRC15	0.0103504	0.792677	-0.00634096	0.996284	0.0571341	0.601621
YJL037W	IRC18	-0.00411059	0.807436	-0.0327106	0.709329	-0.0302341	0.605769
YLL033W	IRC19	0.0178545	0.738259	0.0152636	0.966625	0.0744619	0.49951
YLR247C	IRC20	-0.0119201	0.798239	-0.00909291	0.996284	-0.0524672	0.665188
YMR073C	IRC21	0.0137902	0.786127	0.0116048	0.996284	0.0824888	0.471627
YEL001C	IRC22	0.0190349	0.757453	-0.000444646	0.996284	0.0591856	0.625812
YOR044W	IRC23	0.0044763	0.910818	0.00174235	0.996284	0.0238292	0.86513
YIR036C	IRC24	-0.00014641	0.995254	-0.0127359	0.990649	0.0159063	0.909858
YLR021W	IRC25	0.000481312	0.991034	-0.00474635	0.996284	-0.0158082	0.927502
YDR332W	IRC3	-0.0154199	0.757453	-0.0178849	0.953072	-0.067195	0.564602
YDR540C	IRC4	-0.0070137	0.840171	-0.0145977	0.974162	-0.0146137	0.91813
YFR038W	IRC5	-0.0226234	0.738259	0.00276075	0.996284	-0.0764731	0.513825
YFR043C	IRC6	-0.00202317	0.974211	-0.00696461	0.996284	0.00552679	0.978842
YFR055W	IRC7	0.0232238	0.738259	-0.0661781	0.471589	0.0457551	0.686332
YJL051W	IRC8	0.0190395	0.738433	0.0263744	0.842617	0.104796	0.384778
YHR079C	IRE1	0.0255854	0.738259	0.0138407	0.990649	0.0798133	0.497292
YIL026C	IRR1	-0.0157471	0.792677	-0.00699945	0.996284	-0.0431186	0.751394
YKR019C	IRS4	-0.00396723	0.920452	-0.0273096	0.83903	0.0107841	0.947005
YLL027W	ISA1	0.00399922	0.940142	0.00613035	0.996284	0.0230997	0.884583
YPR067W	ISA2	-0.00124658	0.983834	0.00393548	0.996284	0.0283177	0.846415
YER019W	ISC1	0.0212832	0.738259	0.0324167	0.7788	0.076991	0.471627
YER180C	ISC10	-0.00249391	0.972609	-0.000579791	0.996284	0.054892	0.655094
YER048W-A	ISD11	0.00258395	0.968776	0.0203944	0.930035	-0.0327566	0.825831
YMR081C	ISF1	0.00240505	0.936291	-0.0212637	0.91519	0.0246531	0.830313
YPL040C	ISM1	-0.0039004	0.9358	-0.0135336	0.989159	0.0266418	0.859231
YOR155C	ISN1	-0.0118483	0.831439	0.229516	0.0323028	-0.0379153	0.787954
YPR106W	ISR1	0.0154244	0.738259	-0.00509711	0.996284	0.0552672	0.590477
YNL265C	IST1	-0.0122594	0.762688	-0.0030692	0.996284	-0.0816279	0.446302
YBR086C	IST2	0.0233302	0.738259	0.0150609	0.974534	0.103859	0.397304
YIR005W	IST3	-0.010269	0.757453	-0.010397	0.996284	-0.0717702	0.443555
YPL135W	ISU1	-0.00263728	0.948881	0.00846074	0.996284	-0.0453894	0.698358
YOR226C	ISU2	-0.00389476	0.91652	0.136419	0.206949	-0.0164451	0.913695
YBR245C	ISW1	-0.0181069	0.75681	-0.00897591	0.996284	-0.0585656	0.625812
YOR304W	ISW2	-0.0132107	0.794091	-0.00426335	0.996284	-0.0638785	0.593132
YJR050W	ISY1	-0.0043454	0.917107	-0.00106307	0.996284	-0.0373934	0.771145
YGL133W	ITC1	-0.00324903	0.949043	0.0153188	0.974534	-0.00694374	0.970166
YDR497C	ITR1	0.023806	0.738259	0.00390254	0.996284	0.157693	0.150551
YOL103W	ITR2	-0.0041204	0.947901	-0.00140017	0.996284	0.0120361	0.946115
YML068W	ITT1	-0.0127122	0.757453	0.00204021	0.996284	-0.0345829	0.785373
YDR229W	IVY1	-0.0191885	0.738433	-0.00397261	0.996284	-0.0880756	0.441121
YDL115C	IWR1	-0.00737429	0.844436	-0.0110721	0.996284	-0.0414881	0.718012
YKL032C	IXR1	0.00822757	0.880975	0.00635664	0.996284	0.0296583	0.840078
YDR492W	IZH1	0.0146251	0.757453	-2.84554e-06	0.999824	0.0553701	0.632177
YOL002C	IZH2	0.0226551	0.738259	-0.00962764	0.996284	0.0400741	0.769841
YLR023C	IZH3	0.00807633	0.882601	0.0212232	0.917718	-0.024404	0.876657
YOL101C	IZH4	0.00479032	0.910335	-0.000861199	0.996284	-0.0273833	0.84201
YGL018C	JAC1	0.00241623	0.951122	0.0157167	0.962581	0.01031	0.947005
YJL073W	JEM1	0.00101472	0.988046	0.0224919	0.90801	0.00763399	0.965279
YKL217W	JEN1	-0.00517408	0.899055	-0.00527573	0.996284	0.0276515	0.837408
YER051W	JHD1	0.000180135	0.995903	0.0088444	0.996284	0.0202011	0.899668
YJR119C	JHD2	-0.0285647	0.738259	-0.0364458	0.709329	-0.100118	0.400999
YPR061C	JID1	-0.00622955	0.892112	0.0127422	0.990649	-0.0457294	0.710547
YDR475C	JIP4	0.000976696	0.986677	-0.0144387	0.974534	0.000737094	0.996348
YPR169W	JIP5	-0.0106415	0.831439	-0.00207924	0.996284	-0.0128578	0.941078
YNL227C	JJJ1	0.00317607	0.947463	0.00518405	0.996284	0.0242673	0.873312
YJL162C	JJJ2	-0.0152771	0.738433	-0.00803241	0.996284	-0.0533264	0.621683
YJR097W	JJJ3	-0.00464783	0.919027	0.013259	0.990649	-0.0484124	0.694433
YLL057C	JLP1	0.0128415	0.757453	0.0131015	0.988556	0.0448226	0.698358
YMR132C	JLP2	-0.000783919	0.988511	0.0020976	0.996284	-0.017631	0.915426
YMR294W	JNM1	-0.0125468	0.757453	0.000188245	0.999581	-0.0415764	0.718577
YJR091C	JSN1	0.0165832	0.757453	0.0131361	0.990649	0.0877808	0.44585
YKR038C	KAE1	-0.00751845	0.899775	-0.00267113	0.996284	-0.023823	0.880515
YBR017C	KAP104	0.0156384	0.792677	0.0236985	0.882827	0.0535102	0.666403
YGL241W	KAP114	-0.00215438	0.973387	0.00241133	0.996284	-0.0432164	0.746767
YPL125W	KAP120	0.00697746	0.905886	0.0174843	0.962191	0.0240891	0.878323
YGL016W	KAP122	0.0132633	0.791231	0.0244187	0.863397	0.0793092	0.492454
YER110C	KAP123	0.0226591	0.738259	0.0261714	0.847031	0.084604	0.451768
YLR347C	KAP95	0.0252529	0.738433	0.044202	0.57079	0.0270213	0.859891
YNL188W	KAR1	-0.0140627	0.757453	0.00036103	0.996284	-0.0634128	0.569797
YJL034W	KAR2	0.0100354	0.870091	0.200923	0.0529651	-0.0129027	0.941078
YPR141C	KAR3	-0.00877338	0.85725	-0.188684	0.0946948	-0.0311743	0.829535
YCL055W	KAR4	-0.017193	0.778992	-0.04079	0.641866	-0.082694	0.471627
YMR065W	KAR5	-0.00992574	0.794091	-0.014101	0.974534	-0.0530648	0.625812
YPL269W	KAR9	0.0019263	0.976483	-0.575018	1.88815e-05	0.0163319	0.922358
YCL024W	KCC4	0.00378137	0.927725	0.00622278	0.996284	0.0196335	0.896582
YJR054W	KCH1	-0.0218642	0.738433	0.0309878	0.7788	-0.0959701	0.411817
YDR017C	KCS1	-0.0250836	0.738259	-0.0271208	0.83903	-0.146981	0.188216
YKL161C	KDX1	-0.0128828	0.766479	-0.0237366	0.875737	-0.0356108	0.787954
YFR042W	KEG1	0.0115856	0.807436	0.0638284	0.438646	0.0434516	0.740196
YDR367W	KEI1	0.0217398	0.738259	0.00893149	0.996284	0.108654	0.356849
YHR158C	KEL1	-0.0207547	0.75681	-0.0179483	0.961347	-0.00415017	0.986684
YGR238C	KEL2	-0.0056859	0.913608	-0.0249263	0.857208	-0.0810555	0.483375
YPL263C	KEL3	-0.0109217	0.834548	0.0123366	0.994739	-0.0299935	0.838799
YPL145C	KES1	0.0129384	0.812774	0.00126304	0.996284	0.00640724	0.973062
YGL203C	KEX1	-0.0117528	0.789343	0.00638637	0.996284	-0.00703569	0.967316
YNL238W	KEX2	0.0156855	0.792677	-0.0114919	0.996284	0.0589356	0.625812
YIL125W	KGD1	0.00219866	0.975154	-0.0081238	0.996284	0.0490343	0.699696
YDR148C	KGD2	0.00880019	0.884654	0.0147601	0.986915	0.062286	0.603377
YJL094C	KHA1	0.0145869	0.786127	-0.00649714	0.996284	0.10526	0.388569
YHR102W	KIC1	0.00245974	0.966434	-0.00704773	0.996284	0.0373106	0.787726
YDR122W	KIN1	-0.019777	0.757453	-0.0115449	0.996284	-0.0454148	0.730176
YLR096W	KIN2	0.0128875	0.826408	0.0278939	0.827501	0.0414333	0.759594
YDL108W	KIN28	0.00613127	0.91116	-0.00481808	0.996284	0.0439579	0.742223
YAR018C	KIN3	-0.612993	0.000125247	-0.351628	0.0121019	-0.837724	1.97715e-09
YOR233W	KIN4	-0.0146886	0.786127	-0.0175748	0.959636	-0.0560561	0.64564
YCR091W	KIN82	-0.00662852	0.888506	-0.0131181	0.990649	-0.00647713	0.972309
YBL063W	KIP1	-0.00212617	0.971249	-0.220665	0.0688606	0.0298654	0.834918
YPL155C	KIP2	-0.00977636	0.812587	-0.0328815	0.7788	-0.0175192	0.913695
YGL216W	KIP3	0.0115458	0.84409	-0.0318195	0.77831	0.0198805	0.904999
YKL168C	KKQ8	-0.0073223	0.882601	-0.00711474	0.996284	-0.0408521	0.757606
YDL049C	KNH1	-0.0256278	0.738259	-0.0330762	0.761302	-0.0699938	0.559016
YLL019C	KNS1	-0.000764377	0.988052	-0.0101878	0.996284	-0.0251408	0.86513
YHR186C	KOG1	0.0179416	0.757453	0.00245015	0.996284	0.051632	0.681853
YNL322C	KRE1	0.022472	0.738259	0.0077268	0.996284	0.0690855	0.499279
YDR483W	KRE2	0.0312178	0.738259	0.0558535	0.418066	0.0722263	0.543641
YDR532C	KRE28	-0.020502	0.738259	-0.00727363	0.996284	-0.058532	0.542089
YER038C	KRE29	-0.00216892	0.958058	0.00162102	0.996284	-0.0313639	0.801945
YNL132W	KRE33	0.0140283	0.794091	0.0134149	0.990649	0.042187	0.757218
YOR336W	KRE5	0.00920651	0.870984	0.00885268	0.996284	-0.00207017	0.994686
YPR159W	KRE6	0.0109885	0.840455	0.0210678	0.918356	0.0646885	0.590477
YJL174W	KRE9	0.00923712	0.813104	0.0158303	0.962581	0.0623643	0.575635
YNL308C	KRI1	-0.0115748	0.802873	0.00510263	0.996284	-0.0263091	0.861553
YCL059C	KRR1	-0.00851207	0.859274	0.0118223	0.994739	-0.00940869	0.956016
YDR037W	KRS1	0.016345	0.762688	0.0185223	0.948021	0.0780507	0.507475
YNL024C-A	KSH1	0.0110176	0.792677	0.00269619	0.996284	0.0564647	0.616824
YHR082C	KSP1	-0.00413628	0.940316	0.0171365	0.962315	-0.00179639	0.994686
YGR040W	KSS1	-0.00988873	0.878111	0.00980774	0.996284	-0.00785252	0.96455
YBL071W-A	KTI11	0.00770806	0.87086	0.0139839	0.977892	0.0585256	0.610627
YKL110C	KTI12	-0.00915015	0.851994	0.0144729	0.974534	-0.0128809	0.939137
YOR099W	KTR1	0.0146417	0.794091	0.0294321	0.805821	0.061342	0.610979
YKR061W	KTR2	0.00337733	0.950966	-0.0100747	0.996284	-0.0526647	0.67357
YBR205W	KTR3	-0.00181941	0.981469	0.00607667	0.996284	0.00795615	0.963911
YBR199W	KTR4	-0.0180376	0.77297	0.0157958	0.977305	-0.0347884	0.806766
YNL029C	KTR5	0.00785005	0.882601	0.00394545	0.996284	0.0261567	0.864749
YPL053C	KTR6	-0.00918355	0.883672	-0.00547072	0.996284	-0.0219867	0.888452
YIL085C	KTR7	0.0146243	0.792677	0.0128677	0.991362	0.0415488	0.760747
YGL079W	KXD1	0.0101528	0.818763	0.00513613	0.996284	0.0320427	0.823375
YJL207C	LAA1	0.0183326	0.746055	0.00322003	0.996284	0.0270003	0.858511
[truncated: 4,827 more rows]

## Sheet: del_all_data
ORF	gene_name	yhp1_vs_WT.log2FC	yhp1_vs_WT.padj	yox1_vs_WT.log2FC	yox1_vs_WT.padj	double_vs_WT.log2FC	double_vs_WT.padj
15S_rRNA	15S_rRNA	0.000983952	0.999997	-0.00198655	0.996123	-0.0057869	0.92612
21S_rRNA	21S_rRNA	0.00163611	0.999997	0.00459951	0.989799	-0.00115015	0.979255
YMR056C	AAC1	4.61961e-05	0.999997	0.00499807	0.979433	0.0049642	0.92612
YBR085W	AAC3	7.14536e-05	0.999997	-0.0017318	0.989799	0.000437145	0.970309
YJR155W	AAD10	-0.000249036	0.999997	0.000517694	0.996123	0.00100682	0.93522
YNL331C	AAD14	-2.36221e-05	0.999997	-3.69404e-05	0.999989	0.000580973	0.947463
YOL165C	AAD15	-0.00122761	0.999997	-0.0081673	0.980919	-0.011318	0.92612
YCR107W	AAD3	2.02369e-05	0.999997	-0.0103677	0.947728	-0.000882463	0.945298
YDL243C	AAD4	-3.58342e-05	0.999997	-0.000646361	0.996123	-0.000262999	0.98079
YFL056C	AAD6	-0.000163581	0.999997	-0.000653734	0.996123	-0.000307997	0.97722
YNL141W	AAH1	0.000125885	0.999997	-0.000840954	0.993327	-0.0043005	0.92612
YHR047C	AAP1	0.000280704	0.999997	-0.0023819	0.989799	0.0001944	0.981738
YBL074C	AAR2	0.000489057	0.999997	0.00111793	0.996123	0.000234367	0.981844
YKL106W	AAT1	9.24858e-05	0.999997	0.000870923	0.996123	-0.038471	0.52913
YLR027C	AAT2	3.63674e-05	0.999997	0.0248303	0.703433	-0.00204847	0.92612
YBR236C	ABD1	-4.03725e-05	0.999997	-0.000480285	0.996123	0.000241554	0.97352
YKL112W	ABF1	0.000448925	0.999997	0.00197686	0.989799	0.0158178	0.909418
YMR072W	ABF2	-0.000576119	0.999997	-0.00949097	0.838318	-0.00167247	0.92612
YJR108W	ABM1	-0.000144717	0.999997	0.00206883	0.989799	0.00183407	0.926211
YCR088W	ABP1	1.36467e-05	0.999997	-0.00239574	0.989799	0.0240224	0.895031
YOR239W	ABP140	0.000141826	0.999997	0.000414657	0.996123	0.00167441	0.92612
YNR033W	ABZ1	6.19249e-06	0.999997	0.000117458	0.999989	-0.000174454	0.979255
YMR289W	ABZ2	-0.000269532	0.999997	-0.00590773	0.949154	-5.03737e-05	0.991315
YER045C	ACA1	0.000276351	0.999997	0.00231958	0.989799	0.000837338	0.929884
YGR037C	ACB1	-0.000388461	0.999997	-0.000708553	0.996123	-0.00121393	0.92612
YNR016C	ACC1	0.000252257	0.999997	-0.000218547	0.998086	-0.00113201	0.926211
YLR131C	ACE2	2.97025e-05	0.999997	0.000694982	0.996123	-0.00092162	0.949739
YLR144C	ACF2	0.000104614	0.999997	0.00163621	0.989799	-0.000938395	0.937825
YJR083C	ACF4	-0.000192371	0.999997	-0.00646621	0.976619	0.00112094	0.945864
YBL015W	ACH1	-6.87101e-05	0.999997	0.000684232	0.996123	-0.000781728	0.948193
YDL203C	ACK1	0.000235924	0.999997	0.000919265	0.989799	0.000224968	0.97352
YDR161W	ACL4	7.90179e-05	0.999997	-0.0107613	0.915459	0.00133504	0.92612
YPL267W	ACM1	-9.34546e-05	0.999997	0.0213019	0.881912	0.224126	0.118819
YLR304C	ACO1	0.000201127	0.999997	0.0142743	0.920378	0.00191976	0.92612
YJL200C	ACO2	-0.20649	0.0199751	-2.30415e-05	0.999989	-0.00331909	0.92612
YKL192C	ACP1	-0.000138579	0.999997	0.00190512	0.989799	-0.00087675	0.929824
YAL054C	ACS1	-0.000120164	0.999997	-0.000474404	0.996123	-0.00217219	0.92612
YLR153C	ACS2	0.000155743	0.999997	0.00665485	0.973655	-0.00895551	0.92612
YFL039C	ACT1	4.9038e-05	0.999997	0.00116339	0.989799	-0.00192991	0.92612
YDR448W	ADA2	0.000117495	0.999997	-0.000947551	0.994883	0.00269636	0.92612
YMR184W	ADD37	6.01454e-05	0.999997	0.00142118	0.993242	0.000446194	0.97352
YKL206C	ADD66	-0.000276976	0.999997	-0.0157687	0.783274	-8.23651e-06	0.998507
YAR015W	ADE1	-4.45735e-05	0.999997	-0.00107648	0.989799	-0.000467003	0.954736
YNL220W	ADE12	0.000157872	0.999997	2.82644e-05	0.999989	-0.00185088	0.92612
YLR359W	ADE13	0.00014022	0.999997	2.48275e-06	0.999989	-0.0197252	0.708358
YLR028C	ADE16	0.0001987	0.999997	0.00104376	0.989799	-0.000185505	0.978863
YMR120C	ADE17	0.000280703	0.999997	0.000802518	0.996123	-0.385562	0.0109076
YOR128C	ADE2	0.000495244	0.999997	0.000649169	0.993242	-0.0698611	0.166819
YGR204W	ADE3	0.000461884	0.999997	0.0218517	0.679583	-0.000206222	0.978863
YMR300C	ADE4	8.6344e-05	0.999997	0.000466395	0.996123	-0.0282197	0.482477
YGL234W	ADE5,7	0.000272302	0.999997	0.000733244	0.996123	-0.0285401	0.601841
YGR061C	ADE6	0.000333061	0.999997	0.000255788	0.996901	-0.0059609	0.92612
YDR408C	ADE8	-4.77628e-05	0.999997	-0.00138912	0.993242	0.000962684	0.947531
YOL086C	ADH1	8.66509e-05	0.999997	0.0015794	0.989799	-0.000183707	0.979255
YMR303C	ADH2	-7.34626e-06	0.999997	0.00391605	0.981817	-0.000935407	0.93522
YMR083W	ADH3	-0.000275356	0.999997	0.000803249	0.989799	-0.000503604	0.941941
YGL256W	ADH4	-0.000195247	0.999997	-0.000288027	0.996123	-0.00400064	0.92612
YBR145W	ADH5	-0.000178945	0.999997	0.00143369	0.989799	-0.000923192	0.93522
YMR318C	ADH6	9.45139e-05	0.999997	0.000353201	0.996123	-0.000544246	0.947463
YCR105W	ADH7	-0.000389294	0.999997	-0.000581833	0.996123	-0.00084694	0.949739
YMR009W	ADI1	-0.000602089	0.999997	-0.0113314	0.972803	0.00408209	0.92612
YDR226W	ADK1	-0.000337046	0.999997	-0.00336185	0.976619	-0.00113025	0.92612
YER170W	ADK2	0.000515011	0.999997	0.000538672	0.996123	0.000793514	0.937515
YJR105W	ADO1	4.71886e-05	0.999997	0.00125114	0.989799	-0.00207713	0.92612
YCR011C	ADP1	0.000200879	0.999997	0.00231434	0.989799	-0.000582485	0.957746
YDR216W	ADR1	0.000206286	0.999997	0.0584807	0.515044	-0.000494958	0.973289
YCR010C	ADY2	-0.000138391	0.999997	-0.00121729	0.996123	-0.000819567	0.970309
YDL239C	ADY3	0.000413998	0.999997	0.00106742	0.996123	0.00244733	0.92612
YLR227C	ADY4	0.000101469	0.999997	-0.000662477	0.996123	3.80173e-05	0.993096
YMR064W	AEP1	-7.35464e-05	0.999997	-0.000245205	0.996123	0.000139452	0.981738
YMR282C	AEP2	-0.00054804	0.999997	-0.0152027	0.747152	-0.000954367	0.92612
YPL005W	AEP3	-6.26623e-06	0.999997	-0.0011989	0.996123	0.000840686	0.956524
YLR040C	AFB1	0.000252871	0.999997	0.00902724	0.912495	-0.00309131	0.92612
YEL052W	AFG1	-4.8906e-05	0.999997	0.000404169	0.996123	-0.00117567	0.92612
YLR397C	AFG2	0.000112469	0.999997	0.000651467	0.996123	-0.00570789	0.92612
YER017C	AFG3	0.000267929	0.999997	0.004123	0.965063	-0.000425478	0.95004
YOR129C	AFI1	0.000178391	0.999997	0.00165156	0.989799	-0.00415066	0.92612
YDR085C	AFR1	-0.000144941	0.999997	-0.00251118	0.989799	0.000234303	0.981092
YGL071W	AFT1	-0.000356767	0.999997	0.0115403	0.838318	0.000395172	0.959379
YPL202C	AFT2	2.17384e-05	0.999997	0.00047586	0.996123	0.0011186	0.92612
YNR044W	AGA1	0.000468636	0.999997	-0.000702497	0.996123	-0.625821	0.00275443
YGL032C	AGA2	-0.000138224	0.999997	-0.00582	0.989799	-0.240162	0.112558
YPR021C	AGC1	7.00559e-05	0.999997	0.000159776	0.999989	-0.00608771	0.92612
YDR524C	AGE1	0.000222173	0.999997	0.00288584	0.989799	-0.000721474	0.948193
YIL044C	AGE2	0.00057477	0.999997	0.000802515	0.989799	0.000473556	0.947463
YCL025C	AGP1	0.000193283	0.999997	0.00385184	0.989799	0.0029747	0.92612
YBR132C	AGP2	-9.45356e-05	0.999997	0.00604105	0.982268	0.000749171	0.969388
YFL055W	AGP3	-0.000127557	0.999997	-0.00622989	0.976619	-0.00124657	0.93522
YFL030W	AGX1	-0.00015442	0.999997	-0.000856563	0.996123	0.000890421	0.952293
YDR214W	AHA1	3.45905e-05	0.999997	1.06013e-05	0.999989	-0.000357946	0.96794
YOR023C	AHC1	-0.000474362	0.999997	0.00148479	0.989799	0.00052286	0.951318
YCR082W	AHC2	-0.000275305	0.999997	-0.000740926	0.996123	0.00106793	0.92612
YDL073W	AHK1	4.98493e-05	0.999997	-0.000271248	0.996123	-0.00100795	0.92612
YLR109W	AHP1	-6.5616e-05	0.999997	0.000676123	0.996123	-0.00059903	0.958786
Q0050	AI1	0.000311342	0.999997	0.00339891	0.989799	0.00252172	NA
Q0055	AI2	0.000450827	0.999997	-0.000746439	0.996123	-0.00273897	NA
YNR074C	AIF1	0.000144862	0.999997	4.02445e-05	0.999989	-0.000827363	0.926211
YER087W	AIM10	0.000327202	0.999997	0.000424379	0.996123	0.000348237	0.976134
YER093C-A	AIM11	-0.000115413	0.999997	-0.000850844	0.996123	0.00107713	0.935014
YGL160W	AIM14	0.000324715	0.999997	0.00394499	0.973655	-9.08901e-05	0.983607
YHL021C	AIM17	-6.87971e-05	0.999997	-0.000188506	0.999989	0.00056592	0.981844
YHR198C	AIM18	2.73144e-05	0.999997	0.000501421	0.996123	-0.000306906	0.969915
YIL087C	AIM19	2.94199e-05	0.999997	0.00247328	0.989799	-0.000164193	0.981092
YAL049C	AIM2	-0.000447264	0.999997	0.00100886	0.989799	0.000300175	0.969516
YIL158W	AIM20	-7.96142e-05	0.999997	-0.00257445	0.989799	0.000186773	0.984707
YIR003W	AIM21	0.00010303	0.999997	-0.000748024	0.996123	0.00560556	0.92612
YJL046W	AIM22	-0.000200106	0.999997	-0.00210523	0.989799	0.00313255	0.92612
YJL131C	AIM23	-5.58615e-05	0.999997	-0.0013781	0.989799	0.00648627	0.92612
YJR080C	AIM24	-0.00038416	0.999997	-0.00723838	0.93261	-0.000157987	0.981092
YJR100C	AIM25	-0.000403382	0.999997	-0.00181051	0.989799	-0.000630822	0.942552
YKL037W	AIM26	-0.000132432	0.999997	-0.00179455	0.996123	0.00745927	0.92612
YKR074W	AIM29	-7.78064e-05	0.999997	-0.00167638	0.989799	0.000102254	0.983047
YBR108W	AIM3	0.000144815	0.999997	0.000900764	0.996123	0.00794511	0.92612
YML050W	AIM32	-2.07096e-05	0.999997	-0.000668516	0.996123	0.000945091	0.93522
YML087C	AIM33	-7.98222e-05	0.999997	-0.00131371	0.993242	0.000972219	0.944458
YMR003W	AIM34	-0.000183232	0.999997	0.000331421	0.996123	-0.00118264	0.926211
YMR157C	AIM36	-0.000257509	0.999997	-0.00310231	0.982268	-0.000251838	0.975599
YOL053W	AIM39	-1.60464e-05	0.999997	-0.00264541	0.989799	0.00168234	0.92612
YBR194W	AIM4	2.21007e-05	0.999997	-0.00298331	0.989799	0.00186006	0.929824
YOR215C	AIM41	-0.000188964	0.999997	-0.0179163	0.838318	0.00199725	0.92612
YPL158C	AIM44	0.000609747	0.999997	0.00110687	0.993327	0.000363565	0.971234
YPR004C	AIM45	0.000103026	0.999997	0.000202271	0.997321	-0.00318297	0.92612
YHR199C	AIM46	-0.000195425	0.999997	0.000728886	0.989799	0.000572373	0.93522
YDL237W	AIM6	4.28056e-05	0.999997	-0.000120699	0.999989	-0.00247931	0.92612
YDR063W	AIM7	-0.000154185	0.999997	-0.000326075	0.996123	-0.000158138	0.981738
YER080W	AIM9	-6.6932e-05	0.999997	-0.00163145	0.989799	0.000391582	0.96794
YMR092C	AIP1	-1.22567e-05	0.999997	-5.78785e-05	0.999989	-0.000669968	0.95004
YIL079C	AIR1	4.30269e-05	0.999997	-0.00227564	0.989799	0.00114486	0.937825
YDL175C	AIR2	-0.000198595	0.999997	-0.0110632	0.931088	0.000388937	0.970309
YBR059C	AKL1	8.09376e-05	0.999997	-0.00320055	0.979433	0.00312172	0.92612
YDR264C	AKR1	0.000208029	0.999997	0.00186702	0.989799	-0.00074705	0.957746
YOR034C	AKR2	0.000165928	0.999997	0.00015083	0.999989	-0.0017446	0.92612
YOR335C	ALA1	0.000149639	0.999997	0.00140049	0.993327	-0.00203233	0.92612
YJL122W	ALB1	-9.85683e-05	0.999997	-0.0133722	0.949154	0.00235246	0.92612
YMR170C	ALD2	-2.92149e-05	0.999997	6.41103e-05	0.999989	0.000371671	0.970309
YMR169C	ALD3	-0.000352738	0.999997	-0.00204544	0.989799	-0.00311495	0.92612
YOR374W	ALD4	-0.000283774	0.999997	-0.00194978	0.993337	0.0021425	0.926211
YER073W	ALD5	-0.174607	0.0688679	0.151837	0.203238	-0.207305	0.120347
YPL061W	ALD6	-7.93358e-05	0.999997	0.0015837	0.989799	0.00283052	0.92612
YOR175C	ALE1	0.000233482	0.999997	-0.000622404	0.996123	-0.0027039	0.92612
YNL148C	ALF1	0.000186717	0.999997	0.00355775	0.989799	0.172819	0.166141
YBR110W	ALG1	4.5351e-05	0.999997	0.000937381	0.99462	-0.000499049	0.959379
YNL048W	ALG11	9.38116e-05	0.999997	0.000211412	0.997321	-0.00107711	0.92612
YNR030W	ALG12	0.000169817	0.999997	0.00255752	0.989799	-0.00332304	0.92612
YGL047W	ALG13	-1.827e-05	0.999997	-0.00362058	0.989799	0.00484226	0.92612
YBR070C	ALG14	6.19668e-05	0.999997	0.0134339	0.881912	0.00847451	0.92612
YGL065C	ALG2	0.000194237	0.999997	0.00116722	0.989799	-0.00243541	0.92612
YBL082C	ALG3	0.000233211	0.999997	0.0432743	0.468773	-0.00493565	0.92612
YPL227C	ALG5	1.62168e-05	0.999997	0.000608483	0.996123	0.00012709	0.981566
YOR002W	ALG6	0.000154544	0.999997	0.00180622	0.989799	-0.00114618	0.92612
YBR243C	ALG7	0.000256607	0.999997	0.00544547	0.973655	-0.000397146	0.969915
YOR067C	ALG8	0.000147814	0.999997	0.00211157	0.989799	-0.00251988	0.92612
YNL219C	ALG9	9.78504e-05	0.999997	0.00156945	0.989799	-0.00422826	0.92612
YGL021W	ALK1	0.000204847	0.999997	0.00141979	0.989799	-0.00729777	0.92612
YBL009W	ALK2	6.25688e-05	0.999997	-0.00014201	0.999989	-0.0013356	0.92612
YML086C	ALO1	5.86989e-06	0.999997	0.000950165	0.995016	-0.00323152	0.92612
YNL270C	ALP1	-0.000559713	0.999997	0.000156926	0.999989	-0.000861895	0.969915
YOL130W	ALR1	0.000213317	0.999997	0.00221761	0.989799	-0.00321098	0.92612
YFL050C	ALR2	0.000457471	0.999997	0.00658966	0.972803	0.00303887	0.92612
YLR089C	ALT1	9.05679e-05	0.999997	0.0014271	0.989799	-0.0015283	0.92612
YDR111C	ALT2	-9.02406e-05	0.999997	0.000125809	0.999989	-0.00275405	0.92612
YKR021W	ALY1	0.000322026	0.999997	0.0109621	0.88767	1.13789e-05	0.997941
YJL084C	ALY2	3.38169e-05	0.999997	0.0023705	0.989799	0.000546555	0.957746
YGR225W	AMA1	0.000738593	0.999997	-0.000934639	0.996901	0.00103505	0.97352
YML035C	AMD1	9.45672e-05	0.999997	0.00143453	0.989799	-0.00266927	0.92612
YDR242W	AMD2	3.30724e-05	0.999997	0.000999339	0.989799	-0.000415393	0.959379
YBR211C	AME1	-0.000521203	0.999997	-0.00923509	0.949154	-0.000520535	0.96116
YOR378W	AMF1	0.000444071	0.999997	0.011366	0.97053	-0.00111409	0.956524
YBR158W	AMN1	0.000143914	0.999997	0.00167281	0.989799	-0.00585152	0.92612
YGL156W	AMS1	0.000262934	0.999997	0.00560452	0.976619	-0.000672086	0.955672
YJR047C	ANB1	0.00121777	0.999997	0.000856	0.996123	0.225136	0.0851503
YEL036C	ANP1	-7.1987e-05	0.999997	-0.00162031	0.989799	0.000618325	0.969181
YKL047W	ANR2	0.000177632	0.999997	0.00196816	0.989799	0.000211407	0.978863
YHR126C	ANS1	0.000359995	0.999997	0.00381824	0.989799	0.00488701	0.926211
YPR128C	ANT1	0.000116423	0.999997	-6.65836e-05	0.999989	-0.00167948	0.92612
YMR010W	ANY1	-2.45744e-06	0.999997	0.00136723	0.989799	-0.00121278	0.92612
YPR180W	AOS1	0.000315299	0.999997	-0.00132368	0.993242	0.00528871	0.92612
YCL050C	APA1	8.68506e-05	0.999997	0.00426769	0.976619	-0.000892826	0.926211
YDR530C	APA2	-0.00033497	0.999997	0.00045579	0.996123	-0.000756827	0.935633
YNL172W	APC1	0.000881835	0.999997	0.0136985	0.927732	-0.00192323	0.92612
YDL008W	APC11	-0.000307002	0.999997	-0.00113832	0.989799	0.000211835	0.97992
YLR127C	APC2	5.22432e-05	0.999997	-0.00038069	0.996123	0.000604071	0.952293
YDR118W	APC4	-0.000188861	0.999997	-0.000595161	0.996123	-0.000417191	0.969388
YOR249C	APC5	-0.000247472	0.999997	-0.00223366	0.989799	-0.000896156	0.92612
YLR102C	APC9	-5.93229e-05	0.999997	-0.00208187	0.989799	0.00318463	0.92612
YBR151W	APD1	-9.41674e-05	0.999997	-3.78139e-05	0.999989	-0.00117955	0.92612
YKL103C	APE1	0.000385468	0.999997	0.00349289	0.979433	0.0039401	0.92612
YKL157W	APE2	0.000209848	0.999997	0.00115402	0.996123	-0.000946236	0.945864
YBR286W	APE3	0.000203468	0.999997	0.00590321	0.97053	-0.00357822	0.92612
YHR113W	APE4	-0.000169017	0.999997	0.00032475	0.996123	-0.00222577	0.92612
YNL077W	APJ1	0.000238463	0.999997	0.000620511	0.996123	0.0314685	0.588248
YJR005W	APL1	0.000191681	0.999997	0.0018492	0.989799	0.000494063	0.956524
YKL135C	APL2	0.000245209	0.999997	0.00123275	0.993242	-0.00146536	0.92612
YBL037W	APL3	0.000297561	0.999997	0.00287288	0.989799	-0.00206404	0.92612
YPR029C	APL4	0.000235189	0.999997	0.00357204	0.979433	-0.000665199	0.945864
YPL195W	APL5	0.000110319	0.999997	-0.00907529	0.838318	0.000237555	0.969915
YGR261C	APL6	0.000229629	0.999997	-0.00154528	0.989799	-0.000490428	0.947463
YPL259C	APM1	-0.000237493	0.999997	0.000311773	0.996123	0.000354361	0.969915
YHL019C	APM2	8.92707e-05	0.999997	-0.00171081	0.989799	0.00557099	0.92612
YBR288C	APM3	-0.000181773	0.999997	-0.00322727	0.976619	-0.000171872	0.979236
YOL062C	APM4	4.58995e-05	0.999997	0.00170853	0.989799	-9.27536e-05	0.985263
YKL114C	APN1	-9.32071e-05	0.999997	-0.00506403	0.979433	0.00159552	0.92612
YBL019W	APN2	-0.000146177	0.999997	-0.0058563	0.973655	0.000252271	0.979236
YNL094W	APP1	1.98889e-05	0.999997	0.000897068	0.989799	0.000497721	0.949739
YIL040W	APQ12	-8.00265e-05	0.999997	0.00356082	0.989799	-0.00144468	0.926211
YLR170C	APS1	0.00120284	0.999997	-0.000761872	0.997321	0.0114752	0.92612
YJR058C	APS2	-0.000344667	0.999997	-0.000618244	0.996123	-0.000229275	0.981092
YJL024C	APS3	-0.000260393	0.999997	-0.000501233	0.996123	-8.6295e-05	0.986685
YML022W	APT1	1.33528e-05	0.999997	0.00131856	0.989799	-0.00159091	0.92612
YDR441C	APT2	7.42191e-05	0.999997	0.000417914	0.996123	-0.0018003	0.92612
YNL065W	AQR1	0.000165937	0.999997	0.000888043	0.996123	-0.00346795	0.92612
YPR192W	AQY1	0.000243854	0.999997	0.00138999	0.996123	0.0016167	0.929824
YLL052C	AQY2	0.000213928	0.999997	0.00715113	0.980672	-0.00112744	0.957746
YFL054C	AQY3	0.000155645	0.999997	0.00650835	0.976619	0.00363535	0.92612
YBR149W	ARA1	-0.000174156	0.999997	-0.000475765	0.996123	6.47194e-05	0.991082
YMR041C	ARA2	-0.000102866	0.999997	0.000350135	0.996123	0.000178015	0.981092
YER036C	ARB1	0.000237111	0.999997	0.000862655	0.989799	-0.000595216	0.941941
YGL105W	ARC1	-1.3995e-05	0.999997	-0.00233319	0.989799	0.00110171	0.92612
YIL062C	ARC15	3.07965e-05	0.999997	0.000153171	0.999989	0.00573244	0.92612
YLR370C	ARC18	-0.000198407	0.999997	0.000197499	0.997321	-0.000262769	0.97352
YKL013C	ARC19	-0.000288409	0.999997	-0.00120274	0.989799	-0.000646672	0.935014
YNR035C	ARC35	-0.000194818	0.999997	-0.00107405	0.989799	-0.000151419	0.981738
YBR234C	ARC40	-2.65802e-05	0.999997	0.00024964	0.996123	-0.00152283	0.92612
YHR013C	ARD1	-3.17317e-05	0.999997	-0.00506925	0.979433	0.00215374	0.92612
YCR048W	ARE1	0.000223784	0.999997	0.0120024	0.912495	-0.0033874	0.92612
YNR019W	ARE2	-0.0001337	0.999997	-0.000299489	0.996123	0.00105186	0.92612
YDL192W	ARF1	-9.44447e-05	0.999997	-0.0111318	0.838318	0.000935625	0.92612
YDL137W	ARF2	-9.3061e-05	0.999997	0.000884658	0.989799	9.66692e-06	0.997941
YOR094W	ARF3	-0.000178464	0.999997	-0.00552154	0.976619	-0.000108084	0.987502
YOL058W	ARG1	-0.000430088	0.999997	0.593244	1.69185e-06	-0.000564616	0.947463
YJL071W	ARG2	8.53192e-05	0.999997	0.000896839	0.996123	-0.00135079	0.92612
YJL088W	ARG3	5.64377e-05	0.999997	0.576483	0.0139696	-0.00151086	0.945864
YHR018C	ARG4	-4.37953e-05	0.999997	0.431251	0.00732571	-0.00432219	0.92612
YER069W	ARG5,6	3.90763e-05	0.999997	0.090883	0.288503	-0.00577526	0.92612
YMR062C	ARG7	-0.000110471	0.999997	0.00687806	0.949154	-0.00333536	0.92612
YOL140W	ARG8	-0.000120045	0.999997	-0.00105897	0.994883	-0.00111297	0.929824
YMR042W	ARG80	0.000343934	0.999997	0.00460536	0.976619	0.000113139	0.984018
YML099C	ARG81	0.000437449	0.999997	0.000490662	0.996123	-0.000718772	0.945864
YDR173C	ARG82	0.00017638	0.999997	-0.00413488	0.982268	0.00247882	0.92612
YDR376W	ARH1	-0.000277846	0.999997	-0.00265384	0.989799	-0.000500007	0.962159
YGL157W	ARI1	-0.000143902	0.999997	0.000163684	0.997321	0.00212658	0.92612
YNL020C	ARK1	-0.000287695	0.999997	-0.000265613	0.999989	0.000146377	0.987502
YBR164C	ARL1	1.41365e-05	0.999997	-0.00579563	0.973655	0.000592588	0.956524
YPL051W	ARL3	-0.000210387	0.999997	-0.00311815	0.989799	0.000222048	0.981092
YHL040C	ARN1	0.00113872	0.999997	0.022206	0.838318	0.0807427	0.342214
YHL047C	ARN2	0.000480816	0.999997	0.0411088	0.620659	0.0830406	0.312033
YDR127W	ARO1	0.000261926	0.999997	0.00675995	0.972803	-0.00150203	0.92612
YDR380W	ARO10	-0.000121233	0.999997	-9.81157e-05	0.999989	0.00350258	0.92612
YGL148W	ARO2	-8.72874e-05	0.999997	-0.000175142	0.996901	-0.000264076	0.969915
YDR035W	ARO3	-0.000134149	0.999997	0.00102658	0.989799	-0.00310033	0.92612
YBR249C	ARO4	7.16126e-05	0.999997	0.001232	0.989799	-0.00521241	0.92612
YPR060C	ARO7	-8.43951e-05	0.999997	0.000401936	0.996123	-0.000983038	0.93522
YGL202W	ARO8	0.000100547	0.999997	0.00076405	0.996123	-0.00279147	0.92612
YDR421W	ARO80	0.000239108	0.999997	-0.000366343	0.996123	0.000262781	0.974671
YHR137W	ARO9	-0.000403864	0.999997	-0.00852511	0.982268	-0.00198338	0.947463
YHR129C	ARP1	0.00017697	0.999997	-0.00152789	0.989799	0.00407549	0.92612
YDR106W	ARP10	0.000163041	0.999997	-0.00451097	0.989799	0.000950263	0.969668
YDL029W	ARP2	6.78236e-05	0.999997	-0.0001157	0.999173	0.000350063	0.956524
YJR065C	ARP3	-8.77907e-05	0.999997	0.000899959	0.989799	-0.00106391	0.92612
YJL081C	ARP4	4.44655e-05	0.999997	-0.00343917	0.976619	0.000745337	0.928563
YNL059C	ARP5	0.000225157	0.999997	0.000547955	0.996123	0.00514972	0.92612
YLR085C	ARP6	-0.000537074	0.999997	-0.00179352	0.989799	-0.00082364	0.926211
YPR034W	ARP7	6.78774e-05	0.999997	-0.00207475	0.989799	0.00804232	0.92612
YOR141C	ARP8	0.00037491	0.999997	0.000511119	0.996123	0.00484725	0.92612
YMR033W	ARP9	-0.000349104	0.999997	-0.00474798	0.949154	-0.000108707	0.981844
YPR199C	ARR1	3.33061e-05	0.999997	-0.000219282	0.996123	-0.00136099	0.92612
YPR200C	ARR2	-2.47273e-06	0.999997	-0.00113234	0.996123	0.00183966	0.93522
YPR201W	ARR3	0.000439519	0.999997	0.00398774	0.989799	0.00660804	0.92612
YLR392C	ART10	-0.000510988	0.999997	-0.00529	0.989799	0.000399096	0.979255
YGR068C	ART5	8.87887e-05	0.999997	0.00261741	0.989189	-0.00199678	0.92612
YLR242C	ARV1	0.000201467	0.999997	0.0019047	0.989799	-0.00153037	0.92612
YDR101C	ARX1	0.000159517	0.999997	-0.000108729	0.999989	-0.00366599	0.92612
YPR085C	ASA1	-0.000436646	0.999997	-0.00152978	0.989799	-0.000419715	0.952293
YMR116C	ASC1	8.07561e-05	0.999997	0.000598795	0.996123	-0.00101464	0.942139
YOR058C	ASE1	0.000278803	0.999997	0.000139865	0.999989	-0.000748272	0.93522
YJL115W	ASF1	0.000119849	0.999997	0.00828744	0.949154	0.123899	0.166819
YDL197C	ASF2	0.000136593	0.999997	0.00102291	0.996123	0.0177446	0.92612
YIL130W	ASG1	0.00060062	0.999997	0.00815175	0.949154	0.000248552	0.979255
YJL170C	ASG7	-0.000381664	0.999997	-0.00453387	0.989799	-0.00339298	0.92612
YKL185W	ASH1	0.000504619	0.999997	0.00864831	0.949154	0.00331627	0.92612
YMR119W	ASI1	0.000205591	0.999997	0.00308831	0.989799	-0.00153861	0.92612
YNL159C	ASI2	0.000179647	0.999997	0.0132237	0.838318	0.0016133	0.92612
YNL008C	ASI3	0.00011981	0.999997	0.00121558	0.989799	-0.00159512	0.92612
YKL052C	ASK1	-0.000396228	0.999997	-0.000110889	0.999989	0.00305234	0.92612
YGR097W	ASK10	7.9044e-05	0.999997	0.0144736	0.838318	-0.00196958	0.92612
YDL088C	ASM4	1.10832e-05	0.999997	0.00448118	0.97053	-0.00132418	0.92612
YPR145W	ASN1	0.000584524	0.999997	0.00604083	0.920378	0.00181869	0.92612
YGR124W	ASN2	-0.000164763	0.999997	-0.000105027	0.999989	-0.00148528	0.92612
YDR321W	ASP1	0.0001716	0.999997	0.000144834	0.999989	-0.00211906	0.92612
YPR093C	ASR1	-9.84224e-05	0.999997	-0.000217766	0.999989	0.00294692	0.92612
YBL069W	AST1	-8.6449e-05	0.999997	-0.000432252	0.996123	-0.00956924	0.92612
YER101C	AST2	3.07863e-05	0.999997	0.00101238	0.996123	-0.000309611	0.976512
YDR184C	ATC1	-0.000110288	0.999997	0.00128096	0.989799	-0.00276919	0.92612
YGL017W	ATE1	1.35978e-05	0.999997	-1.09643e-05	0.999989	0.000272212	0.975583
YOR377W	ATF1	0.000368659	0.999997	0.000641316	0.996123	-0.0014508	0.92612
YGR177C	ATF2	0.0001907	0.999997	0.00944312	0.949154	0.00327879	0.92612
YGL180W	ATG1	0.000195203	0.999997	0.00553656	0.980919	0.000136682	0.987502
YLL042C	ATG10	-7.28136e-05	0.999997	-0.00571726	0.989755	-0.00179967	0.932341
YPR049C	ATG11	0.000443543	0.999997	-0.000645333	0.996123	0.000511759	0.952293
YBR217W	ATG12	-1.01476e-06	0.999997	-0.00539845	0.976619	0.00394842	0.92612
YPR185W	ATG13	0.00030302	0.999997	0.00585972	0.97053	0.00181607	0.92612
YBR128C	ATG14	-0.000375073	0.999997	-0.000706175	0.996123	0.00063856	0.969915
YCR068W	ATG15	0.000781257	0.999997	0.0987013	0.346112	-0.00147202	0.937825
YMR159C	ATG16	-0.000663438	0.999997	-0.000394678	0.996901	-0.00103836	NA
YLR423C	ATG17	-6.02412e-06	0.999997	-0.00263494	0.989799	0.00851457	0.92612
YFR021W	ATG18	-1.55478e-05	0.999997	-1.95421e-05	0.999989	-0.000642704	0.93522
YOL082W	ATG19	-0.000157222	0.999997	-0.000450689	0.996123	0.00265122	0.92612
YNL242W	ATG2	7.83429e-05	0.999997	0.000292084	0.997321	-0.00144657	0.926211
YDL113C	ATG20	-2.72667e-06	0.999997	0.000127359	0.999989	0.0190711	0.92612
YPL100W	ATG21	-0.000191495	0.999997	0.000325352	0.996123	0.000892633	0.929884
YCL038C	ATG22	5.92587e-05	0.999997	0.018261	0.838786	0.000853994	0.948193
YLR431C	ATG23	-8.64999e-05	0.999997	-0.00206909	0.989799	0.00193872	0.92612
YLR189C	ATG26	0.00037339	0.999997	0.000145446	0.999989	-0.00020432	0.979236
YJL178C	ATG27	-0.000233226	0.999997	-0.00169109	0.989799	-0.000582016	0.93522
YPL166W	ATG29	-0.000186141	0.999997	-0.00150181	0.996123	-0.00277405	0.927682
YNR007C	ATG3	-0.000162184	0.999997	-0.0058387	0.976619	0.00342167	0.92612
YDR022C	ATG31	-0.000238353	0.999997	-0.0212283	0.838318	-0.000915132	0.949739
YIL146C	ATG32	0.000618617	0.999997	0.00512723	0.976619	-2.764e-05	0.996506
YLR356W	ATG33	-0.000187719	0.999997	0.00111987	0.989799	-0.00298772	0.92612
YOL083W	ATG34	-4.9834e-05	0.999997	0.00204192	0.989799	0.000495573	0.971234
YJL185C	ATG36	-5.07786e-05	0.999997	-0.00160661	0.989799	0.00021306	0.981092
YLR211C	ATG38	7.63343e-05	0.999997	-0.0045496	0.989799	0.0123204	0.92612
YLR312C	ATG39	-0.000274902	0.999997	-0.00278245	0.989799	-0.00314116	0.92612
YNL223W	ATG4	-5.26944e-05	0.999997	-0.00137438	0.996123	0.00565326	0.92612
YOR152C	ATG40	0.000444874	0.999997	0.00169202	0.989799	0.067568	0.312137
YPL250C	ATG41	6.02645e-05	0.999997	0.0341662	0.77924	0.000457353	0.979255
YPL149W	ATG5	-0.000361925	0.999997	-0.000755482	0.996123	0.00100185	0.948193
YHR171W	ATG7	-4.18697e-05	0.999997	-0.000598948	0.996123	-0.00026131	0.981092
YBL078C	ATG8	-7.78848e-05	0.999997	-0.000875771	0.996123	0.00873269	0.92612
YDL149W	ATG9	-0.000108069	0.999997	-0.00116155	0.993242	-0.000463033	0.969668
YPR026W	ATH1	6.86089e-05	0.999997	-1.289e-05	0.999989	-0.000599177	0.960928
YMR301C	ATM1	3.7063e-06	0.999997	-0.000745999	0.996123	0.000993445	0.92612
YNR002C	ATO2	-8.9964e-05	0.999997	0.00108502	0.996123	0.00637896	0.92612
YDR384C	ATO3	2.82542e-05	0.999997	0.00171872	0.989799	-0.000148512	0.981738
YBL099W	ATP1	-0.000109458	0.999997	0.000244165	0.996901	-0.00319488	0.92612
YLR393W	ATP10	0.000204316	0.999997	5.83491e-05	0.999989	-0.0023483	0.926211
YNL315C	ATP11	-0.000369044	0.999997	-0.030646	0.584103	0.00132443	0.92612
YJL180C	ATP12	-0.000319699	0.999997	-0.00378904	0.976619	0.000640848	0.93522
YLR295C	ATP14	-0.00042953	0.999997	-0.000548182	0.996123	-0.000535587	0.945267
YPL271W	ATP15	-0.000181737	0.999997	0.00279637	0.989799	-0.00140117	0.92612
YDL004W	ATP16	-8.29594e-05	0.999997	-0.000381689	0.996123	-0.00104687	0.92612
YDR377W	ATP17	-8.34918e-05	0.999997	-0.000393566	0.996123	-0.00251968	0.92612
YML081C-A	ATP18	-0.000147477	0.999997	-0.000667568	0.996123	-0.000112791	0.984018
YOL077W-A	ATP19	-0.000359021	0.999997	-0.000352681	0.999989	-0.00227035	0.926211
YJR121W	ATP2	7.3509e-05	0.999997	0.000984283	0.996123	-0.0172611	0.901581
YPR020W	ATP20	-0.000228063	0.999997	-0.00234665	0.988318	-0.00760244	0.92612
YDR350C	ATP22	-6.92377e-05	0.999997	0.000403795	0.996123	0.000255914	0.979972
YNR020C	ATP23	-0.000130106	0.999997	-0.00631404	0.98285	0.0112072	0.92612
YMR098C	ATP25	9.65861e-05	0.999997	-0.00149675	0.989799	0.00153094	0.92612
YBR039W	ATP3	-0.00036825	0.999997	-7.62528e-05	0.999989	-0.0100441	0.785854
YPL078C	ATP4	-0.000438872	0.999997	-0.00427983	0.97053	-0.000323994	0.966927
YDR298C	ATP5	-0.000242285	0.999997	-0.000660406	0.996123	-0.00886263	0.92612
YKL016C	ATP7	-0.00089454	0.999997	-0.00568808	0.949154	-0.0042078	0.92612
YML116W	ATR1	8.45583e-05	0.999997	-0.000195708	0.997321	-0.000384532	0.96794
YAL020C	ATS1	0.000117497	0.999997	0.00326045	0.989799	-0.000561811	0.969915
YNL259C	ATX1	-0.000277336	0.999997	6.49351e-05	0.999989	0.00146143	0.92612
YOR079C	ATX2	-0.000125948	0.999997	0.000351793	0.996123	-0.00154697	0.92612
YFL010W-A	AUA1	-0.000110628	0.999997	-0.00213301	0.989799	0.00589636	0.92612
YKL004W	AUR1	0.000101307	0.999997	0.0012021	0.993242	-0.00448101	0.92612
YOR011W	AUS1	0.000601295	0.999997	0.0159034	0.925022	0.00139973	0.93522
YLR114C	AVL9	0.000410991	0.999997	0.000178931	0.996901	0.000664219	0.93522
YOL078W	AVO1	0.000344122	0.999997	-0.00235614	0.989799	0.00232065	0.92612
YMR068W	AVO2	-0.000147053	0.999997	-0.000212591	0.999989	0.00250522	0.92612
YJR001W	AVT1	0.000196309	0.999997	0.00181874	0.989799	-0.00127542	0.92612
YEL064C	AVT2	-0.000199042	0.999997	0.000863868	0.996123	-0.000212256	0.981844
YKL146W	AVT3	0.000149904	0.999997	0.00517014	0.947728	-0.00029714	0.96794
YNL101W	AVT4	0.000232144	0.999997	0.00160879	0.989799	-0.00150725	0.92612
YBL089W	AVT5	-0.000102679	0.999997	0.00274185	0.982268	-0.000902775	0.926211
YER119C	AVT6	0.000101653	0.999997	0.00647085	0.949154	-0.00485719	0.92612
YIL088C	AVT7	-2.48657e-05	0.999997	0.00103761	0.989799	-0.0014809	0.92612
YPR122W	AXL1	0.000268387	0.999997	0.00106718	0.989799	-0.00186239	0.92612
YIL140W	AXL2	0.000378123	0.999997	0.196232	0.140495	0.00101175	0.93522
YIL124W	AYR1	-0.00026367	0.999997	-0.000282068	0.996901	-0.000718912	0.946006
YLL063C	AYT1	-5.33129e-05	0.999997	-0.000697382	0.996123	-0.00140239	0.92612
YOR113W	AZF1	0.00010531	0.999997	0.00243127	0.989799	0.000548493	0.969915
YGR224W	AZR1	0.000175726	0.999997	0.00356899	0.989799	0.000547452	0.963345
YOR134W	BAG7	-0.000778717	0.999997	-0.00509669	0.989799	0.00195079	0.947463
YBR068C	BAP2	-0.000749876	0.999997	0.604766	3.95116e-05	-0.0147052	0.858507
YDR046C	BAP3	-7.18567e-05	0.999997	0.100094	0.169652	0.00101886	0.92612
YIL015W	BAR1	2.63199e-05	0.999997	-0.00402112	0.976619	-0.492331	0.00164811
YKR099W	BAS1	0.000394812	0.999997	-0.000382909	0.996123	0.00217921	0.92612
YHR208W	BAT1	-0.0448611	0.146064	1.01696	6.07629e-19	-0.655234	1.81434e-07
YJR148W	BAT2	0.000462828	0.999997	0.000689166	0.996123	0.0294592	0.529475
YJL020C	BBC1	0.000708807	0.999997	0.0370448	0.540047	0.00106463	0.926211
YPL255W	BBP1	-0.000198545	0.999997	-0.0170488	0.861978	0.00393348	0.92612
YHR040W	BCD1	6.56275e-05	0.999997	0.000570438	0.996123	-0.000581242	0.956524
YMR237W	BCH1	0.000113689	0.999997	0.000338031	0.996123	-0.000757193	0.948193
YKR027W	BCH2	0.000291385	0.999997	0.00194474	0.989799	-0.000646959	0.952293
YJL095W	BCK1	0.000544692	0.999997	-0.000355303	0.996123	0.000538501	0.948193
YER167W	BCK2	5.50901e-06	0.999997	0.000945255	0.996123	0.000710199	0.951318
YDR361C	BCP1	-6.02072e-05	0.999997	-0.00139567	0.989799	2.45432e-05	0.994816
YDR375C	BCS1	-0.000160201	0.999997	-0.00101281	0.989799	0.00113718	0.92612
YIL033C	BCY1	5.08416e-05	0.999997	0.00110127	0.989799	-0.00130462	0.92612
YLR399C	BDF1	0.000563846	0.999997	0.00279639	0.989799	0.00505376	0.92612
YDL070W	BDF2	0.000101889	0.999997	-0.0025965	0.989799	0.00177331	0.92612
YAL060W	BDH1	-6.7038e-05	0.999997	-0.000282113	0.996123	-0.00263254	0.92612
YAL061W	BDH2	4.70358e-05	0.999997	0.00223889	0.989799	0.00846796	0.92612
YNL039W	BDP1	6.20275e-05	0.999997	-0.000545698	0.996123	0.0129119	0.92612
YOL164W	BDS1	-3.14814e-05	0.999997	-2.56449e-05	0.999989	8.01289e-05	0.985632
YBR200W	BEM1	-0.000126379	0.999997	0.0302831	0.458023	0.130031	0.0858851
YER155C	BEM2	0.000271421	0.999997	0.00150078	0.989799	-0.00459688	0.92612
YPL115C	BEM3	0.000294216	0.999997	0.00308427	0.989799	-0.00138811	0.934737
YPL161C	BEM4	8.62442e-05	0.999997	0.000660896	0.996123	0.000312998	0.969915
YLR412W	BER1	-0.000225609	0.999997	-0.000705762	0.989799	2.49029e-05	0.994092
YIL004C	BET1	-0.000240907	0.999997	-0.13953	0.172853	8.8983e-05	0.987502
YPR176C	BET2	-2.55762e-05	0.999997	0.000782317	0.996123	-0.00445172	0.92612
YKR068C	BET3	-0.000450738	0.999997	-0.000232416	0.996123	-0.00360885	0.92612
YJL031C	BET4	-0.00013565	0.999997	-0.00268365	0.989799	0.000516597	0.970196
YML077W	BET5	-6.24025e-05	0.999997	-0.00867007	0.93261	-7.88585e-05	0.987502
YJR053W	BFA1	0.000358048	0.999997	0.00300676	0.989799	-0.00100797	0.949739
YOR198C	BFR1	-7.53347e-05	0.999997	-0.00497809	0.949154	0.00511838	0.92612
YDR299W	BFR2	-4.82348e-06	0.999997	-0.00612674	0.976619	0.00124573	0.93522
YGR282C	BGL2	7.95219e-05	0.999997	0.000835768	0.996123	-0.00852404	0.92612
YHR101C	BIG1	-5.67318e-05	0.999997	0.000717948	0.996123	-0.00652132	0.92612
YCL029C	BIK1	1.74972e-05	0.999997	-0.000329711	0.996901	0.00636631	0.92612
YOR304C-A	BIL1	-0.00046826	0.999997	-0.0109564	0.947728	0.000703591	0.956524
YER016W	BIM1	-9.26156e-06	0.999997	-0.0006434	0.996123	0.00349238	0.92612
YGR286C	BIO2	-0.000433765	0.999997	-8.42173e-05	0.999989	-0.0157971	0.831695
YNR058W	BIO3	0.000101172	0.999997	0.00020373	0.999989	0.00168734	0.92612
YNR057C	BIO4	-0.000146505	0.999997	-0.000201866	0.999989	-0.000749049	0.969388
YNR056C	BIO5	0.000246945	0.999997	0.0262871	0.688611	0.0278968	0.601841
YJR089W	BIR1	0.000215795	0.999997	-0.00115035	0.989799	0.00152118	0.92612
YBR270C	BIT2	6.76039e-05	0.999997	0.000548374	0.996123	0.00256536	0.92612
YJL058C	BIT61	-4.78535e-05	0.999997	-0.000536701	0.996123	-0.00205388	0.92612
YKL061W	BLI1	-8.31702e-05	0.999997	-0.00507874	0.979433	0.00523799	0.92612
YFL007W	BLM10	0.000161518	0.999997	-4.3807e-05	0.999989	-0.00203022	0.92612
YLR408C	BLS1	-0.000232582	0.999997	-0.013294	0.949154	0.00144495	0.93522
YER177W	BMH1	-0.000107118	0.999997	-0.000257651	0.996123	0.000469666	0.949739
YDR099W	BMH2	7.08221e-05	0.999997	0.00191332	0.989129	-0.000601271	0.93522
YPL217C	BMS1	0.000358057	0.999997	-0.00013901	0.999989	-0.000187813	0.979255
YBR141C	BMT2	-0.000111942	0.999997	-0.00842647	0.973655	0.0015237	0.929824
YIL096C	BMT5	8.36096e-05	0.999997	-0.00124196	0.989799	0.000433556	0.969525
YLR063W	BMT6	0.000250376	0.999997	0.00228943	0.989799	-0.00169641	0.92612
YJR025C	BNA1	-8.68175e-05	0.999997	-0.000985358	0.993327	-0.00178763	0.92612
YJR078W	BNA2	0.000236335	0.999997	0.00213106	0.996123	-0.000350311	0.983047
YJL060W	BNA3	-9.52917e-05	0.999997	0.00174454	0.989799	-0.000734492	0.950476
YBL098W	BNA4	0.000474971	0.999997	-0.000364396	0.996901	-0.0416002	0.529376
YLR231C	BNA5	0.000149789	0.999997	0.0360674	0.562804	-0.00132291	0.92612
YFR047C	BNA6	-0.00020659	0.999997	0.00036488	0.996123	-0.000246199	0.97352
YDR428C	BNA7	-0.000411185	0.999997	-6.48264e-05	0.999989	-0.00462832	0.92612
YNL271C	BNI1	0.00073238	0.999997	0.00190778	0.989799	0.00140037	0.92612
YNL233W	BNI4	0.000195636	0.999997	0.000669817	0.996123	0.0016365	0.92612
YNL166C	BNI5	0.000216377	0.999997	-0.000331876	0.996901	0.0140107	0.92612
YIL159W	BNR1	0.0005846	0.999997	0.00151124	0.989799	0.00152926	0.92612
YGR230W	BNS1	7.89506e-05	0.999997	-0.00207686	0.989799	0.0103471	0.92612
YBL085W	BOI1	0.000228849	0.999997	0.000412059	0.996123	0.00283749	0.92612
YER114C	BOI2	0.000197292	0.999997	0.00113002	0.989799	-0.00049589	0.951099
YAL044W-A	BOL1	0.000114759	0.999997	0.0370251	0.734614	0.0093982	0.92612
YGL220W	BOL2	-0.000453821	0.999997	-0.00130046	0.989799	-0.00286934	0.92612
YAL046C	BOL3	1.98608e-05	0.999997	0.000139912	0.999989	-0.000460584	0.970309
YLR267W	BOP2	-3.33449e-05	0.999997	-0.000805434	0.996123	0.00068584	0.959379
YNL042W	BOP3	-0.000334967	0.999997	0.00607465	0.976619	0.609088	0.00293851
YNL275W	BOR1	0.000111889	0.999997	-0.000537468	0.996123	-0.000328189	0.970309
YLR078C	BOS1	-7.07659e-05	0.999997	-0.00301189	0.989799	0.0014933	0.92612
YCR032W	BPH1	0.000112932	0.999997	-0.000420334	0.996123	-0.00132264	0.92612
YDL141W	BPL1	0.000134324	0.999997	0.00191261	0.989799	-0.00264381	0.92612
YLL015W	BPT1	0.000307947	0.999997	0.000892245	0.996123	-0.00204744	0.92612
YDL074C	BRE1	0.000146225	0.999997	-0.00134737	0.989799	0.00293205	0.92612
YLR015W	BRE2	8.19299e-05	0.999997	-0.00191723	0.989799	0.000161865	0.982551
YDL231C	BRE4	0.000124341	0.999997	0.000890429	0.996123	-0.000970092	0.93522
YNR051C	BRE5	3.05082e-05	0.999997	0.00158546	0.989799	0.000624768	0.957746
YGR246C	BRF1	-6.53054e-05	0.999997	-0.00228729	0.989799	0.00173661	0.92612
YHR036W	BRL1	2.02768e-05	0.999997	-0.00566832	0.97053	0.00136006	0.92612
YBL097W	BRN1	-0.000438563	0.999997	-0.00169642	0.993242	0.0027963	0.92612
YPL084W	BRO1	9.65751e-05	0.999997	0.00342556	0.976619	-0.00222104	0.92612
YPR057W	BRR1	-3.55304e-05	0.999997	-0.00458989	0.979433	0.00398987	0.92612
YER172C	BRR2	0.00056198	0.999997	-6.34622e-05	0.999989	-0.00020984	0.979255
YGL247W	BRR6	-8.17467e-05	0.999997	-0.00171395	0.989799	-0.000132667	0.981738
YOL077C	BRX1	-0.000154368	0.999997	-0.00360878	0.979433	-0.000453383	0.962324
YDL037C	BSC1	0.000790998	0.999997	0.020209	0.937245	-0.00183171	0.957746
YDR275W	BSC2	-0.000172604	0.999997	-0.00539492	0.989799	0.00305421	0.92612
YNL269W	BSC4	0.000321867	0.999997	-0.00492606	0.989799	0.00153545	0.969915
YNR069C	BSC5	0.000341604	0.999997	0.00216517	0.993242	0.000385347	0.981738
YOL137W	BSC6	0.000206256	0.999997	0.000879313	0.989799	0.000565509	0.945864
YBR290W	BSD2	-0.000272282	0.999997	-0.0060781	0.976619	0.00687958	0.92612
YPR171W	BSP1	-5.64686e-05	0.999997	-0.00127389	0.989799	0.00207718	0.92612
YFL025C	BST1	0.000212827	0.999997	0.00104712	0.996123	-0.00441979	0.92612
YGR142W	BTN2	0.000350573	0.999997	-0.0105528	0.973655	0.0297174	0.843392
YPL069C	BTS1	-0.000104332	0.999997	0.000312802	0.996123	-0.00191645	0.92612
YDR252W	BTT1	-7.04671e-05	0.999997	0.000295935	0.998086	-0.00186175	0.92612
YGR188C	BUB1	0.000254604	0.999997	-0.000148363	0.999989	0.00292297	0.92612
YMR055C	BUB2	-0.000380805	0.999997	-0.000683336	0.996123	-0.000769805	0.93522
YOR026W	BUB3	4.55153e-05	0.999997	0.00010709	0.999989	0.000189245	0.981566
YGL174W	BUD13	-0.000282435	0.999997	-0.011893	0.926858	0.00120807	0.926563
YAR014C	BUD14	7.31004e-05	0.999997	-0.0042627	0.976619	0.00115945	0.92612
YEL029C	BUD16	-7.39438e-05	0.999997	9.76573e-05	0.999989	-0.00221162	0.92612
YNR027W	BUD17	0.000261445	0.999997	-0.000888072	0.994883	0.00206037	0.92612
YKL092C	BUD2	6.63043e-05	0.999997	-0.00175283	0.989799	0.000477325	0.955672
YLR074C	BUD20	-8.49334e-05	0.999997	-0.00122209	0.996123	0.00733623	0.92612
YOR078W	BUD21	3.22533e-06	0.999997	-0.00127023	0.989799	0.000377667	0.971234
YMR014W	BUD22	0.000148711	0.999997	4.84823e-05	0.999989	-0.000636434	0.942139
YCR047C	BUD23	3.79158e-05	0.999997	0.00231796	0.989799	0.000662806	0.958396
YFL023W	BUD27	0.000153201	0.999997	0.000431028	0.996123	-0.000370189	0.969915
YCL014W	BUD3	0.000587751	0.999997	7.07558e-05	0.999989	-2.73556e-05	0.994816
YCR063W	BUD31	0.000220488	0.999997	0.0176311	0.920378	-0.000564219	0.973573
YGR262C	BUD32	-0.000252762	0.999997	-0.000707003	0.996123	-0.00137416	0.92612
YJR092W	BUD4	0.000659436	0.999997	0.000288317	0.996123	-0.00116536	0.92612
YCR038C	BUD5	-4.09044e-05	0.999997	0.00028214	0.996901	0.000426296	0.969915
YLR319C	BUD6	0.000332546	0.999997	-0.00121629	0.989799	0.00190692	0.92612
YOR299W	BUD7	-6.70955e-05	0.999997	-0.000115042	0.999989	0.000281539	0.979255
YLR353W	BUD8	8.40811e-05	0.999997	0.00103169	0.996901	0.00251814	0.95004
YGR041W	BUD9	0.000349176	0.999997	0.00612566	0.949154	0.00336508	0.92612
YDL099W	BUG1	-6.43099e-05	0.999997	-0.000224181	0.996901	0.00158333	0.92612
YMR275C	BUL1	0.000161681	0.999997	0.00167402	0.989799	-0.000312716	0.973573
YML111W	BUL2	0.000312103	0.999997	0.000804507	0.993954	-3.05016e-05	0.9945
YLR226W	BUR2	9.16284e-05	0.999997	0.000133323	0.999989	-0.000465534	0.962252
YER159C	BUR6	-8.95462e-05	0.999997	0.000629105	0.996123	0.00834329	0.92612
YNL305C	BXI1	8.50769e-05	0.999997	3.08304e-05	0.999989	-0.000145094	0.983047
YKL005C	BYE1	-1.27509e-05	0.999997	-0.00567364	0.949154	0.00307184	0.92612
YHR114W	BZZ1	0.000214042	0.999997	-0.0011237	0.989799	0.00318556	0.92612
YDR531W	CAB1	0.000108261	0.999997	0.00220572	0.989799	-0.00156435	0.92612
YIL083C	CAB2	-2.60899e-05	0.999997	0.00144262	0.989799	0.000646178	0.93522
YKL088W	CAB3	9.90026e-05	0.999997	-0.000548328	0.996123	0.00665523	0.92612
YGR277C	CAB4	0.000134649	0.999997	-0.00467948	0.976619	0.000469064	0.960928
YDR196C	CAB5	5.27747e-06	0.999997	-0.000661194	0.996123	0.00103227	0.942552
YML102W	CAC2	2.10749e-05	0.999997	0.00143008	0.993242	0.0162376	0.92612
YDR423C	CAD1	1.23167e-05	0.999997	-0.00266871	0.989799	0.0308549	0.763935
YNL278W	CAF120	5.65921e-05	0.999997	0.0377243	0.620659	0.000636345	0.959379
YGR134W	CAF130	0.000269482	0.999997	0.00136767	0.989799	-0.00174549	0.92612
YFL028C	CAF16	-0.000240928	0.999997	-0.000976203	0.989799	-0.00199297	0.92612
YOR276W	CAF20	-0.000186485	0.999997	-0.00316127	0.979433	-0.000232139	0.976134
YKR036C	CAF4	6.74319e-05	0.999997	-0.00398479	0.979433	0.00110109	0.926211
YNL288W	CAF40	-7.12204e-05	0.999997	0.000862518	0.994883	-0.00122449	0.92612
YER048C	CAJ1	7.90626e-05	0.999997	-0.000384777	0.996123	0.00896763	0.92612
YFL029C	CAK1	-0.000105181	0.999997	-0.000456419	0.996123	0.00232525	0.92612
YPL048W	CAM1	9.47335e-05	0.999997	0.00188982	0.989799	-0.0017931	0.92612
YEL063C	CAN1	8.25235e-05	0.999997	0.0038197	0.982268	-0.00294561	0.92612
YKL007W	CAP1	-0.000146683	0.999997	-0.00196444	0.989799	0.000626076	0.93981
YIL034C	CAP2	-3.68628e-05	0.999997	0.00234324	0.989799	-0.000882282	0.93522
YPL111W	CAR1	0.000292795	0.999997	-0.000379787	0.996123	0.00108075	0.92612
YLR438W	CAR2	8.65645e-05	0.999997	0.00311465	0.989799	0.00263631	0.92612
YML042W	CAT2	4.26343e-06	0.999997	1.02515e-05	0.999989	7.47003e-07	0.999673
YOR125C	CAT5	-0.000152522	0.999997	-0.000252248	0.998304	0.00203755	0.92612
YMR280C	CAT8	1.5423e-05	0.999997	-0.00269506	0.989799	-0.00149303	0.92612
YGR036C	CAX4	2.26982e-05	0.999997	-0.00098003	0.989799	-0.000412561	0.960708
YPL178W	CBC2	-0.000324177	0.999997	-0.00212602	0.989799	-0.000801417	0.926211
YJR060W	CBF1	0.000205213	0.999997	0.000255677	0.997321	0.00742474	0.92612
YGR140W	CBF2	0.000228641	0.999997	0.000143465	0.998304	0.00164769	0.92612
YLR175W	CBF5	3.99509e-05	0.999997	-0.00111697	0.989799	0.00230426	0.92612
YNL161W	CBK1	0.000157422	0.999997	0.00111716	0.989799	0.000317522	0.971259
YJL209W	CBP1	-0.000193436	0.999997	-0.00132084	0.989799	0.000476309	0.950787
YHL038C	CBP2	4.65201e-05	0.999997	-0.00161157	0.989799	0.000357442	0.969915
YPL215W	CBP3	-0.000146567	0.999997	-0.00127519	0.989799	-0.000387357	0.96794
YGR174C	CBP4	-9.39947e-05	0.999997	-0.00257986	0.989799	0.00126335	0.949739
YBR120C	CBP6	-0.000368651	0.999997	-0.0502721	0.589591	0.00182485	0.926211
YIL043C	CBR1	0.000131233	0.999997	0.00103441	0.989799	-0.00156817	0.92612
YDL069C	CBS1	-2.56145e-05	0.999997	9.24935e-05	0.999989	0.00472977	0.92612
YDR197W	CBS2	-0.000151655	0.999997	-0.000226403	0.996123	-0.00209187	0.92612
YKL208W	CBT1	-0.000221915	0.999997	-0.0013605	0.989799	0.00142797	0.92612
YER168C	CCA1	2.9123e-05	0.999997	-0.000349782	0.996123	-0.000899335	0.92612
YLR220W	CCC1	-4.94641e-05	0.999997	6.75453e-05	0.999989	-0.00444241	0.92612
YDR270W	CCC2	0.000239702	0.999997	0.00551904	0.982268	0.000266172	0.981738
YKL011C	CCE1	-0.000296757	0.999997	-0.0537364	0.38442	-0.000365402	0.969668
YGR217W	CCH1	0.000247025	0.999997	-0.000427702	0.996123	-0.00140184	0.92612
YPR025C	CCL1	-7.21707e-05	0.999997	-0.00184135	0.989799	0.00210686	0.92612
YGR150C	CCM1	2.24839e-05	0.999997	-0.00452288	0.976619	0.00186845	0.92612
YKR066C	CCP1	7.48241e-05	0.999997	0.0078642	0.865949	-0.000244464	0.969915
YAL021C	CCR4	0.000241821	0.999997	0.010176	0.904029	-0.00255372	0.92612
YMR038C	CCS1	-5.47993e-05	0.999997	-0.0027773	0.989799	0.00458577	0.92612
YIL142W	CCT2	-8.8204e-05	0.999997	-0.000846056	0.996123	0.0018381	0.92612
YJL014W	CCT3	-5.30147e-06	0.999997	0.000501079	0.996123	-0.000678147	0.926211
YDL143W	CCT4	4.42987e-05	0.999997	0.000238032	0.996123	-0.000928234	0.92612
YJR064W	CCT5	3.70519e-05	0.999997	-0.00113743	0.989799	-0.000601884	0.943608
YDR188W	CCT6	-1.22606e-05	0.999997	-0.00202415	0.989799	0.00197842	0.92612
YJL111W	CCT7	0.000151259	0.999997	0.00033984	0.996123	-0.000123329	0.981092
YJL008C	CCT8	6.8672e-05	0.999997	-8.28727e-05	0.999989	0.000125742	0.981566
YLR110C	CCW12	-0.000141043	0.999997	0.00203485	0.989799	-0.00246294	0.92612
YLR390W-A	CCW14	0.000151051	0.999997	0.00470453	0.949154	-0.00962805	0.895031
YBR131W	CCZ1	0.000173723	0.999997	-0.00115181	0.989799	0.0014627	0.92612
YLR307W	CDA1	-0.000317553	0.999997	-0.00963234	0.98285	-0.00662631	0.92612
YLR308W	CDA2	0.000823111	0.999997	0.0125543	0.976619	0.00285425	0.951099
YDR182W	CDC1	-0.000121851	0.999997	0.000465209	0.996123	-0.0026421	0.92612
YCR002C	CDC10	-0.000112414	0.999997	-2.19643e-05	0.999989	-0.00124501	0.92612
YJR076C	CDC11	-7.68508e-05	0.999997	-0.004557	0.976619	0.000952776	0.926211
YHR107C	CDC12	-0.000152146	0.999997	-0.00421384	0.976619	0.000833873	0.93522
YLR215C	CDC123	-0.000133142	0.999997	-0.00135444	0.989799	-0.00175564	0.92612
YDL220C	CDC13	0.000832832	0.999997	0.0334212	0.701577	-0.000841205	0.951427
YFR028C	CDC14	7.12082e-05	0.999997	-0.000378196	0.996123	0.000742474	0.945864
YAR019C	CDC15	0.000229911	0.999997	0.00191956	0.989799	0.00166745	0.92612
YKL022C	CDC16	0.000128375	0.999997	-0.00222409	0.989799	0.00491003	0.92612
YAL038W	CDC19	0.000282555	0.999997	0.0486532	0.496292	-0.0027741	0.92612
YGL116W	CDC20	1.8429e-05	0.999997	-0.000428973	0.996123	0.00479796	0.92612
YOR074C	CDC21	-4.93919e-06	0.999997	-0.00268302	0.989799	0.00744322	0.92612
YHR166C	CDC23	2.91925e-05	0.999997	-0.000540817	0.996123	0.0040944	0.92612
YAL041W	CDC24	-3.74155e-05	0.999997	0.000679023	0.996123	-0.00048271	0.949739
YLR310C	CDC25	0.000213311	0.999997	0.00214353	0.989799	-0.00206614	0.92612
YFR036W	CDC26	-0.000321437	0.999997	-0.00190372	0.996123	-0.000751013	0.981566
YBL084C	CDC27	0.0002273	0.999997	0.0033539	0.979433	-4.33258e-05	0.993096
YBR160W	CDC28	-9.70329e-05	0.999997	0.00163834	0.989799	0.00115245	0.92612
YLR314C	CDC3	2.61091e-05	0.999997	-0.00459852	0.983564	0.00740866	0.92612
YOR257W	CDC31	-0.000212707	0.999997	-0.0115494	0.97053	0.00678696	0.92612
YOL139C	CDC33	-0.000319269	0.999997	-0.000382242	0.996123	-0.000779454	0.92612
YDR054C	CDC34	-0.000314708	0.999997	-0.00376299	0.976619	0.000827927	0.932061
YDL165W	CDC36	-0.000371298	0.999997	-0.000961139	0.993242	0.000326266	0.969915
YDR168W	CDC37	7.22841e-05	0.999997	-0.00337481	0.982268	0.00171029	0.92612
YCR093W	CDC39	0.000381459	0.999997	0.00171239	0.989799	-0.000736151	0.95058
YFL009W	CDC4	0.000198738	0.999997	0.00635688	0.949154	-0.00119581	0.92612
YDR364C	CDC40	0.000115935	0.999997	-0.000819153	0.996123	0.000206447	0.979255
YLR229C	CDC42	-8.47589e-05	0.999997	-0.000220654	0.996901	-0.00218354	0.92612
YGL155W	CDC43	-0.000168464	0.999997	-0.00138146	0.989799	-0.000972866	0.92612
YLR103C	CDC45	0.000301442	0.999997	0.00114639	0.996123	0.00185137	0.92612
YDL126C	CDC48	0.00010472	0.999997	4.45354e-05	0.999989	-9.712e-05	0.981901
YMR001C	CDC5	0.000184147	0.999997	-0.000376065	0.996123	-0.00394385	0.92612
YCR094W	CDC50	-0.00011339	0.999997	-0.000600113	0.994883	0.000586027	0.93522
YDL132W	CDC53	-1.22512e-05	0.999997	-0.000307598	0.996123	0.00102336	0.92612
YGL190C	CDC55	-0.000158847	0.999997	0.000261575	0.996123	-0.000182903	0.975599
YJL194W	CDC6	-0.000107955	0.999997	0.318993	0.0636672	0.00842297	0.92612
YPL160W	CDC60	4.77695e-05	0.999997	0.00608514	0.972803	-0.00317095	0.92612
YDL017W	CDC7	-0.000344981	0.999997	-0.00139743	0.989799	0.000817724	0.944924
YLR418C	CDC73	-0.000191013	0.999997	-0.00163325	0.989799	0.000282107	0.969915
YJR057W	CDC8	-0.00017422	0.999997	-0.00494465	0.973655	0.000431847	0.96116
YDL164C	CDC9	1.90201e-05	0.999997	0.000848293	0.995212	0.000439586	0.96116
YLR245C	CDD1	0.000317592	0.999997	0.00923693	0.949154	0.000344525	0.97352
YGL003C	CDH1	-8.68492e-05	0.999997	0.000197323	0.998304	0.000405625	0.969668
YBR029C	CDS1	1.9782e-05	0.999997	0.000167543	0.998304	-0.00794512	0.92612
YMR213W	CEF1	4.09114e-05	0.999997	0.00141949	0.989799	0.0034359	0.92612
YGL130W	CEG1	9.07194e-05	0.999997	-0.00171985	0.989799	0.00101252	0.926211
YER061C	CEM1	0.000127527	0.999997	0.00012075	0.999989	-0.000464526	0.962108
YMR168C	CEP3	0.000172596	0.999997	0.00093462	0.996123	-2.24535e-05	0.997434
YPL228W	CET1	-1.69599e-05	0.999997	-0.000270278	0.996901	0.00150358	0.92612
YOR112W	CEX1	0.000151579	0.999997	-1.19513e-05	0.999989	-9.20054e-06	0.997817
YIL003W	CFD1	-0.000452522	0.999997	-0.00108149	0.989799	0.000234495	0.979236
YDR301W	CFT1	0.000191175	0.999997	0.000119989	0.999989	-0.00122235	0.92612
YLR115W	CFT2	0.000126634	0.999997	-0.00136656	0.989799	0.000240983	0.97352
YML036W	CGI121	-7.93045e-05	0.999997	-0.000483905	0.996123	-4.06566e-05	0.993096
YGL029W	CGR1	-0.000248466	0.999997	-0.00559729	0.972803	-0.00275377	0.92612
YCL064C	CHA1	0.000341172	0.999997	-0.303828	0.00377096	0.000840841	0.92612
YLR098C	CHA4	3.03099e-05	0.999997	0.00033304	0.996123	-0.000869716	0.93522
YGL206C	CHC1	0.000151335	0.999997	3.22397e-05	0.999989	-0.00120283	0.926211
YER164W	CHD1	0.00049706	0.999997	0.000543882	0.996123	0.00097639	0.92612
YBR274W	CHK1	3.26685e-05	0.999997	0.000356425	0.996123	-0.0011429	0.926211
YPL008W	CHL1	0.000213598	0.999997	0.000172457	0.996901	0.000341612	0.960928
YDR254W	CHL4	0.00056471	0.999997	0.00580079	0.949154	0.00457563	0.92612
YJL049W	CHM7	4.94069e-05	0.999997	-0.00385714	0.989799	0.00803024	0.92612
YER026C	CHO1	-0.000141498	0.999997	0.000295195	0.996123	-0.00793384	0.92612
YGR157W	CHO2	0.000106471	0.999997	0.00276166	0.989799	0.000182702	0.981844
YNL192W	CHS1	0.000122533	0.999997	0.00202571	0.989799	-0.00326321	0.92612
YBR038W	CHS2	0.00048362	0.999997	0.00631944	0.976619	-0.0120742	0.92612
YBR023C	CHS3	0.000234343	0.999997	0.00040676	0.996123	-0.00408717	0.92612
YLR330W	CHS5	6.31777e-05	0.999997	0.00101372	0.989799	0.0038786	0.92612
YJL099W	CHS6	-8.74328e-07	0.999997	-0.000588419	0.996123	-0.000303617	0.97352
YHR142W	CHS7	0.000150824	0.999997	0.00893588	0.863505	0.00447182	0.92612
YER030W	CHZ1	-0.000192808	0.999997	-0.000320137	0.996123	0.000453658	0.96116
YDR267C	CIA1	-0.000111817	0.999997	-0.0051526	0.97053	-0.000201116	0.979255
YHR122W	CIA2	3.84805e-05	0.999997	0.000356212	0.996123	-0.000497389	0.949739
YHR052W	CIC1	-0.000135999	0.999997	-0.0175478	0.70687	-0.000275253	0.969915
YMR198W	CIK1	0.00017325	0.999997	0.000304318	0.996901	0.00727762	0.92612
YOR349W	CIN1	0.000303221	0.999997	0.0028168	0.989799	-0.00126036	0.92612
YDR387C	CIN10	-0.000162981	0.999997	0.00160811	0.989799	4.69072e-05	0.993427
YPL241C	CIN2	0.000213879	0.999997	0.00411766	0.982268	0.00339929	0.92612
YMR138W	CIN4	-0.000198049	0.999997	-0.00227737	0.989799	0.00218338	0.92612
YOR028C	CIN5	-0.000191582	0.999997	-0.00276813	0.989799	-0.00055867	0.957746
YEL061C	CIN8	0.000875746	0.999997	0.000340625	0.996123	0.00391476	0.92612
YPL014W	CIP1	0.000205607	0.999997	0.0852503	0.398207	0.0011705	0.970196
YGR207C	CIR1	0.000132883	0.999997	-0.00300322	0.989799	0.00272253	0.92612
YOR356W	CIR2	6.91574e-05	0.999997	-0.00205768	0.989799	0.000295153	0.969915
YLR346C	CIS1	-3.1354e-05	0.999997	0.000713351	0.996123	0.349525	0.0639938
YJL158C	CIS3	0.000224567	0.999997	0.0951505	0.201056	0.00166991	0.92612
YNR001C	CIT1	-0.000201402	0.999997	0.0110885	0.838318	0.00106622	0.92612
YCR005C	CIT2	-0.000356679	0.999997	0.769756	5.64425e-10	0.449339	0.00226315
YPR001W	CIT3	-0.000185794	0.999997	-0.000741297	0.996123	-0.00158614	0.92612
YIL035C	CKA1	-8.37759e-05	0.999997	-0.00493335	0.97053	0.0015469	0.92612
YOR061W	CKA2	-0.000112323	0.999997	-0.000918678	0.994883	0.000370101	0.969915
YGL019W	CKB1	-0.000151234	0.999997	-0.00141795	0.989799	0.000359892	0.97352
YOR039W	CKB2	5.19691e-05	0.999997	5.28374e-05	0.999989	-0.000696711	0.93522
YLR133W	CKI1	-0.000122563	0.999997	-8.90475e-05	0.999989	-0.00454571	0.92612
YBR135W	CKS1	-6.95218e-05	0.999997	0.000283205	0.999173	0.00120065	0.93981
YNL298W	CLA4	-7.00239e-05	0.999997	0.0139147	0.838318	-8.00176e-05	0.987502
YGR108W	CLB1	0.00060971	0.999997	0.00334757	0.973655	0.00244385	0.92612
YPR119W	CLB2	0.00078178	0.999997	0.00681303	0.976619	-0.00211409	0.92612
YDL155W	CLB3	-0.000194748	0.999997	-0.000557031	0.996123	0.000373782	0.957746
YLR210W	CLB4	-3.72206e-05	0.999997	-0.0028865	0.989799	0.000177451	0.981738
YPR120C	CLB5	5.60557e-05	0.999997	0.002295	0.989799	0.00622171	0.92612
YGR109C	CLB6	0.000330114	0.999997	0.0372653	0.782335	0.00196722	0.949739
YGR167W	CLC1	-6.62165e-05	0.999997	-0.00235768	0.989799	0.00573215	0.92612
YGR110W	CLD1	-0.000313721	0.999997	-0.000570325	0.996123	-0.00154299	0.92612
YLR117C	CLF1	1.24243e-05	0.999997	-0.0035467	0.989799	0.00475367	0.92612
YGL215W	CLG1	0.000343964	0.999997	0.0101215	0.93261	-0.00197225	0.92612
YMR199W	CLN1	-7.00642e-05	0.999997	0.0124948	0.89945	0.00276699	0.92612
YPL256C	CLN2	0.000286325	0.999997	0.0211331	0.762163	-0.00102499	0.926211
YAL040C	CLN3	-0.000179008	0.999997	0.00359353	0.989189	0.000501079	0.96794
YOR250C	CLP1	-0.000119314	0.999997	-0.00121339	0.989799	-0.000915043	0.92612
YMR012W	CLU1	0.000119266	0.999997	0.00124974	0.989799	-0.000897193	0.936798
YKL137W	CMC1	-0.000113196	0.999997	-0.00350046	0.989799	0.00116345	0.93522
YBL059C-A	CMC2	-0.000266202	0.999997	-0.00813184	0.949154	0.000410025	0.969915
YMR194C-B	CMC4	-0.000143431	0.999997	-0.00616742	0.98285	0.00023868	0.983047
YBR109C	CMD1	-0.00015683	0.999997	-0.000245932	0.996123	-0.000379889	0.961017
YLR271W	CMG1	-5.39546e-05	0.999997	-0.000245084	0.999989	0.00479619	0.92612
YFR014C	CMK1	-0.000110919	0.999997	-0.00233548	0.989799	0.00165515	0.92612
YOL016C	CMK2	-0.000624608	0.999997	-0.00350906	0.994883	0.00367158	0.937825
YML057W	CMP2	-0.000165374	0.999997	-0.00033914	0.996123	0.000168044	0.981092
YDL156W	CMR1	0.0249753	0.480834	0.035527	0.680627	0.0150766	0.92612
YOR093C	CMR2	0.000280941	0.999997	0.000270208	0.996901	-0.00106057	0.932061
YPR013C	CMR3	0.000160945	0.999997	0.000539228	0.996123	0.000406867	0.960928
YLR003C	CMS1	-0.000192369	0.999997	-0.00886031	0.915459	-0.000805673	0.933957
YLR433C	CNA1	0.0003184	0.999997	0.0006215	0.993242	-0.00113861	0.92612
YKL190W	CNB1	-0.000172686	0.999997	-0.00395602	0.989799	0.00188288	0.92612
YAL058W	CNE1	0.000184139	0.999997	-0.000217209	0.997321	-0.00112455	0.92612
YDR357C	CNL1	-2.51252e-05	0.999997	0.000524047	0.996123	0.00879996	0.92612
YNL225C	CNM67	-0.00010362	0.999997	-0.00462254	0.982268	0.0024026	0.92612
YFR046C	CNN1	-0.00010548	0.999997	-0.00852933	0.97053	0.00398271	0.92612
YBR155W	CNS1	0.000271547	0.999997	-0.000328459	0.996123	0.00520301	0.92612
YIL157C	COA1	-0.000211609	0.999997	-0.00141554	0.989799	0.000105644	0.983047
YPL189C-A	COA2	0.000174043	0.999997	-0.000194514	0.999989	-0.00077215	0.949739
YJL062W-A	COA3	-0.000150141	0.999997	0.00470259	0.98285	0.000394881	0.975583
YLR218C	COA4	-7.20412e-05	0.999997	-0.00152093	0.996123	0.00274548	0.92612
YMR244C-A	COA6	6.093e-05	0.999997	0.00634496	0.989799	0.00845385	0.92612
Q0105	COB	-1.30828e-06	0.999997	0.000512933	0.996123	-3.73939e-05	NA
YLL050C	COF1	-0.000156889	0.999997	0.000246231	0.996901	-0.000296993	0.970309
YGL223C	COG1	-0.000268294	0.999997	0.00193762	0.989799	-0.00837814	0.92612
YGR120C	COG2	-8.49438e-05	0.999997	-0.000987948	0.989799	-0.00101623	0.92612
YER157W	COG3	0.000201071	0.999997	0.000366254	0.996123	0.000237265	0.981092
YPR105C	COG4	0.000102402	0.999997	0.00016082	0.998544	-0.000108359	0.983047
YNL051W	COG5	-9.25538e-05	0.999997	-0.000458519	0.996123	6.74789e-05	0.988211
YNL041C	COG6	0.000231324	0.999997	0.00279467	0.982268	0.000469581	0.954736
YGL005C	COG7	-3.09645e-05	0.999997	-0.0105142	0.92639	0.00151456	0.92612
YML071C	COG8	-7.86647e-05	0.999997	-0.00137321	0.989799	0.000459672	0.959379
YER130C	COM2	-0.000116901	0.999997	-0.000135874	0.999989	-0.00151246	0.92612
YDL145C	COP1	0.000168252	0.999997	0.00376386	0.989755	-0.00291327	0.92612
YBR003W	COQ1	0.000231375	0.999997	-0.00037934	0.996123	0.000408021	0.954588
YOL008W	COQ10	1.40062e-05	0.999997	-0.000135705	0.999989	-0.00356544	0.92612
YLR290C	COQ11	-3.70995e-05	0.999997	-0.000225805	0.996901	-0.00140094	0.92612
YNR041C	COQ2	-0.000303274	0.999997	-0.000544742	0.996123	-0.00140052	0.92612
YOL096C	COQ3	-0.000113975	0.999997	-0.00919349	0.949154	0.00144628	0.926211
YDR204W	COQ4	-0.000169454	0.999997	-0.00077934	0.996123	0.00203556	0.92612
YML110C	COQ5	0.000139888	0.999997	0.00176039	0.989799	0.000741933	0.926563
YGR255C	COQ6	-0.000293755	0.999997	-0.00116236	0.989799	-0.00211255	0.92612
YGL119W	COQ8	-2.14751e-05	0.999997	0.000378567	0.996123	-0.00109087	0.92612
YLR201C	COQ9	-0.000175686	0.999997	3.89909e-05	0.999989	-0.000255489	0.969915
YBL045C	COR1	7.31357e-05	0.999997	0.00195043	0.989799	-0.0019508	0.92612
YNL336W	COS1	-7.4293e-05	0.999997	-0.00218133	0.989799	-1.01477	9.44063e-08
YNR075W	COS10	0.000628888	0.999997	0.00506533	0.989799	-7.54937e-05	0.993096
YBR203W	COS111	-0.000390799	0.999997	-0.00180602	0.996123	-0.00107485	0.961479
YGL263W	COS12	-0.0356923	0.593132	-0.0905701	0.0748989	-0.0142058	0.92612
YBR302C	COS3	-8.50492e-05	0.999997	-0.00276332	0.989799	-0.00191289	0.93522
YML132W	COS3	0.000460199	0.999997	0.000627289	0.996123	0.000784055	0.96794
YFL062W	COS4	-9.25979e-05	0.999997	-0.00104678	0.996901	-0.0059889	0.92612
YJR161C	COS5	0.000587918	0.999997	0.00280238	0.989799	0.000588053	0.969915
YGR295C	COS6	0.000149399	0.999997	6.69673e-05	0.999989	-0.00026498	0.979255
YDL248W	COS7	0.000376799	0.999997	0.000796828	0.996123	-0.00139358	0.948193
YHL048W	COS8	0.000171877	0.999997	-0.000303383	0.996901	-0.00104766	0.93522
YKL219W	COS9	1.23338e-05	0.999997	-0.00192414	0.989799	-0.00536228	0.92612
YOR316C	COT1	-3.69144e-05	0.999997	0.0962141	0.213384	-4.49323e-05	0.992336
Q0045	COX1	0.000301746	0.999997	2.33741e-05	0.999989	-3.73887e-05	NA
YPL172C	COX10	-0.000111022	0.999997	-0.000851633	0.996123	-0.00119164	0.926211
YPL132W	COX11	-0.000105969	0.999997	-0.00293209	0.979433	-0.0015102	0.92612
YLR038C	COX12	-0.000177663	0.999997	-0.00450615	0.973655	-0.000409448	0.96116
YGL191W	COX13	-0.000373325	0.999997	-9.97063e-07	0.999989	-0.00413122	0.92612
YML129C	COX14	-0.000177415	0.999997	0.00049183	0.996901	0.00198238	0.92612
YER141W	COX15	-0.000100549	0.999997	-0.000162299	0.998086	-0.00170576	0.92612
YJL003W	COX16	-9.7104e-05	0.999997	-0.00120774	0.994473	0.00137346	0.926211
YLL009C	COX17	-5.12127e-05	0.999997	0.00203592	0.996123	0.0021531	0.93522
YGR062C	COX18	1.87709e-05	0.999997	0.000111162	0.999989	-0.00020025	0.979255
YLL018C-A	COX19	2.86831e-05	0.999997	0.0023171	0.989799	0.00054396	0.958786
YDR231C	COX20	-8.46518e-05	0.999997	-0.00404364	0.989799	0.00213575	0.926211
YHR116W	COX23	-0.000202097	0.999997	-0.00195663	0.996123	0.00910154	0.92612
YDR119W-A	COX26	-3.43309e-05	0.999997	-0.00519592	0.989799	-0.0056062	0.92612
YGL187C	COX4	-0.000301454	0.999997	-0.00109415	0.989799	-0.121299	0.134317
YNL052W	COX5A	-0.00022042	0.999997	-0.00117936	0.989799	-0.0114353	0.92612
YIL111W	COX5B	-0.000110948	0.999997	-0.00325711	0.983851	0.00124196	0.92612
YHR051W	COX6	-1.1751e-06	0.999997	-0.00104084	0.993242	-0.0109487	0.92612
YMR256C	COX7	-0.000163625	0.999997	0.000959849	0.996123	-0.0018886	0.92612
YLR395C	COX8	-0.000675963	0.999997	-0.00314874	0.979433	-0.055725	0.301109
YDL067C	COX9	-0.000476859	0.999997	-0.000573911	0.996123	-0.0314812	0.529376
YKL179C	COY1	-4.49696e-05	0.999997	-0.00110298	0.989799	0.00386801	0.92612
YOR303W	CPA1	-0.000150492	0.999997	0.00292981	0.979433	-0.0010907	0.92612
YJR109C	CPA2	-6.45708e-07	0.999997	0.573027	0.00307317	-7.67492e-05	0.991315
YGR247W	CPD1	-3.34812e-05	0.999997	-0.00112273	0.989799	-0.00209019	0.92612
YDR155C	CPR1	-0.000119441	0.999997	0.00558089	0.949154	-0.00155344	0.92612
YHR057C	CPR2	-6.97491e-05	0.999997	-0.00306725	0.989799	0.0020656	0.92612
YML078W	CPR3	-1.13855e-05	0.999997	-0.000288649	0.996123	-0.00123052	0.92612
YCR069W	CPR4	-0.000104346	0.999997	0.00573931	0.949154	-0.00289151	0.92612
YDR304C	CPR5	-0.000171918	0.999997	-0.000727975	0.996123	-0.00128588	0.92612
YLR216C	CPR6	2.80892e-05	0.999997	-0.00432951	0.976619	-3.29691e-05	0.9945
YJR032W	CPR7	-0.000166225	0.999997	-0.000539218	0.996123	-0.00109404	0.92612
YNR028W	CPR8	0.000104645	0.999997	0.0141611	0.701577	0.00126927	0.92612
YJL172W	CPS1	0.000195588	0.999997	0.0163163	0.838318	0.00406632	0.92612
YNL130C	CPT1	0.000290778	0.999997	0.00219993	0.989799	-0.0039866	0.92612
YOR100C	CRC1	0.000616986	0.999997	0.00642765	0.989799	0.000613478	0.981738
YDL142C	CRD1	-0.000350884	0.999997	-0.000379178	0.996123	-0.000259473	0.973573
YDR223W	CRF1	8.68948e-05	0.999997	-0.000983827	0.993242	-0.00269563	0.92612
YHR209W	CRG1	-0.000108346	0.999997	-0.000929994	0.996123	-0.00429873	0.92612
YGR189C	CRH1	3.43537e-05	0.999997	0.491191	6.71078e-05	0.40346	0.00202605
YGR218W	CRM1	0.000285535	0.999997	0.00151977	0.989799	-0.00243451	0.92612
YLR429W	CRN1	5.77548e-05	0.999997	-0.00140215	0.989799	0.00163938	0.92612
YHR146W	CRP1	0.000444009	0.999997	0.000828314	0.996123	0.0118733	0.92612
YLR213C	CRR1	1.77878e-05	0.999997	-0.000482144	0.996123	0.00415005	0.92612
YOR031W	CRS5	-0.000664039	0.999997	-0.00229009	0.989799	0.000314571	0.979236
YOL063C	CRT10	0.000194097	0.999997	0.000791706	0.996123	-0.000166829	0.981844
YNL027W	CRZ1	-0.00025715	0.999997	-0.00300458	0.989799	0.00160994	0.92612
YLR241W	CSC1	0.000223712	0.999997	0.00366106	0.982268	-0.00215144	0.92612
YGL238W	CSE1	0.000226157	0.999997	0.000785615	0.996123	-0.00206446	0.92612
YNR010W	CSE2	-0.000352851	0.999997	-0.00797585	0.976619	0.00143261	0.948193
YKL049C	CSE4	-0.000142882	0.999997	-0.0039904	0.989799	0.0102922	0.92612
YLR087C	CSF1	0.000329025	0.999997	0.00103894	0.989799	-8.14082e-05	0.985632
YBR036C	CSG2	-1.22166e-05	0.999997	0.000482274	0.996123	-0.00102982	0.93522
YBR161W	CSH1	0.000155103	0.999997	0.00293711	0.979211	0.000597953	0.93981
YMR025W	CSI1	-5.64453e-05	0.999997	-0.000234574	0.999989	4.97156e-05	0.995516
YOL007C	CSI2	1.65359e-05	0.999997	0.00698753	0.949154	-2.10942e-05	0.997058
YNL232W	CSL4	-0.000218153	0.999997	-0.00274242	0.989799	0.00107129	0.93522
YCR086W	CSM1	-0.00058648	0.999997	-0.0141551	0.915459	0.00170211	0.92612
YIL132C	CSM2	-4.25017e-07	0.999997	0.000129779	0.999989	0.00123909	0.929884
YMR048W	CSM3	0.000110098	0.999997	-0.00139029	0.993327	0.0170924	0.92612
YPL200W	CSM4	0.000142155	0.999997	-0.00406212	0.989799	0.00134774	0.95004
YDR179C	CSN9	0.000183223	0.999997	0.00253194	0.989799	0.0382058	0.743321
YLR380W	CSR1	0.000113462	0.999997	0.00155783	0.989799	-0.00875465	0.92612
YPR030W	CSR2	-0.000379482	0.999997	-0.000222259	0.999989	-4.99896e-05	0.994816
YIL169C	CSS1	0.00131025	0.999997	0.142944	0.15572	0.00074498	0.93522
YOL159C	CSS3	8.00464e-05	0.999997	-0.000486544	0.996123	-0.000753813	0.949739
YBR042C	CST26	-7.72601e-06	0.999997	0.000682669	0.996123	-0.00799814	0.92612
YIL036W	CST6	-6.46421e-05	0.999997	0.000177652	0.999989	0.00357267	0.92612
YLR394W	CST9	7.54044e-05	0.999997	-0.0004005	0.996123	-0.000129653	0.981738
YDR256C	CTA1	-0.000169785	0.999997	0.000291573	0.996123	-0.000999504	0.92612
YMR094W	CTF13	0.000178175	0.999997	0.00639268	0.982268	-0.00192016	0.929824
YMR078C	CTF18	0.000112383	0.999997	-0.00135893	0.989799	0.0107697	0.92612
YPL018W	CTF19	4.63929e-05	0.999997	0.00240874	0.989799	-0.00268291	0.92612
YLR381W	CTF3	2.86805e-05	0.999997	0.00326788	0.989189	-0.00166785	0.92612
YPR135W	CTF4	0.000545547	0.999997	0.000855505	0.989799	0.00208679	0.92612
YHR191C	CTF8	-0.000281352	0.999997	-0.00267536	0.989799	-0.000388155	0.971234
YDR151C	CTH1	5.82736e-05	0.999997	0.00250715	0.980919	-0.00237889	0.92612
YPL181W	CTI6	3.95477e-05	0.999997	0.000186201	0.996901	0.00130344	0.92612
YKL139W	CTK1	0.000117824	0.999997	-0.00118488	0.989799	0.00564687	0.92612
YJL006C	CTK2	-9.8776e-06	0.999997	-0.000276713	0.996901	-0.00185296	0.92612
YML112W	CTK3	-0.000151363	0.999997	-0.00237038	0.989799	0.00304776	0.92612
YMR180C	CTL1	3.82422e-05	0.999997	-0.00322168	0.982268	0.000593341	0.949739
YHR109W	CTM1	0.000172768	0.999997	0.000857369	0.996123	0.000230016	0.981738
YCR015C	CTO1	0.000136175	0.999997	-0.000630938	0.996123	0.0013309	0.92612
YBR291C	CTP1	-0.129197	0.0688679	-0.0279908	0.701577	-0.00213084	0.92612
YPR124W	CTR1	-8.17293e-06	0.999997	0.00119825	0.989799	0.0109533	0.847656
YHR175W	CTR2	-5.36669e-05	0.999997	0.00603599	0.949154	-0.000448053	0.958814
YLR411W	CTR3	-0.000130061	0.999997	-0.000774182	0.996123	-0.00107413	0.93522
YCR054C	CTR86	5.45853e-05	0.999997	0.000478598	0.996123	-0.0051504	0.92612
YOL145C	CTR9	0.000291879	0.999997	-0.000828161	0.989799	0.000915847	0.92612
YLR286C	CTS1	0.000230447	0.999997	0.00509799	0.972803	-0.00413518	0.92612
YDR371W	CTS2	-0.000131726	0.999997	-0.0158392	0.739748	-0.000193899	0.978183
YGR088W	CTT1	0.000122731	0.999997	0.000243088	0.999989	0.000709467	0.960928
YPL260W	CUB1	-0.000115619	0.999997	-0.00110533	0.989799	0.000584623	0.944846
YMR264W	CUE1	6.25308e-05	0.999997	-0.000168147	0.997321	0.000539442	0.948193
YKL090W	CUE2	-3.42259e-05	0.999997	-0.00354571	0.982268	0.00101214	0.930286
YGL110C	CUE3	3.3825e-05	0.999997	-0.00801107	0.949154	0.00082505	0.936798
YML101C	CUE4	0.000174207	0.999997	0.0025038	0.989799	0.00462741	0.92612
YOR042W	CUE5	1.0769e-05	0.999997	0.000282346	0.996901	0.00756749	0.92612
YGR003W	CUL3	0.000380596	0.999997	0.00128785	0.989799	-0.000617799	0.957746
YGL166W	CUP2	-0.000170439	0.999997	-0.00520547	0.989799	0.023343	0.92612
YPL177C	CUP9	-0.000329263	0.999997	0.0111214	0.88767	-0.00159328	0.92612
YPR158W	CUR1	0.00037058	0.999997	-0.000460091	0.997321	0.00277602	0.92612
YMR240C	CUS1	-0.000133938	0.999997	0.000414989	0.996123	0.00306111	0.92612
YNL286W	CUS2	7.58207e-05	0.999997	-0.000193092	0.999989	0.00410713	0.92612
YNL155W	CUZ1	2.02275e-05	0.999997	-0.00230317	0.989799	0.00195793	0.92612
YDR163W	CWC15	-0.000248385	0.999997	0.000652286	0.996123	0.00171908	0.926211
YDL209C	CWC2	-0.000255835	0.999997	-0.0366187	0.693849	0.0013421	0.93522
YDR482C	CWC21	-0.00014038	0.999997	0.000787321	0.996123	0.00307546	0.92612
YGR278W	CWC22	-0.000141938	0.999997	-0.00333367	0.989799	0.00775565	0.92612
YGL128C	CWC23	-0.000196827	0.999997	0.000339909	0.996123	-0.000643712	0.945864
YLR323C	CWC24	-0.000259085	0.999997	-0.0141121	0.920378	0.00132212	0.934221
YNL245C	CWC25	-4.54091e-05	0.999997	-0.00115703	0.993242	-0.000167588	0.981844
YPL064C	CWC27	-0.000170831	0.999997	-0.00364278	0.989799	0.00426918	0.92612
YGL027C	CWH41	9.25898e-05	0.999997	0.000782615	0.993242	0.000328763	0.969388
YCR017C	CWH43	0.000176566	0.999997	0.00182629	0.989799	-0.00272752	0.92612
YKL096W	CWP1	-0.00250991	0.999997	-0.479203	0.000344142	-0.818161	9.42397e-13
YKL096W-A	CWP2	8.20682e-05	0.999997	0.207336	0.14956	-0.000195874	0.983047
YML054C	CYB2	0.000121179	0.999997	0.00135556	0.989799	2.55669e-05	0.997322
YNL111C	CYB5	-8.16097e-05	0.999997	-0.000519284	0.996123	-0.04268	0.396911
YJR048W	CYC1	-0.0003231	0.999997	-0.00881241	0.931088	-0.00160666	0.92612
YOR037W	CYC2	-0.0003214	0.999997	-0.00122846	0.989799	0.000548827	0.951318
YAL039C	CYC3	-0.000137975	0.999997	-0.00519176	0.989799	0.0101405	0.92612
YEL039C	CYC7	-0.000440638	0.999997	-0.0160821	0.965063	-0.0109444	0.92612
YBR112C	CYC8	0.000423696	0.999997	0.00116047	0.989799	0.00236828	0.92612
YDL117W	CYK3	6.55323e-05	0.999997	0.000786585	0.996123	-0.0029842	0.92612
YDR430C	CYM1	-0.000124849	0.999997	-0.000851745	0.989799	-0.000834251	0.926211
YJL005W	CYR1	0.00032833	0.999997	0.00103816	0.996123	-8.62781e-05	0.988531
YAL012W	CYS3	0.00013337	0.999997	0.0093336	0.888243	-0.00349958	0.92612
YGR155W	CYS4	-1.27397e-05	0.999997	0.00155237	0.989799	-0.00142062	0.92612
YOR065W	CYT1	-5.49549e-06	0.999997	0.00112939	0.989799	0.000634846	0.949739
YKL087C	CYT2	-0.000390943	0.999997	-0.000618862	0.996123	0.000357665	0.97352
YDR016C	DAD1	0.000178606	0.999997	-0.000119079	0.999989	0.0033676	0.92612
YKR083C	DAD2	-3.56607e-05	0.999997	-0.000259309	0.999989	0.00318692	0.92612
YBR233W-A	DAD3	-5.99622e-05	0.999997	0.000666632	0.996123	0.000702395	0.971234
YDR320C-A	DAD4	-0.000292071	0.999997	0.000185648	0.999989	6.00016e-06	0.999673
YML070W	DAK1	0.000139996	0.999997	0.00261203	0.989799	-0.000601726	0.949739
YFL053W	DAK2	-0.000115489	0.999997	0.00483934	0.989799	-0.000382794	0.981844
YIR027C	DAL1	0.000419307	0.999997	0.00372843	0.989799	-0.00498848	0.92612
YIR029W	DAL2	-0.000181929	0.999997	-0.0084059	0.976619	0.00745299	0.92612
YIR032C	DAL3	0.000408724	0.999997	5.79603e-06	0.999989	0.00436892	0.92612
YIR028W	DAL4	0.000176336	0.999997	0.00118426	0.993242	-0.00137839	0.92612
YJR152W	DAL5	-0.000126387	0.999997	-0.001495	0.989799	-0.000252	0.978863
YIR031C	DAL7	0.000101529	0.999997	9.23193e-05	0.999989	0.00118477	0.93522
YKR034W	DAL80	0.000179114	0.999997	-0.002579	0.996123	-0.000931977	0.981092
YIR023W	DAL81	0.000207754	0.999997	0.00097196	0.996123	0.00101243	0.93522
YNL314W	DAL82	-2.95378e-05	0.999997	-2.46367e-06	0.999989	0.00202985	0.92612
YGR113W	DAM1	3.65465e-05	0.999997	-0.00110835	0.996123	0.0097002	0.92612
YJR150C	DAN1	0.000124647	0.999997	0.0182341	0.949154	0.0312051	0.92232
YJR151C	DAN4	0.000659499	0.999997	0.0632291	0.469061	-0.00184436	0.92612
YPL170W	DAP1	-0.000117583	0.999997	-0.003395	0.989799	0.00138814	0.945864
YHR028C	DAP2	0.000137774	0.999997	0.000658565	0.996123	-0.00055953	0.96116
YJL149W	DAS1	0.000142972	0.999997	0.00100345	0.993242	-0.000894221	0.93522
YDR020C	DAS2	8.75673e-05	0.999997	0.00364214	0.979737	-0.000463054	0.962324
YML113W	DAT1	-0.000176581	0.999997	-0.00310535	0.994883	0.00300211	0.93522
YGR092W	DBF2	-7.91396e-05	0.999997	0.458387	0.00013666	0.934414	4.19486e-21
YPR111W	DBF20	-0.000397366	0.999997	-0.000461584	0.996123	-0.00127713	0.92612
YDR052C	DBF4	-4.62036e-05	0.999997	-1.52446e-05	0.999989	0.0043525	0.92612
YPL119C	DBP1	-6.38846e-05	0.999997	0.00110837	0.996123	-0.000323284	0.979236
YDL031W	DBP10	0.000396418	0.999997	-0.00112711	0.989799	0.000912793	0.92612
YNL112W	DBP2	2.5211e-06	0.999997	0.000282831	0.996123	-0.00456465	0.92612
YGL078C	DBP3	1.70335e-05	0.999997	-0.00213134	0.989799	0.000400249	0.970309
YOR046C	DBP5	-0.000138411	0.999997	-0.000434193	0.996123	-0.000349122	0.959379
YNR038W	DBP6	4.96298e-05	0.999997	0.00235847	0.989799	-0.00157367	0.92612
YKR024C	DBP7	0.000151543	0.999997	-0.00222509	0.989799	0.000600151	0.951099
YHR169W	DBP8	-4.37889e-05	0.999997	-0.00285453	0.989799	0.00167832	0.929884
YLR276C	DBP9	9.86677e-05	0.999997	-0.00941126	0.888243	0.00034086	0.969388
YKL149C	DBR1	-4.32728e-05	0.999997	-0.000467557	0.996123	0.0010628	0.926211
YCL016C	DCC1	-0.000852153	0.999997	-0.00911358	0.93261	-0.000171441	0.981738
YHR144C	DCD1	-0.000158826	0.999997	-0.00358124	0.976619	5.28756e-05	0.991315
YIR030C	DCG1	0.00019934	0.999997	-0.00139292	0.993327	-0.00429105	0.92612
YOR180C	DCI1	1.67744e-05	0.999997	-0.00258055	0.989799	-0.000110177	0.987012
YLR422W	DCK1	0.0001868	0.999997	0.000889284	0.996123	-0.000677273	0.949739
YLR128W	DCN1	-0.000321578	0.999997	-0.00125299	0.996123	0.000756829	0.959379
YOL149W	DCP1	-5.06535e-05	0.999997	-0.00195288	0.989799	0.0024364	0.92612
YNL118C	DCP2	0.000486028	0.999997	0.000151263	0.998304	0.00107595	0.92612
YLR361C	DCR2	0.000186012	0.999997	0.00565616	0.976619	-0.00246871	0.92612
YLR270W	DCS1	0.000158884	0.999997	0.000284704	0.996123	0.000306385	0.970196
YOR173W	DCS2	-0.00011453	0.999997	-0.00291407	0.989799	-0.000721388	0.954243
YFR012W	DCV1	0.000272314	0.999997	-0.00252458	0.993242	-0.0216726	0.92612
YKL046C	DCW1	-1.01606e-05	0.999997	0.000178432	0.996901	-0.000287337	0.969915
YPL194W	DDC1	0.000115215	0.999997	-4.41692e-05	0.999989	0.00338655	0.92612
YER143W	DDI1	-0.000176946	0.999997	0.000681352	0.996123	0.000189054	0.981566
YFL061W	DDI3	0.000110719	0.999997	-0.00194955	0.996123	-0.00129899	0.969915
YNL335W	DDI3	-0.000212177	0.999997	-0.000866245	0.996901	-0.0118388	0.92612
YOR022C	DDL1	2.91901e-05	0.999997	0.000495939	0.996123	0.000259829	0.979255
YOR163W	DDP1	-0.00011242	0.999997	0.000139196	0.999989	0.00121806	0.93981
YOL052C-A	DDR2	-0.000187095	0.999997	0.0215803	0.88767	0.00171453	0.937825
YMR173W	DDR48	-8.88035e-05	0.999997	0.00672242	0.976619	-0.000316246	0.979886
YOR204W	DED1	0.000323321	0.999997	0.00548796	0.98285	-0.00210949	0.92612
YHR019C	DED81	0.000181337	0.999997	0.00149726	0.989799	-0.00142357	0.92612
YKL054C	DEF1	0.000213742	0.999997	0.00475026	0.982268	0.00195497	0.92612
YFL001W	DEG1	-3.6254e-05	0.999997	-0.00379385	0.979211	0.000242001	0.978863
YAL013W	DEP1	-0.000510501	0.999997	0.00249921	0.989799	0.000544491	0.959379
YBR201W	DER1	-8.47162e-05	0.999997	-0.000168093	0.999989	0.0054505	0.92612
YDR051C	DET1	-0.000101439	0.999997	-0.00991686	0.947728	0.000970287	0.93522
YIL049W	DFG10	-2.01873e-05	0.999997	0.00025971	0.996123	-0.00209876	0.92612
YOR030W	DFG16	0.000142516	0.999997	0.00175987	0.989799	-0.000254199	0.979255
YMR238W	DFG5	-8.31508e-05	0.999997	0.000677056	0.996123	-0.000157487	0.981844
YDR411C	DFM1	-0.000252916	0.999997	0.000719057	0.996123	-0.0011833	0.92612
YOR236W	DFR1	-0.000137066	0.999997	-0.00244682	0.989799	0.000580028	0.969915
YOR245C	DGA1	-3.91411e-05	0.999997	5.02562e-05	0.999989	0.000124847	0.983047
YOR311C	DGK1	0.000180287	0.999997	0.00102525	0.989799	-0.00200594	0.92612
YNL130C-A	DGR1	0.000205775	0.999997	0.00196676	0.996123	0.00235367	0.956524
YKL121W	DGR2	0.000281345	0.999997	0.00297988	0.989799	-3.59408e-05	0.995123
YDL160C	DHH1	0.000211895	0.999997	0.00108841	0.989799	-0.00176314	0.92612
YKL078W	DHR2	5.37121e-05	0.999997	-0.00183307	0.989799	-0.00197462	0.92612
YMR316W	DIA1	-0.000417659	0.999997	-0.00522858	0.989799	0.00252265	0.957746
YOR080W	DIA2	0.00020626	0.999997	-0.000252796	0.996123	0.000596189	0.945864
YDL024C	DIA3	-6.639e-05	0.999997	-0.00313447	0.989799	0.000963335	0.970309
YHR011W	DIA4	-0.000147298	0.999997	-0.00500361	0.989799	0.00381867	0.92612
YPR082C	DIB1	9.82421e-05	0.999997	-1.18532e-07	0.999989	0.00151794	0.92612
YLR348C	DIC1	-0.00232733	0.999997	0.444927	0.0325474	-0.000101557	0.991315
YKL002W	DID4	-2.46543e-05	0.999997	-0.00124647	0.989799	0.00548292	0.92612
YGR227W	DIE2	4.86665e-05	0.999997	0.0026954	0.989799	-0.00655735	0.92612
YLR437C	DIF1	-0.000273216	0.999997	0.00242202	0.989799	-1.09862e-05	0.998624
YPL049C	DIG1	-5.34076e-05	0.999997	-0.00211813	0.996123	0.00464725	0.92612
YDR480W	DIG2	7.25694e-05	0.999997	0.000568203	0.996123	0.0123874	0.92612
YPL266W	DIM1	1.76263e-05	0.999997	-0.00767767	0.93261	8.69031e-06	0.998507
YDR263C	DIN7	0.0001858	0.999997	0.0050161	0.979433	0.000713133	0.957746
YLR129W	DIP2	0.000109312	0.999997	-0.00114811	0.989799	-0.000532814	0.945298
YPL265W	DIP5	0.000157375	0.999997	0.303193	0.0640829	0.00178365	0.92612
YOL021C	DIS3	0.000157548	0.999997	-0.000762421	0.989799	-0.000669667	0.929884
YDR403W	DIT1	0.000184617	0.999997	0.00019188	0.999989	-0.00330251	0.92612
YDR402C	DIT2	0.00017148	0.999997	-0.00424196	0.989799	-0.00169715	0.947463
YIR004W	DJP1	2.2621e-05	0.999997	-0.00254327	0.989799	0.00419896	0.92612
YDL174C	DLD1	-0.00027781	0.999997	0.000513221	0.996123	6.43552e-05	0.987502
YDL178W	DLD2	4.61494e-05	0.999997	-0.00190156	0.989799	-0.00461159	0.92612
YEL071W	DLD3	0.000155934	0.999997	0.45063	0.00511098	0.00601824	0.92612
YJL065C	DLS1	-5.75944e-05	0.999997	-0.00301075	0.989799	0.000744247	0.969915
YMR126C	DLT1	0.000254906	0.999997	0.000232661	0.996901	-0.00151675	0.92612
YHR115C	DMA1	-0.000111993	0.999997	0.0032858	0.976619	-0.00162576	0.92612
YNL116W	DMA2	0.0003217	0.999997	0.0288419	0.648576	0.000274933	0.97508
YER179W	DMC1	0.000182607	0.999997	0.00926714	0.949154	-0.000288866	0.978787
YMR211W	DML1	-9.01814e-05	0.999997	-0.000888162	0.993242	-0.00244036	0.92612
YHR164C	DNA2	0.000493674	0.999997	-2.59032e-05	0.999989	0.00191335	0.92612
YER166W	DNF1	0.000272137	0.999997	0.00123024	0.989799	0.000452087	0.955766
YDR093W	DNF2	0.000279216	0.999997	0.00384959	0.989799	-0.00216688	0.92612
YMR162C	DNF3	0.000336865	0.999997	0.000136766	0.999989	-0.000346599	0.969915
YOR005C	DNL4	-0.000178454	0.999997	-0.000885848	0.989799	-0.000243476	0.97352
YLL001W	DNM1	0.000207596	0.999997	0.00457866	0.976619	0.000549946	0.959379
YKL213C	DOA1	-0.000272336	0.999997	-0.000359139	0.996123	0.000350516	0.969915
YDR069C	DOA4	0.00023423	0.999997	0.00263253	0.989799	-0.000641907	0.962685
YGL240W	DOC1	0.000115369	0.999997	0.00418236	0.989799	-0.00107283	0.954665
YHR044C	DOG1	0.000217008	0.999997	-0.00192567	0.989799	0.0042986	0.92612
YHR043C	DOG2	-0.000453757	0.999997	-0.0019303	0.989799	-6.49729e-05	0.988531
YNL001W	DOM34	0.000293047	0.999997	-0.000611412	0.996123	0.0011684	0.92612
YDR273W	DON1	-9.32902e-05	0.999997	-0.00500933	0.98285	0.00771548	0.92612
YDR141C	DOP1	0.000461046	0.999997	0.000698398	0.996123	-0.00081227	0.949739
YDR068W	DOS2	-0.000138618	0.999997	-0.000490965	0.996123	0.00551083	0.92612
YDR440W	DOT1	-1.37017e-05	0.999997	-0.0027899	0.982268	0.00314905	0.92612
YIL010W	DOT5	-0.000108937	0.999997	-0.00170869	0.989799	0.000451543	0.96794
YER088C	DOT6	-0.000251692	0.999997	0.0106148	0.919951	-0.00023197	0.979255
YJL090C	DPB11	0.000234173	0.999997	0.000588729	0.996123	-0.00031777	0.969915
YPR175W	DPB2	0.000354696	0.999997	0.00205756	0.989799	0.00352197	0.92612
YBR278W	DPB3	-0.000234403	0.999997	-0.000482821	0.996901	0.00104481	0.957746
YDR121W	DPB4	-0.000100575	0.999997	-0.00318511	0.989799	0.00166511	0.926211
YIL103W	DPH1	-0.000368296	0.999997	-0.00256559	0.976619	-0.00447628	0.92612
YKL191W	DPH2	0.000261575	0.999997	0.00641317	0.949154	-0.00124279	0.92612
YLR172C	DPH5	-0.000323781	0.999997	-0.0199281	0.701577	0.000320988	0.969915
YLR143W	DPH6	8.2342e-05	0.999997	-3.15646e-05	0.999989	-0.000444917	0.948193
YDR294C	DPL1	2.49566e-05	0.999997	0.000104654	0.999989	-0.00117069	0.92612
YPR183W	DPM1	0.000114545	0.999997	0.00256461	0.989755	-0.00159549	0.92612
YDR284C	DPP1	-0.000327448	0.999997	0.000220927	0.996901	-0.0020317	0.92612
YLL018C	DPS1	0.000221912	0.999997	0.000551086	0.996123	-0.000779725	0.92612
YKR071C	DRE2	-0.00196054	0.999997	0.1938	0.0644308	-0.184579	0.0544283
YGR093W	DRN1	8.04244e-05	0.999997	0.000119245	0.999989	0.000313531	0.969388
YLL008W	DRS1	0.000429557	0.999997	0.000871582	0.989799	0.000214246	0.976134
YAL026C	DRS2	0.000502869	0.999997	0.00164261	0.989799	-0.00164503	0.92612
YOL073C	DSC2	-9.91618e-05	0.999997	0.00103173	0.989799	-0.000842156	0.92612
YOR223W	DSC3	-3.4623e-05	0.999997	-0.000717357	0.996123	0.000892613	0.956026
YGL196W	DSD1	-2.36743e-05	0.999997	0.000461123	0.996123	-0.00161422	0.92612
YER124C	DSE1	0.000502829	0.999997	0.00246332	0.989799	-0.000454565	0.969915
YHR143W	DSE2	0.000128909	0.999997	0.00224124	0.989799	-0.00541855	0.92612
YOR264W	DSE3	0.000179597	0.999997	-0.0166152	0.838318	0.00658413	0.92612
YNR067C	DSE4	0.000671534	0.999997	0.00500376	0.977783	0.000419277	0.970309
YBR007C	DSF2	0.000271217	0.999997	0.000875788	0.993242	0.00182934	0.92612
YMR276W	DSK2	-0.000161785	0.999997	0.00399879	0.982268	-1.48284e-05	0.997817
YNL258C	DSL1	0.000147572	0.999997	-0.000729065	0.994883	0.000504793	0.949739
YIR010W	DSN1	-5.25855e-05	0.999997	-0.000115275	0.999989	0.00648257	0.92612
YMR287C	DSS1	-4.70307e-05	0.999997	0.00030167	0.996901	-1.46973e-05	0.997748
YPR017C	DSS4	0.000105979	0.999997	0.00135708	0.991025	0.00216379	0.92612
YGL043W	DST1	-1.50754e-05	0.999997	-0.00138572	0.989799	0.00162352	0.92612
YDL219W	DTD1	-0.000202296	0.999997	-0.0105225	0.894989	0.000201897	0.979255
YBR180W	DTR1	3.25529e-05	0.999997	-0.0243463	0.838318	-0.149654	0.187946
YOL087C	DUF1	0.000124174	0.999997	0.000550975	0.996123	0.000469291	0.960267
YFR044C	DUG1	0.000139649	0.999997	-0.000215354	0.998304	-0.000724469	0.949739
YBR281C	DUG2	0.000110528	0.999997	0.00199879	0.989799	-0.00188066	0.92612
YNL191W	DUG3	-0.000403982	0.999997	-0.00169404	0.989799	0.000792618	0.93522
YDL101C	DUN1	8.66137e-05	0.999997	-0.000380343	0.996123	0.00135266	0.92612
YGL061C	DUO1	-6.68287e-05	0.999997	-0.0126666	0.93261	0.00728337	0.92612
YBR208C	DUR1,2	0.000684311	0.999997	0.00157161	0.989799	0.0031969	0.92612
YHL016C	DUR3	0.000103584	0.999997	0.00089512	0.996123	-6.88988e-05	0.991794
YML080W	DUS1	-0.000110277	0.999997	-0.00564056	0.97053	-0.000631788	0.948193
YLR401C	DUS3	9.26991e-05	0.999997	-0.00300906	0.989799	0.00457768	0.92612
YLR405W	DUS4	1.09909e-05	0.999997	4.68075e-06	0.999989	0.000690656	0.935014
YBR252W	DUT1	-4.25882e-05	0.999997	-0.00156299	0.989799	0.000249981	0.98046
YDR370C	DXO1	-0.000187807	0.999997	-0.0012774	0.989799	-0.00102291	0.92612
YKR054C	DYN1	0.000404404	0.999997	0.00087164	0.994883	0.000133779	0.98208
YDR424C	DYN2	-0.000131117	0.999997	-0.00148248	0.989799	0.00166197	0.92612
YMR299C	DYN3	-0.000171809	0.999997	-0.00776289	0.949154	0.000441405	0.969915
YHR068W	DYS1	9.34044e-05	0.999997	0.000104578	0.999989	-0.00114132	0.927682
YDR359C	EAF1	2.84282e-05	0.999997	-0.000770421	0.996123	0.000996939	0.929884
YPR023C	EAF3	-0.0001487	0.999997	-0.00298298	0.989799	0.00249045	0.92612
YEL018W	EAF5	-0.000307856	0.999997	-0.00239093	0.989799	0.0165281	0.92612
YJR082C	EAF6	-0.000149873	0.999997	-0.00134881	0.993327	0.00106946	0.940981
YNL136W	EAF7	-0.000216879	0.999997	-0.000679666	0.996123	-0.00193229	0.92612
YKL204W	EAP1	-5.54845e-05	0.999997	-0.00138905	0.994883	0.00415694	0.92612
YMR171C	EAR1	8.08176e-05	0.999997	0.000600387	0.996123	-0.00227417	0.92612
YKL172W	EBP2	-0.000177119	0.999997	-0.000859833	0.989799	-0.000647438	0.93522
YDR206W	EBS1	0.000303391	0.999997	0.00209179	0.989799	-0.000835141	0.945384
YLR284C	ECI1	-0.000378491	0.999997	-0.00588816	0.980919	0.00130696	0.937825
YGR146C	ECL1	-0.000594716	0.999997	0.538084	0.00159463	-0.00573398	0.92612
YAL059W	ECM1	-5.06441e-05	0.999997	-0.00125871	0.996123	-0.000352447	0.979255
YEL030W	ECM10	6.78609e-05	0.999997	-0.00498885	0.976619	0.00095294	0.93522
YDR446W	ECM11	2.77401e-05	0.999997	-0.000115756	0.999989	-0.00283705	0.92612
YHR021W-A	ECM12	3.01632e-05	0.999997	-0.00434578	0.989799	0.00108629	0.969915
YBL043W	ECM13	-0.000139415	0.999997	-0.00165654	0.996123	-0.0106004	0.92612
YHR132C	ECM14	-5.79067e-05	0.999997	-0.000470143	0.996123	-0.00364527	0.92612
YBL001C	ECM15	-1.708e-05	0.999997	0.000255816	0.996901	0.000242394	0.978863
YMR128W	ECM16	0.000383688	0.999997	-9.80382e-05	0.999989	0.000642323	0.943516
YDR125C	ECM18	-0.000115122	0.999997	-0.000217751	0.999989	-0.00016605	0.986447
YLR390W	ECM19	-0.000291587	0.999997	0.00109103	0.996123	0.00010975	0.988531
YBR065C	ECM2	0.000294073	0.999997	0.000271012	0.998304	0.000893663	0.949739
YBL101C	ECM21	-1.44496e-05	0.999997	0.000475994	0.996123	-0.00115048	0.935014
YLR228C	ECM22	0.000423829	0.999997	0.0186281	0.821438	0.000711665	0.949739
YPL021W	ECM23	0.000314006	0.999997	-0.00432236	0.989799	-0.00324468	NA
YJL201W	ECM25	-4.19166e-05	0.999997	-0.00046023	0.996123	0.000893444	0.92612
YJR106W	ECM27	0.000315399	0.999997	0.00939346	0.976619	-0.000673047	0.97097
YHL030W	ECM29	0.000278659	0.999997	0.000823517	0.996123	-0.000281694	0.979255
YOR092W	ECM3	8.0555e-05	0.999997	0.00777052	0.949154	-0.00664561	0.92612
YLR436C	ECM30	0.000431066	0.999997	0.00358956	0.989799	-0.000315308	0.979255
YBR176W	ECM31	-0.000369111	0.999997	-0.0130366	0.870105	-0.00112572	0.92612
YER176W	ECM32	0.00104039	0.999997	0.00094105	0.989799	0.0014051	0.92612
YBR078W	ECM33	0.000153118	0.999997	0.00353258	0.989799	-0.0014029	0.92612
YHL043W	ECM34	-6.08864e-05	0.999997	0.00125397	0.996123	0.000894828	0.956524
YLR299W	ECM38	5.4718e-05	0.999997	0.00655293	0.949154	-2.77668e-05	0.994816
YKR076W	ECM4	-0.000354806	0.999997	0.00630495	0.976619	0.197891	0.108267
YMR176W	ECM5	0.000270418	0.999997	0.000229119	0.998086	-0.00118861	0.926211
YLR443W	ECM7	-0.000131781	0.999997	-0.000390264	0.996123	-0.000595752	0.949739
YBR076W	ECM8	-0.000230851	0.999997	-0.00245377	0.989799	3.09472e-05	0.997748
YKR004C	ECM9	0.000232111	0.999997	0.000296434	0.996123	-0.00101671	0.926211
YFR027W	ECO1	-0.000194357	0.999997	-0.00460389	0.989799	0.0182721	0.92612
YGR007W	ECT1	-0.000136986	0.999997	-0.00194726	0.989799	0.00240811	0.92612
YGL222C	EDC1	-0.000222879	0.999997	-0.000498434	0.996123	-0.000974163	0.948193
YER035W	EDC2	-8.66856e-06	0.999997	-0.000838301	0.996123	0.0037469	0.92612
YEL015W	EDC3	3.24682e-05	0.999997	-0.00118926	0.996123	0.00174535	0.92612
YBL047C	EDE1	0.000211648	0.999997	0.0036138	0.979433	-0.000774219	0.937825
YBR033W	EDS1	7.63143e-05	0.999997	0.00105751	0.994883	-0.000618437	0.957746
YPL095C	EEB1	1.49983e-06	0.999997	-0.00102033	0.989799	-0.000858164	0.92612
YAL003W	EFB1	-0.000254328	0.999997	-0.00336584	0.973655	-0.000252328	0.969915
YGR271C-A	EFG1	-1.0361e-05	0.999997	-0.0123977	0.93261	0.000910669	0.949695
YHL039W	EFM1	0.000262583	0.999997	0.000744854	0.996123	-0.00590958	0.92612
YBR271W	EFM2	4.47801e-05	0.999997	-0.00191915	0.989799	-0.000104559	0.985632
YJR129C	EFM3	1.59551e-05	0.999997	0.000943669	0.996123	0.00219117	0.92612
YIL064W	EFM4	-0.000264616	0.999997	-0.00271552	0.989799	-6.65684e-05	0.989066
YGR001C	EFM5	2.81211e-05	0.999997	-0.000617143	0.994883	-0.000761473	0.92612
YNL024C	EFM6	-0.000156032	0.999997	-0.00191866	0.989799	-0.00071264	0.937825
YMR212C	EFR3	4.04024e-05	0.999997	-4.02462e-05	0.999989	-0.00162875	0.92612
YDR385W	EFT1	0.000175021	0.999997	0.00107747	0.994883	-0.00147462	0.92612
YOR133W	EFT1	9.97631e-05	0.999997	0.000729804	0.996123	-0.00110397	0.926645
YPL037C	EGD1	-0.000155823	0.999997	-0.000802347	0.993242	0.000275135	0.970196
YHR193C	EGD2	-0.0001422	0.999997	-0.0018392	0.989799	0.00162766	0.926211
YIR007W	EGH1	0.000309629	0.999997	0.00166224	0.989799	-0.000490203	0.96116
YCR075W-A	EGO2	-0.000107716	0.999997	-0.000654869	0.996123	0.00203736	0.92612
YNR034W-A	EGO4	-0.00037427	0.999997	-0.00227659	0.991478	0.000717744	0.970309
YNL327W	EGT2	0.000498486	0.999997	0.0602318	0.458023	-0.00230099	0.92612
YDR036C	EHD3	7.2943e-05	0.999997	0.00100245	0.989799	-0.00048136	0.95058
YBR177C	EHT1	-0.000454825	0.999997	-0.00113782	0.989799	-0.29313	0.0311623
YMR031C	EIS1	-0.000166839	0.999997	0.00289657	0.979433	0.0196987	0.63409
YDR147W	EKI1	9.74385e-05	0.999997	-0.00179805	0.989799	-0.00161409	0.92612
YNL230C	ELA1	4.90697e-05	0.999997	0.00046705	0.996123	0.0016859	0.92612
YPL046C	ELC1	8.40567e-06	0.999997	0.0010054	0.996123	-0.000104244	0.989066
YKL160W	ELF1	-6.78146e-05	0.999997	-0.000602696	0.996123	0.00181831	0.926211
YOR144C	ELG1	-8.16032e-05	0.999997	-0.00026896	0.996123	-0.000464193	0.957746
YKL048C	ELM1	-4.11586e-05	0.999997	-3.8141e-05	0.999989	0.00401251	0.92612
YJL196C	ELO1	-0.00140039	0.999997	0.561945	0.00014801	0.0508738	0.347796
YCR034W	ELO2	0.000123491	0.999997	0.00157007	0.989799	-0.00471008	0.92612
YLR372W	ELO3	0.000115171	0.999997	0.000939427	0.993242	-0.00143175	0.92612
YGR200C	ELP2	-3.79743e-05	0.999997	-0.000700835	0.994883	-0.00180757	0.92612
YPL086C	ELP3	0.000104297	0.999997	-0.000685514	0.993242	-0.0010382	0.92612
YPL101W	ELP4	-0.000201771	0.999997	-0.000531392	0.996123	-6.7159e-05	0.987502
YMR312W	ELP6	4.24901e-05	0.999997	0.00280452	0.98891	-0.0124821	0.901581
YCL045C	EMC1	0.000111723	0.999997	0.00230741	0.989799	-0.00473868	0.92612
YDR056C	EMC10	-0.000249923	0.999997	-0.00281725	0.989799	0.000263824	0.973573
YJR088C	EMC2	7.99961e-05	0.999997	0.000126165	0.999989	-0.000158806	0.979886
YKL207W	EMC3	-0.000238001	0.999997	0.00020402	0.996901	-0.0021047	0.92612
YGL231C	EMC4	-0.000117586	0.999997	-0.000565981	0.996123	-0.0035347	0.92612
YIL027C	EMC5	-3.8239e-05	0.999997	-0.00872586	0.88767	-0.000111507	0.981844
YLL014W	EMC6	-0.000110889	0.999997	-0.000580579	0.996123	-0.00210669	0.92612
YLR186W	EMG1	-0.000154017	0.999997	-0.00109227	0.989799	-0.00185351	0.92612
YDR512C	EMI1	-1.0691e-05	0.999997	-0.00100512	0.996123	0.00255629	0.92612
YDR516C	EMI2	-7.26809e-05	0.999997	-0.000146831	0.999989	-0.000102356	0.991794
YGL200C	EMP24	-9.31626e-05	0.999997	-0.00034031	0.996123	-0.000771246	0.936216
YLR080W	EMP46	8.94092e-06	0.999997	0.000385464	0.998086	0.00449698	0.92612
YFL048C	EMP47	-1.40888e-05	0.999997	6.03593e-05	0.999989	-0.000884819	0.92612
YER140W	EMP65	0.000143207	0.999997	0.001766	0.989799	-4.36011e-05	0.991921
YLR083C	EMP70	0.000148147	0.999997	0.000969446	0.996123	-0.00422212	0.92612
YNL313C	EMW1	0.000296577	0.999997	-0.00013951	0.999989	-0.0015226	0.92612
YDR040C	ENA1	0.000789161	0.999997	0.0033076	0.989799	-0.00637234	0.92612
YDR039C	ENA2	0.00042471	0.999997	-2.98671e-06	0.999989	-0.00097159	NA
YDR038C	ENA5	-0.000228815	0.999997	0.000653388	0.996123	-0.00267453	0.92612
YOL158C	ENB1	0.000383737	0.999997	0.037932	0.648576	0.00764628	0.92612
YNL084C	END3	-3.94603e-05	0.999997	-0.00435393	0.976619	0.00100554	0.92612
YGR254W	ENO1	0.000377775	0.999997	0.00587203	0.976619	0.0036838	0.92612
YHR174W	ENO2	0.000106451	0.999997	0.00155709	0.989799	-0.00115704	0.929884
YBR247C	ENP1	0.000141667	0.999997	-0.00125831	0.993423	0.000530875	0.969668
YGR145W	ENP2	0.000366023	0.999997	-0.000964028	0.989799	0.00128154	0.92612
YDL161W	ENT1	4.34283e-05	0.999997	0.000690061	0.996123	0.0083659	0.92612
YLR206W	ENT2	7.88312e-06	0.999997	0.000514245	0.996123	0.00414837	0.92612
YJR125C	ENT3	-0.000148928	0.999997	-0.00138217	0.989799	0.00130435	0.92612
YLL038C	ENT4	0.000464916	0.999997	0.00270974	0.989799	0.000427275	0.969181
YDR153C	ENT5	-7.30342e-05	0.999997	-0.00344194	0.989799	0.0042158	0.92612
YLR065C	ENV10	-0.000514031	0.999997	-0.00120889	0.989799	-0.000377098	0.95605
YGR071C	ENV11	0.000198557	0.999997	0.000487794	0.996123	-0.00189963	0.92612
YPL236C	ENV7	-0.00027836	0.999997	0.00105494	0.989799	-1.88969e-05	0.997322
YOR246C	ENV9	-0.000137747	0.999997	-0.000407183	0.996123	-0.000270837	0.969668
YNL080C	EOS1	-0.000169305	0.999997	0.000998527	0.989799	-0.00104975	0.92612
YFL024C	EPL1	0.000131791	0.999997	0.000575794	0.996123	0.000518383	0.947463
YMR124W	EPO1	-0.000104686	0.999997	-0.000360529	0.996123	0.000474344	0.957746
YIL005W	EPS1	0.00015776	0.999997	0.00178533	0.989799	-0.000708498	0.93522
YHR123W	EPT1	3.8455e-05	0.999997	0.000432748	0.996123	-0.0157034	0.831695
YMR049C	ERB1	-4.53489e-05	0.999997	-0.00499167	0.972803	-0.00116366	0.92612
YHR032W	ERC1	0.00023669	0.999997	0.000144692	0.999989	0.000218222	0.977701
YDR414C	ERD1	0.000226035	0.999997	0.00319757	0.982268	-0.00105085	0.92612
YBL040C	ERD2	-0.000115425	0.999997	-0.000682538	0.996123	-0.000675432	0.93522
YLR246W	ERF2	-1.42574e-05	0.999997	-0.00312462	0.989799	0.0241237	0.764466
YGR175C	ERG1	0.000359981	0.999997	0.00310165	0.98285	-0.00220433	0.92612
YPL028W	ERG10	-3.92216e-05	0.999997	0.000360011	0.996123	-0.00194434	0.92612
YHR007C	ERG11	0.000180364	0.999997	0.00252539	0.989799	-0.0026273	0.92612
YMR208W	ERG12	-0.000300669	0.999997	0.000615096	0.994883	-0.000772873	0.92612
YML126C	ERG13	0.000140631	0.999997	0.000960585	0.996123	-0.00346654	0.92612
YMR202W	ERG2	7.10429e-05	0.999997	0.00150266	0.989799	-0.00117734	0.92612
YJL167W	ERG20	-0.00018999	0.999997	-0.00267627	0.980919	0.000536126	0.948193
YNL280C	ERG24	8.2135e-05	0.999997	-0.000356692	0.996123	-0.000600318	0.949739
YGR060W	ERG25	0.00026249	0.999997	0.0130913	0.865949	-0.00396087	0.92612
YGL001C	ERG26	0.000207743	0.999997	0.000883228	0.991609	4.06832e-05	0.993096
YLR100W	ERG27	5.73978e-05	0.999997	0.00056568	0.996123	-0.000621144	0.935014
YER044C	ERG28	-0.000173407	0.999997	-0.000307034	0.996123	-0.00117771	0.92612
YMR134W	ERG29	-4.93443e-05	0.999997	-0.00116044	0.993242	0.00404121	0.92612
YLR056W	ERG3	0.000211443	0.999997	0.00480694	0.972803	-0.00101536	0.92612
YGL012W	ERG4	0.000179882	0.999997	0.00437611	0.979433	-0.000329877	0.97352
YMR015C	ERG5	0.000304334	0.999997	0.000230808	0.999989	-0.0248839	0.763935
YML008C	ERG6	-8.84509e-05	0.999997	-0.00269533	0.989799	0.00209787	0.92612
YHR072W	ERG7	0.000262761	0.999997	0.00053429	0.996123	-0.00404243	0.92612
YMR220W	ERG8	-0.000172198	0.999997	-0.000147621	0.997321	-0.00387517	0.92612
YHR190W	ERG9	-9.41294e-05	0.999997	0.000964828	0.989799	-0.00176996	0.92612
YPL096C-A	ERI1	-0.00017129	0.999997	0.0018321	0.989799	-0.00107301	0.943194
YFR041C	ERJ5	-4.30153e-05	0.999997	-0.00163823	0.989799	0.0075158	0.92612
YML130C	ERO1	7.52909e-05	0.999997	0.000373781	0.996123	-0.000316437	0.97352
YAR002C-A	ERP1	-0.000134426	0.999997	-6.93019e-07	0.999989	-0.000911668	0.93522
YAL007C	ERP2	-0.000119671	0.999997	0.000572389	0.996123	-0.00146035	0.92612
YDL018C	ERP3	-0.000508406	0.999997	-0.000479016	0.996123	6.43929e-05	0.988531
YOR016C	ERP4	-0.000284674	0.999997	-0.0015793	0.989799	-0.00299788	0.92612
YHR110W	ERP5	-9.76249e-05	0.999997	0.000472094	0.996123	0.000831806	0.928064
YGL002W	ERP6	-0.000136063	0.999997	0.00121398	0.989799	-0.000375335	0.956524
YPL281C	ERR1	-0.000434579	0.999997	-0.000233284	0.999989	-0.00105923	NA
YMR323W	ERR3	-0.000432075	0.999997	0.000527622	0.998086	0.000556489	NA
YCR075C	ERS1	-0.000180969	0.999997	0.000510268	0.996123	0.000167107	0.981844
YBR239C	ERT1	-0.000114814	0.999997	0.000473839	0.996123	9.71064e-05	0.983047
YGR029W	ERV1	-0.000130556	0.999997	-0.0076062	0.973655	0.000740527	0.957746
YGL054C	ERV14	3.78208e-06	0.999997	0.00165727	0.989799	-0.000605385	0.943194
YBR210W	ERV15	-0.000123502	0.999997	-0.00056761	0.996123	-0.000938973	0.92612
YPR037C	ERV2	-4.19826e-05	0.999997	-0.00245608	0.989799	0.00540323	0.92612
YML012W	ERV25	-0.000319084	0.999997	-0.000673339	0.989799	0.000141622	0.979255
YGR284C	ERV29	0.000103146	0.999997	0.0214665	0.726942	-0.000213333	0.979255
YML067C	ERV41	-0.000246483	0.999997	-0.00048267	0.996123	-0.000277079	0.969915
YAL042W	ERV46	-2.08154e-05	0.999997	0.000155393	0.997321	0.000252066	0.969915
YOR244W	ESA1	-0.000234439	0.999997	-0.00707613	0.949154	0.00155558	0.92612
YNL125C	ESBP6	0.000293324	0.999997	0.000411814	0.996123	-0.000728248	0.93522
YMR219W	ESC1	0.000381701	0.999997	0.00505862	0.972803	0.000370751	0.969181
YDR363W	ESC2	0.000161399	0.999997	-0.000804329	0.996123	0.00109997	0.92612
YOL017W	ESC8	0.000120842	0.999997	-0.000531881	0.996123	0.00130301	0.92612
YDR365C	ESF1	0.00040745	0.999997	0.00132095	0.989799	0.000529012	0.957746
YNR054C	ESF2	9.75588e-05	0.999997	-0.000402814	0.996123	0.00168893	0.92612
YIL151C	ESL1	0.000100634	0.999997	6.09344e-05	0.999989	-6.17529e-05	0.987502
YKR096W	ESL2	5.42579e-05	0.999997	0.000956673	0.989799	0.000569027	0.948193
YGR098C	ESP1	0.000309229	0.999997	0.00222801	0.989799	-0.00135417	0.926211
YJR017C	ESS1	-0.000196543	0.999997	-0.00207508	0.991715	0.0029243	0.92612
YLR233C	EST1	5.6541e-06	0.999997	6.23318e-05	0.999989	-0.000313003	0.970309
YLR318W	EST2	0.000232688	0.999997	0.00170371	0.989799	-0.000363442	0.97352
YIL009C-A	EST3	-0.000143131	0.999997	-0.00060072	0.996123	-0.000953099	0.93522
YHL010C	ETP1	8.5022e-06	0.999997	-0.0182896	0.88154	0.000789208	0.957746
YBR026C	ETR1	-0.000253991	0.999997	-0.00221926	0.982268	0.000240646	0.970196
YOR051C	ETT1	0.000111513	0.999997	-0.000940733	0.993242	0.0027087	0.92612
YDR518W	EUG1	4.72152e-05	0.999997	0.000209243	0.997538	-0.00317719	0.92612
YLR300W	EXG1	3.85352e-05	0.999997	0.0023203	0.989799	-0.0320856	0.529475
YDR261C	EXG2	0.000275977	0.999997	0.00239783	0.989799	-0.00145602	0.92612
YOR033C	EXO1	0.000129805	0.999997	-0.00581087	0.949154	0.00437266	0.92612
YBR163W	EXO5	7.40838e-05	0.999997	0.000380734	0.996123	-0.000387534	0.969388
YJL085W	EXO70	-8.67342e-05	0.999997	-0.00195133	0.989799	0.000508941	0.949739
YBR102C	EXO84	0.000312473	0.999997	0.000164483	0.999989	0.00157194	0.92612
YOR317W	FAA1	0.000150426	0.999997	0.000897938	0.996123	-0.00369827	0.92612
YER015W	FAA2	0.000150533	0.999997	0.000153394	0.999989	-0.00118841	0.926563
YIL009W	FAA3	9.89204e-05	0.999997	0.00113793	0.993242	-0.000724835	0.949739
YMR246W	FAA4	0.000223174	0.999997	0.0019876	0.989799	-0.00141301	0.92612
YFR019W	FAB1	0.000746356	0.999997	0.00156947	0.989799	0.000672283	0.93522
YDL045C	FAD1	-0.000135639	0.999997	-0.000443099	0.996123	0.000233892	0.97352
YIL019W	FAF1	-6.21831e-05	0.999997	-0.000734819	0.996123	-0.000436151	0.96116
YDR021W	FAL1	3.33687e-05	0.999997	-0.00491245	0.98285	0.000228664	0.981844
YNL023C	FAP1	0.00028577	0.999997	0.00025146	0.996123	-0.0010545	0.92612
YDL166C	FAP7	-0.00011069	0.999997	-0.00410947	0.989799	0.00242289	0.92612
YJL157C	FAR1	0.000267824	0.999997	0.000257346	0.996901	-0.00225559	0.92612
YLR238W	FAR10	-4.14821e-05	0.999997	-0.00327242	0.989799	0.0144415	0.92612
YNL127W	FAR11	8.26173e-05	0.999997	0.000444973	0.996123	-0.00040698	0.969915
YMR052W	FAR3	5.93783e-05	0.999997	-0.00126502	0.996123	0.000716316	0.969915
YFR008W	FAR7	-0.000199016	0.999997	-0.00717256	0.976619	0.000978441	0.95004
YMR029C	FAR8	0.000114734	0.999997	-0.000785536	0.996123	0.00218648	0.92612
YKL182W	FAS1	0.000184683	0.999997	2.03854e-05	0.999989	-0.00255856	0.92612
YPL231W	FAS2	2.47251e-05	0.999997	-0.000365128	0.996123	-0.00260615	0.92612
YBR041W	FAT1	0.000223999	0.999997	0.00235769	0.989799	-0.00345326	0.92612
YKL187C	FAT3	0.000170262	0.999997	0.000704199	0.996123	-0.000594434	0.96116
YER183C	FAU1	-0.000237344	0.999997	-0.00111246	0.989799	-0.00101932	0.92612
YKL060C	FBA1	-8.19174e-06	0.999997	0.00182435	0.989799	-0.000404516	0.956524
YLR377C	FBP1	0.000139558	0.999997	-0.000115481	0.999989	0.00218313	0.92612
YJL155C	FBP26	-4.39486e-05	0.999997	-0.000310985	0.997321	0.00728843	0.92612
YDR339C	FCF1	-9.85245e-05	0.999997	-0.00142443	0.989799	0.00092232	0.936798
YLR051C	FCF2	2.0886e-05	0.999997	-0.00125031	0.989799	0.0018376	0.92612
YMR277W	FCP1	1.10024e-05	0.999997	-0.00402441	0.989799	0.00201084	0.92612
YPR062W	FCY1	-0.000239486	0.999997	-0.00135039	0.996123	0.00201401	0.92612
YER056C	FCY2	0.000427249	0.999997	0.0173312	0.838318	0.00061588	0.952293
YER060W	FCY21	0.000254172	0.999997	0.00374474	0.989799	-0.00056847	0.964854
YER060W-A	FCY22	0.000574642	0.999997	0.0266975	0.770032	-0.00161644	0.92612
YDR539W	FDC1	0.000382011	0.999997	-0.000331178	0.996123	-0.0683206	0.280336
YOR388C	FDH1	1.66573e-05	0.999997	-0.00444388	0.989799	0.00140001	0.973573
YMR144W	FDO1	0.000139477	0.999997	-0.000287978	0.997321	0.0306946	0.677515
YCR028C	FEN2	9.5332e-05	0.999997	3.02154e-05	0.999989	-0.00709535	0.92612
YBR101C	FES1	7.4397e-05	0.999997	-0.00261893	0.989799	0.000557801	0.969915
YMR058W	FET3	0.000161714	0.999997	0.0162143	0.883786	-0.00099737	0.945298
YMR319C	FET4	0.000127334	0.999997	0.00523992	0.976619	0.000206046	0.981738
YFL041W	FET5	7.99941e-05	0.999997	0.00118188	0.994883	-0.00220465	0.92612
YOR390W	FEX1	-0.00021687	0.999997	8.43572e-05	0.999989	-0.00359653	0.92612
YPL279C	FEX2	5.86427e-05	0.999997	0.00025855	0.996901	-0.00596218	0.92612
YPR104C	FHL1	0.000593286	0.999997	0.000834999	0.994883	0.00130752	0.92612
YGR131W	FHN1	8.08131e-05	0.999997	-0.000758673	0.996123	0.000998056	0.957746
YBR040W	FIG1	0.00132621	0.999997	-0.00434859	0.989799	-0.0143474	0.92612
YCR089W	FIG2	0.000660122	0.999997	0.00496516	0.980919	-0.00461986	0.92612
YNL325C	FIG4	5.77774e-05	0.999997	-0.000187076	0.999989	-0.000873165	0.942139
YDR130C	FIN1	7.98951e-05	0.999997	-0.0019138	0.989799	0.0045682	0.92612
YJR093C	FIP1	-0.000381626	0.999997	-0.000686375	0.996123	0.000307261	0.97352
YER032W	FIR1	0.000393656	0.999997	0.00655551	0.973655	-0.00170916	0.92612
YIL065C	FIS1	-4.43823e-05	0.999997	-0.00516032	0.979433	0.0205177	0.886796
YDR534C	FIT1	0.000231194	0.999997	0.270966	0.116718	0.0577056	0.529475
YOR382W	FIT2	0.00106943	0.999997	0.736756	0.00275714	0.10836	0.296565
YOR383C	FIT3	0.000843741	0.999997	0.667756	0.00283588	0.10127	0.291966
YIL131C	FKH1	4.48058e-05	0.999997	-0.00186311	0.989799	0.000623513	0.952293
YNL068C	FKH2	0.000172812	0.999997	0.00127373	0.989799	0.00216292	0.92612
YLR342W	FKS1	0.000333354	0.999997	0.00638302	0.976619	0.000262776	0.979255
YMR306W	FKS3	0.000125771	0.999997	0.00234506	0.989799	0.00393957	0.92612
YPL221W	FLC1	-6.27059e-05	0.999997	0.00529246	0.976619	0.00889557	0.92612
YAL053W	FLC2	-0.000207876	0.999997	0.000101236	0.999989	-0.00588891	0.92612
YGL139W	FLC3	0.000186176	0.999997	0.00198297	0.989799	-0.00530583	0.92612
YAR050W	FLO1	4.82577e-05	0.999997	0.00951483	0.949154	-0.00467318	0.92612
YKR102W	FLO10	0.000757494	0.999997	0.00779105	0.976619	-0.00308676	0.92612
YIR019C	FLO11	0.000158645	0.999997	0.0798676	0.384	-0.0186351	0.92612
YHR211W	FLO5	0.000471617	0.999997	0.0142167	0.915459	-0.00105879	0.942139
YER109C	FLO8	0.000291378	0.999997	0.00176731	0.989799	0.00105883	0.926211
YAL063C	FLO9	8.05223e-05	0.999997	0.00110315	0.996123	-0.00134873	0.935014
YBR008C	FLR1	3.92028e-05	0.999997	0.000894318	0.994473	-0.000948798	0.926993
YIL134W	FLX1	-8.45428e-05	0.999997	-0.000489515	0.996123	-1.34802e-05	0.997748
YIL098C	FMC1	2.09492e-05	0.999997	-0.00318525	0.989799	0.00315506	0.92612
YDR236C	FMN1	-8.5653e-05	0.999997	0.00223914	0.989799	-0.00131208	0.92612
YHR176W	FMO1	-5.10926e-06	0.999997	-0.000930758	0.996123	0.00194808	0.92612
YER182W	FMP10	-0.000107278	0.999997	-0.0086282	0.976619	0.00390364	0.92612
YDR070C	FMP16	6.4488e-05	0.999997	-0.00117478	0.996123	0.00441648	0.92612
YBR047W	FMP23	4.75497e-05	0.999997	-0.000297154	0.999989	0.0137394	0.92612
YLR077W	FMP25	-7.57289e-05	0.999997	-0.00312566	0.979433	0.00140741	0.92612
YLR454W	FMP27	0.000404906	0.999997	0.000678428	0.996123	0.000165146	0.981844
YPL103C	FMP30	0.000308684	0.999997	0.00181394	0.989799	-0.000167163	0.981844
YFL046W	FMP32	-5.57424e-05	0.999997	-0.00398518	0.989799	0.00819756	0.92612
YJL161W	FMP33	5.74115e-05	0.999997	-0.00126265	0.996123	0.00942572	0.92612
YPL222W	FMP40	4.15615e-05	0.999997	0.00153422	0.994473	0.00145269	0.93522
YNL168C	FMP41	0.000127329	0.999997	0.0033033	0.979433	-0.000546695	0.95004
YMR221C	FMP42	0.000120777	0.999997	0.00197224	0.989799	-0.00983845	0.92612
YDL222C	FMP45	0.000289065	0.999997	0.0181899	0.915459	-0.000793544	0.969668
YKR049C	FMP46	-0.000199584	0.999997	-0.000184737	0.999989	0.00247946	0.92612
YGR052W	FMP48	-0.000160314	0.999997	0.00293648	0.989799	-0.423148	0.0274487
YER004W	FMP52	3.16952e-05	0.999997	0.00241458	0.982268	-0.00151087	0.92612
YMR020W	FMS1	-4.57637e-05	0.999997	-0.000263317	0.998304	0.00119338	0.93522
YBL013W	FMT1	0.000237468	0.999997	0.0127145	0.973655	-0.00113352	0.969915
YDR110W	FOB1	4.91378e-05	0.999997	-0.00137682	0.989799	-0.000281995	0.979255
YNL256W	FOL1	0.000395661	0.999997	0.00173932	0.989799	-0.00703191	0.92612
YGR267C	FOL2	-0.00057435	0.999997	-0.000269679	0.996123	-0.00116326	0.92612
YMR113W	FOL3	-0.000168861	0.999997	-0.00164433	0.989799	-0.000292388	0.969915
YKR009C	FOX2	-3.16913e-05	0.999997	0.000596612	0.996123	-0.00037481	0.97352
YNR047W	FPK1	-9.63362e-05	0.999997	6.15482e-05	0.999989	-0.000162296	0.984707
YNL135C	FPR1	-0.000288008	0.999997	0.000246104	0.996901	-0.000503886	0.95004
YDR519W	FPR2	9.46928e-05	0.999997	-9.33369e-05	0.999989	0.000277786	0.973573
YML074C	FPR3	-4.06158e-05	0.999997	-0.000618115	0.996123	8.40663e-05	0.985263
YLR449W	FPR4	-5.43472e-05	0.999997	-0.00240611	0.989799	0.00140807	0.92612
YLL043W	FPS1	-0.000154937	0.999997	-0.00107023	0.989799	0.000842539	0.935014
YLL029W	FRA1	0.000191675	0.999997	-0.000363485	0.996123	0.00576254	0.92612
YEL047C	FRD1	0.00024613	0.999997	0.00214067	0.989799	-0.000352577	0.96794
YLR214W	FRE1	0.000148768	0.999997	0.00713571	0.976619	0.00310675	0.92612
YKL220C	FRE2	0.000145573	0.999997	0.00272008	0.989799	0.000353708	0.978863
YOR381W	FRE3	0.000108676	0.999997	0.00223286	0.989799	0.0002793	0.97992
YNR060W	FRE4	0.000136417	0.999997	0.000553723	0.996123	-0.0109008	0.92612
YOR384W	FRE5	0.000431956	0.999997	0.00894719	0.976619	-0.000318434	0.981738
YLL051C	FRE6	0.00016646	0.999997	0.00703521	0.973655	-0.000685215	0.957746
YOL152W	FRE7	-0.000143298	0.999997	0.000939057	0.996123	0.00153633	0.92612
YLR047C	FRE8	0.000687405	0.999997	0.0110653	0.972803	-0.00154154	0.945864
YPL141C	FRK1	0.000153148	0.999997	-0.000184982	0.999989	-0.376166	0.027656
YCL026C-A	FRM2	7.65284e-06	0.999997	-0.000337732	0.999989	-0.00303865	0.926211
YDR373W	FRQ1	6.81224e-05	0.999997	-0.00100481	0.989799	1.13974e-06	0.999673
YLR060W	FRS1	0.000215928	0.999997	0.00204097	0.989799	-0.00151194	0.92612
YFL022C	FRS2	0.000127486	0.999997	0.00464225	0.976619	-0.0012244	0.92612
YOR324C	FRT1	-0.00037866	0.999997	-0.00698927	0.97053	0.00011853	0.984707
YAL028W	FRT2	-3.86149e-05	0.999997	-0.0003243	0.998304	0.000553136	0.970309
YOR271C	FSF1	-0.00051683	0.999997	0.0163975	0.734614	-0.0120214	0.831695
YHR049W	FSH1	-0.000398065	0.999997	-0.00150793	0.989799	-0.011583	0.836895
YMR222C	FSH2	-0.000274584	0.999997	-0.000152326	0.999989	-0.000201005	0.979255
YOR280C	FSH3	-0.000110246	0.999997	0.000216646	0.996901	-0.000681439	0.93522
YBR207W	FTH1	-0.000279487	0.999997	0.000482989	0.996123	0.000574472	0.95004
YER145C	FTR1	-5.42503e-06	0.999997	0.0225999	0.620659	0.000375186	0.960928
YCR076C	FUB1	-9.46499e-05	0.999997	-0.00303361	0.989799	0.00291416	0.92612
YBL042C	FUI1	0.000372322	0.999997	0.00225862	0.989799	0.000145902	0.981844
YPL262W	FUM1	7.377e-06	0.999997	0.000885365	0.989799	-0.00295084	0.92612
YAL035W	FUN12	0.000423577	0.999997	0.000720194	0.994883	0.000154385	0.981092
YAL008W	FUN14	-0.000232055	0.999997	-0.00126084	0.989799	-0.00278177	0.92612
YAL034C	FUN19	0.00014643	0.999997	0.0145203	0.798113	0.00024336	0.97352
YAL022C	FUN26	0.000105573	0.999997	0.00983554	0.872356	-0.000557743	0.947463
YAL019W	FUN30	0.000515293	0.999997	-0.000371133	0.996123	5.34901e-05	0.98951
YHR128W	FUR1	-7.21976e-05	0.999997	0.000483944	0.996123	-0.00282444	0.92612
YBR021W	FUR4	0.000328223	0.999997	0.00512011	0.976619	-0.00474569	0.92612
YCL027W	FUS1	-0.000139944	0.999997	-0.0639234	0.44738	-0.63675	0.00157937
YMR232W	FUS2	4.96582e-05	0.999997	-0.00777903	0.976619	-0.000821348	0.956524
YBL016W	FUS3	-4.88783e-05	0.999997	-0.00193901	0.989799	-0.00324148	0.92612
YIL097W	FYV10	-2.72076e-05	0.999997	-0.000801346	0.996123	-0.000165568	0.984884
YOR183W	FYV12	-0.000151373	0.999997	0.000779978	0.998304	-0.00051408	0.984707
YHR059W	FYV4	-0.000151406	0.999997	-0.00871929	0.949154	0.00187974	0.92612
YCL058C	FYV5	0.000232217	0.999997	-0.00171667	0.991478	0.00437445	0.92612
YNL133C	FYV6	-6.75565e-05	0.999997	-0.000262312	0.999989	0.00134187	0.949739
YLR068W	FYV7	-0.000403384	0.999997	-0.00167814	0.989799	-0.00236785	0.92612
YGR196C	FYV8	0.000569188	0.999997	0.00095495	0.989799	0.00297896	0.92612
YGL254W	FZF1	0.000107327	0.999997	0.000222389	0.996901	-0.000649214	0.945298
YBR179C	FZO1	0.00021712	0.999997	0.0015824	0.989799	0.000300044	0.969915
YLR088W	GAA1	-1.53398e-05	0.999997	-0.000199351	0.996123	-0.00192991	0.92612
YLR459W	GAB1	0.000257926	0.999997	0.000315848	0.996123	-0.000300643	0.97352
YOR178C	GAC1	0.000261665	0.999997	0.000103043	0.999989	0.000416607	0.96116
YMR250W	GAD1	-9.74253e-06	0.999997	0.0013244	0.993242	-0.00095323	0.946006
YBR020W	GAL1	1.51714e-05	0.999997	-0.000147337	0.999989	-0.00234409	0.92612
YBR019C	GAL10	0.000268399	0.999997	0.00491747	0.989799	-0.000958536	0.959379
YOL051W	GAL11	0.000517899	0.999997	0.00749554	0.972803	0.000923719	0.947463
YLR081W	GAL2	0.000127695	0.999997	-2.14914e-05	0.999989	-0.000391778	0.97352
YDR009W	GAL3	4.17521e-05	0.999997	-0.00505775	0.989799	8.96852e-07	0.999673
YPL248C	GAL4	0.000167584	0.999997	0.000646317	0.996123	0.000281436	0.976414
YBR018C	GAL7	4.56441e-05	0.999997	0.000364449	0.999989	0.00140985	0.96116
YML051W	GAL80	8.72218e-05	0.999997	0.00085009	0.993327	-0.0018594	0.92612
YER027C	GAL83	-0.000204297	0.999997	-5.83047e-05	0.999989	-4.45368e-05	0.991315
YKR039W	GAP1	-8.32999e-05	0.999997	-0.00150129	0.989799	0.00010875	0.987502
YHR089C	GAR1	-1.06964e-05	0.999997	0.000217873	0.999989	0.000449523	0.970309
YMR307W	GAS1	0.000162732	0.999997	0.00866766	0.949154	-0.000356429	0.972485
YLR343W	GAS2	0.000371673	0.999997	0.00333658	0.989799	-0.00151494	0.92612
YMR215W	GAS3	0.000273622	0.999997	0.000550926	0.996123	-0.0232625	0.699482
YOL132W	GAS4	0.000355113	0.999997	0.000432786	0.996901	-0.000993158	0.956524
YOL030W	GAS5	-4.40166e-05	0.999997	0.00138065	0.989799	-0.167958	0.0774375
YFL021W	GAT1	-3.90768e-05	0.999997	0.348029	0.0402531	-0.00423988	0.92612
YMR136W	GAT2	-0.00241147	0.999997	0.0487934	0.540047	-0.169427	0.134317
YLR013W	GAT3	5.37067e-05	0.999997	-0.0045533	0.989799	-0.00553861	0.92612
YIR013C	GAT4	-0.000187806	0.999997	0.00221684	0.996123	0.0038869	0.93522
YCL011C	GBP2	-4.57234e-05	0.999997	-0.00160411	0.989799	0.00156513	0.92612
YOR260W	GCD1	0.000108767	0.999997	8.50207e-07	0.999989	-0.00292099	0.92612
YNL062C	GCD10	-7.20701e-05	0.999997	-0.00427207	0.976619	-0.000186977	0.979972
YER025W	GCD11	-2.41974e-05	0.999997	-0.000151369	0.999173	-0.00145473	0.92612
YJL125C	GCD14	-5.19526e-05	0.999997	-0.00472372	0.976619	0.000717116	0.949739
YGR083C	GCD2	5.57644e-05	0.999997	-0.00261282	0.989799	0.00285185	0.92612
YDR211W	GCD6	0.000132886	0.999997	-0.00074124	0.989799	3.02325e-06	0.999673
YLR291C	GCD7	5.0642e-05	0.999997	-0.000132931	0.999989	-0.00241957	0.92612
YER163C	GCG1	2.1101e-05	0.999997	0.000662729	0.996123	0.00474312	0.92612
YGL195W	GCN1	3.97813e-05	0.999997	7.27681e-05	0.999989	-0.00133997	0.92612
YDR283C	GCN2	0.000198952	0.999997	-0.000350781	0.996123	-0.00176121	0.92612
YFR009W	GCN20	3.8552e-05	0.999997	-0.000222115	0.996901	-0.00139237	0.92612
YKR026C	GCN3	-0.000220886	0.999997	0.00104289	0.989799	-0.00266039	0.92612
YEL009C	GCN4	5.0157e-05	0.999997	0.00268049	0.989799	0.000127113	0.983047
YGR252W	GCN5	-3.86228e-05	0.999997	-0.00160517	0.989799	0.00164773	0.92612
YPL075W	GCR1	0.000523839	0.999997	0.00171712	0.989799	0.000361095	0.959379
YNL199C	GCR2	0.000137387	0.999997	-0.00154897	0.989799	0.00937974	0.92612
YDL226C	GCS1	-6.89361e-05	0.999997	-0.00212903	0.989799	0.00123942	0.92612
YDR019C	GCV1	0.000128638	0.999997	-0.00809324	0.93261	-0.00019304	0.979255
YMR189W	GCV2	0.000126383	0.999997	1.04493e-05	0.999989	-0.00497961	0.92612
YAL044C	GCV3	-3.76924e-05	0.999997	-0.0117868	0.931088	0.00166982	0.92612
YOR120W	GCY1	-0.000392919	0.999997	-0.00220465	0.989799	-0.00196738	0.92612
YEL042W	GDA1	0.000235015	0.999997	0.00897336	0.949154	-0.00152572	0.92612
YPR184W	GDB1	0.000137659	0.999997	0.000187467	0.998304	-0.00214092	0.92612
YPL110C	GDE1	0.000386518	0.999997	0.000388693	0.996123	-0.00180647	0.92612
YOR375C	GDH1	-0.00911828	0.573495	0.390074	0.00275714	-0.178278	0.0642018
YDL215C	GDH2	0.0001184	0.999997	0.00148182	0.989799	-0.000406063	0.971661
YAL062W	GDH3	0.000248646	0.999997	0.000392637	0.996123	-0.000741308	0.935633
YER136W	GDI1	9.12143e-06	0.999997	0.0015222	0.989799	-0.00109875	0.92612
YOR355W	GDS1	0.000250636	0.999997	0.00553127	0.976619	0.000446975	0.969915
YBR187W	GDT1	0.000119718	0.999997	0.00266664	0.989799	-0.00522729	0.92612
YJR031C	GEA1	0.000240254	0.999997	4.21585e-05	0.999989	-0.000697927	0.954736
YEL022W	GEA2	0.00016337	0.999997	-0.00097954	0.989799	-0.000566056	0.942552
YJR040W	GEF1	0.000178564	0.999997	0.000404928	0.996123	-0.00121467	0.92612
YAL048C	GEM1	0.000164635	0.999997	0.00104403	0.996123	-0.00294543	0.92612
YOR205C	GEP3	-2.60668e-06	0.999997	-0.00203959	0.989799	0.000963621	0.93522
YHR100C	GEP4	-5.62479e-05	0.999997	8.87908e-05	0.999989	-0.00142414	0.92612
YLR091W	GEP5	-8.42807e-05	0.999997	0.000326437	0.996123	0.000613848	0.941941
YGL057C	GEP7	-0.00031894	0.999997	-0.00254271	0.989799	-0.00135068	0.92612
YGL020C	GET1	-0.000495158	0.999997	-0.00269721	0.976619	-0.000552987	0.93522
YER083C	GET2	-5.18985e-05	0.999997	0.00623892	0.915459	-0.000537958	0.935791
YDL100C	GET3	-0.000349444	0.999997	-0.00332896	0.976619	-0.000103059	0.983047
YOR164C	GET4	1.08522e-05	0.999997	3.40223e-05	0.999989	-0.00206454	0.92612
YCL073C	GEX1	-2.19333e-05	0.999997	0.00434771	0.989799	0.00453714	NA
YKR106W	GEX2	0.000254652	0.999997	0.00600094	0.976619	0.000610279	0.969668
YKL104C	GFA1	0.0006033	0.999997	0.0240713	0.773003	0.0715445	0.312137
YMR255W	GFD1	-0.000203	0.999997	-0.00957405	0.976619	0.003871	0.92612
YCL036W	GFD2	0.000308361	0.999997	-0.00145799	0.996123	0.00222604	0.92612
YDR358W	GGA1	-0.000201094	0.999997	-0.00271336	0.989799	0.00308995	0.92612
YHR108W	GGA2	4.96195e-05	0.999997	0.00230628	0.989799	-0.00373163	0.92612
YDL198C	GGC1	-0.000126762	0.999997	0.00322073	0.976619	-0.00104519	0.92612
YHR061C	GIC1	5.89792e-05	0.999997	0.0172221	0.782335	0.00124314	0.92612
YDR309C	GIC2	0.00034915	0.999997	0.615241	0.000175836	0.0107954	0.92612
YCL039W	GID7	0.000144619	0.999997	0.00135631	0.989799	0.000256985	0.973573
YMR135C	GID8	-0.00021053	0.999997	-0.00883853	0.972803	0.000879415	0.952824
YNL153C	GIM3	-0.000147346	0.999997	-0.00313999	0.989799	0.00197236	0.92612
YEL003W	GIM4	2.80501e-05	0.999997	-4.986e-05	0.999989	0.00317763	0.92612
YML094W	GIM5	-0.000134461	0.999997	-0.002382	0.989799	9.86829e-05	0.989066
YDR507C	GIN4	0.000457467	0.999997	0.245533	0.0745086	0.467546	0.00398165
YBR045C	GIP1	4.77736e-05	0.999997	-0.00165528	0.996123	-0.000347845	0.983047
YER054C	GIP2	-9.99061e-05	0.999997	-0.00766623	0.976619	0.00155933	0.93522
YPL137C	GIP3	0.000297333	0.999997	0.00092992	0.996123	-0.00147924	0.92612
YAL031C	GIP4	8.22726e-05	0.999997	0.0021034	0.989799	-9.28475e-05	0.989066
YDR152W	GIR2	-0.000145349	0.999997	-0.00108304	0.994883	0.00301709	0.92612
YDR096W	GIS1	-0.000262687	0.999997	0.000509919	0.996123	-0.012177	0.92612
YNL255C	GIS2	-0.000365244	0.999997	-0.00452675	0.949154	0.000158855	0.979255
YLR094C	GIS3	-7.39335e-05	0.999997	0.000491305	0.996123	0.000894342	0.949739
YML006C	GIS4	4.56781e-05	0.999997	0.00212434	0.989799	0.000971078	0.929884
YCR098C	GIT1	0.000272496	0.999997	-0.00273705	0.993242	-0.00109938	0.969915
YEL011W	GLC3	-6.59717e-05	0.999997	-0.000109999	0.999989	-0.00107465	0.949739
YER133W	GLC7	0.000272717	0.999997	-0.00048559	0.996123	8.82183e-05	0.983047
YMR311C	GLC8	-5.85746e-06	0.999997	9.47277e-05	0.999989	0.00667137	0.92612
YDL207W	GLE1	6.65991e-05	0.999997	-0.00284844	0.989799	0.00779986	0.92612
YER107C	GLE2	-0.000129101	0.999997	-0.00110358	0.989799	-0.000812863	0.92612
YKR058W	GLG1	-0.00011858	0.999997	-0.00224764	0.989799	0.00328312	0.92612
YJL137C	GLG2	0.000182957	0.999997	0.00167164	0.989799	-0.00209591	0.92612
YCL040W	GLK1	0.000698487	0.999997	0.016595	0.898464	0.00661845	0.92612
YPR035W	GLN1	6.17059e-05	0.999997	0.00613224	0.97053	0.0229959	0.66335
YER040W	GLN3	0.000307017	0.999997	0.0165337	0.838318	-0.000430742	0.969915
YOR168W	GLN4	0.000263366	0.999997	0.000540548	0.996123	-0.00138437	0.92612
YML004C	GLO1	-1.58391e-05	0.999997	-3.68801e-05	0.999989	-0.000979255	0.92612
YDR272W	GLO2	6.24344e-05	0.999997	-0.00261181	0.989799	0.00222755	0.92612
YER122C	GLO3	-2.91753e-05	0.999997	-0.00100313	0.989799	6.67447e-05	0.987502
YOR040W	GLO4	0.000204829	0.999997	0.00315549	0.982268	0.0040821	0.92612
YPL091W	GLR1	8.59631e-05	0.999997	0.000672317	0.991715	-0.000444527	0.948193
YDL171C	GLT1	0.000456722	0.999997	0.00271157	0.989799	-0.00190924	0.926211
YEL046C	GLY1	0.000255747	0.999997	0.0062612	0.973655	-0.00174816	0.92612
YDR506C	GMC1	0.000262035	0.999997	0.000754593	0.996123	0.000591645	0.95004
YLR445W	GMC2	0.000168778	0.999997	-0.00543918	0.989799	-0.00454846	0.926211
YKR030W	GMH1	0.000234677	0.999997	-0.000208416	0.996901	-0.00128353	0.92612
YFL017C	GNA1	-1.16807e-05	0.999997	-0.00463748	0.989799	0.00148304	0.929884
YHR183W	GND1	-0.000154896	0.999997	0.00053202	0.996123	-0.00265651	0.92612
YGR256W	GND2	-7.79883e-06	0.999997	0.0021631	0.989799	-0.000436281	0.97352
YDR508C	GNP1	1.42183e-05	0.999997	0.00384857	0.981817	-0.00305327	0.92612
YOR320C	GNT1	0.000276242	0.999997	0.00093701	0.993327	-0.000495488	0.958786
YJL184W	GON7	1.49336e-05	0.999997	0.000449718	0.996123	0.0120651	0.92612
YNL274C	GOR1	-0.000291653	0.999997	-0.000400162	0.997321	-0.000592496	0.970309
YHL031C	GOS1	-1.79318e-05	0.999997	-0.0102053	0.972803	0.00211412	0.92612
YMR292W	GOT1	3.10074e-05	0.999997	0.000480759	0.996123	0.000152994	0.981738
YHR005C	GPA1	3.40849e-05	0.999997	-0.00606676	0.976619	0.00237162	0.92612
YER020W	GPA2	-0.000334348	0.999997	-0.00321888	0.993423	0.00626491	0.92612
YOR371C	GPB1	0.00173614	0.999997	0.0505464	0.564517	-0.00482408	0.92612
YAL056W	GPB2	0.000155447	0.999997	0.000416049	0.996123	-0.000211461	0.97352
YGR149W	GPC1	0.000129631	0.999997	0.00110665	0.996123	-0.00212484	0.92612
YDL022W	GPD1	0.000173798	0.999997	0.00520004	0.973655	-0.00240604	0.92612
YOL059W	GPD2	0.000134209	0.999997	0.17388	0.149998	-0.000614336	0.956524
YGL121C	GPG1	-3.18178e-05	0.999997	0.00036346	0.999173	-0.00080489	0.969668
YPR160W	GPH1	0.00011908	0.999997	-0.000239148	0.998304	-0.00123897	0.929824
YGR216C	GPI1	-1.51609e-05	0.999997	0.000934698	0.996123	-0.00412304	0.92612
YGL142C	GPI10	0.000240935	0.999997	0.000846445	0.996123	-0.00246412	0.92612
YDR302W	GPI11	0.000131941	0.999997	0.000137242	0.998304	-0.00191696	0.92612
YMR281W	GPI12	-0.000184045	0.999997	-0.000565976	0.996123	3.44099e-05	0.994816
YLL031C	GPI13	0.000310666	0.999997	0.010757	0.949154	-0.00209502	0.92612
YJR013W	GPI14	-0.000116188	0.999997	-0.00148183	0.989799	-0.00125238	0.92612
YNL038W	GPI15	-0.000501043	0.999997	-0.00555846	0.949154	-0.000157422	0.981092
YHR188C	GPI16	4.48221e-05	0.999997	0.000764505	0.993327	-0.00693641	0.92612
YDR434W	GPI17	-4.13148e-05	0.999997	-0.000632868	0.996123	-0.000561031	0.949739
YBR004C	GPI18	-5.66668e-05	0.999997	0.00153816	0.989799	0.00114694	0.93522
YDR437W	GPI19	0.000237812	0.999997	0.00139978	0.996123	-0.00187537	0.92612
YPL076W	GPI2	7.86445e-06	0.999997	0.000126543	0.999989	-0.00125298	0.92612
YDR331W	GPI8	8.54845e-05	0.999997	0.000813597	0.996123	-0.00170916	0.92612
YKL152C	GPM1	0.000126759	0.999997	0.0006379	0.996123	-0.000424316	0.957746
YDL021W	GPM2	7.28949e-05	0.999997	0.000343078	0.999989	0.00386578	0.92612
YOL056W	GPM3	-6.02372e-06	0.999997	-0.0022851	0.989799	0.000406845	0.969388
YOR262W	GPN2	-0.000120339	0.999997	-0.00395983	0.976619	0.00177244	0.92612
YLR243W	GPN3	-0.000176239	0.999997	-0.00293716	0.976619	-0.000170245	0.979236
YIL053W	GPP1	0.000114462	0.999997	0.002865	0.976619	0.000459244	0.949739
YER062C	GPP2	-9.69376e-05	0.999997	-0.000357624	0.996901	-0.00052472	0.969915
YDL035C	GPR1	0.000128517	0.999997	0.000301141	0.996123	0.00933265	0.836895
YKR067W	GPT2	6.70541e-05	0.999997	4.3992e-05	0.999989	0.0067514	0.92612
YKL026C	GPX1	-0.000138	0.999997	-0.0091763	0.976619	0.000806557	0.969915
YBR244W	GPX2	0.000174262	0.999997	-0.00237598	0.989799	0.00111169	0.92612
YLL035W	GRC3	0.000207744	0.999997	0.000918362	0.996123	-0.00521094	0.92612
YPL223C	GRE1	-8.02822e-05	0.999997	-0.000112881	0.999989	0.00266783	0.92612
YOL151W	GRE2	1.60714e-05	0.999997	0.000836553	0.996123	0.000357521	0.969915
YHR104W	GRE3	-6.61147e-05	0.999997	-0.000855952	0.994883	-0.000137501	0.981844
YDR517W	GRH1	-0.000228392	0.999997	-0.00132674	0.989799	-0.00014137	0.981844
YJR090C	GRR1	8.01902e-05	0.999997	0.000541964	0.996123	-0.00126009	0.92612
YBR121C	GRS1	0.000154649	0.999997	0.000466458	0.996123	-0.000669258	0.947463
YPR081C	GRS2	2.95583e-05	0.999997	-0.00281123	0.989799	0.000398561	0.969915
YCL035C	GRX1	-0.000107739	0.999997	-0.00112355	0.994883	0.00246104	0.92612
YDR513W	GRX2	-0.000175142	0.999997	-0.000445268	0.996123	-0.000210777	0.97352
YDR098C	GRX3	-0.000100528	0.999997	-0.000279172	0.996123	0.00123615	0.92612
YER174C	GRX4	-7.47621e-05	0.999997	0.000694931	0.993954	-0.0056616	0.92612
YPL059W	GRX5	8.17894e-05	0.999997	-5.5059e-05	0.999989	-0.000203117	0.97847
YDL010W	GRX6	-0.000230366	0.999997	-0.00547659	0.989799	0.00946194	0.92612
YBR014C	GRX7	-0.000221044	0.999997	-0.0139114	0.8432	0.000810473	0.93522
YLR364W	GRX8	0.000156067	0.999997	0.000278916	0.996901	0.00056999	0.959379
YGR032W	GSC2	0.000497307	0.999997	0.00777257	0.973655	-0.000495376	0.969915
YML048W	GSF2	4.43046e-05	0.999997	0.00224432	0.989799	-0.00334369	0.92612
YJL101C	GSH1	0.000162014	0.999997	0.00119183	0.989799	-4.03738e-05	0.993096
YOL049W	GSH2	-4.06292e-05	0.999997	-0.000383877	0.996123	-0.000787739	0.92612
YJL103C	GSM1	0.000113562	0.999997	-0.000836166	0.996123	-0.00283558	0.92612
YLR293C	GSP1	-9.90769e-05	0.999997	0.000316785	0.996123	-0.00067627	0.932308
YOR185C	GSP2	-1.14767e-05	0.999997	0.000260803	0.997321	0.000639925	0.957746
YFR015C	GSY1	-3.19705e-05	0.999997	0.000888917	0.996123	0.000515472	0.981566
YLR258W	GSY2	7.33884e-05	0.999997	0.0024027	0.989799	-0.000909374	0.937825
YDR221W	GTB1	0.00032333	0.999997	6.85854e-05	0.999989	0.000712129	0.926211
YGR102C	GTF1	-9.17763e-05	0.999997	-0.00132846	0.996123	0.00480512	0.92612
YGR154C	GTO1	-0.000353495	0.999997	-0.0013663	0.989799	0.000130328	0.983047
YMR251W	GTO3	-0.00026753	0.999997	0.135537	0.253034	0.0543116	0.558735
YML121W	GTR1	-4.52474e-05	0.999997	-0.0215985	0.738765	0.00411799	0.92612
YGR163W	GTR2	-0.000147163	0.999997	-0.00146691	0.989799	0.00089464	0.93522
YGL181W	GTS1	-7.88586e-05	0.999997	-0.00151792	0.994883	0.014599	0.92612
YIR038C	GTT1	-1.13999e-05	0.999997	0.00419804	0.982268	0.0083721	0.92612
YLL060C	GTT2	-0.000101109	0.999997	-0.00133832	0.989799	0.00236245	0.92612
YEL017W	GTT3	2.29077e-05	0.999997	0.00690793	0.949154	-0.000382318	0.96794
YMR217W	GUA1	0.000113679	0.999997	0.00110378	0.989799	-0.00476539	0.92612
YDL238C	GUD1	-5.33181e-05	0.999997	0.000165731	0.999989	-0.000884754	0.96794
YLR289W	GUF1	-4.10268e-05	0.999997	-0.00754646	0.965063	0.0067366	0.92612
YDR454C	GUK1	0.000107918	0.999997	-0.000179831	0.996901	2.71975e-05	0.994092
YGL084C	GUP1	0.000129401	0.999997	0.00181498	0.989799	-0.000818719	0.936216
YPL189W	GUP2	0.000592436	0.999997	-0.00201579	0.989799	-0.0262924	0.783848
YGL245W	GUS1	-0.000141438	0.999997	-9.43304e-05	0.999989	-0.000574468	0.942048
YHL032C	GUT1	-7.44011e-05	0.999997	-0.000175905	0.997321	-7.31702e-05	0.98718
YIL155C	GUT2	-0.000106957	0.999997	0.000759928	0.996123	7.69678e-05	0.993096
YIL041W	GVP36	-0.000187263	0.999997	-0.000668859	0.989799	-0.000258256	0.969915
YJL091C	GWT1	0.000227609	0.999997	0.00506151	0.976619	0.000411495	0.969915
YMR192W	GYL1	-0.00016244	0.999997	-0.00376767	0.976619	0.000246675	0.973573
YOR070C	GYP1	-5.19728e-06	0.999997	0.00426011	0.979433	-0.000158422	0.981844
YPL249C	GYP5	0.000259728	0.999997	-0.00060164	0.996123	0.000915247	0.92612
YJL044C	GYP6	0.000104605	0.999997	-6.46062e-06	0.999989	0.0386746	0.280336
YDL234C	GYP7	-0.000410174	0.999997	-0.00117991	0.996123	-1.59053e-05	0.999245
YFL027C	GYP8	8.94861e-05	0.999997	-0.0012257	0.989799	0.000404272	0.957746
YJL110C	GZF3	9.98657e-05	0.999997	-0.000520514	0.996123	0.000197234	0.979255
YPR008W	HAA1	8.43981e-05	0.999997	0.00178401	0.989799	0.00506523	0.92612
YFL031W	HAC1	0.000144042	0.999997	0.00284951	0.989799	0.000548797	0.960928
YPR005C	HAL1	-0.000160372	0.999997	-0.000961098	0.996123	0.000288757	0.981566
YJL165C	HAL5	-0.000146126	0.999997	-0.00214867	0.989799	0.00136912	0.935014
YOL089C	HAL9	0.000201019	0.999997	0.00229066	0.989799	-0.00168306	0.92612
YJR069C	HAM1	-0.000276526	0.999997	-0.00515889	0.972803	-0.00140153	0.92612
YLR256W	HAP1	0.000489779	0.999997	0.00655318	0.951015	0.00039795	0.969668
YGL237C	HAP2	-7.32456e-05	0.999997	-0.00150023	0.993242	0.00236714	0.92612
YBL021C	HAP3	-3.42794e-05	0.999997	-0.0043814	0.989799	0.00334161	0.92612
YKL109W	HAP4	-0.000160355	0.999997	-0.00566337	0.979433	-0.0353221	0.658168
YOR358W	HAP5	-0.00010185	0.999997	-0.00247793	0.989799	0.00711039	0.92612
YMR290C	HAS1	0.000120528	0.999997	0.000597831	0.996123	-0.00389424	0.92612
YPL001W	HAT1	5.28549e-05	0.999997	-0.00110437	0.989799	-0.000583081	0.95004
YEL056W	HAT2	-0.000488535	0.999997	-0.0010489	0.989799	-0.000139512	0.979475
YCL026C-B	HBN1	-0.000970067	0.999997	-0.000100944	0.999989	-0.000158156	0.983047
YKR084C	HBS1	0.00010689	0.999997	-0.000227115	0.996123	8.40406e-05	0.983047
YDL223C	HBT1	0.00021337	0.999997	0.00295821	0.98285	-2.00979e-05	0.997322
YJL033W	HCA4	9.64857e-05	0.999997	-0.00361658	0.979433	0.00129037	0.92612
YNL281W	HCH1	1.54262e-05	0.999997	0.000654222	0.996123	0.000902138	0.948308
YCR065W	HCM1	0.000335152	0.999997	0.00294756	0.989799	-0.00270478	0.92612
YLR192C	HCR1	-4.34827e-05	0.999997	-0.0106146	0.949154	0.00591362	0.92612
YKL017C	HCS1	0.000211303	0.999997	-0.000454182	0.996123	0.00319183	0.92612
YNL021W	HDA1	0.000439133	0.999997	0.000551799	0.996123	-0.000229147	0.979255
YDR295C	HDA2	-1.54567e-05	0.999997	-0.00348895	0.989799	0.00264051	0.92612
YPR179C	HDA3	1.66991e-05	0.999997	-0.00138288	0.989799	0.00290902	0.92612
YDR014W-A	HED1	0.000165178	0.999997	0.00187244	0.996123	0.00152757	0.970309
YNL014W	HEF3	0.000386597	0.999997	-0.000173769	0.999989	0.000517778	0.969915
YDR458C	HEH2	0.000308132	0.999997	-0.00229077	0.989799	0.00201476	0.92612
YBL032W	HEK2	-0.000128739	0.999997	0.00062462	0.994473	-0.00180974	0.92612
YKR017C	HEL1	-0.000115711	0.999997	1.45907e-05	0.999989	-0.00058479	0.969915
YDR266C	HEL2	0.000256252	0.999997	0.00161982	0.989799	-0.000105558	0.981844
YDR232W	HEM1	4.24352e-05	0.999997	0.00131003	0.989799	-0.00131815	0.92612
YDR047W	HEM12	-6.21282e-05	0.999997	-1.9455e-05	0.999989	-0.000128069	0.981092
YDR044W	HEM13	0.000147934	0.999997	0.000240673	0.996123	-0.0113721	0.800131
YER014W	HEM14	0.000166711	0.999997	-0.000445714	0.996123	0.00467432	0.92612
YOR176W	HEM15	7.90539e-05	0.999997	0.000486126	0.996123	-0.00725168	0.92612
YGL040C	HEM2	0.000137922	0.999997	0.000901338	0.989799	-0.00434572	0.92612
YDL119C	HEM25	-0.000263082	0.999997	-0.00250782	0.989799	4.0591e-05	0.993794
YDL205C	HEM3	5.27994e-05	0.999997	0.00086634	0.994883	-0.00230303	0.92612
YOR278W	HEM4	-0.000186602	0.999997	0.00204586	0.989799	-0.0001459	0.983047
YOR227W	HER1	0.000223544	0.999997	0.00446875	0.979737	-0.00100468	0.93522
YMR293C	HER2	-0.000205514	0.999997	-0.001149	0.989799	-0.00108056	0.926211
YOR237W	HES1	6.77404e-05	0.999997	-0.0399648	0.677672	0.000872896	0.956524
YMR207C	HFA1	0.000219772	0.999997	-0.00149209	0.989799	9.67936e-05	0.984707
YMR110C	HFD1	8.8783e-05	0.999997	0.00150731	0.989799	-0.00147783	0.92612
YPL254W	HFI1	-8.28081e-05	0.999997	-0.000425843	0.996123	0.000178584	0.979255
YGL251C	HFM1	0.000518033	0.999997	-0.000403878	0.996123	-0.000990992	0.932061
YGR187C	HGH1	-1.51547e-05	0.999997	-0.00581323	0.976619	0.00439146	0.92612
YBR009C	HHF2	-8.6346e-05	0.999997	-0.000689477	0.996123	0.00274313	0.92612
YNL030W	HHF2	-0.000294245	0.999997	0.000176042	0.999989	0.00394028	0.92612
YPL127C	HHO1	-5.91247e-05	0.999997	-0.00245489	0.989799	0.00447785	0.92612
YBR010W	HHT2	6.18973e-05	0.999997	0.0012038	0.996123	0.00176507	0.92612
YNL031C	HHT2	-0.00028924	0.999997	0.00088689	0.989799	0.000958756	0.92612
YLL022C	HIF1	3.8928e-05	0.999997	-0.00141942	0.996123	0.0125455	0.92612
YDR317W	HIM1	0.000159696	0.999997	0.000178015	0.999989	-0.000283542	0.973573
YGR191W	HIP1	0.000135656	0.999997	0.00175394	0.989799	-0.000461759	0.969388
YBL008W	HIR1	0.000417681	0.999997	-0.000204874	0.996901	-0.000699588	0.93522
YOR038C	HIR2	-2.19487e-05	0.999997	0.00112702	0.989799	-0.000634485	0.93522
YJR140C	HIR3	0.000444565	0.999997	0.000314327	0.996123	-0.000680892	0.93522
YER055C	HIS1	-0.000496784	0.999997	-1.45331e-06	0.999989	-0.101857	0.129054
YFR025C	HIS2	-0.000399436	0.999997	0.0010423	0.989799	1.59261e-06	0.999673
YOR202W	HIS3	-7.09877e-05	0.999997	4.56983e-05	0.999989	0.00225896	0.926211
YCL030C	HIS4	0.000497694	0.999997	0.467275	0.00052146	0.000964588	0.92612
YIL116W	HIS5	-0.00015595	0.999997	0.00158283	0.989799	-0.00153566	0.92612
YIL020C	HIS6	-0.000330055	0.999997	-9.57995e-05	0.999989	-0.00215583	0.92612
YBR248C	HIS7	7.6109e-05	0.999997	-0.00191421	0.989799	0.000747442	0.93522
YJR055W	HIT1	4.59705e-05	0.999997	-0.000285216	0.997321	0.000237189	0.981566
YDR420W	HKR1	0.000317036	0.999997	0.011342	0.931088	-0.00125485	0.926211
YMR161W	HLJ1	-0.000131823	0.999997	0.000619902	0.996123	-0.00130977	0.92612
YDR528W	HLR1	4.88207e-05	0.999997	0.23637	0.140495	0.100374	0.309981
YER057C	HMF1	-1.49659e-05	0.999997	0.00556635	0.976619	-0.000808116	0.945864
YML075C	HMG1	0.000180915	0.999997	0.00123216	0.993242	-0.00543777	0.92612
YLR450W	HMG2	0.000238534	0.999997	0.0010918	0.996123	-0.00349105	0.92612
YOL095C	HMI1	0.000162597	0.999997	0.00142457	0.989799	-0.00102662	0.93522
YCR039C	HMLALPHA2	0.000749066	0.999997	-0.00179477	0.996123	0.0187037	0.92612
YDR174W	HMO1	-0.000254076	0.999997	-0.00186754	0.989799	-7.4871e-05	0.984872
YCR097W	HMRA1	-7.34121e-05	0.999997	-0.00103527	0.996123	0.00404671	0.92612
YCR096C	HMRA2	5.81186e-05	0.999997	-0.00327238	0.989799	-0.000900787	NA
YOR032C	HMS1	-0.000143666	0.999997	-0.00734789	0.988318	0.000147627	0.991315
YJR147W	HMS2	0.000180287	0.999997	0.0170541	0.773003	-0.00102917	0.92612
YBR034C	HMT1	-1.37772e-05	0.999997	-0.00038189	0.996123	-0.00543805	0.92612
YLR205C	HMX1	-4.08672e-05	0.999997	-0.00178958	0.989799	0.00283275	0.92612
YGL077C	HNM1	-0.000164161	0.999997	-0.000282433	0.996123	-0.104034	0.157656
YDL125C	HNT1	-0.000278264	0.999997	0.000384352	0.996123	-0.000112237	0.983047
YDR305C	HNT2	-0.00013559	0.999997	-0.0148818	0.89945	0.000668726	0.959525
YOR258W	HNT3	-3.33406e-05	0.999997	-0.00390777	0.982268	0.00183214	0.92612
YDL227C	HO	0.000379972	0.999997	0.0194356	0.865949	0.528652	0.0120468
YJR075W	HOC1	2.78232e-06	0.999997	-6.89517e-05	0.999989	-0.00289892	0.92612
YMR032W	HOF1	-0.000170377	0.999997	-0.00257696	0.989799	0.00185819	0.92612
YLR113W	HOG1	-1.49219e-06	0.999997	0.000143404	0.998304	-0.00124614	0.92612
YNR055C	HOL1	0.000147474	0.999997	0.000947984	0.993242	-0.00387276	0.92612
YDR158W	HOM2	-0.000148582	0.999997	0.011388	0.870924	-0.00535596	0.92612
YER052C	HOM3	9.91924e-06	0.999997	0.00426416	0.976619	-0.00532164	0.92612
YJR139C	HOM6	9.82759e-05	0.999997	0.000451759	0.996123	-0.000567049	0.952293
YIL072W	HOP1	-2.60717e-05	0.999997	0.000224233	0.999989	-0.00466107	0.92612
YGL033W	HOP2	-5.87132e-05	0.999997	-0.000686144	0.998419	-0.00202108	0.959379
YMR251W-A	HOR7	-0.000187989	0.999997	0.00229112	0.989799	0.0165637	0.783848
YPR068C	HOS1	-8.93729e-05	0.999997	-0.014945	0.838318	-0.000860048	0.93522
YGL194C	HOS2	-9.84066e-05	0.999997	-0.00117464	0.989799	0.00115954	0.92612
YPL116W	HOS3	0.000117562	0.999997	-0.00118197	0.989799	0.000305134	0.969915
YIL112W	HOS4	0.000256703	0.999997	0.000525122	0.996123	0.00257772	0.92612
YMR172W	HOT1	0.000159455	0.999997	0.00190452	0.989799	0.00219843	0.92612
YKL084W	HOT13	1.71546e-05	0.999997	0.0249494	0.701577	-0.000431914	0.96794
YPR193C	HPA2	0.000235557	0.999997	-0.00292542	0.992252	0.00142887	0.960928
YEL066W	HPA3	0.00018249	0.999997	0.00491007	0.989475	0.0331745	0.690253
YBR215W	HPC2	8.98924e-05	0.999997	-0.000392871	0.996901	0.00116526	0.94093
YOL155C	HPF1	1.23495e-05	0.999997	0.141412	0.172853	-0.000221044	0.97992
YIL110W	HPM1	-0.000196321	0.999997	-0.000320226	0.996123	-0.00336134	0.92612
YDR138W	HPR1	0.000324966	0.999997	0.000980031	0.989799	-0.00050802	0.954736
YDR399W	HPT1	-0.000100256	0.999997	-0.00197761	0.989799	-0.000218928	0.97352
HRA1	HRA1	-0.000478526	0.999997	0.000837788	0.996123	-0.00133671	NA
YNL004W	HRB1	1.92194e-05	0.999997	-0.000197097	0.999989	0.00179717	0.92612
YOL013C	HRD1	-0.000226327	0.999997	-0.000253456	0.996901	-0.000888518	0.929824
YLR207W	HRD3	8.32558e-05	0.999997	-0.000420424	0.996123	9.00532e-07	0.999673
YLR301W	HRI1	-0.000389694	0.999997	-0.00451238	0.973655	-0.00101175	0.92612
YOR267C	HRK1	-3.42295e-05	0.999997	0.00146869	0.989799	-0.000962393	0.926211
YOL123W	HRP1	1.91706e-05	0.999997	-0.00078875	0.996123	0.000229526	0.979255
YDR291W	HRQ1	0.000127719	0.999997	0.000524832	0.996123	-0.00125245	0.926211
YPL204W	HRR25	-6.11748e-05	0.999997	-0.000727076	0.996123	0.00268023	0.92612
YOL133W	HRT1	-0.000116491	0.999997	-0.000768297	0.996123	5.37848e-05	0.991315
YLR097C	HRT3	-4.6345e-05	0.999997	-0.00132312	0.989799	-2.57256e-05	0.994816
YMR186W	HSC82	0.000194767	0.999997	-0.000735516	0.996123	-0.00078258	0.93522
YHL002W	HSE1	-0.000106852	0.999997	0.000168658	0.999989	0.00136171	0.93522
YGL073W	HSF1	0.000140683	0.999997	-0.000199619	0.999989	0.00555475	0.92612
YMR288W	HSH155	1.29071e-05	0.999997	-3.13127e-05	0.999989	-0.000962736	0.92612
YOR319W	HSH49	-0.000173034	0.999997	-0.000621516	0.996123	-0.0013215	0.92612
YKL138C-A	HSK3	4.94839e-05	0.999997	-0.00234549	0.989799	0.00530343	0.92612
YKL101W	HSL1	0.000235297	0.999997	0.000772826	0.996123	0.00995642	0.92612
YBR133C	HSL7	0.000311354	0.999997	0.00178528	0.989799	-0.00166333	0.92612
YBR272C	HSM3	8.93294e-07	0.999997	-0.000944703	0.993717	-0.0119785	0.92612
YOR020C	HSP10	-0.000243696	0.999997	-0.000966519	0.996123	0.000262941	0.979255
YLL026W	HSP104	0.000512446	0.999997	-0.000345956	0.997673	0.00201372	0.92612
YFL014W	HSP12	0.000170787	0.999997	0.0131179	0.973655	0.05245	0.649998
YJL159W	HSP150	0.000447067	0.999997	0.0173329	0.762163	0.185368	0.0742182
YBR072W	HSP26	-2.01332e-05	0.999997	0.00593231	0.989799	0.0176351	0.92612
YCR021C	HSP30	0.000227916	0.999997	-0.000436828	0.999989	-0.00911108	0.92612
YDR533C	HSP31	3.88955e-05	0.999997	-0.000738951	0.996123	-0.000997654	0.93522
YPL280W	HSP32	0.00084691	0.999997	0.00295742	0.996123	0.0025816	0.955766
YOR391C	HSP33	-0.000492113	0.999997	-0.00703148	0.989799	0.000764759	0.981844
YDR171W	HSP42	0.000402161	0.999997	0.00294889	0.996123	0.00442084	0.92612
YLR259C	HSP60	0.000217939	0.999997	0.00100994	0.989799	-7.60972e-06	0.999062
YDR258C	HSP78	0.00061994	0.999997	0.000685237	0.996123	0.00492162	0.92612
YPL240C	HSP82	0.00124659	0.999997	-0.00646164	0.979433	0.00947954	0.92612
YOL068C	HST1	7.22465e-05	0.999997	-0.000412065	0.996123	0.000232512	0.970309
YPL015C	HST2	-0.000131496	0.999997	0.0517969	0.37872	0.00338402	0.92612
YOR025W	HST3	0.000102735	0.999997	-0.0023852	0.989799	-0.000113389	0.987502
YDR191W	HST4	-0.000784899	0.999997	0.110673	0.25921	0.808315	4.69785e-06
YGR223C	HSV2	-7.37207e-05	0.999997	-0.00112866	0.994883	0.00658672	0.92612
YDR225W	HTA1	-0.000211954	0.999997	-1.38702e-05	0.999989	-8.54008e-07	0.999673
YBL003C	HTA2	-4.13326e-05	0.999997	3.2472e-05	0.999989	0.00847165	0.92612
YDR224C	HTB1	-0.000591304	0.999997	-0.00143523	0.989799	0.000272456	0.973423
YBL002W	HTB2	-0.000104081	0.999997	0.00680585	0.949154	-0.000368782	0.969915
YHR067W	HTD2	-0.000206178	0.999997	-0.000356471	0.996123	-0.00114812	0.92612
YCR020W-B	HTL1	0.00010964	0.999997	0.000272596	0.999989	0.000994525	0.949739
YPR033C	HTS1	0.000212879	0.999997	0.000895976	0.993242	-0.000592492	0.949739
YOL012C	HTZ1	-0.000117	0.999997	0.00459862	0.949154	8.2693e-05	0.983047
YGR268C	HUA1	-0.000310398	0.999997	0.00199263	0.989799	0.00135435	0.926211
YOR284W	HUA2	-0.000157426	0.999997	0.000283749	0.996901	-0.00037134	0.969915
YNR032C-A	HUB1	-0.000368916	0.999997	-0.00748937	0.949154	0.000456866	0.96116
YML058W-A	HUG1	-0.000174964	0.999997	0.00691601	0.989799	0.00873877	0.92612
YJR036C	HUL4	-0.000164343	0.999997	-0.00242214	0.989799	0.000392455	0.976134
YGL141W	HUL5	0.000141406	0.999997	0.000785062	0.996123	-0.000600753	0.954243
YGL168W	HUR1	0.000144726	0.999997	-0.00115863	0.996123	0.00109785	0.93522
YPL244C	HUT1	-3.58063e-05	0.999997	0.000308892	0.996123	-0.00132894	0.92612
YER039C	HVG1	-5.32572e-06	0.999997	0.00383331	0.989799	0.00481245	0.92612
YFR053C	HXK1	9.6926e-05	0.999997	0.00112473	0.996123	0.00133501	0.949739
YGL253W	HXK2	-3.6564e-05	0.999997	0.00111117	0.989799	-0.000624613	0.949739
YHR094C	HXT1	-3.4231e-05	0.999997	0.00255966	0.989799	6.71048e-05	0.991315
YFL011W	HXT10	-8.70586e-05	0.999997	-0.00377919	0.991478	-0.000679328	0.981738
YOL156W	HXT11	0.000519883	0.999997	0.00414382	0.989799	0.00113935	0.957746
YEL069C	HXT13	-0.000127155	0.999997	-0.000132248	0.999989	-0.00302599	0.93522
YNL318C	HXT14	-0.000765088	0.999997	-0.00272261	0.996123	-0.000418489	0.987502
YDL245C	HXT15	0.000716609	0.999997	0.001284	0.996123	-0.0131111	0.92612
YJR158W	HXT16	0.000579824	0.999997	0.000988635	0.996123	0.000471962	NA
YNR072W	HXT17	0.000103292	0.999997	0.00332294	0.992303	-0.00110414	0.97352
YMR011W	HXT2	-0.000247479	0.999997	-0.0030167	0.996123	-0.00206514	0.957746
YDR345C	HXT3	0.00010488	0.999997	0.000484949	0.996123	-0.000385911	0.969915
YHR092C	HXT4	-0.000462976	0.999997	-0.169865	0.179145	-0.347641	0.0505553
YHR096C	HXT5	6.50583e-05	0.999997	0.00236195	0.989799	-0.000520159	0.958786
YDR343C	HXT6	-1.10052e-05	0.999997	0.000434749	0.999989	0.000271247	0.985537
YDR342C	HXT7	-0.00113773	0.999997	-0.0218883	0.927583	-0.00456473	0.92612
YJL214W	HXT8	0.000279549	0.999997	0.00521799	0.989799	-0.00108096	0.952293
YJL219W	HXT9	0.000174775	0.999997	-0.00308114	0.994883	0.00028088	0.988531
YKL189W	HYM1	-0.000319399	0.999997	-0.00138599	0.989799	0.000132784	0.981844
YIR037W	HYR1	-0.00010976	0.999997	-0.000384778	0.996123	0.000336015	0.969915
YOR126C	IAH1	-0.000340132	0.999997	0.008471	0.93261	0.0316334	0.529376
YJR122W	IBA57	-4.06524e-05	0.999997	0.000524844	0.996123	0.000732211	0.93522
YNL164C	IBD2	-4.62514e-06	0.999997	-0.00148653	0.991609	0.00311979	0.92612
YIL090W	ICE2	0.000238001	0.999997	0.000989604	0.996123	-0.00169535	0.92612
YER065C	ICL1	-0.000287066	0.999997	-0.00109392	0.989799	-0.00086931	0.935014
YPR006C	ICL2	-0.000466591	0.999997	-0.00165776	0.989799	-0.000954884	0.926439
YER078C	ICP55	2.03187e-05	0.999997	0.0006051	0.996123	-0.00012039	0.981844
ICR1	ICR1	-1.82003e-05	0.999997	0.00199453	0.994883	-0.0106877	0.92612
YBR157C	ICS2	-0.000398918	0.999997	0.136544	0.166928	0.0136973	0.895031
YJL077C	ICS3	0.000104548	0.999997	0.00329347	0.989799	0.000349005	0.97847
YLR099C	ICT1	-0.000613463	0.999997	-0.00971618	0.93261	-0.000225078	0.979886
YMR195W	ICY1	-0.000400794	0.999997	0.00225878	0.989799	0.0276249	0.658168
YNL037C	IDH1	0.000377568	0.999997	0.240461	0.109292	0.0434752	0.529376
YOR136W	IDH2	0.0002983	0.999997	0.185316	0.149998	0.0542481	0.413416
YPL117C	IDI1	-0.000126642	0.999997	-0.0021888	0.989799	-0.000411667	0.966461
YDL066W	IDP1	-0.000188511	0.999997	0.000130717	0.999989	-0.000781939	0.93522
YLR174W	IDP2	0.000517322	0.999997	0.000388758	0.996901	0.00191397	0.92612
YNL009W	IDP3	-0.000152051	0.999997	-0.000961792	0.996123	0.000234746	0.97992
YJL146W	IDS2	-9.84861e-05	0.999997	0.000171265	0.998304	-0.000658037	0.941941
YFL013C	IES1	3.05741e-05	0.999997	-5.03889e-05	0.999989	0.000378096	0.970309
YNL215W	IES2	-0.000429994	0.999997	-0.00263301	0.989799	-0.000574639	0.949739
YLR052W	IES3	-0.000137868	0.999997	-0.00277913	0.989799	0.00148397	0.92612
YOR189W	IES4	-0.000117315	0.999997	-0.000119772	0.999989	0.00441463	0.92612
YER092W	IES5	-9.06897e-05	0.999997	-0.00167897	0.989799	0.000861592	0.94741
YEL044W	IES6	5.54753e-05	0.999997	0.00118784	0.996123	0.0259764	0.92612
YBR159W	IFA38	-1.80217e-06	0.999997	-0.00010356	0.999989	-0.00540516	0.92612
YLR223C	IFH1	0.000549099	0.999997	3.60886e-05	0.999989	0.00254055	0.92612
YOL023W	IFM1	0.000332521	0.999997	-0.000236821	0.997321	0.039229	0.509406
YFR017C	IGD1	-0.000559762	0.999997	-0.000909463	0.996123	0.00243418	0.934737
YNL157W	IGO1	-0.000363442	0.999997	-0.00199914	0.989799	0.00211167	0.92612
YHR132W-A	IGO2	-0.000190454	0.999997	-0.0158124	0.838318	0.000825734	0.937825
YHR187W	IKI1	-0.000181324	0.999997	-0.00010556	0.999989	-0.00168821	0.92612
YLR384C	IKI3	0.000209453	0.999997	-4.61906e-05	0.999989	-0.000893387	0.926211
YJL057C	IKS1	-0.000259476	0.999997	-0.000228695	0.997321	-0.000263676	0.978863
YJR118C	ILM1	-4.55751e-05	0.999997	-0.001877	0.989799	-0.000575326	0.945864
YBL076C	ILS1	0.000218911	0.999997	0.00076565	0.996123	-0.000799804	0.95004
YER086W	ILV1	9.86634e-05	0.999997	0.000389665	0.996123	-0.00456017	0.92612
YMR108W	ILV2	-3.97492e-05	0.999997	0.296278	0.0476278	-0.0220636	0.683712
YJR016C	ILV3	-0.00138516	0.999997	0.538043	2.10726e-05	-0.490644	0.000198253
YLR355C	ILV5	-0.000500347	0.999997	0.142409	0.158159	-0.108653	0.166141
YCL009C	ILV6	-2.9389e-06	0.999997	0.0189268	0.77924	-0.0034654	0.92612
YGR287C	IMA1	-5.47838e-05	0.999997	-0.0001236	0.999989	-0.000386839	0.981566
YOL157C	IMA2	1.37637e-06	0.999997	7.37949e-05	0.999989	0.0071037	0.92612
YJL216C	IMA5	-6.97675e-05	0.999997	-0.00111686	0.996123	-0.00030992	0.979255
YHR216W	IMD2	0.00120816	0.999997	0.00414373	0.976619	0.000192813	0.979255
YLR432W	IMD3	0.000139023	0.999997	0.0035266	0.976619	-0.00173234	0.92612
YML056C	IMD4	8.21597e-05	0.999997	-0.000201118	0.998018	-0.00153473	0.92612
YJR094C	IME1	0.000326513	0.999997	0.0335671	0.701577	0.000651766	0.964692
YJL106W	IME2	-2.38183e-06	0.999997	0.000302154	0.999989	-0.00155022	0.937515
YGL192W	IME4	0.000211737	0.999997	0.00832308	0.949154	-0.000551323	0.960928
YCR046C	IMG1	-0.000171972	0.999997	-0.00580087	0.989799	0.0063499	0.92612
YCR071C	IMG2	-6.22493e-06	0.999997	-0.00158797	0.996123	0.0103258	0.92612
YLR309C	IMH1	0.000503354	0.999997	0.00257319	0.989799	0.000942529	0.926211
YJR138W	IML1	0.000236973	0.999997	9.44251e-05	0.999989	-0.000938066	0.92612
YJL082W	IML2	-0.000209123	0.999997	-0.000267804	0.997321	-0.00015604	0.983047
YBR107C	IML3	-4.49629e-05	0.999997	0.00239142	0.983851	0.000941265	0.92612
YGR031W	IMO32	-0.000150511	0.999997	-0.00226807	0.989799	0.0021022	0.92612
YMR150C	IMP1	-0.000113622	0.999997	-0.000352554	0.996123	-0.00209613	0.92612
YMR035W	IMP2	-0.000332945	0.999997	-0.000736226	0.996123	0.0011868	0.926211
YIL154C	IMP2'	-0.00102712	0.999997	0.00131678	0.995016	-0.0016792	0.92612
YHR148W	IMP3	-0.000174616	0.999997	-0.00173489	0.989799	-0.000173851	0.981844
YNL075W	IMP4	-0.000339727	0.999997	-0.0202507	0.821438	0.000931179	0.937825
YLR413W	INA1	0.000495077	0.999997	0.0105339	0.937245	-0.000667561	0.956524
YPL099C	INA17	-0.000209046	0.999997	-0.00132107	0.989799	0.000688934	0.939182
YIR024C	INA22	-0.000256491	0.999997	-0.00385101	0.989799	0.00754989	0.92612
YDL181W	INH1	-0.000562026	0.999997	-0.0337457	0.722317	-0.00685332	0.92612
YHR046C	INM1	0.000135456	0.999997	0.00164599	0.989799	0.011868	0.92612
YDR287W	INM2	-0.000151152	0.999997	-0.000834647	0.996123	0.00173476	0.92612
YNL152W	INN1	-0.000335781	0.999997	0.000705107	0.996123	-0.000305807	0.970196
YJL153C	INO1	1.94981e-05	0.999997	-0.00162156	0.989799	-0.0178521	0.895031
YDR123C	INO2	-0.000841767	0.999997	0.000526495	0.996123	-0.00293218	0.92612
YOL108C	INO4	-1.63247e-05	0.999997	-0.00222251	0.989799	0.00213445	0.926211
YGL150C	INO80	0.000254071	0.999997	0.000745475	0.996123	6.85304e-05	0.989425
YMR204C	INP1	-0.000237836	0.999997	-0.00383239	0.989799	0.000404152	0.981092
YMR163C	INP2	7.35832e-06	0.999997	5.49703e-05	0.999989	3.24417e-05	0.995339
YIL002C	INP51	0.000163679	0.999997	-0.000310922	0.996123	-0.000185872	0.978863
YNL106C	INP52	7.29784e-05	0.999997	-0.000330664	0.996123	-0.00190588	0.92612
YOR109W	INP53	0.000288349	0.999997	0.000855171	0.996123	-0.00250891	0.92612
YOL065C	INP54	0.000105848	0.999997	0.000442052	0.996123	-0.000407544	0.957746
YLR095C	IOC2	-4.9006e-05	0.999997	-0.000957787	0.996123	0.00449017	0.92612
YFR013W	IOC3	-2.63574e-05	0.999997	0.000230112	0.996123	0.000127924	0.981738
YMR044W	IOC4	-4.26611e-05	0.999997	-0.00113663	0.989799	0.00136697	0.92612
YJR141W	IPA1	0.000202999	0.999997	-0.00128859	0.989799	0.00562616	0.92612
YHR085W	IPI1	-1.71403e-05	0.999997	-0.00719962	0.97053	0.000667662	0.954243
YNL182C	IPI3	3.46746e-06	0.999997	-0.00362673	0.973655	-0.000171063	0.979255
YDR315C	IPK1	3.69691e-05	0.999997	0.000963951	0.996123	0.000486584	0.969668
YPL209C	IPL1	-0.000161646	0.999997	-0.00140564	0.996123	3.11414e-05	0.997565
YBR011C	IPP1	-0.000186775	0.999997	0.000721317	0.993327	-0.00125101	0.92612
YDR072C	IPT1	-9.94646e-05	0.999997	-0.000588091	0.996123	-0.000183174	0.984707
YPL242C	IQG1	6.58529e-05	0.999997	0.00609317	0.97053	0.00496927	0.92612
YBR140C	IRA1	9.87712e-05	0.999997	-0.000217447	0.997321	-0.00124536	0.92612
YOL081W	IRA2	0.000242945	0.999997	0.000822975	0.996123	-0.00222191	0.92612
YOL015W	IRC10	-0.000206231	0.999997	-0.000979078	0.996123	0.000632278	0.97352
YPL017C	IRC15	-0.00060532	0.999997	-0.0011747	0.993242	-0.00438787	0.92612
YJL037W	IRC18	0.000118134	0.999997	-0.0036133	0.993242	-0.0083154	0.92612
YLL033W	IRC19	-4.10307e-05	0.999997	-0.000434371	0.996123	-0.00157205	0.92612
YLR247C	IRC20	0.000589309	0.999997	-0.0003187	0.996123	0.000622191	0.93522
YMR073C	IRC21	-1.11894e-05	0.999997	8.51259e-06	0.999989	-0.00016168	0.981092
YEL001C	IRC22	-1.07745e-05	0.999997	0.00229171	0.982268	-0.000889668	0.92612
YOR044W	IRC23	-5.72022e-05	0.999997	0.00113435	0.989799	-8.14839e-05	0.987502
YIR036C	IRC24	-2.74722e-05	0.999997	-0.000475408	0.996123	0.00838874	0.92612
YLR021W	IRC25	-2.94007e-05	0.999997	-0.00222703	0.989799	0.00358626	0.92612
YDR332W	IRC3	0.000312058	0.999997	-0.00241832	0.989799	0.00129645	0.92612
YDR540C	IRC4	5.28934e-05	0.999997	0.00108622	0.996123	0.00160591	0.92612
YFR038W	IRC5	2.74607e-05	0.999997	-0.000514371	0.996123	0.000272042	0.969915
YFR043C	IRC6	3.39687e-06	0.999997	-0.00868806	0.949154	0.000936882	0.93522
YFR055W	IRC7	0.000225981	0.999997	0.000720369	0.996123	0.000206518	0.983047
YJL051W	IRC8	0.000119119	0.999997	-0.000549188	0.996123	-0.0256356	0.624568
YHR079C	IRE1	0.000491912	0.999997	0.00569231	0.976619	-0.000530817	0.969915
YIL026C	IRR1	0.000281927	0.999997	0.002018	0.989799	0.00477784	0.92612
YKR019C	IRS4	-9.43673e-07	0.999997	-0.00197189	0.989799	0.00519147	0.92612
YLL027W	ISA1	-9.26664e-05	0.999997	-0.000457883	0.996123	0.000782107	0.941941
YPR067W	ISA2	-0.000298832	0.999997	7.70643e-05	0.999989	-0.000571391	0.951318
YER019W	ISC1	-6.53648e-05	0.999997	0.000598744	0.996123	-0.000518667	0.945864
YER180C	ISC10	-0.000465429	0.999997	-0.00205695	0.989799	0.000256916	0.970309
YER048W-A	ISD11	-8.71436e-05	0.999997	0.000831074	0.993242	-0.00122789	0.92612
YMR081C	ISF1	-8.889e-05	0.999997	-0.00244339	0.989799	-0.000732073	0.969915
YPL040C	ISM1	0.000308376	0.999997	-0.000223226	0.998046	0.000206709	0.981092
YOR155C	ISN1	-0.000414159	0.999997	0.00439544	0.976619	-0.00284906	0.92612
YPR106W	ISR1	0.000247839	0.999997	0.000301564	0.997321	-0.0020381	0.92612
YNL265C	IST1	-0.000140891	0.999997	-0.0203164	0.822332	-0.000462696	0.969915
YBR086C	IST2	0.000269926	0.999997	0.00587002	0.976619	-0.00430766	0.92612
YIR005W	IST3	-5.32568e-06	0.999997	-0.000262113	0.999989	0.00289133	0.92612
YPL135W	ISU1	2.85639e-05	0.999997	0.00283699	0.989799	0.000370085	0.969915
YOR226C	ISU2	-0.000512959	0.999997	0.401115	0.0425749	0.000351931	0.979255
YBR245C	ISW1	8.04952e-05	0.999997	-0.000635926	0.996123	0.000298468	0.969915
YOR304W	ISW2	0.000801816	0.999997	0.000451391	0.996123	0.00155791	0.92612
YJR050W	ISY1	-0.000253262	0.999997	-0.00497901	0.979433	0.00152345	0.92612
YGL133W	ITC1	0.000478104	0.999997	-0.000640957	0.996123	3.31118e-05	0.993096
YDR497C	ITR1	-0.000259621	0.999997	-0.00684188	0.949154	-0.00170855	0.92612
YOL103W	ITR2	-1.85731e-06	0.999997	-0.00298772	0.976619	0.000542384	0.941941
YML068W	ITT1	-0.000219435	0.999997	-0.00343859	0.989799	-9.32138e-05	0.987502
YDR229W	IVY1	-0.000174046	0.999997	-0.00726149	0.972803	0.0120903	0.92612
YDL115C	IWR1	4.28305e-06	0.999997	-0.0040504	0.989799	0.00337177	0.92612
YKL032C	IXR1	8.61676e-05	0.999997	0.0126374	0.915459	0.000715713	0.95058
YDR492W	IZH1	0.000119722	0.999997	0.00149492	0.989799	-0.00447812	0.92612
YOL002C	IZH2	-2.97613e-05	0.999997	-0.00638005	0.929912	-0.0286614	0.432321
YLR023C	IZH3	0.000109417	0.999997	0.00426465	0.976619	-0.000280102	0.976512
YOL101C	IZH4	0.000298188	0.999997	0.00108719	0.989799	-0.000483679	0.95004
YGL018C	JAC1	-7.85324e-05	0.999997	-0.00326717	0.989799	0.00398382	0.92612
YJL073W	JEM1	-2.08617e-05	0.999997	0.00292981	0.98285	0.00113645	0.92612
YKL217W	JEN1	0.00011593	0.999997	0.00378074	0.989799	0.00083601	0.956524
YER051W	JHD1	0.000374577	0.999997	-0.000797583	0.994473	-0.000296833	0.969915
YJR119C	JHD2	0.000181452	0.999997	7.35359e-05	0.999989	-0.000866526	0.945267
YPR061C	JID1	-0.00327022	0.999997	-0.00259071	0.989799	-0.000441465	0.97352
YDR475C	JIP4	9.00082e-05	0.999997	-0.0003533	0.996123	0.00248352	0.92612
YPR169W	JIP5	3.15591e-05	0.999997	-0.00282102	0.989799	0.000976141	0.927682
YNL227C	JJJ1	-8.21024e-06	0.999997	-0.00107772	0.993327	-0.000447742	0.969668
YJL162C	JJJ2	2.21377e-05	0.999997	-0.0107735	0.93261	0.000869704	0.945864
YJR097W	JJJ3	-0.000201972	0.999997	-0.00161491	0.991235	-0.000273973	0.981566
YLL057C	JLP1	-0.000386906	0.999997	0.000482989	0.996123	-0.00379276	0.92612
YMR132C	JLP2	-6.76109e-05	0.999997	-0.00690411	0.949154	-0.00211769	0.92612
YMR294W	JNM1	-8.99288e-05	0.999997	-0.00135571	0.989799	0.000335222	0.97352
YJR091C	JSN1	0.00022686	0.999997	0.0132241	0.888243	-0.000707517	0.95004
YKR038C	KAE1	-0.000237759	0.999997	-0.00174395	0.989799	0.000386846	0.96794
YBR017C	KAP104	0.000415921	0.999997	0.0014131	0.989799	-0.00258013	0.92612
YGL241W	KAP114	0.000243064	0.999997	0.00241389	0.989799	-0.000415394	0.962159
YPL125W	KAP120	0.000275835	0.999997	0.000159502	0.999989	-0.00164394	0.92612
YGL016W	KAP122	0.000221458	0.999997	0.000525191	0.996123	-0.00340249	0.92612
YER110C	KAP123	0.000256202	0.999997	0.00200665	0.989799	-0.00327576	0.92612
YLR347C	KAP95	0.000227744	0.999997	0.00140721	0.991478	-0.00353668	0.92612
YNL188W	KAR1	-9.71221e-05	0.999997	-0.00138815	0.993242	0.00212321	0.92612
YJL034W	KAR2	0.000406839	0.999997	0.00280236	0.989799	0.000316255	0.977375
YPR141C	KAR3	0.000181814	0.999997	-0.00178865	0.989799	0.00394574	0.92612
YCL055W	KAR4	-0.00012096	0.999997	-0.134879	0.196416	-0.00562286	0.92612
YMR065W	KAR5	-0.000307817	0.999997	-0.0360972	0.506064	-0.00927272	0.92612
YPL269W	KAR9	-0.000111497	0.999997	-0.000658377	0.996123	0.00256158	0.92612
YCL024W	KCC4	0.000569311	0.999997	0.13312	0.200712	0.196187	0.104607
YJR054W	KCH1	1.73303e-05	0.999997	-0.000793887	0.993242	-0.000410603	0.957746
YDR017C	KCS1	7.79814e-05	0.999997	-0.000472415	0.996123	-0.000212683	0.973454
YKL161C	KDX1	-0.000168673	0.999997	0.0016659	0.989799	0.00215914	0.92612
YFR042W	KEG1	-0.000220157	0.999997	0.000703084	0.996123	-0.000306152	0.973573
YDR367W	KEI1	0.000133939	0.999997	0.000337526	0.996123	0.000345101	0.970309
YHR158C	KEL1	0.000419035	0.999997	0.00825081	0.949154	0.00039669	0.969915
YGR238C	KEL2	0.000244965	0.999997	0.000420303	0.996123	0.00223552	0.92612
YPL263C	KEL3	0.000208969	0.999997	-0.009359	0.93261	0.000796751	0.940981
YPL145C	KES1	0.000293243	0.999997	0.00303973	0.989799	-0.000668898	0.957746
YGL203C	KEX1	0.000137513	0.999997	-0.00247019	0.989799	-0.00124885	0.92612
YNL238W	KEX2	0.000182375	0.999997	0.00200865	0.989799	-0.00338166	0.92612
YIL125W	KGD1	0.00025352	0.999997	0.00506533	0.976619	-0.00240095	0.92612
YDR148C	KGD2	-6.79959e-05	0.999997	0.000754419	0.994218	-0.00248143	0.92612
YJL094C	KHA1	-0.000105329	0.999997	0.000889381	0.996123	-0.000181332	0.984707
YHR102W	KIC1	0.000250767	0.999997	0.00114201	0.989799	0.000527337	0.959379
YDR122W	KIN1	6.85899e-05	0.999997	0.000581634	0.996123	0.00226221	0.92612
YLR096W	KIN2	0.000348795	0.999997	0.00451385	0.973655	-0.000406892	0.96116
YDL108W	KIN28	-0.000184275	0.999997	-0.000793523	0.996123	0.000236513	0.979255
YAR018C	KIN3	0.000434079	0.999997	-0.00175086	0.989799	0.944106	3.82268e-13
YOR233W	KIN4	0.000227845	0.999997	0.000892063	0.993954	7.77005e-05	0.987502
YCR091W	KIN82	0.000195825	0.999997	0.00831854	0.949154	0.00317459	0.92612
YBL063W	KIP1	0.000326829	0.999997	-0.00050483	0.996123	0.00061808	0.949739
YPL155C	KIP2	0.000597195	0.999997	0.00140247	0.989799	0.000521128	0.96116
YGL216W	KIP3	-0.000136405	0.999997	-0.00275011	0.989799	4.96369e-06	0.999673
YKL168C	KKQ8	9.41051e-05	0.999997	0.00122597	0.989799	0.00187374	0.92612
YDL049C	KNH1	-0.000266794	0.999997	-0.00168346	0.989799	-0.0685666	0.329682
YLL019C	KNS1	3.30421e-07	0.999997	0.000295483	0.997321	-0.00130253	0.934267
YHR186C	KOG1	0.000441068	0.999997	0.00198224	0.989799	-0.000963013	0.935014
YNL322C	KRE1	-3.80651e-05	0.999997	0.0035012	0.976619	-4.97483e-05	0.991082
YDR483W	KRE2	-2.61336e-05	0.999997	0.000973856	0.993242	-0.00270314	0.92612
YDR532C	KRE28	-4.97402e-05	0.999997	-0.00592474	0.976619	0.0024651	0.92612
YER038C	KRE29	0.000112247	0.999997	-0.00140411	0.989799	-0.00173839	0.92612
YNL132W	KRE33	0.00032853	0.999997	-0.000296574	0.996123	-0.000632721	0.936216
YOR336W	KRE5	0.000328447	0.999997	0.00366762	0.989799	-0.00150979	0.926211
YPR159W	KRE6	0.000159622	0.999997	0.00399547	0.989799	-0.000505497	0.969915
YJL174W	KRE9	-0.000330448	0.999997	0.000545611	0.996123	-0.00148875	0.92612
YNL308C	KRI1	0.000114497	0.999997	-5.44063e-05	0.999989	-0.00111153	0.92612
YCL059C	KRR1	-7.74745e-05	0.999997	-0.00247697	0.989799	0.00162478	0.929884
YDR037W	KRS1	0.000177964	0.999997	0.000676492	0.994943	-0.00132623	0.92612
YNL024C-A	KSH1	5.1845e-05	0.999997	-0.000534958	0.996123	-0.00039884	0.960928
YHR082C	KSP1	0.000295428	0.999997	0.00452494	0.976619	-0.0002778	0.97352
YGR040W	KSS1	-5.45139e-05	0.999997	-0.000158038	0.999989	-0.00099866	0.92686
YBL071W-A	KTI11	-0.000112555	0.999997	-4.42641e-05	0.999989	3.28996e-05	0.996732
YKL110C	KTI12	0.000135207	0.999997	-0.00159068	0.989799	0.000368342	0.969668
YOR099W	KTR1	7.23964e-06	0.999997	0.000294513	0.996901	-0.00252565	0.92612
YKR061W	KTR2	-0.000205476	0.999997	-0.000788453	0.993242	-0.000396462	0.960928
YBR205W	KTR3	0.000122653	0.999997	6.43641e-05	0.999989	-0.00379916	0.92612
YBR199W	KTR4	7.15923e-05	0.999997	0.000985821	0.989799	-0.000101676	0.981844
YNL029C	KTR5	6.12965e-05	0.999997	-0.0008507	0.996123	0.001993	0.92612
YPL053C	KTR6	-0.000277603	0.999997	-0.0041562	0.973655	-0.00158967	0.92612
YIL085C	KTR7	-0.000104586	0.999997	-0.00107962	0.989799	-0.00115012	0.92612
YGL079W	KXD1	-3.46837e-05	0.999997	-0.00128617	0.989799	0.0002608	0.97352
YJL207C	LAA1	0.000376475	0.999997	0.000751058	0.996123	-0.00139859	0.926211
YKL008C	LAC1	0.000150485	0.999997	-0.000132905	0.999989	-0.000942677	0.93522
YHL003C	LAG1	0.000313829	0.999997	0.00016961	0.997321	-0.00123905	0.92612
YOL025W	LAG2	1.56324e-05	0.999997	0.000158887	0.999989	-0.00419782	0.92612
YHR155W	LAM1	0.000272888	0.999997	0.000821872	0.996123	-0.00193332	0.92612
YHR080C	LAM4	0.000542131	0.999997	0.000624686	0.996123	0.00128297	0.92612
[truncated: 4,819 more rows]

## Sheet: all_targets
ORF	gene_name	yhp1-13A	yox1-9A	yhp1-13A yox1-9A	yhp1∆	yox1∆	yhpx1∆ yox1∆
YDL227C	HO	-0.0054142	-0.0747875	-0.126487	0.00037997	0.0194356	0.528652
YBR202W	MCM7	-0.0220322	-0.392356	-0.468941	-2.87e-05	0.594323	0.538048
YNL145W	MFA2	-0.0262107	-0.0667316	-0.211719	-7.51e-06	0.0109476	0.00956092
YLR274W	MCM5	-0.0222817	-0.541199	-0.481475	-0.0002647	0.586361	0.675162
YLR273C	PIG1	-0.0355233	-0.698435	-0.768576	0.00059842	0.744402	1.31233
YOR066W	MSA1	0.0109567	-0.0358219	0.0240366	0.00020906	0.546195	0.586074
YJL194W	CDC6	-0.0009535	0.0935577	0.0773497	-0.000108	0.318993	0.00842297
YJL159W	HSP150	0.00549175	0.00913325	0.0260563	0.00044707	0.0173329	0.185368
YEL032W	MCM3	0.013545	-0.0585449	-0.0691565	-0.0004784	0.321834	0.462572
YDR191W	HST4	-0.0111436	-0.134187	-0.175511	-0.0007849	0.110673	0.808315
YBL023C	MCM2	-0.0217348	-0.0352519	-0.273523	0.00029132	0.132533	0.468925
YDR451C	YHP1	-0.0171722	0.0115113	-0.11895	-11.8079	0.766671	-10.8558
YGR092W	DBF2	-0.0458883	-0.0364573	-0.525085	-7.91e-05	0.458387	0.934414
YEL040W	UTR2	0.0090396	0.00112729	0.0639273	-8.08e-05	0.324337	0.537404
YPR157W	TDA6	0.00153067	0.00237583	0.0168646	2.7e-05	0.0797967	0.0563664
YJL157C	FAR1	-0.0058216	-0.0032593	-0.0611498	0.00026782	0.00025735	-0.0022556
YNL146C-A	YNL146C-A	-0.00838	-0.0086973	-0.033755	7.66e-06	0.00537384	0.501226
YPR019W	MCM4	-0.001138	-0.149177	-0.140078	7.89e-05	0.546045	0.493795
YKL209C	STE6	0.0212593	0.00891882	0.0515076	0.00036497	0.0150055	-0.0006376
YKR077W	MSA2	0.00546916	0.0363218	0.154486	7.15e-05	1.05197	0.752275
YJL079C	PRY1	-0.0154017	-0.837164	-0.750074	0.286343	0.793439	2.14616
YDR528W	HLR1	-0.0035369	0.0190503	0.0376434	4.88e-05	0.23637	0.100375
YGL201C	MCM6	-0.0160961	-0.01531	-0.0950808	-0.0001137	0.108798	0.347801
YLR254C	NDL1	-0.0288905	-0.0768317	-0.373531	3.65e-05	-0.0007616	0.866188
YBR071W	YBR071W	0.018944	0.0577099	0.176286	0.00033778	0.572506	0.31325
YNL146W	YNL146W	-0.0144553	-0.0277896	-0.167197	0.00023657	0.203195	0.847447
YNL160W	YGP1	-0.0244106	-0.818707	-1.12768	0.00015995	0.00190561	0.607422
YMR031C	EIS1	-0.0423428	-0.19786	-0.19254	-0.0001668	0.00289657	0.0196987
YNL042W	BOP3	-0.020569	-0.0580133	-0.110123	-0.000335	0.00607465	0.609088
YNL042W-B	YNL042W-B	-0.0023379	0.00036878	-0.0125336	-4.4e-05	0.00022549	0.00166616
YBR054W	YRO2	-0.962717	-1.17022	-0.878534	0.0011949	0.0095665	0.871915
YEL077C	YEL077C	0.00962321	0.00710017	0.057239	0.00033997	0.57488	0.851307
YNL298W	CLA4	0.0074139	0.0355441	0.0449371	-7e-05	0.0139147	-8e-05
YMR032W	HOF1	-0.0364738	-0.382748	-0.508003	-0.0001704	-0.002577	0.00185819
YER053C-A	YER053C-A	-0.0004403	0.00038044	0.0533196	-3.27e-05	0.00051186	0.00089859
YGR143W	SKN1	-0.0130498	-0.0663132	-0.0965192	0.00045808	0.0173433	0.00150314
YER111C	SWI4	-0.0216895	0.00715231	-0.0491598	0.00034579	0.269954	0.49501
YJL170C	ASG7	-0.0253262	-0.0670097	-0.0714618	-0.0003817	-0.0045339	-0.003393
YDR389W	SAC7	-0.0105126	0.0168769	0.00094821	4.86e-05	0.0850144	0.00222424
YHL026C	YHL026C	-0.0079706	-0.0488092	-0.0774831	-0.0001412	0.0143214	0.783896
YIL122W	POG1	-0.0086192	-0.0128927	-0.0784597	-3.22e-05	0.00120129	0.0581917
YJL196C	ELO1	-0.0017003	-0.0135441	-0.0040292	-0.0014004	0.561945	0.0508738
YOR229W	WTM2	-0.006109	-0.0694712	-0.0786431	2.34e-05	0.00263872	0.527676
YDR077W	SED1	0.00344244	-0.0154796	-0.0117645	0.00039688	0.694288	0.0523437
YBR200W	BEM1	-0.0197042	-0.0099224	-0.0597357	-0.0001264	0.0302831	0.130031
YBR200W-A	YBR200W-A	0.0003778	-0.0038224	0.012649	-8.71e-05	-0.0042306	-0.0029174
YCL024W	KCC4	0.00378137	0.00622278	0.0196335	0.00056931	0.13312	0.196187
YPR156C	TPO3	0.005717	0.00302272	0.0296319	0.00022888	0.0386291	0.00152022
YOR126C	IAH1	0.00081214	-0.0036791	-0.0195878	-0.0003401	0.008471	0.0316335
YDR309C	GIC2	0.00538549	0.0196092	0.042048	0.00034915	0.615241	0.0107954
YJL116C	NCA3	-0.0212692	-0.804358	-0.749944	0.00096915	0.410541	1.47831
YAR018C	KIN3	-0.612993	-0.351628	-0.837724	0.00043408	-0.0017509	0.944106
YPL221W	FLC1	0.00984998	0.0136595	-0.0479031	-6.27e-05	0.00529246	0.00889557
YHL028W	WSC4	-0.0008329	-0.0422656	0.0141859	0.00067483	0.195602	-0.0001787
YKL163W	PIR3	0.00571616	0.00240083	-0.0239596	0.00054646	0.0925151	0.00523562
YAL040C	CLN3	0.0271886	0.021649	0.114945	-0.000179	0.00359353	0.00050108
YDR055W	PST1	0.0153417	0.0078925	0.0983157	3.01e-05	0.00369717	-0.0042243
YFL026W	STE2	0.00897633	0.00359736	0.038919	0.00032327	0.00183113	-0.0047308
YBR092C	PHO3	0.00798658	-0.0364375	-0.0429449	0.00021627	0.00031234	-7.61e-05
YKL185W	ASH1	0.019356	-0.0058536	0.0930176	0.00050462	0.00864831	0.00331627
YGL116W	CDC20	-0.0580402	-0.0295795	-0.252258	1.84e-05	-0.000429	0.00479796
YCR042C	TAF2	-0.0095318	-0.0239226	-0.0773685	0.00040043	0.00076747	0.0205896
YPL061W	ALD6	-0.0095355	-0.0165021	-0.0810084	-7.93e-05	0.0015837	0.00283052
YHR023W	MYO1	-0.0102653	-0.0157887	-0.040017	0.00027171	0.0164415	0.388486
YGR230W	BNS1	-0.043329	-0.409739	-0.264247	7.9e-05	-0.0020769	0.0103471
YOR127W	RGA1	-0.0255772	0.0113847	-0.0762713	6.32e-05	0.0103106	0.00588352
YEL063C	CAN1	0.00742788	0.0210936	-0.0373856	8.25e-05	0.0038197	-0.0029456
YDR461W	MFA1	-0.0176927	-0.577134	-0.207571	-0.0001002	-0.0004516	0.00037384
YLR297W	YLR297W	-0.0002793	-0.0052885	0.00561378	0.00055545	0.0081549	0.0170703
YDL127W	PCL2	0.0128183	0.00599673	0.0283877	0.00035812	0.0981954	0.205351
YMR122W-A	YMR122W-A	0.0071609	0.00795091	0.0499008	0.00012084	0.420083	0.371053
YDR507C	GIN4	-0.0225309	0.00702846	-0.0696512	0.00045747	0.245532	0.467546
YDR180W	SCC2	-0.004166	-0.0177505	-0.0233095	0.00018364	0.0364751	0.00618455
YDL138W	RGT2	0.011894	0.0371295	0.0869107	0.00034622	0.137592	0.00242693
YJL160C	PIR5	-0.0032343	0.00171314	0.0179606	4.59e-05	-0.0031643	0.0214287
YHR005C	GPA1	-0.0226846	-0.0026957	-0.0915349	3.41e-05	-0.0060668	0.00237162
YHR005C-A	TIM10	-0.000326	0.00499807	-0.054287	-0.0002325	-0.0271899	0.00342754
YLL066C	YLL066C	-0.004628	-0.0013204	0.00877057	6.86e-05	0.00615489	0.331508
YKL104C	GFA1	-0.0057049	0.0344419	-0.0360858	0.0006033	0.0240713	0.0715445
YJL044C	GYP6	-0.0144904	-0.0064785	-0.0597943	0.00010461	-6.46e-06	0.0386746
YML119W	YML119W	-0.0675447	-0.0089317	-0.113889	0.00048215	-0.0014657	0.235918
YDR076W	RAD55	-0.0111592	-0.0245484	-0.0629331	0.00029805	0.0146639	0.00554192
YGR109C	CLB6	0.00899697	0.0281162	0.0388226	0.00033011	0.0372653	0.00196722
YLR466W	YRF1-4	-0.0007346	0.00234848	0.00230707	-0.0003546	0.00456897	0.00768753
YER150W	SPI1	-0.0164766	-0.936448	-0.204757	-0.0003258	0.0296617	0.711971
YGR189C	CRH1	0.0211328	0.0128625	0.112519	3.44e-05	0.491191	0.40346
YOL011W	PLB3	0.0355636	0.155291	0.133334	0.0002122	0.00493157	0.00208281
YGL032C	AGA2	0.00788332	-0.0744412	0.0348725	-0.0001382	-0.00582	-0.240161
YNL289W	PCL1	-0.0292395	-0.0257843	-0.0769513	-0.0002623	-0.0001444	0.102454
YDR379W	RGA2	-0.0203858	-0.0099061	-0.0793991	0.00010467	0.00027424	0.00308764
YMR305C	SCW10	0.0247903	0.0240306	0.161625	0.00031148	0.561056	0.375049
YHR152W	SPO12	-0.0182017	-0.0048337	-0.198424	-2.07e-05	0.00327848	0.0336404
YLR190W	MMR1	0.0198887	0.00823133	0.036449	0.00027689	0.0141364	-0.0012815
YKR013W	PRY2	0.0241437	0.00464342	0.284217	0.00032509	1.13397	0.706963
YKL129C	MYO3	-0.0153151	-0.0156844	-0.0504656	0.0002114	0.00268088	0.00381081
YPL014W	CIP1	0.00638365	0.0119676	0.138025	0.00020561	0.0852503	0.0011705
YCL038C	ATG22	0.00583885	-0.0156766	0.0446983	5.93e-05	0.018261	0.00085399
YPL242C	IQG1	-0.0134411	-0.0375961	-0.137855	6.59e-05	0.00609317	0.00496927
YER158C	YER158C	0.00017494	-0.0549462	0.00248492	0.00016831	0.0848548	0.0736284
YPL267W	ACM1	-0.0140181	0.00240372	-0.0222026	-9.35e-05	0.0213019	0.224126
YFL067W	YFL067W	-0.0364599	0.0127952	0.0418208	-0.0007525	0.0936125	0.232354
YPR204W	YPR204W	0.00984627	-0.0899178	-0.0491786	0.00095887	0.745609	0.723099
YNL058C	YNL058C	0.00040314	0.0174398	-0.0171923	-0.0001478	-0.0016809	-0.0007171
YBR067C	TIP1	0.00474348	-0.0089706	0.00436341	0.0003629	0.0203608	0.329255
YIL015W	BAR1	0.0160774	0.00546497	0.0808891	2.63e-05	-0.0040211	-0.492331
YEL041W	YEF1	-0.0071186	-0.0104172	-0.0663037	0.00017401	0.0836508	0.528527
YBL113C	YBL113C	0.0164925	0.0184705	-0.0551349	0.00012731	0.0182833	0.282388
YPR119W	CLB2	-0.0025495	0.106647	0.00338051	0.00078178	0.00681303	-0.0021141
YHR153C	SPO16	-0.0050883	-0.0169426	-0.063308	-0.0004222	0.00144391	0.00135865
YFL050C	ALR2	-0.002153	0.00297388	-0.0360028	0.00045747	0.00658966	0.00303887
YLR084C	RAX2	-0.0017184	0.0257018	-0.0204655	0.00037514	0.0364555	0.00095777
YDR033W	MRH1	0.0167717	-0.071091	0.029174	7.96e-06	0.00518756	-0.0161589
YOR228C	MCP1	0.00490989	-0.0013868	0.0153486	6.17e-05	0.00967138	0.00273023
YLR121C	YPS3	0.0231554	0.0218666	0.127512	-8.34e-05	0.0525507	0.0750377
YMR199W	CLN1	0.00317509	0.0267209	0.0624042	-7.01e-05	0.0124948	0.00276699
YJL172W	CPS1	0.00513535	0.00217235	0.0464758	0.00019559	0.0163163	0.00406632
YHR149C	SKG6	-0.0359702	0.00442028	-0.130299	2.05e-05	0.00225726	0.0104121
YOR058C	ASE1	-0.0094658	0.00104874	-0.0522057	0.0002788	0.00013987	-0.0007483
YLR212C	TUB4	0.0114338	0.0151789	0.0441689	0.00029078	0.26291	0.00041404
YER033C	ZRG8	-0.0072732	-0.0146517	-0.0003992	0.00028212	0.104546	0.0227025
YMR253C	YMR253C	0.012745	-0.0174605	-0.0081278	-7.55e-05	0.00137791	0.00104311
YDR452W	PPN1	-0.0204544	0.00014823	-0.0906681	0.00577369	0.0019655	0.536271
YGR108W	CLB1	-0.0132315	-0.0304257	-0.0482803	0.00060971	0.00334757	0.00244385
YFL049W	SWP82	-0.0142452	-0.0533783	-0.0835533	3.03e-05	-0.0003207	0.0370317
YBR085C-A	YBR085C-A	-0.0169431	-0.001437	-0.043428	-0.000637	0.00100206	0.00537438
YML133C	YML133C	-0.0016764	0.00549548	0.00043884	0.00036989	0.0394418	0.0266788
YDL156W	CMR1	-0.0035821	0.00676468	0.004652	0.0249753	0.035527	0.0150766
YGR086C	PIL1	-0.0165359	-0.0140595	-0.0506267	-0.0001094	0.00151372	0.00062265
YOL119C	MCH4	-0.0198262	0.0168711	-0.0107444	0.00012282	0.220676	0.0121368
YIL141W	YIL141W	-0.0006445	-0.0013871	-0.001253	0.00025308	0.0568726	0.0093825
YLR034C	SMF3	0.0120939	0.0133694	0.0199573	0.00013961	0.151638	0.00099985
YGR070W	ROM1	-0.0109036	-0.0179771	-0.01875	9.36e-05	0.00555511	0.0009723
YER001W	MNN1	-0.0021608	0.0111038	0.0478328	-0.0001388	0.0101727	-0.0223906
YLL028W	TPO1	0.00146091	0.0402215	0.0405852	0.00010047	0.00378618	-0.0233371
YHR075C	PPE1	-0.0128384	-0.0106216	-0.0366117	-3.26e-06	-0.0007298	0.00068126
YDR085C	AFR1	-0.0056209	-2.2e-05	-6.53e-06	-0.0001449	-0.0025112	0.0002343
YEL073C	YEL073C	-0.0041272	0.00994444	0.16882	0.00012757	0.0160073	0.00899801
YAL022C	FUN26	0.0247827	0.0567298	0.111878	0.00010557	0.00983554	-0.0005577
YLR258W	GSY2	-0.0143981	-0.0024973	-0.0310151	7.34e-05	0.0024027	-0.0009094
YMR254C	YMR254C	-0.0066413	-0.0236253	-0.0280973	-0.0002627	-0.0013866	0.00137794
YMR306W	FKS3	-0.0048159	0.00183399	0.0425971	0.00012577	0.00234506	0.00393957
YGR041W	BUD9	0.00229573	0.0153571	0.00778805	0.00034918	0.00612566	0.00336508
YBR157C	ICS2	-0.0121031	-0.0505385	-0.187098	-0.0003989	0.136544	0.0136973
YBR069C	TAT1	0.00987892	0.020206	0.0165572	6.27e-05	0.0135364	0.00011454
YLR057W	MNL2	-0.0090899	-0.0068529	-0.0804631	0.00030703	0.0007628	0.00605807
YBR070C	ALG14	0.0121267	0.0391014	0.0522346	6.2e-05	0.013434	0.00847451
YKL164C	PIR1	0.0128149	-0.0008869	0.0238356	0.00013944	0.00637774	-0.007737
YOL154W	ZPS1	0.00016681	-0.0057401	0.00146306	-0.0001915	0.471789	0.0106289
YER070W	RNR1	0.00558744	-0.0002738	-0.0058691	0.00033944	0.0131324	0.00033909
YDR522C	SPS2	-0.001259	-0.0248633	0.0101727	-0.000181	0.0018027	-0.0003356
YGR206W	MVB12	-0.000821	0.00902108	0.0198949	-4.68e-05	0.00447381	0.00435559
YGL038C	OCH1	0.00717884	0.0002705	0.0751416	-0.0002247	0.00099931	0.00033746
YHR151C	MTC6	-0.0033924	-0.0061925	-0.0668593	0.00010133	0.00236746	-0.0004048
YIL106W	MOB1	0.00814971	-0.0071807	0.0184893	-0.0004067	-0.0001242	-0.0004999
YPL241C	CIN2	0.00895744	-0.0027821	0.0107386	0.00021388	0.00411766	0.00339929
YHR142W	CHS7	0.0078467	-0.0020956	-0.0302646	0.00015082	0.00893588	0.00447182
YIL140W	AXL2	0.0114357	0.00729873	0.0487692	0.00037812	0.196232	0.00101175
YIL009W	FAA3	0.0166904	0.00052849	-0.0119263	9.89e-05	0.00113793	-0.0007248
YKR042W	UTH1	0.022537	0.00343876	0.0279802	0.0016656	0.428912	0.657088
YOL137W	BSC6	0.0100379	0.0099825	0.0034328	0.00020626	0.00087931	0.00056551
YPR008W	HAA1	-0.014452	-0.0045342	-0.141102	8.44e-05	0.00178401	0.00506523
YBR038W	CHS2	0.0163224	0.0194029	0.00268988	0.00048362	0.00631944	-0.0120742
YOL069W	NUF2	-0.0097881	-0.132017	-0.0389678	-0.0001669	-0.0007075	0.00416617
YOL014W	YOL014W	0.0376835	0.0915524	0.13851	-0.0004216	-0.0009781	0.00024911
YMR307W	GAS1	0.0225666	0.0291711	0.125813	0.00016273	0.00866766	-0.0003564
YBR093C	PHO5	0.0120309	-0.0064594	0.0354719	-0.0014314	0.00050185	-0.291326
YGR065C	VHT1	-0.0056108	0.00783002	-0.0838523	-9.47e-06	0.00103914	0.00032574
YGR177C	ATF2	0.013393	-0.0375771	-0.0502914	0.0001907	0.00944312	0.00327879
YGL163C	RAD54	-0.020078	0.00570052	-0.0468961	0.00044911	0.00122301	0.0462609
YBR077C	SLM4	0.0188358	0.00514915	0.054428	-0.000348	0.00395507	0.0109502
YMR008C	PLB1	0.015406	-0.240801	0.0146703	6.07e-05	0.0142279	0.00027487
YER149C	PEA2	-0.0071977	-0.006492	-0.0360243	-9.72e-07	0.00101478	0.107183
YMR252C	YMR252C	-0.0255818	-0.0452706	-0.0921869	0.00028633	0.00049072	0.00031618
YNR028W	CPR8	0.00841066	-0.0012023	-0.0253907	0.00010465	0.0141611	0.00126927
YDL003W	MCD1	-0.0078563	-0.0061006	-0.0859085	0.00061783	0.00148237	0.0130324
YJL078C	PRY3	0.0157363	0.0121206	0.106143	0.00099673	0.279592	0.00028733
YOL007C	CSI2	0.00531672	-0.0041433	-0.0010597	1.65e-05	0.00698753	-2.11e-05
YFR015C	GSY1	0.00056998	-0.0321884	0.0407636	-3.2e-05	0.00088892	0.00051547
YOL070C	NBA1	0.00677595	0.00679477	0.0328519	5.93e-05	0.00045831	0.00124368
YMR251W-A	HOR7	-0.0232953	-0.825467	-0.157082	-0.000188	0.00229112	0.0165637
YPL015C	HST2	0.0065547	0.0137761	0.0112546	-0.0001315	0.0517969	0.00338402
YER140W	EMP65	0.0028172	0.00390755	-0.0099093	0.00014321	0.001766	-4.36e-05
YDR097C	MSH6	-0.0390809	0.00316281	-0.0930784	0.0003668	0.00044629	0.00041131
YML110C	COQ5	-0.007664	0.0401245	-0.016174	0.00013989	0.00176039	0.00074193
YHR061C	GIC1	0.00138885	-0.0037168	-0.0319783	5.9e-05	0.0172221	0.00124314
YCR024C-A	PMP1	0.010923	0.0119958	0.0520528	0.00016736	-0.0004864	-0.0017754
YJL115W	ASF1	-0.0221298	-0.0046654	-0.0912958	0.00011985	0.00828744	0.123899
YJL074C	SMC3	-0.0205882	0.00171737	-0.0834027	0.00044534	0.00151909	0.0567147
YGR176W	YGR176W	0.0518944	0.00220278	0.0917852	-0.0001771	0.00376367	0.0022949
YNR067C	DSE4	0.0132526	0.0519818	0.055438	0.00067153	0.00500377	0.00041928
YKR066C	CCP1	0.0107991	0.0491124	0.094508	7.48e-05	0.0078642	-0.0002445
YPR113W	PIS1	0.0162365	0.011071	0.0663585	2.85e-05	0.00137842	-0.0002152
YBR088C	POL30	0.00819559	-0.0254902	0.0558397	-4.88e-05	0.00084606	-0.0005173
YMR076C	PDS5	-0.0138999	-0.0231029	-0.0687726	0.00035679	-0.0005339	0.00322112
YMR179W	SPT21	-0.0345644	0.00386483	-0.113409	0.00014882	-0.0006916	0.0017221
YGL021W	ALK1	0.00580277	-0.0146081	0.0415356	0.00020485	0.00141979	-0.0072978
YLR112W	YLR112W	0.00502935	0.00543552	0.066899	0.00020659	0.00155077	-0.0031599
YOL017W	ESC8	-0.0213772	-0.0307074	-0.0835719	0.00012084	-0.0005319	0.00130301
YML131W	YML131W	0.00646545	-0.0054877	-0.0406	0.00031009	0.00425853	0.0146774
YCR024C-B	YCR024C-B	0.0169359	0.0140533	0.0655034	6.71e-05	-0.0007978	-0.0014936
YFR005C	SAD1	-0.0014678	-0.0087819	-0.0314826	0.00020091	-0.0003334	0.00140439
YGR205W	TDA10	-0.00395	-0.0128924	-0.0844704	-0.0003444	-0.000622	0.00109353
YPL256C	CLN2	0.00706697	0.0249906	0.0647128	0.00028633	0.0211331	-0.001025
YDR146C	SWI5	-0.0012253	-0.0248016	-0.0616075	0.00031346	0.00222311	0.000553
YAR007C	RFA1	-0.0053514	0.0221902	0.0278384	0.00013821	0.00151749	0.00019908
YPL153C	RAD53	-0.169777	-0.0165385	-0.225867	0.00021081	-5.19e-05	0.00414201
YKL053C-A	MDM35	-0.0118383	-0.0064669	-0.087161	-5.37e-05	0.00064047	0.110433
YPR194C	OPT2	0.00261684	-0.0199045	0.0258534	2.05e-05	0.00226862	-0.0007678
YDL236W	PHO13	0.00977149	-0.003657	0.00295191	2.01e-05	0.0011169	4.69e-05
YPR120C	CLB5	-0.0083059	0.00298897	-0.0487193	5.61e-05	0.002295	0.00622171
YKL045W	PRI2	-0.0184992	0.0144281	-0.0295898	9.04e-05	-0.0057158	0.00320861
YNL300W	TOS6	0.0235343	-0.0019141	0.0206324	1.63e-05	0.12795	-0.0002199
YBL045C	COR1	0.0284677	-0.0374047	0.0726372	7.31e-05	0.00195043	-0.0019508
YIL026C	IRR1	-0.0157471	-0.0069995	-0.0431186	0.00028193	0.002018	0.00477785
YNL102W	POL1	-0.0149605	-0.003736	-0.0713356	0.00024959	-0.0002385	0.00086751
YJR030C	RBH2	0.0153322	0.0120212	0.0430542	9.63e-05	0.00421473	-0.000702
YOL158C	ENB1	0.00468755	-0.0281598	-0.0112155	0.00038374	0.037932	0.00764628
YKL113C	RAD27	-0.0190979	-0.0056405	-0.0590009	3.57e-05	-0.0011927	0.00300529
YOR051C	ETT1	-0.0268512	0.00286776	-0.0839093	0.00011151	-0.0009407	0.0027087
YDR386W	MUS81	-0.0183777	-0.0548534	-0.0286223	0.00029637	0.00094724	0.0322085
YJL173C	RFA3	0.00221743	0.0254712	0.0361613	-0.0002963	0.00372095	0.00225201
YKL101W	HSL1	-0.0273226	0.00405936	-0.104499	0.0002353	0.00077283	0.00995642
YMR144W	FDO1	-0.0158508	-0.0613894	-0.0500086	0.00013948	-0.000288	0.0306946
YPL163C	SVS1	0.0281507	-0.0023315	0.0836833	0.00014916	0.0473536	-0.0005509
YLR183C	TOS4	-0.0146585	0.0013803	-0.0387968	8.98e-05	-0.0006264	0.00182319
YML085C	TUB1	0.0112176	-0.0280998	0.141329	2.56e-05	0.296997	0.00058448
YCL040W	GLK1	-0.0114917	-0.0080171	-0.131825	0.00069849	0.016595	0.00661845
YHR154W	RTT107	-0.0216636	-0.0432197	-0.0900321	0.00095227	0.001605	0.00219074
YMR304C-A	YMR304C-A	0.0110481	-0.005952	0.0750291	0.00012748	0.386578	0.35129
YMR030W-A	YMR030W-A	0.00815379	-0.028087	-0.0170002	-9.69e-05	-0.118992	0.0045359
YLR342W	FKS1	0.0204739	0.0498783	0.0591042	0.00033335	0.00638302	0.00026278
YLR342W-A	YLR342W-A	0.0143505	0.00012565	0.0324708	4.82e-05	0.00014763	0.00367055
YHR214C-B	YHR214C-B	-0.0034624	0.0232452	-0.0174022	0.00062535	0.0202507	0.0196854
YER124C	DSE1	-0.0018478	-0.0137818	-0.0179739	0.00050283	0.00246332	-0.0004546
YLR049C	YLR049C	-0.0019504	-0.0048067	-0.0158414	0.00016009	-0.0002703	-0.0008934
YPR112C	MRD1	-0.0220351	0.00263205	-0.0880903	0.00036454	-0.0001178	0.00163987
YOR314W	YOR314W	-0.0025527	-0.0001067	-0.0152127	0.00090943	-0.0015582	0.00626527
YOR314W-A	YOR314W-A	-0.0010447	0.00336978	0.00200424	0.00044678	-0.0036328	-0.000658
YOR315W	SFG1	0.00589336	0.0234873	0.0644193	0.00021503	0.00469081	-0.0093098
YNL327W	EGT2	0.0203821	0.00439507	0.0523033	0.00049849	0.0602318	-0.002301
YKL096W-A	CWP2	0.0193445	-0.0029516	0.110155	8.21e-05	0.207336	-0.0001959
YKL096W-A	CWP2	0.0193445	-0.0029516	0.110155	8.21e-05	0.207336	-0.0001959
YCR005C	CIT2	-0.163351	0.0169584	-0.218285	-0.0003567	0.769756	0.449339
YIL119C	RPI1	-0.0054873	-0.0507485	-0.0511485	-0.0001227	0.538711	-0.0045118
YKL062W	MSN4	-0.0037986	-0.0246406	0.023151	-2.28e-05	-0.0006479	-0.371477
YPR018W	RLF2	-0.0142825	-0.0045065	-0.0377462	0.00027614	0.00253356	0.00523768
YHL040C	ARN1	0.00187633	-0.0008276	-0.0360016	0.00113872	0.022206	0.0807427
YNL066W	SUN4	0.0162786	0.00395052	0.0691482	5.76e-05	0.0015297	-0.0043799
YPR014C	YPR014C	0.0102089	0.00869861	0.0703994	0.00036972	0.00441459	0.0257221
YEL066W	HPA3	0.00553469	0.0160152	0.0402391	0.00018249	0.00491007	0.0331745
YOL155C	HPF1	0.00646745	0.430915	0.0576403	1.23e-05	0.141412	-0.000221
YGL028C	SCW11	0.00747436	3.76e-05	0.020064	0.00038082	0.00727113	-0.0014113
YGR066C	YGR066C	-0.001938	-0.0082988	-0.0452303	3e-05	0.00092071	0.0016475
YOR192C-B	YOR192C-B	0.00555495	0.0262984	0.00891843	0.00017535	0.0204021	-0.0121491
YNR009W	NRM1	0.00171125	-0.0062528	0.00150542	-2.94e-05	0.00787003	5.61e-05
YHR087W	RTC3	-0.0396212	-0.197243	-0.171275	2.46e-06	-0.0080464	0.00381471
YOR195W	SLK19	-0.0252617	-0.0090454	-0.0769948	0.00070016	0.00125824	0.0352806
YIL117C	PRM5	-0.0043238	0.466606	0.0491121	-0.0003144	-0.0018953	0.00015756
YHR143W	DSE2	0.0142495	-0.0108163	0.057036	0.00012891	0.00224124	-0.0054185
YHR143W-A	RPC10	0.0159158	0.0105086	0.0731521	-0.0001157	-0.0018491	-0.0002009
YOR314W-A	YOR314W-A	-0.0010447	0.00336978	0.00200424	0.00044678	-0.0036328	-0.000658
YLR237W	THI7	0.0116351	-0.0043354	0.0468664	0.00023302	0.00080068	-0.0026934
YGR042W	MTE1	-0.0191272	-0.0059096	-0.0980171	-0.0001902	-0.0055605	0.0017745
YDR134C	YDR134C	0.00323088	-0.0153952	0.0844423	0.00015212	0.0120924	-0.0011803
YCL026C-B	HBN1	0.00055942	0.0222656	-0.0334414	-0.0009701	-0.0001009	-0.0001582
YBR158W	AMN1	0.00693029	0.00611825	-0.0287502	0.00014391	0.00167281	-0.0058515
YBR012C	YBR012C	-0.0044203	-0.0084756	-0.0965147	0.00010689	0.00219314	0.0183486
YOL103W-B	YOL103W-B	0.00103733	0.011038	0.0270115	-0.0001296	0.00018323	-0.0105181
YOR264W	DSE3	-0.0038973	6.66e-05	-0.0360367	0.0001796	-0.0166152	0.00658413
YEL061C	CIN8	-0.0151575	-0.509731	-0.0751536	0.00087575	0.00034063	0.00391476
YDR380W	ARO10	-0.0097962	-0.0123655	-0.0212778	-0.0001212	-9.81e-05	0.00350258
YDL179W	PCL9	0.00874813	0.00810893	-0.0139671	4.84e-07	0.00022153	-0.003725
YNL030W	HHF2	-0.0183517	-0.0065411	-0.0659147	-0.0002942	0.00017604	0.00394028
YLR342W-A	YLR342W-A	0.0143505	0.00012565	0.0324708	4.82e-05	0.00014763	0.00367055
YLR342W-A	YLR342W-A	0.0143505	0.00012565	0.0324708	4.82e-05	0.00014763	0.00367055
YNL031C	HHT2	0.0136547	7.41e-05	0.0620714	-0.0002892	0.00088689	0.00095876
YBL003C	HTA2	0.00902306	-0.0176349	0.0346871	-4.13e-05	3.25e-05	0.00847165
YIL080W	YIL080W	-0.0035529	-0.0404391	-0.0121176	-0.0002543	-0.0290173	-0.0052789
YGR044C	RME1	0.00865549	0.00513257	0.0447531	-0.0001954	0.00050489	-0.0009674
YBR009C	HHF2	-0.0028577	-0.0419635	0.00055498	-8.63e-05	-0.0006895	0.00274313
YOR313C	SPS4	-0.0132969	-0.019259	-0.0755776	1.08e-09	-0.0018641	0.00043629
YDR383C	NKP1	-0.013416	-0.0061375	-0.0580832	0.0001655	-0.000346	0.00341733
YJL163C	YJL163C	-0.0042754	-0.014305	-0.006504	-9.23e-05	0.00239354	-0.0012438
YHR084W	STE12	0.00313453	-0.0019598	0.00088701	0.00032416	0.00062866	-0.0036001
YML047C	PRM6	-0.0024911	-0.101908	-0.032536	1.35e-05	-0.0168479	-0.0219767
YGL053W	PRM8	-0.0017868	-0.0242432	-0.0314744	-0.000144	-0.0088368	-0.0004981
YBL002W	HTB2	0.0106967	-0.0111776	0.0373803	-0.0001041	0.00680585	-0.0003688
YPL158C	AIM44	0.00010056	-0.0025298	-0.0324288	0.00060975	0.00110687	0.00036357
YDR224C	HTB1	0.0124418	0.00325744	0.078797	-0.0005913	-0.0014352	0.00027246
YJL107C	YJL107C	-0.0093855	-0.0063412	-0.0076113	-0.000502	-0.0157017	-0.0075467
YPL088W	YPL088W	-0.0116365	0.0014216	-0.0668804	-0.0002328	-0.0048475	0.0017559
YHR030C	SLT2	-0.0086225	0.0660547	0.0899343	-0.0006248	-0.055668	-0.0026095
YMR065W	KAR5	-0.0099257	-0.014101	-0.0530648	-0.0003078	-0.0360972	-0.0092727
YBR010W	HHT2	-0.0286696	-0.002648	-0.0921642	6.19e-05	0.0012038	0.00176507
YDR225W	HTA1	0.0254987	0.00762617	0.0875973	-0.000212	-1.39e-05	-8.54e-07
YNL279W	PRM1	-0.0002398	-0.125312	-0.0009311	0.00010863	-0.006544	-0.0246677
YEL039C	CYC7	-0.0139095	0.0117824	-0.0075502	-0.0004406	-0.0160821	-0.0109444
YCR089W	FIG2	0.00289766	-0.108916	0.00176973	0.00066012	0.00496516	-0.0046199
YPL124W	SPC29	-0.0119633	0.0100615	-0.0885334	-0.0001891	-0.0010224	0.0056997
YCL055W	KAR4	-0.017193	-0.04079	-0.082694	-0.000121	-0.134879	-0.0056229
YJL217W	REE1	0.00384403	-0.0003744	0.00011666	2.68e-06	-0.0004593	0.00062842
YAL060W	BDH1	0.00258451	-0.0016637	-0.0077627	-6.7e-05	-0.0002821	-0.0026325
YEL059C-A	SOM1	0.00099732	-0.359402	0.0645528	1.39e-05	-0.0053663	0.00065356
YBL016W	FUS3	0.00299728	-0.0161406	0.0620831	-4.89e-05	-0.001939	-0.0032415
YAL037C-B	YAL037C-B	0.025533	-0.0071127	0.155755	0.00067966	0.0562153	0.00388442
YBR040W	FIG1	-0.0104715	-1.77771	-0.044187	0.00132621	-0.0043486	-0.0143474
YDL022W	GPD1	0.00019304	0.0191803	0.0714169	0.0001738	0.00520004	-0.002406
YDL174C	DLD1	0.00788887	0.0157237	0.0243337	-0.0002778	0.00051322	6.44e-05
YPL171C	OYE3	-0.0030796	-0.666324	-0.0190804	-8.99e-05	0.00071802	-0.000683
YCL027W	FUS1	-0.0010082	-0.102717	0.0142933	-0.0001399	-0.0639234	-0.63675
YER062C	GPP2	-0.0117223	-0.0186723	-0.0272627	-9.69e-05	-0.0003576	-0.0005247
YOL151W	GRE2	-0.0003548	-0.0064855	0.00885304	1.61e-05	0.00083655	0.00035752
YPL156C	PRM4	-0.0003665	-0.024045	-0.026098	-0.0005119	-0.0033633	0.00637115
YDL241W	YDL241W	0.0195068	0.0300685	0.387074	-0.0003528	-0.0203628	-0.0011494
YGR146C	ECL1	-0.0243525	0.335596	-0.120388	-0.0005947	0.538084	-0.005734
YGR146C-A	YGR146C-A	0.00248754	-0.0014069	0.0133976	-7.87e-05	-0.0073503	-0.0013043
YNR044W	AGA1	0.0111111	-0.188164	0.0517316	0.00046864	-0.0007025	-0.625821
YPR005C	HAL1	-0.0089974	-0.0164044	-0.0310135	-0.0001604	-0.0009611	0.00028876
YJL108C	PRM10	-0.0024948	-0.0081731	0.0186022	-0.0004495	-0.0106776	-0.0027871
YPL189W	GUP2	0.0126522	0.0411516	0.129352	0.00059244	-0.0020158	-0.0262924
YER011W	TIR1	0.00799915	-0.0028692	0.0245374	0.00011609	-0.0077769	-0.591176
YEL059W	YEL059W	0.0022084	0.00356666	0.0437562	-0.0008105	-0.0140317	-0.0027657
YLR452C	SST2	0.0248055	0.00146791	0.080135	0.00040949	-0.0022539	-0.213607
YOR389W	YOR389W	0.0121266	-0.0004682	0.031934	0.00055028	0.0032115	-0.001355
YDL049C	KNH1	-0.0256278	-0.0330762	-0.0699938	-0.0002668	-0.0016835	-0.0685666
YMR136W	GAT2	-0.0059938	0.0228809	0.0187531	-0.0024115	0.0487934	-0.169427
YPL277C	YPL277C	0.00147441	0.0114141	0.00439329	6.97e-05	-0.0006731	-0.0046807
YLR042C	YLR042C	0.00526727	-0.081483	0.0160053	6.85e-05	-0.0004781	-0.295774
YGL055W	OLE1	0.0181349	0.0050985	0.0681805	0.00011015	0.00050592	-0.0155358
YBR201C-A	YBR201C-A	0.00532715	0.00949301	0.0511897	0.00018322	-0.0007751	-0.0155219
YNL270C	ALP1	-0.0064072	-0.100456	-0.0090895	-0.0005597	0.00015693	-0.0008619
YIL056W	VHR1	-0.0035622	-0.0036653	0.0142929	-8.01e-06	0.00204364	-0.0002824
YHR094C	HXT1	0.00689421	0.0207641	-0.0481336	-3.42e-05	0.00255966	6.71e-05
YGR138C	TPO2	0.0128097	-0.0103602	0.124849	-0.0002808	0.00129761	-0.232926
YKL096W	CWP1	-0.0031513	0.00646833	0.0830196	-0.0025099	-0.479203	-0.818161
YKL096W-A	CWP2	0.0193445	-0.0029516	0.110155	8.21e-05	0.207336	-0.0001959
YNR060W	FRE4	0.0299319	0.0940032	0.0860791	0.00013642	0.00055372	-0.0109008
YML027W	YOX1	-0.966618	0.00268884	0.00169723	-1.15477	-6.80733	-5.88263
