# Supplementary material for: Repression of essential cell cycle genes increases cellular fitness
Source: PLoS Genet. 2022 Aug 29;18(8):e1010349. doi: 10.1371/journal.pgen.1010349 (PMC9462756; doi:10.1371/journal.pgen.1010349)
Supplement: S6 Dataset — (XLSX) [file pgen.1010349.s017.xlsx]

## Sheet: Yhp1_Yox1 targets
Gene	Name	YOX 20	YOX 60	YOX9A 20	YOX9A 60	YHP 20	YHP 60	YHP13A 20	YHP13A 60
YBR202W	MCM7	-5.42437	-4.57698	-5.18687	-5.95607	-0.00070336	-0.0109116	-0.679498	-0.610101
YNL145W	MFA2	-5.05566	-5.18841	-4.62643	-5.83473	-0.783922	-0.54778	-1.92236	-2.30899
YLR274W	MCM5	-5.02625	-4.32973	-5.58234	-5.83907	2.86971e-05	0.0223807	-0.528577	-0.0528675		Final list of Yox1/Yhp targets
YLR273C	PIG1	-4.52248	-5.01905	-4.69243	-5.1245	-0.862243	-0.178818	-2.03459	-1.82354		subest of genes from "yoxyhp_logFC_lesscontrol"
YOR066W	MSA1	-4.4175	-4.1822	-4.46094	-4.02997	-0.0100006	-0.0112504	-0.907121	-0.593793		All genes that are significantly changed at either 20 or 60 minutes after TF induction (after control strain values have been substracted out)
YJL194W	CDC6	-4.10165	-3.68419	-2.19374	-3.06097	-0.000185479	0.0187128	-0.000559299	-0.000463236		Includes genes that changed following induction of either WT or phosphomutant Yox1 or Yhp1
YJL159W	HSP150	-4.0978	-3.94462	-3.23684	-4.2591	-0.0884676	-0.0958513	-1.01203	-1.31623		Only genes that changed in expression at least 1.5-fold
YEL032W	MCM3	-3.85382	-3.73445	-3.76493	-4.06603	-0.000951343	-0.0159426	-0.000885792	-0.00059903
YDR191W	HST4	-3.80318	-3.67378	-4.11559	-4.19825	-0.104898	-0.020668	-0.276725	-0.0264838
YBL023C	MCM2	-3.46614	-2.72948	-3.44138	-2.91893	-0.0206755	-0.131108	-0.695189	-0.533663
YDR451C	YHP1	-3.1625	-3.28194	-2.78544	-3.56786	4.98558	5.04663	4.89353	5.14353
YGR092W	DBF2	-3.03499	-2.36759	-3.43896	-3.03722	-0.000912956	0.00233732	-0.317062	-0.0229192
YEL040W	UTR2	-3.02888	-2.92769	-2.26134	-3.26066	-0.000398754	-0.0122538	-0.0399741	-0.292559
YPR157W	TDA6	-3.0243	-2.59218	-3.63025	-3.66537	-0.00405946	-0.026377	-1.25027	-1.91585
YJL157C	FAR1	-2.83636	-1.67227	-2.51884	-2.2722	-0.000175773	0.00178541	-0.608145	-0.00430571
YNL146C-A	YNL146C-A	-2.73092	-2.46907	-2.03188	-3.16443	-0.00713439	-0.0707226	-1.64001	-2.38833
YPR019W	MCM4	-2.71705	-2.48316	-2.78721	-3.54429	-0.000350394	-0.0244818	-0.400499	-0.424817
YKL209C	STE6	-2.70489	-1.40395	-2.10513	-1.95876	-0.000287415	-0.0416042	-0.00281223	-0.00450658
YKR077W	MSA2	-2.63917	-3.12107	-1.20193	-2.20251	-0.000547278	-0.000859888	-0.000246756	-0.000677097
YJL079C	PRY1	-2.55074	-3.90334	-2.58859	-4.28261	-1.06684	-1.41557	-1.99498	-3.02337
YDR528W	HLR1	-2.47669	-2.68051	-1.54144	-2.51505	-0.000368266	-0.029231	-0.0144809	-0.386763
YGL201C	MCM6	-2.33486	-2.27593	-2.10581	-2.59653	-0.000106273	-0.0201207	-0.00375212	-0.00547955
YLR254C	NDL1	-2.25824	-1.68757	-2.78107	-3.01255	-0.768625	-0.97063	-1.69839	-1.75899
YBR071W	YBR071W	-2.13658	-2.25098	-1.31299	-2.11141	-0.000154098	0.0103619	-0.000539884	0.000434651
YNL146W	YNL146W	-2.11487	-1.84803	-2.01969	-1.97858	-0.000246166	-0.0283887	-0.835499	-0.646506
YNL160W	YGP1	-2.10272	-2.42771	-2.45381	-3.12497	-0.00197567	-0.0295219	-0.0536973	-1.90938
YMR031C	EIS1	-2.09276	-1.98703	-2.03152	-2.63758	-0.00226532	-0.0479266	-0.0281208	-0.720003
YNL042W	BOP3	-2.04063	-1.80151	-1.55296	-1.62605	-0.00374326	-0.0394832	-0.655702	-0.675888
YBR054W	YRO2	-2.00794	-3.11622	-2.43859	-4.139	-0.00244205	-0.0288799	-0.0434163	-2.56678
YEL077C	YEL077C	-1.98551	-1.75921	-1.39033	-1.43141	-0.000875829	-0.0225958	-0.000591598	-0.00895916
YNL298W	CLA4	-1.95002	-1.17324	-1.38343	-1.31105	-0.000262102	-0.0227441	-0.00084812	-8.33423e-05
YMR032W	HOF1	-1.94931	-1.11535	-3.65511	-3.18155	-0.0392155	-0.0365795	-1.26821	-1.2797
YER053C-A	YER053C-A	-1.94765	-2.24497	-2.66307	-3.60067	-0.000501099	-0.0031244	-0.00300693	-0.012844
YGR143W	SKN1	-1.93444	-1.63426	-2.06389	-2.33695	-0.00294822	-0.0383247	-0.262699	-0.791896
YER111C	SWI4	-1.92382	-2.01358	-0.524186	-1.68816	-0.000179037	-0.0277229	-0.000371892	-0.00512729
YJL170C	ASG7	-1.91024	-1.15909	-1.49584	-1.18749	-0.000158665	0.0233078	-0.0291689	-0.00260664
YDR389W	SAC7	-1.88185	-1.52138	-1.67386	-1.94838	-0.000683912	-0.0252078	-0.0489439	-0.0214606
YHL026C	YHL026C	-1.86434	-1.9551	-2.00413	-2.37049	-0.144454	-0.0135578	-0.721013	-0.272441
YIL122W	POG1	-1.8587	-1.07892	-2.02591	-1.70189	-4.74704e-05	-0.00224644	-0.136708	-0.146875
YJL196C	ELO1	-1.84542	-3.67384	-1.54374	-3.29622	-0.000151853	0.00595424	-0.000410055	-0.554526
YOR229W	WTM2	-1.83839	-2.06507	-1.68833	-1.93447	-0.00127662	-0.0193629	-0.142842	-0.0337998
YDR077W	SED1	-1.81565	-2.67201	-1.77181	-3.16157	-0.0390961	-0.120451	-0.834882	-1.60814
YBR200W	BEM1	-1.80513	-1.50534	-1.28413	-1.62415	-0.000104159	-0.0131704	-0.000848246	-0.00146123
YCL024W	KCC4	-1.79529	-2.49807	-1.052	-2.28548	8.40536e-05	-0.02205	-0.000355912	-0.132647
YPR156C	TPO3	-1.77849	-1.72777	-2.69508	-2.7959	-0.00207092	-0.0375721	-0.860876	-1.35766
YOR126C	IAH1	-1.77761	-1.97558	-1.55995	-2.77363	-0.000464222	-0.0291739	-0.00770485	-0.0569471
YDR309C	GIC2	-1.74811	-1.36531	-1.24316	-1.29068	-4.85189e-05	0.00299443	-0.001394	-0.00272769
YJL116C	NCA3	-1.72402	-1.71147	-1.83964	-1.86542	-0.629563	-0.664504	-0.57927	-0.920798
YAR018C	KIN3	-1.72257	-1.16008	-2.08999	-1.4165	-0.441435	-0.029802	-1.4066	-0.720237
YPL221W	FLC1	-1.7173	-1.84769	-0.96906	-1.59198	2.46859e-05	-0.0467212	-0.000593054	-0.490849
YHL028W	WSC4	-1.70792	-1.37307	-2.65476	-3.10917	-0.00341995	-0.0205294	-1.43975	-1.78751
YKL163W	PIR3	-1.69198	-1.27756	-1.30875	-2.2576	-0.00105697	-0.0113156	-0.00897494	-0.0252088
YAL040C	CLN3	-1.69021	-1.29718	-1.23735	-1.5272	-0.000278022	-0.00514445	-0.00215249	-0.00109462
YDR055W	PST1	-1.68403	-1.15523	-1.27869	-2.2952	-3.59004e-05	0.0130714	-0.000332753	0.0127066
YFL026W	STE2	-1.67669	-0.571046	-1.39314	-0.750417	-0.000216772	0.013292	-0.339378	-0.00078727
YBR092C	PHO3	-1.65329	-2.03426	-1.76146	-3.86362	-0.00266504	-0.117234	-1.1045	-2.10053
YKL185W	ASH1	-1.65051	-1.13298	-1.70709	-2.83144	-0.0213053	-0.030805	-0.65959	-0.00463077
YGL116W	CDC20	-1.63362	-0.87567	-2.49056	-1.72865	-0.000566068	-0.00237583	-0.629873	-0.369104
YCR042C	TAF2	-1.60108	-1.30502	-1.28456	-1.14401	8.28699e-05	0.00216772	-0.000156408	-0.000314628
YPL061W	ALD6	-1.60103	-0.27399	-1.28632	-0.424506	-0.000400178	-0.0107865	-0.000542191	-0.00574692
YHR023W	MYO1	-1.59643	-1.09477	-1.7077	-1.81495	-0.00170142	-0.040522	-0.0179846	-0.0234446
YGR230W	BNS1	-1.57752	-1.32345	-1.95657	-2.34609	-0.0271197	-0.0338358	-1.1987	-1.21735
YOR127W	RGA1	-1.57257	-1.1234	-1.22811	-1.30344	-9.98593e-05	-0.0505337	-0.00257275	-0.00444215
YEL063C	CAN1	-1.56416	-0.233166	-1.47112	-0.574788	-0.000148183	0.0311115	-0.00627691	0.00482366
YDR461W	MFA1	-1.52388	-3.99625	-1.19832	-2.65056	-0.00159775	-0.0117305	-0.00347875	-0.411795
YLR297W	YLR297W	-1.50588	-1.51897	-2.17464	-2.29918	-0.00748359	-0.102661	-1.30137	-1.74623
YDL127W	PCL2	-1.49468	-0.781346	-0.885698	-0.95681	-6.95358e-05	0.00791643	-0.000400843	0.00400984
YMR122W-A	YMR122W-A	-1.4616	-0.96126	-1.00141	-1.52257	-0.00048015	0.0153686	-0.0101433	-0.00175493
YDR507C	GIN4	-1.45607	-1.92958	-0.800551	-1.95005	0.0001329	-0.0184417	0.000162634	-0.015734
YDR180W	SCC2	-1.45509	-1.36563	-1.09782	-1.66404	0.000120151	0.00857015	-3.06221e-05	-8.37895e-05
YDL138W	RGT2	-1.44692	-1.28397	-1.40887	-1.55718	-0.0397156	-0.0414809	-0.425551	-0.157221
YJL160C	YJL160C	-1.43018	-0.837182	-1.44991	-0.880154	-0.000368263	-0.00860651	-0.00728715	-0.000481928
YHR005C	GPA1	-1.41352	-0.0756861	-1.62699	-1.03037	0.000170459	0.01466	-0.14851	-2.82879e-05
YLL066C	YLL066C	-1.40299	-0.944731	-0.732228	-0.137705	-0.000486127	-0.0130828	-0.00206119	-0.00485918
YKL104C	GFA1	-1.39751	-1.26713	-1.52163	-1.93281	-0.269365	-0.142551	-0.523136	-0.567287
YJL044C	GYP6	-1.38948	-1.28655	-1.15949	-1.93239	-0.00186103	-0.116335	-0.505736	-0.604866
YML119W	YML119W	-1.34474	-0.313748	-1.77749	-1.56731	-0.674869	-0.356271	-1.7299	-1.48798
YDR076W	RAD55	-1.32335	-1.15208	-0.969404	-0.665303	-0.00105296	-0.0345289	-0.000481605	-0.0638136
YGR109C	CLB6	-1.32051	-1.93096	-0.651063	-1.73255	0.000156841	-0.0117892	7.58891e-05	-0.0341431
YLR466W	YRF1-4	-1.3031	-0.423894	-0.27178	-0.0788492	5.08919e-05	-0.0104561	-0.000649371	-0.0631145
YER150W	SPI1	-1.30187	-1.78145	-1.28342	-1.92857	-0.0015133	-0.00583354	-0.003976	-0.0289743
YGR189C	CRH1	-1.28415	-1.243	-0.790216	-1.7418	0.000228034	0.000589211	-8.0127e-06	-0.0020823
YOL011W	PLB3	-1.26731	-0.872531	-1.09927	-1.53805	-0.000179667	-0.0151466	-0.0279897	-0.0454518
YGL032C	AGA2	-1.25035	0.00313081	-0.889222	0.000968856	0.000387177	0.281975	-0.00612103	0.691627
YNL289W	PCL1	-1.24953	-2.06936	-0.102923	-1.53117	0.00685881	0.013022	0.000569175	-0.000878377
YDR379W	RGA2	-1.22675	-0.851476	-1.04028	-1.21852	-9.77276e-06	-0.0188844	-0.000262846	-0.00130222
YMR305C	SCW10	-1.22186	-1.70247	-0.637267	-1.64563	0.000146428	-0.0115976	-0.000201699	-0.0394928
YHR152W	SPO12	-1.21834	-0.944805	-2.37697	-2.21704	-0.000970243	-0.01047	-0.750246	-0.605968
YLR190W	MMR1	-1.20068	-0.224365	-2.26322	-1.774	-0.000511359	-0.00306327	-0.0185551	-0.0063946
YKR013W	PRY2	-1.17037	-1.30855	-0.662866	-1.30561	0.000301841	0.001097	0.000266209	-0.00117122
YKL129C	MYO3	-1.16756	-0.79512	-1.22134	-0.956374	-0.000386754	-0.0108435	-0.000604609	-0.000599901
YPL014W	YPL014W	-1.15557	-1.31526	-0.922843	-1.3244	-0.000530807	-0.00576727	-0.00194632	-0.00743005
YCL038C	ATG22	-1.14026	-0.985735	-0.996674	-1.5844	-0.000366554	-0.0193843	-0.000564203	-0.0145717
YPL242C	IQG1	-1.12744	-0.712196	-1.69117	-1.40668	-8.28519e-05	0.00229856	-0.00219817	0.000541217
YER158C	YER158C	-1.11129	-1.26074	-1.03819	-1.33807	-0.00226837	-0.0632727	-0.155225	-0.750413
YPL267W	ACM1	-1.0895	-1.85091	-0.646898	-1.73508	9.79176e-05	-0.00434316	-0.00048157	-0.0892871
YFL067W	YFL067W	-1.0614	-0.488974	-0.208385	-0.110656	-0.00104065	-0.0113552	-0.00251979	-0.00564907
YPR204W	YPR204W	-1.05399	-0.85872	-1.00792	-0.657704	-0.000102725	-0.0021975	-0.00144126	-0.00778856
YNL058C	YNL058C	-1.00315	-0.0322738	-1.66629	-1.11151	-0.0215976	-0.00197337	-0.953629	-0.0126844
YBR067C	TIP1	-0.997759	-3.6242	-1.06465	-4.2504	-0.000804411	-0.00304552	-0.00241697	-0.103843
YIL015W	BAR1	-0.942526	0.0742883	-0.786541	0.0207939	0.00011188	0.0814515	-0.000412665	0.44534
YEL041W	YEF1	-0.925354	-0.662751	-0.477592	-0.393084	-0.000616959	-0.00950255	-0.000351389	-0.00245791
YBL113C	YBL113C	-0.91481	-0.7485	-0.754356	-0.279023	-0.000387625	-0.00430094	-0.000713376	-0.000970201
YPR119W	CLB2	-0.909279	-0.330389	-1.64642	-0.945086	-0.000551861	-0.0244841	-0.307919	-0.0803884
YHR153C	SPO16	-0.901786	-2.04715	-0.0645297	-1.937	0.000484842	-0.0147009	-0.000618716	-0.527591
YFL050C	ALR2	-0.876709	-0.585452	-0.785161	-0.944203	-0.000261065	-0.046942	-0.00525291	-0.0159071
YLR084C	RAX2	-0.8759	-0.69947	-1.03189	-0.96639	6.62702e-05	0.00415454	-0.00104331	-0.00336075
YDR033W	MRH1	-0.865934	-0.647523	-1.30474	-2.84799	-0.000773321	-0.0284429	-0.00105203	-0.760783
YOR228C	MCP1	-0.822729	-0.720749	-0.96947	-1.11308	-0.00115041	-0.0141464	-0.00164454	-0.0202146
YLR121C	YPS3	-0.819731	-0.502911	-0.792138	-0.836532	0.000170367	0.00886356	-0.000308145	-0.0126744
YMR199W	CLN1	-0.814711	-1.18412	-0.27462	-1.3719	0.000214112	-0.00173126	-0.000169248	-0.00665278
YJL172W	CPS1	-0.812523	-1.29062	-0.732577	-1.48883	-0.00069832	-0.0609656	-0.002482	-0.104305
YHR149C	SKG6	-0.809165	-0.598698	-0.389455	-0.909903	0.000284332	-0.00378531	-0.00087668	-0.00717674
YOR058C	ASE1	-0.807734	-0.39174	-0.872435	-0.44075	3.5207e-05	0.00244058	-0.000453061	0.000268948
YLR212C	TUB4	-0.804055	-1.04882	-0.652204	-1.33848	-8.19538e-05	-0.0210732	-0.000240596	-0.0137612
YER033C	ZRG8	-0.80388	-0.829154	-0.97637	-1.09184	-0.00037313	-0.00348474	-0.00212021	-0.00681634
YMR253C	YMR253C	-0.79863	-0.753776	-0.838686	-1.02871	-0.0001835	-0.00577938	-0.000885505	-0.00360551
YDR452W	PPN1	-0.793802	-0.885498	-0.563359	-0.893596	-0.088199	-0.568404	-0.50557	-0.88958
YGR108W	CLB1	-0.791999	-0.576324	-1.59955	-1.27536	-0.00142275	-0.0569146	-0.626161	-0.73164
YFL049W	SWP82	-0.785296	-0.678901	-0.550369	-0.921393	0.000150383	-0.0192649	-0.00466806	-0.0255632
YBR085C-A	YBR085C-A	-0.779153	-0.895134	-1.04301	-1.57339	-0.000356675	-0.00651698	-0.00220881	-0.0226585
YML133C	YML133C	-0.775431	-0.223475	-0.171426	-0.115626	0.00072724	-0.00206063	-0.00514805	-0.0148289
YDL156W	CMR1	-0.756473	-0.58963	-0.031526	-0.469356	9.00351e-05	-0.0198171	0.00014946	-0.0151746
YGR086C	PIL1	-0.751549	-1.0651	-0.704182	-1.41227	-0.00058315	-0.029541	-0.0375961	-0.487004
YOL119C	MCH4	-0.73869	-0.501151	-0.575426	-0.98453	8.35348e-06	-0.0170371	4.49915e-05	-0.00116627
YIL141W	YIL141W	-0.733801	-0.119815	0.00195721	-0.0642412	-4.65844e-05	-0.00526877	0.000672294	-0.00543915
YLR034C	SMF3	-0.728366	-0.596947	-0.627934	-1.069	-0.000215584	-0.00597554	-0.000889575	-0.0155159
YGR070W	ROM1	-0.720782	-0.320604	-0.623521	-0.329913	-0.00041154	-0.00588451	-0.00152266	-0.00678186
YER001W	MNN1	-0.707382	-1.08717	-0.0243341	-1.29004	0.000434137	-0.0183111	-8.05347e-05	-0.0907128
YLL028W	TPO1	-0.693224	-0.425793	-0.880034	-1.08224	-0.000118616	-0.0207119	-0.00245109	-0.467134
YHR075C	PPE1	-0.692516	-0.494903	-0.27069	-0.566417	-0.00024461	-0.013262	-0.00386288	-0.00478423
YDR085C	AFR1	-0.678378	-0.553777	-0.525166	-0.261992	-0.000695468	-0.0134494	-0.0227324	-0.00397461
YEL073C	YEL073C	-0.672827	-0.0940846	-0.0038176	0.00612987	-0.00196841	0.00104631	0.000566601	-0.000280414
YAL022C	FUN26	-0.666081	-0.272238	-0.816635	-0.747278	-0.000475039	0.00524419	-0.00130029	-0.00544724
YLR258W	GSY2	-0.665814	-0.632285	-0.0428291	-0.86467	-0.00062752	-0.00326464	-0.0016973	-0.0052953
YMR254C	YMR254C	-0.664025	-0.52467	-1.1807	-1.1104	-0.000122682	0.00102946	-0.00715275	-0.0482372
YMR306W	FKS3	-0.662651	-0.772176	-0.753524	-0.944677	0.000142127	-0.0163666	-0.000273646	-0.00172348
YGR041W	BUD9	-0.646169	-0.547615	-0.34904	-1.2455	-0.000600741	-0.0157566	-0.00126892	-0.000904119
YBR157C	ICS2	-0.644951	-0.889528	-0.785413	-1.66683	-0.00235824	-0.0342403	-0.00810068	-0.0398397
YBR069C	TAT1	-0.639167	-0.504353	-0.697382	-0.890887	-5.6684e-05	-0.00912324	1.94468e-05	-0.00191397
YLR057W	MNL2	-0.636053	-0.248264	-0.721711	-0.326827	1.34105e-05	-0.0109805	-0.000788037	-0.00178725
YBR070C	ALG14	-0.622726	-1.33585	-0.126008	-1.33737	0.000519886	-0.00359145	0.000322821	-0.0308872
YKL164C	PIR1	-0.611158	-0.487237	-0.726664	-2.09287	-0.000157305	0.00384559	-0.00223817	0.00142981
YOL154W	ZPS1	-0.602912	-0.609904	-0.0736783	-1.12407	-0.000226687	-0.0041227	0.000301508	5.67066e-05
YER070W	RNR1	-0.601616	-0.984249	-0.0571069	-1.17289	0.000388527	-0.00633439	0.000820223	-0.00848487
YDR522C	SPS2	-0.5984	-0.720044	-0.300861	-1.1417	-0.000646657	0.00264419	-0.000117101	0.00337633
YGR206W	MVB12	-0.590853	-0.721227	-0.722522	-1.2646	-0.000275919	-0.00740559	-8.8802e-05	-0.00520691
YGL038C	OCH1	-0.585975	-0.499144	-0.289818	-0.614434	-0.000169551	-0.00876781	2.95511e-06	-8.17867e-05
YHR151C	MTC6	-0.57531	-0.175943	-0.673953	-0.640415	-0.0223243	-0.0556948	-0.00275412	-0.129454
YIL106W	MOB1	-0.568899	-0.062198	-1.35172	-0.711856	-4.21737e-05	0.0646791	-0.0101701	0.000569356
YPL241C	CIN2	-0.568761	-0.907358	-0.593533	-1.00693	0.000679272	0.0120646	-0.000207541	-0.00322277
YHR142W	CHS7	-0.568222	-0.505575	-0.781258	-0.776166	1.8727e-05	-0.00169966	-0.000227868	-0.00127118
YIL140W	AXL2	-0.567758	-0.971672	-0.290723	-1.06463	0.000499655	0.000773265	0.0004132	-0.00490441
YIL009W	FAA3	-0.562472	-0.0882162	-0.48615	-1.20579	0.000135454	0.00228485	0.000150321	0.000907244
YKR042W	UTH1	-0.559557	-1.07783	-0.89251	-1.4122	-0.144018	-0.12891	-0.522157	-0.746389
YOL137W	BSC6	-0.557892	-0.644406	-0.631784	-0.837325	2.8793e-05	0.0104879	0.000156276	0.0014024
YPR008W	HAA1	-0.552242	-0.494405	-0.244938	-0.816601	-0.000406312	-0.0140287	-0.00112891	-0.00750128
YBR038W	CHS2	-0.547996	-0.0255296	-1.12877	-0.459772	-0.00126202	-0.0361761	-0.0144431	-0.00974171
YOL069W	NUF2	-0.540645	-0.412293	-0.832764	-0.491599	-0.000113184	0.0226988	-0.00224554	-0.000781516
YOL014W	YOL014W	-0.533542	-0.459145	-0.674676	-1.05509	-0.000147462	-0.00533357	-0.0030207	-0.04084
YMR307W	GAS1	-0.524444	-0.863788	-0.210896	-1.04618	7.74579e-05	-0.011422	8.6897e-05	-0.0150951
YBR093C	PHO5	-0.512376	-0.511809	-0.229066	-0.784991	-0.00255236	-0.0475596	-0.000402072	-0.141494
YGR065C	VHT1	-0.506052	-0.520632	-0.694207	-1.25085	-0.000473958	-0.0654036	-0.0899467	-0.935161
YGR177C	ATF2	-0.500287	-0.534545	-0.687843	-0.970793	9.24044e-05	-0.00360922	-9.42946e-05	-0.000795478
YGL163C	RAD54	-0.497425	-0.654145	-0.0084167	-0.183265	0.000161444	-0.0102125	0.000221118	0.000616774
YBR077C	SLM4	-0.496245	-0.600736	-0.520671	-0.588569	2.33466e-05	0.011593	-0.000433846	-0.00168513
YMR008C	PLB1	-0.484424	-0.540917	-0.0454684	-0.830804	-0.000608888	-0.0313187	-0.000419589	-0.0368742
YER149C	PEA2	-0.482016	-0.850322	-0.410625	-0.851211	0.000179379	0.00503954	-0.000610018	-0.00515227
YMR252C	YMR252C	-0.43651	-0.514949	-0.566354	-0.623257	-0.000294641	0.00689267	-0.00112406	-0.00165562
YNR028W	CPR8	-0.430114	-0.783285	-0.757328	-1.52868	-0.000850447	-0.0983225	-0.540597	-0.942626
YDL003W	MCD1	-0.429257	-1.23133	-0.295277	-1.41431	0.000595779	-0.00693956	0.000358163	-0.00955356
YJL078C	PRY3	-0.406728	-0.727341	-0.0265068	-1.74425	-0.00119136	-0.0425852	-0.00869409	-0.418085
YOL007C	CSI2	-0.377632	-0.712854	-0.0244103	-0.900233	0.000459498	0.00119159	0.000136873	-0.00456017
YFR015C	GSY1	-0.371457	-0.902489	-0.0999601	-0.0988318	-0.000183083	-0.0017507	-0.00128173	-0.00505348
YOL070C	NBA1	-0.370002	-0.00297665	-0.688196	-0.324716	-3.64445e-05	0.0149517	-0.000446772	0.00389654
YMR251W-A	HOR7	-0.365448	-2.1115	-0.884565	-2.24474	-0.00127477	-0.0156512	-0.000622107	-0.812263
YPL015C	HST2	-0.353309	-0.629976	-0.164154	-0.911061	-0.00012729	-0.0230337	-0.000475701	-0.0125482
YER140W	EMP65	-0.345845	-0.132227	-0.800526	-0.868635	-4.5126e-05	-0.0134269	-1.8778e-05	0.00126187
YDR097C	MSH6	-0.335433	-0.814573	-0.0602234	-0.766732	0.000653588	-0.0136979	0.000713768	-0.00265998
YML110C	COQ5	-0.331505	-0.508649	-0.412738	-0.693639	-0.000169201	-0.0245131	-0.000379548	-0.0248706
YHR061C	GIC1	-0.331112	-0.593983	-0.107044	-0.210144	-8.93528e-05	-0.000821031	-0.000178955	-0.00429179
YCR024C-A	PMP1	-0.326675	-0.266082	-0.673223	-0.902716	-0.00180051	-0.0321378	-0.0126917	-0.395152
YJL115W	ASF1	-0.311191	-1.16982	-0.023429	-1.13422	-9.15275e-05	-0.0273166	-0.000906607	-0.0793156
YJL074C	SMC3	-0.307076	-0.899415	-0.428445	-1.32751	0.000461869	-0.023783	2.39006e-05	-0.0137592
YGR176W	YGR176W	-0.306512	-0.151314	-0.527582	-1.24198	0.000718536	0.00966384	-0.00028015	-5.15563e-05
YNR067C	DSE4	-0.295512	-0.0675838	-0.0923006	-1.5933	-0.000645687	-0.0237251	-0.00327438	-0.00266968
YKR066C	CCP1	-0.293159	-0.6119	-0.295106	-0.88305	-0.000203719	0.00065541	-0.00040734	-0.00177065
YPR113W	PIS1	-0.292131	-0.610448	-0.367437	-1.12847	-0.000274016	-0.0150873	-0.000494815	-0.317389
YBR088C	POL30	-0.290093	-1.03388	-0.0368655	-0.746621	0.000456335	0.0113852	0.000187573	-0.00269512
YMR076C	PDS5	-0.288871	-0.931211	-0.0099919	-0.896711	0.000560207	-0.0144469	0.000148516	-0.00723507
YMR179W	SPT21	-0.283063	-0.701656	-0.00429086	-0.584451	0.000324264	-0.00257041	-7.03085e-05	-0.00344111
YGL021W	ALK1	-0.273399	-0.0541509	-0.704842	-0.235853	-0.00011285	0.0232404	-0.000170337	0.0809647
YLR112W	YLR112W	-0.253948	-0.304146	-0.0362979	-0.678548	0.000149718	-0.00414215	-0.00036087	-0.00474472
YOL017W	ESC8	-0.252999	-0.940295	-0.0115845	-0.633974	0.000655878	-0.000618482	0.000934051	-0.00419862
YML131W	YML131W	-0.225134	-0.810471	-0.699843	-1.26132	-0.0004034	-0.0375675	-0.0022841	-0.710399
YCR024C-B	YCR024C-B	-0.217226	-0.483209	-0.674114	-0.92391	-0.00107444	-0.0123407	-0.00426974	-0.273651
YFR005C	SAD1	-0.213591	-0.142787	-0.352762	-0.592416	-0.00058855	-0.0328869	-0.00955453	-0.277134
YGR205W	TDA10	-0.2031	-0.206024	-0.710935	-0.64714	-0.000834548	-0.0048364	-0.00150974	-0.00400144
YPL256C	CLN2	-0.196007	-0.612417	-0.0133525	-0.867937	0.000652034	0.0090976	0.000902689	-0.000457977
YDR146C	SWI5	-0.193262	-0.151588	-0.681649	-0.205842	-0.000188302	-0.00122488	-0.000130998	0.00253096
YAR007C	RFA1	-0.190223	-0.623064	-0.0406335	-0.378542	7.33172e-05	-0.0168962	1.5758e-05	-0.00329166
YPL153C	RAD53	-0.179509	-0.676758	-0.00433442	-0.732944	0.000144479	-0.0198133	1.99367e-05	-0.00658747
YKL053C-A	MDM35	-0.168042	-0.489821	-0.771794	-0.942694	-0.000378653	0.00377189	0.000487931	0.00444415
YPR194C	OPT2	-0.162844	-0.0640025	-0.076796	-0.653075	-0.000147824	-0.0087906	-0.000131705	-0.00255787
YDL236W	PHO13	-0.159536	-0.355994	-0.351003	-0.599777	3.34098e-05	-0.00449739	-0.000249172	-0.002314
YPR120C	CLB5	-0.158148	-0.6555	-0.0176694	-0.781157	0.000441025	0.00575782	0.000211858	-0.00259658
YKL045W	PRI2	-0.150376	-0.671488	-0.276032	-0.64467	0.000174252	-0.0145757	7.02233e-05	-0.00489562
YNL300W	TOS6	-0.149194	-1.57393	-0.00935751	-1.19708	0.000392449	-0.00205156	-0.000199875	-0.00725116
YBL045C	COR1	-0.144178	-0.638564	-0.661178	-1.19821	-0.000112942	-0.00541469	-0.000143349	-0.00247541
YIL026C	IRR1	-0.13291	-0.837603	-0.0161604	-0.683306	0.00061957	-0.0347564	0.000131032	-0.12312
YNL102W	POL1	-0.128606	-0.698517	-0.0154269	-0.603798	0.000690378	-0.0173637	0.000434996	-0.00328912
YJR030C	YJR030C	-0.126353	-0.645161	-0.0120544	-0.774917	0.00015187	-0.0166491	0.000128357	-0.0034899
YOL158C	ENB1	-0.123615	-0.0314773	-0.107047	-0.867788	-0.000113671	-0.00692267	-0.000338512	-0.0552875
YKL113C	RAD27	-0.0857026	-0.804063	-0.00488314	-0.783155	0.000384448	-0.00177465	0.000205385	-0.00680931
YOR051C	ETT1	-0.0755421	-0.137065	-0.0323255	-0.659281	0.000145808	0.00198224	-0.000311584	-0.0044077
YDR386W	MUS81	-0.0673682	-0.621795	-0.000737428	-0.14751	0.000244453	-0.0185224	-0.000165114	-0.00697529
YJL173C	RFA3	-0.065845	-0.624055	-0.0435172	-0.571792	0.00026806	0.0140148	6.06074e-05	-0.00258914
YKL101W	HSL1	-0.0657478	-0.768172	0.000177029	-0.31008	0.00266474	-0.00409381	0.000667019	-0.00478801
YMR144W	YMR144W	-0.051324	-0.723523	-0.147661	-0.647277	0.00113257	0.0146566	0.00014165	-0.000196702
YPL163C	SVS1	-0.0489344	-0.711971	-0.00577606	-0.732618	0.000593178	-0.00323371	0.000281455	-0.00246092
YLR183C	TOS4	-0.0484609	-0.823488	-0.00509139	-0.225469	0.00528982	-0.00525755	0.00127258	-0.0220864
YML085C	TUB1	-0.0480665	-0.58575	-0.0107112	-0.440424	-8.62815e-05	-0.00505919	6.04194e-05	-0.00228426
YCL040W	GLK1	-0.0424763	-0.770247	-0.03028	-0.276866	-0.000487915	-0.0018523	-0.00100974	-0.00578011
YHR154W	RTT107	-0.041137	-0.867648	-0.0371226	-0.872309	0.000985897	-0.0087763	0.00112295	-0.003749
YMR304C-A	YMR304C-A	-0.030468	-0.103893	-0.20847	-0.995817	-0.00031929	0.00154066	0.000136542	-0.00509806
YMR030W-A	YMR030W-A	-0.029615	-0.012276	-0.804601	-1.77612	-0.00132918	-0.0036693	-0.00736138	-0.0110932
YLR342W	FKS1	-0.0269755	-0.0706833	-0.0325821	-0.707047	0.000157224	-0.0161821	-2.02231e-05	-0.0117283
YHR214C-B	YHR214C-B	-0.0266379	-0.143778	-0.0319243	-1.09764	0.000494762	0.00119458	1.84392e-05	-0.000705412
YER124C	DSE1	-0.023783	-0.00517943	-7.47937e-05	-1.02305	-0.000208668	-0.0348499	1.80394e-05	-0.00647299
YLR049C	YLR049C	-0.0212241	-0.00976274	-0.0776436	-0.71663	7.69828e-05	0.00291432	-0.000179588	0.00413582
YPR112C	MRD1	-0.0212155	-0.0253364	-0.0911605	-0.71704	3.60602e-05	-0.00380799	-0.000885605	-0.00161452
YOR314W	YOR314W	-0.0190427	-0.0760274	0.00283811	-0.00954121	4.22184e-05	-0.010869	-0.000165202	-0.6124
YOR315W	SFG1	-0.017882	-0.0732827	-0.950347	-1.02653	-0.000136779	-0.0065723	-0.280872	-0.575278
YNL327W	EGT2	-0.0175307	0.00229057	-0.00846199	-1.24163	-0.000446804	-0.0218751	-0.00112778	0.000792534
YKL096W-A	CWP2	-0.0171905	-0.530817	-0.0532607	-0.796827	-0.00024646	-0.00523819	-8.15115e-05	-0.00174096
YKL096W-A	CWP2	-0.0171905	-0.530817	-0.0532607	-0.796827	-0.00024646	-0.00523819	-8.15115e-05	-0.00174096
YCR005C	CIT2	-0.0150805	-0.171676	-0.236306	-0.705184	-0.000625862	-0.00414315	-0.000677568	-0.00222847
YIL119C	RPI1	-0.0141056	-0.0547192	-0.564391	-0.586662	-1.28454e-05	-3.40446e-05	-0.000516005	-0.0028005
YKL062W	MSN4	-0.0139688	-0.104126	-0.0360192	-0.58739	-0.000418742	-0.012658	-7.76964e-05	-0.00153055
YPR018W	RLF2	-0.0131135	-0.23514	-0.00880903	-0.778381	-1.40407e-05	0.00236361	-0.000298835	-0.00272677
YHL040C	ARN1	-0.012799	-0.0197528	-0.0176203	-0.900419	-0.000365864	-0.0145078	-0.00149843	-0.135508
YNL066W	SUN4	-0.0114787	-0.0425489	-0.0057253	-0.951738	-4.40855e-05	3.87811e-05	-0.000397385	-0.00440601
YPR014C	YPR014C	-0.0114223	-0.823369	-0.00323716	-0.809834	-0.000535167	0.00203774	-0.000433403	-0.00380938
YEL066W	HPA3	-0.0105923	-0.564603	-0.00618798	-0.625368	5.44928e-05	0.00318309	-6.36338e-05	-0.00128855
YOL155C	HPF1	-0.0104322	-0.255224	-0.0407235	-0.827603	-0.00152773	-0.0470156	-0.000618011	-0.0276772
YGL028C	SCW11	-0.00973389	0.0181581	-0.0010843	-0.946268	-0.000547641	-0.028199	-0.000389661	-0.0010405
YGR066C	YGR066C	-0.00933921	-0.0859136	-0.0102316	-0.86611	-0.000287728	-0.0138144	-0.00533538	-0.801848
YOR192C-B	YOR192C-B	-0.00850748	0.0966923	0.0082605	0.594319	3.20647e-05	0.00559216	-1.68622e-05	0.000824651
YNR009W	NRM1	-0.00822139	-0.653203	-0.00147339	-0.0521967	0.000317234	0.0158329	0.000198038	-0.000449238
YHR087W	RTC3	-0.00785039	0.0217735	0.000348751	1.44425	-0.000703794	-0.00140762	-0.00122204	-0.00145807
YOR195W	SLK19	-0.00641293	-0.515673	1.89397e-05	-0.775808	0.000386149	-0.0250143	0.000367867	-0.0133287
YIL117C	PRM5	-0.00606255	0.599412	-0.0894466	0.232146	-0.000166266	0.00285288	-0.000214972	0.0025688
YHR143W	DSE2	-0.0059709	-0.00485363	0.000701807	-0.758819	-1.09219e-05	-0.00456921	1.25503e-05	-0.00502974
YOR314W-A	YOR314W-A	-0.00594222	-0.00914743	-0.314	-0.794943	0.000890124	0.00450778	0.00147872	-0.00550564
YLR237W	THI7	-0.00565484	-0.675113	-0.00829371	-1.19259	-0.000209306	-0.0167072	-5.14957e-05	-0.096506
YGR042W	YGR042W	-0.00500936	-0.0146783	-0.189892	-0.677887	-5.29357e-05	-0.0102053	-0.00100611	-0.00138437
YDR134C	YDR134C	-0.00412343	-0.658447	0.000472532	-0.255991	-0.000532306	-0.0140671	-0.0214183	-0.108182
YCL026C-B	HBN1	-0.00341375	0.0390343	0.00439458	0.901692	-0.000239514	0.0253426	-0.000242768	0.011536
YBR158W	AMN1	-0.00340356	0.0203335	-0.0101902	-1.00714	-0.000124626	-0.0137325	-0.000644579	0.00127672
YBR012C	YBR012C	-0.00321374	-0.0178427	-0.267498	-1.04032	-0.000474674	-0.00113297	-9.77144e-05	0.00413199
YOL103W-B	YOL103W-B	-0.0031057	0.00548294	-0.0436534	0.0757771	-0.000169494	0.0403079	0.000305192	0.908491
YOR264W	DSE3	-0.00305525	-0.00198846	-0.011074	-1.00911	-3.56959e-05	-0.00587185	-0.000374367	0.00103675
YEL061C	CIN8	-0.00219498	-0.607466	0.000372736	-0.355282	0.000197223	-0.0145621	3.08077e-05	-0.0106293
YDR380W	ARO10	-0.0020778	-0.564152	-0.00324533	-0.62869	-0.000667645	-0.0241862	-0.000633255	-0.14483
YDL179W	PCL9	-0.00201214	0.00637885	-0.0350573	-1.05158	-0.000376237	0.0167682	-0.00119586	0.0074126
YNL030W	HHF2	-0.00193237	-0.80568	-0.00340659	-0.442713	0.0156833	0.0204411	0.000701574	-0.00532442
YLR342W-A	YLR342W-A	-0.00178074	-0.0819027	-0.0935402	-0.805094	0.000467407	0.0159066	0.00106529	-0.000845071
YNL031C	HHT2	-0.00121728	-0.811664	-0.000958692	-0.281923	0.00196418	0.0182987	0.000139197	-0.00139969
YBL003C	HTA2	-0.0010376	-0.792145	-0.00268576	-0.337068	0.00256091	0.0211809	0.000813381	-0.00381062
YIL080W	YIL080W	-0.000431768	0.0386986	-0.00549507	0.615618	-4.45898e-05	0.0149782	-0.000518058	0.293944
YGR044C	RME1	-0.00037783	0.0482183	-0.00579295	-0.834272	-0.000609945	0.00588048	-0.000514563	0.00436483
YBR009C	HHF1	0.00012498	-0.967115	0.000518599	-0.317507	0.0348968	0.0162699	0.00251423	-0.0025809
YOR313C	SPS4	0.00014367	-0.058047	-0.687998	-1.37917	-8.6779e-05	-0.0146909	-0.0127789	-0.879924
YDR383C	NKP1	0.000342707	-0.01147	-0.0886921	-0.597139	0.00585212	0.0171584	0.000188103	-0.00142512
YJL163C	YJL163C	0.00054552	0.00347877	0.170794	0.711221	-7.39733e-05	-0.000627805	-0.000323722	-0.000735489
YHR084W	STE12	0.000709239	0.290401	0.0144736	0.586867	0.000209052	0.0225517	0.000181679	0.108898
YML047C	PRM6	0.00103348	3.10351	0.0471936	4.30331	0.0057285	0.00800943	0.00332797	0.00629702
YGL053W	PRM8	0.00104105	0.463115	0.00770532	0.81842	-0.000161786	0.0132737	-0.000303977	0.00766715
YBL002W	HTB2	0.00165006	-0.744954	-0.000654865	-0.462934	0.000947605	0.00162802	0.000280491	-0.00222783
YPL158C	AIM44	0.00241886	0.0136812	-0.0145471	-1.04413	-0.000240642	-0.0204038	-0.000620968	0.00186792
YDR224C	HTB1	0.00257617	-0.727294	-0.000187711	-0.158627	0.00445838	0.00588442	0.00105385	-0.00207067
YJL107C	YJL107C	0.00280391	0.168624	0.0848145	0.7246	3.41431e-05	-0.0123847	0.00304469	0.00278884
YPL088W	YPL088W	0.00294161	0.73419	0.0175532	0.277495	0.00105378	0.00981299	7.17606e-05	0.00596482
YHR030C	SLT2	0.00304581	0.596389	0.016466	0.986405	0.000258167	0.030662	-5.18194e-05	0.322167
YMR065W	KAR5	0.00507163	0.594276	0.000357239	0.777914	0.000106278	0.0479657	0.000422603	0.132618
YBR010W	HHT1	0.00558207	-0.774735	-0.00697137	-0.501279	0.0235709	0.00275288	0.00130321	-0.0158949
YDR225W	HTA1	0.00605743	-0.66774	0.00450562	-0.294521	0.00349263	0.00411461	0.00195517	-0.00763646
YNL279W	PRM1	0.00658492	1.09407	0.00113418	1.2672	9.21105e-05	0.0225236	0.000115631	0.137906
YEL039C	CYC7	0.00766794	0.0267226	0.0346371	1.16964	-0.000496491	-0.000878252	-0.00087251	-0.000332976
YCR089W	FIG2	0.00902503	0.761442	0.0150455	1.00995	-0.000148802	-0.019352	-1.05981e-05	0.003276
YPL124W	SPC29	0.00911682	-0.371111	-0.0501733	-0.672355	0.00133816	-0.000126156	0.000361523	-0.00150617
YCL055W	KAR4	0.0100298	1.16898	0.00764476	1.34567	0.000313913	0.0129003	5.38274e-05	0.526813
YJL217W	REE1	0.0107337	-0.00277343	-0.000448614	-0.864791	1.75762e-05	-0.00344346	0.000160692	-0.00321216
YAL060W	BDH1	0.0125557	0.53675	0.0108178	1.04264	-0.000400051	-0.00322733	-9.11422e-05	0.000440065
YEL059C-A	SOM1	0.0150467	0.0375915	0.205006	1.0332	-1.07789e-05	0.0137068	-0.00175234	-0.00107622
YBL016W	FUS3	0.0154842	0.825916	0.0146307	1.21964	0.00217512	0.204818	0.000725105	0.65852
YAL037C-B	YAL037C-B	0.0163931	0.0327613	-0.0808171	-0.736846	5.07527e-07	0.0139793	0.00105751	0.00429869
YBR040W	FIG1	0.0178479	1.4981	-0.000341896	1.22156	7.57782e-05	0.00280425	6.18356e-05	0.00575787
YDL022W	GPD1	0.0256515	0.0907761	0.0305381	0.845258	-0.000451922	0.000202841	-0.000223018	-0.000376929
YDL174C	DLD1	0.0262475	0.282227	0.228843	0.627543	-0.000179282	-0.00277011	-7.94678e-05	0.000346893
YPL171C	OYE3	0.0306017	0.123747	0.0562403	0.699968	0.000325197	0.00589366	0.000260049	0.000301814
YCL027W	FUS1	0.0351164	1.55231	0.061239	2.04158	0.00236219	0.100131	0.00507683	1.36509
YER062C	GPP2	0.0369505	0.175879	0.00790591	0.874533	-0.000793654	0.00956817	-0.000165156	0.0053093
YOL151W	GRE2	0.0454401	0.262793	0.0106047	0.594672	7.58756e-06	0.0216981	0.000319068	0.00222974
YPL156C	PRM4	0.0519105	0.668834	0.0635317	0.84937	0.000104552	0.0115431	0.000590465	0.0268905
YDL241W	YDL241W	0.0656845	0.773869	0.0233162	0.835097	0.000190664	0.0166043	0.000478303	0.00587434
YGR146C	ECL1	0.0873439	0.833207	0.00223333	0.92584	4.69199e-06	0.011562	5.23423e-05	0.0374762
YNR044W	AGA1	0.0962435	2.38388	0.150709	2.75488	0.000108067	0.0300286	9.1699e-05	1.3141
YPR005C	HAL1	0.0974085	0.166336	0.00245921	0.625179	4.32764e-05	0.0129057	-0.000113078	0.00420047
YJL108C	PRM10	0.101027	0.761686	0.0788657	1.0995	0.000178759	0.00960349	0.000241997	0.0100713
YPL189W	GUP2	0.123225	1.01921	0.922615	1.47703	-4.36052e-05	-0.011522	0.000512982	0.0358076
YER011W	TIR1	0.205965	1.87409	0.0673316	2.0314	-7.4081e-05	0.0262484	-0.000262032	0.001847
YEL059W	HHY1	0.224355	1.17909	-0.0103722	0.075582	0.0012979	0.00330138	-0.00127536	-0.00268754
YLR452C	SST2	0.241255	1.11916	0.353148	1.15775	0.000718852	0.053559	0.00258002	0.652457
YOR389W	YOR389W	0.2584	0.360245	0.581118	0.671063	0.000120358	-0.00286498	0.00159717	0.073299
YDL049C	KNH1	0.429639	0.689963	0.262551	1.23261	0.000292244	0.0157691	0.00189832	0.092927
YMR136W	GAT2	0.45041	0.0176041	0.58665	0.603995	0.000256518	-0.00342638	-2.50894e-05	4.04622e-05
YPL277C	YPL277C	0.508512	0.798906	0.119036	0.702077	-0.000116572	-0.000636315	0.00035395	0.00286977
YLR042C	YLR042C	0.593033	1.22326	0.847607	1.67155	0.00173648	0.0233813	0.000353932	0.0282772
YGL055W	OLE1	0.612974	0.0076409	0.678584	-0.0179347	0.000386382	-0.00512986	0.000600216	-0.000123823
YBR201C-A	YBR201C-A	0.615349	0.0680188	0.102358	0.293609	0.00016764	0.00695244	-0.000115637	0.00290274
YNL270C	ALP1	0.663539	0.287693	0.487274	0.402044	0.000255894	-0.00236072	0.000384307	0.00131443
YIL056W	VHR1	0.705154	0.0667565	0.625722	0.426551	-4.08308e-05	-0.00449823	0.00029214	0.00153558
YHR094C	HXT1	0.914224	0.0957826	0.715484	0.0323676	0.000224911	0.00153301	0.000225924	-9.98631e-05
YGR138C	TPO2	0.93635	-0.00929823	0.701696	0.00784888	0.000385653	0.00208757	0.00496295	-0.000303207
YKL096W	CWP1	0.962265	1.36197	1.11074	1.86662	0.000278379	0.0177091	0.00130187	0.00722309
YNR060W	FRE4	1.08387	1.71166	0.936631	1.67968	0.000526492	0.00393087	0.000999551	0.00493908
YML027W	YOX1	4.80042	4.80368	4.37968	4.60454	-0.00142201	-0.0332821	-0.018065	-0.455572

## Sheet: yox1yhp_logFC_lessctrl
Gene	Name	YOX 20	YOX 20 apv	YOX 60	YOX 60 apv	YOX9A 20	YOX9A 20 apv	YOX9A 60	YOX9A 60 apv	YHP 20	YHP 20 apv	YHP 60	YHP 60 apv	YHP13A 20	YHP13A 20 apv	YHP13A 60	YHP13A 60 apv
15S_rRNA	-	-0.012673	-	-0.00437461	-	-0.0286414	-	-0.0205261	-	0.000740833	0.358792	-0.000863379	1	0.0051149	0.999485	0.00934454	1
21S_rRNA	-	-0.000926803	0.998573	-0.070067	0.543848	-0.142201	0.278755	-0.103692	0.41044	0.000576158	0.357666	0.0293444	0.616926	5.78197e-05	0.999485	0.160014	0.203232		Description
HRA1	-	0.0175398	-	0.0121546	-	0.0145511	-	-0.0151925	-	-0.000516793	0.493722	-0.00241961	1	0.0174026	0.999485	0.00855287	1		*For each experimental strain (e.g. Z4pr-YOX1) the log FC values from the corresponding control strain
ICR1	-	-0.00167709	0.998573	0.0016652	0.997708	-0.00280024	0.999391	-0.0214291	0.887681	-0.00015503	0.702695	0.000934514	1	-0.000149164	0.999485	-0.000462258	1		(e.g. YOX Z4pr-HO) are subtracted, and adjusted p-values (apv) calcuated, at each time point
LSR1	-	-0.0016147	0.998573	-0.0323161	0.775051	0.00305174	0.999391	-0.023553	0.876549	-0.000314807	0.425036	-0.00107218	1	-0.000743442	0.999485	0.00105264	1		*Data are taken from sheets "YOX logFC" and "YHP logFC"
NME1	-	0.0070973	0.998573	0.0202835	0.96098	0.0179777	0.999391	0.0107311	0.952918	3.47923e-05	0.918028	-0.000812602	1	-0.00291575	0.999485	-0.00277845	1
Q0045	COX1	0.0316318	0.869162	-0.0101553	0.997708	0.000382609	0.999391	-0.00818913	0.968091	-0.000305072	0.635512	0.00669814	1	-0.000541956	0.999485	0.0140836	1		Strain labels
Q0050	AI1	0.0217017	0.970966	0.0152163	-	-0.0351574	0.987862	-0.0311766	-	0.000791297	0.34738	0.00273467	1	-0.00186456	0.999485	0.00556278	1		YOX_20
Q0055	AI2	-0.0240966	0.96583	-0.0183294	-	-0.0203952	0.999391	-0.0286527	-	-0.000516816	0.511537	-0.00692617	0.912754	-0.0198743	0.999485	-0.0038577	1		YOX_60
Q0060	AI3	0.00266171	-	-0.0279127	-	-0.0309402	-	-0.0151953	-	-0.000397429	0.606814	0.000533096	1	-0.00091498	-	-0.00368673	1		YOX9A_20
Q0065	AI4	-0.000971274	-	-0.0139516	-	0.00892502	-	-0.0495595	-	-4.6246e-05	0.947901	-0.00077204	1	0.00151869	0.999485	0.0209901	0.912993		YOX9A_60
Q0070	AI5_ALPHA	-0.022402	-	-0.0431586	-	-0.0131647	-	0.0249254	-	-1.97316e-05	0.978293	0.00167652	1	0.00319556	0.999485	0.0275097	0.658733		YHP_20
Q0075	AI5_BETA	-0.00936615	0.998573	-0.0227062	0.961684	-0.00675135	0.999391	-0.0015093	-	0.00013464	0.83717	0.00194644	1	0.00060627	0.999485	0.0324941	0.758094		YHP_60
Q0085	ATP6	-0.00652882	-	0.00486406	-	0.0145669	-	-0.0267301	-	0.000404009	0.606132	0.00153363	1	0.00272245	-	0.00234622	1		YHP13A_20
Q0092	-	0.00158997	-	0.0017274	-	-0.0014471	-	-0.00492	-	0.000872451	0.346527	-0.0010376	1	0.000953043	-	0.00313624	1		YHP13A_60
Q0105	COB	-0.00297365	-	-0.00173687	-	0.00253365	-	0.00708345	-	0.000108478	0.85121	0.000201452	1	0.000132471	-	0.00040642	1
Q0120	BI4	0	-	0	-	-0.000863371	-	-0.00015764	-	-5.27206e-05	0.927263	-9.37684e-05	1	0	-	0.00020234	1
Q0130	OLI1	0.0112336	0.998573	0.0200199	0.9748	-0.00530998	0.999391	-0.0142826	0.935352	0.000336653	0.685821	0.000632866	1	1.62847e-05	-	0.000829084	1
Q0140	VAR1	5.67981e-05	-	-0.00206349	-	0.0013832	-	0.00138133	-	-0.000107667	0.88092	0.00336578	1	0.000809203	0.999485	0.0124884	1
Q0160	SCEI	0.0182534	0.985581	0.000990131	0.997708	-0.0213959	0.999391	-0.0142218	0.936176	0	1	0	1	0.000134766	-	0.000542488	1
Q0182	-	0.00163644	-	0.00182702	-	0	-	0	-	0.000346656	0.621946	0.0206541	0.657558	-0.000269115	0.999485	0.0269183	0.853249
Q0250	COX2	0.000953868	-	-0.00102788	-	0.000820286	-	0.00138133	-	5.54603e-05	0.923498	9.95536e-05	1	0	-	0	1
Q0275	COX3	5.67981e-05	-	0	-	0.00139138	-	-0.00323793	-	-0.000168081	0.772075	-4.81069e-05	1	2.03874e-06	-	0	1
RDN5-1	-	0.0203429	0.970966	0.0220116	0.97158	0.00611929	0.999391	0.00403406	0.983218	7.20223e-05	0.910539	0	1	-0.000301097	-	-0.000231947	1
RDN5-2	-	0.0129664	-	-0.00434291	-	-0.00209467	-	0.00336854	-	0.000367762	0.58831	0.00583898	1	0.00118731	0.999485	0.00749527	1
RDN5-6	-	0.000173029	-	0.0031747	-	0.00645501	-	-0.00871259	-	0.000100617	0.889056	0.000145047	1	-0.000331253	-	-0.000163246	1
RNA170	-	-0.00140831	0.998573	0.0177624	0.9777	0.00283987	0.999391	-0.00300767	0.986785	0.000120542	0.881855	-3.55043e-06	1	-0.000901328	-	-0.0013816	1
RPR1	-	0.00331826	0.998573	0.0139594	0.982318	-0.000142587	0.999391	-0.0122814	0.943894	-0.000828193	0.324789	-0.00309905	1	-0.00248323	0.999485	0.000137211	1
RUF20	-	-0.000540641	0.998573	0.00138908	0.997708	-0.0022205	0.999391	-0.00517238	0.980449	5.54603e-05	0.923498	0	1	0	-	0	1
RUF21	-	-0.00694698	0.998573	-0.0103501	0.997708	-0.033933	0.999391	-0.0301591	0.848506	-0.00327725	0.0399518	-0.00921793	1	-0.000231686	0.999485	-0.00423111	1
RUF22	-	-0.0017118	-	-0.00203305	-	0.000820286	-	-0.00169679	-	-0.000198286	0.584113	0.00663018	1	0.000790106	0.999485	0.00108733	1
RUF23	-	-0.00132663	0.998573	0.00502644	0.997708	-0.00536747	0.999391	0.0302578	-	3.07112e-05	0.964345	0.00373506	1	0.00670131	0.999485	0.00261601	1
RUF5-1	-	5.67981e-05	-	-0.00206349	-	-0.000863371	-	0	-	0.000469484	0.582994	0.000144653	1	0.000626373	-	-0.000964541	1
RUF5-2	-	-0.00216146	-	0.0101347	-	-0.00708867	0.999391	-0.0336791	-	-8.99661e-05	0.902082	0.00159819	1	-0.000528786	0.999485	-0.0081215	1
SCR1	-	0.00312567	0.998573	0.00510583	0.997708	-0.00548328	0.999391	-0.053561	0.690886	-0.000205417	0.724149	-0.000173622	1	-0.000126236	-	-9.9758e-06	1
snR10	-	0.000769396	0.998573	0.0149029	0.997708	-0.00163739	0.999391	-0.0719811	0.588605	0.00123642	0.211701	0.00395307	0.892091	0.00247314	0.999485	-0.00176154	1
snR11	-	0.00614786	0.998573	-0.0115432	0.9777	-0.00104311	0.999391	0.00713029	0.970517	-0.0008735	0.137065	-0.00428169	1	-0.000219886	0.999485	0.000252058	1
snR128	-	0.00462424	0.998573	0.0110515	0.997708	0.00234727	0.999391	0.00855397	0.966802	-0.000926867	0.296564	0.000763579	1	-0.000928513	0.999485	-0.00615947	1
snR13	-	0.00349718	0.998573	-0.00867451	0.997708	-0.022869	0.999391	-0.00596238	0.977048	-0.00026308	0.419033	0.00446723	1	-6.66521e-05	0.999485	-0.00124879	1
snR14	-	0.0170263	0.96335	0.0154713	0.97841	0.00233606	0.999391	-0.00302374	0.986785	-6.61434e-05	0.861629	0.0166027	0.918011	0.00138645	0.999485	0.000596364	1
snR161	-	0.00677927	0.998573	-0.00279332	0.997708	0.00282028	0.999391	-0.00545941	0.978975	-0.0006811	0.305351	-0.0115304	0.968131	-0.00011	0.999485	0.000523554	1
snR17a	-	-5.879e-05	0.999506	0.00301508	0.997708	-0.0113319	0.999391	-0.0525483	0.701689	-3.22176e-05	0.949287	-0.00882415	1	3.85122e-05	0.999485	0.00184078	1
snR17b	-	0.00441982	0.998573	0.00391881	0.997708	-0.00148702	0.999391	-0.0147416	0.932299	-0.000622466	0.376218	0.00418785	1	0.00109921	0.999485	0.0037183	1
snR18	-	-0.00554198	0.998573	-0.00455914	0.997708	-0.100524	0.408309	0.00510811	0.980449	-0.00131915	0.126436	-0.00268517	1	0.00022545	0.999485	0.0022667	1
snR189	-	0.00221366	0.998573	0.0225691	0.958374	-0.00988753	0.999391	-0.0317198	0.835643	0.00048921	0.359357	0.0215614	0.841574	0.000142391	0.999485	0.000443475	1
snR19	-	0.00463466	0.998573	0.0300917	0.839608	-0.00930828	0.999391	-0.041922	0.761824	0.000102716	0.830942	0.00864212	1	0.000994407	0.999485	0.0010108	1
snR190	-	0.00857202	0.998573	0.00505013	0.997708	0.00974992	0.999391	0.0446008	0.751791	-0.00283303	0.0677302	-0.00316861	1	-0.000275071	0.999485	0.0146232	1
snR191	-	0.0237361	0.90643	0.0210368	0.951589	-0.00800205	0.999391	-0.0107182	0.952918	-5.05903e-05	0.868724	-0.0161725	0.968131	0.000366792	0.999485	0.000373754	1
snR24	-	-0.00939499	0.998573	-0.0018264	0.997708	-0.061834	0.491593	-0.277033	0.0830057	0.0029888	0.0627498	0.0229769	0.710034	0.000454822	0.999485	0.00258991	1
snR3	-	0.000317384	0.998932	-0.0138378	0.975353	-0.00508554	0.999391	0.03483	0.80802	-0.000630912	0.358746	-0.00569169	1	0.0013963	0.999485	0.00799182	1
snR30	-	0.00783068	0.998573	0.0242865	0.879773	-0.0103167	0.999391	-0.0330109	0.822498	-0.00019936	0.657315	-0.00948518	1	-0.000403253	0.999485	-0.0014958	1
snR31	-	0.0153735	0.953577	0.0128674	0.979143	-0.000949072	0.999391	-0.0532027	0.683368	-0.000391338	0.53976	0.000655402	1	-0.00383906	0.999485	-0.00548532	1
snR32	-	-0.00555132	0.998573	0.0119444	0.997708	-0.00389086	0.999391	-0.0877321	0.490729	-0.000406373	0.285344	-0.0084153	1	-0.000734061	0.999485	6.40372e-06	1
snR33	-	0.0183013	0.92579	0.00801723	0.997708	-0.00045847	0.999391	-0.023498	0.877132	0.000755403	0.144556	0.0131572	1	-0.000262099	0.999485	-0.000604948	1
snR34	-	-0.00306027	0.998573	-0.0152113	0.97841	0.00176065	0.999391	0.0148628	0.932199	-0.000269972	0.577066	0.000225606	1	0.000519933	0.999485	-0.00130478	1
snR35	-	0.0273232	0.84628	0.00571587	0.997708	-0.00762892	0.999391	-0.0174874	0.918576	0.000485099	0.228562	0.0113132	1	0.000196133	0.999485	0.000199285	1
snR36	-	0.00846545	0.998573	0.00292253	0.997708	-0.00623097	0.999391	-0.00349703	0.985679	0.000233265	0.643714	-0.00918874	1	0.00127311	0.999485	-0.00120093	1
snR37	-	0.00326828	0.998573	0.00450393	0.997708	-0.0023161	0.999391	-0.00661299	0.974614	-0.000166656	0.714916	0.00440033	1	0.00205217	0.999485	0.00398751	1
snR38	-	0.004814	0.998573	0.00847538	0.997708	-0.00379804	0.999391	-0.0178636	0.915188	-0.000415432	0.425225	-0.00608351	1	0.000318516	0.999485	0.00116695	1
snR39	-	0.00153867	0.998573	-0.0141396	0.961189	-0.00251361	0.999391	-0.0211776	0.890789	-0.000231628	0.551971	-0.00233711	1	0.000780851	0.999485	0.0024385	1
snR39B	-	0.0192213	0.95001	0.0195843	0.964041	0.00100402	0.999391	0.0191779	0.905959	0.00135403	0.1686	0.00679414	1	-0.00170806	0.999485	-3.13916e-05	1
snR4	-	0.0038467	0.998573	0.00769561	0.997708	-0.00111443	0.999391	-0.00764734	0.968636	-0.000127355	0.712542	-0.00291277	1	0.000180419	0.999485	0.00195008	1
snR40	-	0.00469484	0.998573	0.0107359	0.997708	0.00264177	0.999391	0.0209335	0.893162	2.55017e-06	0.994114	0.00632538	1	-8.34655e-05	0.999485	0.000800747	1
snR41	-	0.0148856	0.955657	0.0108511	0.997708	-0.000635188	0.999391	-0.00341196	0.986522	-0.000274979	0.369359	-0.00436054	1	0.000153599	0.999485	-0.000117154	1
snR42	-	0.0118893	0.998573	0.040939	0.785482	0.00290865	0.999391	0.0542321	0.682624	-0.000224439	0.701392	0.00329408	1	-0.000662602	0.999485	0.00284531	1
snR43	-	-0.00307329	0.998573	0.00335377	0.997708	-0.0083106	0.999391	-0.0200852	0.898586	0.000189469	0.547956	-0.00042429	1	0.000471103	0.999485	0.00173012	1
snR44	-	-0.00384688	0.998573	0.00176865	0.997708	0.00181788	0.999391	-0.00454684	0.982317	3.72804e-05	0.94053	0.00237466	1	0.00028025	0.999485	0.00409151	1
snR45	-	0.00497666	0.998573	0.0142356	0.997708	-0.00316734	0.999391	-0.0142013	0.935727	-0.000191215	0.652614	0.00950481	1	-0.000173932	0.999485	-0.000767599	1
snR46	-	-0.00836281	0.998573	-0.0385763	0.769899	-0.00233883	0.999391	-0.0958098	0.433215	4.36528e-05	0.850574	0.00842377	1	-3.00285e-05	0.999485	0.000101449	1
snR47	-	0.00351202	0.998573	0.0188139	0.975353	-0.0122188	0.999391	-0.0303634	0.844243	-0.000133845	0.755773	-0.00751547	1	-0.000909753	0.999485	0.00243139	1
snR48	-	-0.00313714	0.998573	0.00553788	0.997708	-0.0210741	0.999391	-0.0385149	0.794434	5.12658e-05	0.875386	0.0107565	1	0.000599313	0.999485	0.00373954	1
snR49	-	0.00716246	0.998573	0.01511	0.9777	0.0063032	0.999391	0.0367697	0.801152	0.000181693	0.652539	0.00560632	1	-3.41678e-05	0.999485	0.00526279	1
snR5	-	-0.00528763	0.998573	-0.0075945	0.997708	-0.0209415	0.999391	-0.0280841	0.855986	8.31904e-05	0.858479	0.00849123	1	-0.000808431	0.999485	0.000900639	1
snR50	-	0.036823	0.750885	0.00493414	0.997708	0.031563	0.908415	0.0166955	0.924508	-5.4347e-05	0.848205	0.013171	1	-0.000105016	0.999485	-0.000424212	1
snR51	-	0.00480703	0.998573	0.0315493	0.883767	-0.00221154	0.999391	-0.00752868	0.969019	-0.000140468	0.797242	0.0106983	0.963046	-0.000506459	0.999485	-0.0021183	1
snR52	-	0.014436	0.998573	0.00590227	0.997708	-0.0123451	0.999391	-0.01988	0.903639	-0.0051754	0.0297208	-0.00250887	1	0.00197668	0.999485	-0.00130826	1
snR53	-	0.0391598	-	0.0705699	-	-0.00705446	0.999391	-0.0751015	-	-3.81379e-06	0.993655	0.0139944	0.916158	0.0011153	0.999485	-0.00198767	1
snR54	-	-0.000372177	0.998876	-0.0180217	0.947354	0.0142415	0.999391	0.0148781	0.932199	0.000513938	0.496341	0.00894295	0.924534	0.00650019	0.999485	-0.00197179	1
snR55	-	0.0159922	0.970966	0.0857619	0.486733	0.0118183	0.999391	0.0191445	0.905959	0.0010024	0.25967	0.00141492	1	-0.00314192	0.999485	0.00244968	1
snR56	-	0.0117172	0.998573	0.0218006	0.950237	0.00224311	0.999391	-0.00595706	0.977048	0.000497702	0.341532	-0.0102016	1	0.000396907	0.999485	0.00828599	1
snR57	-	0.00356586	0.998573	0.016525	0.975372	-0.00103643	0.999391	-0.0229723	0.881138	0.000104934	0.842575	0.0018536	1	-0.00137896	0.999485	-0.00164197	1
snR58	-	0.0354026	0.815362	0.0102355	0.997708	0.00112062	0.999391	-0.012619	0.943363	4.61726e-05	0.925907	-0.0130886	0.929348	0.00262735	0.999485	0.00242465	1
snR59	-	-0.00884225	0.998573	-0.00862907	0.997708	-0.00107381	0.999391	-0.0236212	0.876564	-0.000208554	0.589013	0.01272	0.99816	0.00529677	0.999485	0.000628742	1
snR6	-	0.00406673	-	-0.0206306	-	0.0366239	-	-0.022711	-	-0.000350727	0.602209	-0.00169142	1	8.26929e-06	0.999485	0.00146855	1
snR60	-	0.00684721	0.998573	-0.00842498	-	0.0176816	0.999391	0.0824955	-	-2.1823e-05	0.969056	0.00573835	1	0.00178018	0.999485	0.0179174	1
snR61	-	0.0491579	0.667002	0.0411564	0.808575	0.00620336	0.999391	-0.0467084	0.73852	-7.71803e-05	0.912423	-0.00254801	1	2.47138e-05	0.999485	-0.000895327	1
snR62	-	0.00359529	0.998573	0.0147148	0.991681	-0.0205555	0.999391	-0.0566691	0.674496	-0.000340453	0.652393	0.0042766	1	0.00266625	0.999485	0.00428052	1
snR63	-	0.00115245	0.998573	-0.00193418	0.997708	0.00121124	0.999391	-0.0407871	0.769761	-0.000310933	0.621656	0.00262508	1	-0.000719347	0.999485	-0.00186282	1
snR64	-	-0.0166076	0.988419	-0.00277869	0.997708	-0.0110967	0.999391	-0.00630899	0.97637	-0.000892183	0.290529	-0.00279909	1	0.000704137	0.999485	-0.000652603	1
snR65	-	0.0229477	0.888445	0.0158488	0.972242	-0.00129322	0.999391	0.0108467	0.952734	-0.000638953	0.150232	-0.0162974	1	1.10699e-05	0.999485	0.00049197	1
snR66	-	0.043516	0.682994	0.0491204	0.728638	0.0143403	0.999391	0.0474565	0.730132	-0.000498594	0.444976	-0.00111706	1	-0.00039261	0.999485	0.00144842	1
snR67	-	-0.0148406	0.96583	-0.00755075	0.997708	0.010166	0.999391	0.00262757	0.989763	-0.000733094	0.297403	-0.00087671	1	0.000394687	0.999485	-0.000439059	1
snR68	-	-0.000844457	0.998573	0.00483798	0.997708	0.0178373	0.962539	0.0307261	0.837862	0.000655923	0.258492	0.0143439	0.968131	-0.000324585	0.999485	0.00528176	1
snR69	-	-0.000170914	0.999506	0.0272398	0.916284	0.00320177	0.999391	0.00246788	0.990096	0.000272432	0.564974	0.0251206	0.76504	0.0105641	0.999485	0.000199536	1
snR7-L	-	-0.0102471	-	-0.00675748	-	-0.00657613	0.999391	0.0165226	-	0.00416995	0.0353664	0.0177805	0.892091	4.83669e-05	0.999485	0.00168431	1
snR70	-	0.018385	0.872264	-0.0187176	0.919331	0.00228216	0.999391	-0.0617868	0.615946	3.40024e-05	0.934947	-0.0069398	1	0.00140666	0.999485	0.00509604	1
snR71	-	0.0232436	0.945076	0.0161847	0.985975	-0.00262698	0.999391	-0.00471869	0.982317	-0.00028288	0.692934	-0.00178715	1	0.00247878	0.999485	0.00567378	1
snR72	-	-0.0596267	0.592228	-0.0423686	0.801434	-0.00582238	0.999391	-0.0323229	0.830519	0.000481523	0.273424	0.0283998	0.816017	0.000551588	0.999485	-0.00050021	1
snR73	-	0.00765489	-	-0.0227203	-	0.00984666	-	-0.0114416	-	0.00144624	0.144757	0.00524947	1	-2.26575e-05	0.999485	-0.000501527	1
snR74	-	-0.0104597	0.998573	-0.00362083	0.997708	-0.00875389	0.999391	-0.0756836	0.567852	0.000991228	0.252513	0.00553077	1	-0.00269731	0.999485	-0.0236168	0.887124
snR75	-	-0.00395632	0.998573	0.00301306	0.997708	0.0210426	0.999391	0.0225178	-	-0.000125728	0.871668	0.000610893	1	0.000720669	-	0.00444588	1
snR76	-	0.0336249	0.768966	0.126314	0.333809	0.00202452	0.999391	0.0125964	0.943363	-0.00101486	0.263089	-0.00395223	1	-0.00341606	0.999485	0.000616916	1
snR77	-	0.0168938	0.998573	0.0284532	0.936283	-0.0125475	0.999391	-0.0232316	0.881329	0.00176831	0.128218	0.00964108	0.859983	0.000477313	0.999485	-0.000843042	1
snR78	-	-0.00925217	0.998573	0.0013951	0.997708	-0.0144124	0.999391	-0.0679347	0.615946	0.000220814	0.638264	0.00211111	1	-0.000318976	0.999485	0.00334522	1
snR79	-	0.0256479	0.916902	0.00713929	0.997708	-0.00358805	0.999391	-0.0109265	0.952382	-0.000224642	0.731277	-0.001597	1	-0.000928949	0.999485	-0.000640391	1
snR8	-	-0.00177924	0.998573	0.0147083	0.997708	-0.00726802	0.999391	-0.0242169	0.875971	-0.000604395	0.425753	-0.0010576	1	0.00124212	0.999485	0.00151372	1
snR80	-	0.00505767	0.998573	-0.0325487	0.909678	-0.00998296	0.999391	-0.0157895	0.926059	-0.000118433	0.818941	-0.00291869	1	0.00922114	0.999485	0.000703875	1
snR81	-	-0.0334592	0.841686	0.00842173	0.997708	0.00465742	0.999391	-0.0134153	0.939792	0.00156177	0.121868	0.00585147	1	5.14525e-05	0.999485	-0.00235109	1
snR82	-	0.00148265	0.998573	0.0115891	0.971691	0.00424136	0.999391	0.041195	0.761824	6.92448e-05	0.913533	-0.00257048	1	-0.00569569	0.999485	-0.00369474	1
snR83	-	0.0115044	0.96335	0.00823596	0.997708	-0.00578805	0.999391	-0.0158306	0.925594	-0.000621115	0.412841	0.00403774	1	-0.00210962	0.999485	0.00133099	1
snR84	-	0.00416507	0.998573	0.00369139	0.997708	-0.000425386	0.999391	-0.00717505	0.970485	0.000108628	0.665386	0.0110846	1	-0.000407452	0.999485	0.00225134	1
snR85	-	0.00184378	0.998573	0.0119738	0.997708	0.000299508	0.999391	0.00484085	0.982317	4.12755e-05	0.87911	0.000626053	1	-2.59682e-05	0.999485	0.00805979	1
snR86	-	0.00162308	0.998573	-0.00442549	0.997708	0.00395291	0.999391	-0.0309893	0.830429	6.39369e-05	0.83697	0.00662301	1	6.41582e-05	0.999485	0.000771593	1
snR87	-	-0.00254598	0.998573	0.00675663	0.997708	0.00639351	0.999391	-0.01288	0.943063	0.000123319	0.767401	-0.00333834	1	-0.000691292	0.999485	-0.00143719	1
snR9	-	0.0053449	0.998573	-0.000455793	0.997708	-0.0176117	0.951192	-0.0518781	0.690486	0.000510143	0.195278	0.00546985	1	0.00403883	0.999485	0.0106964	0.947406
SRG1	-	-0.017491	0.721148	-0.0965745	0.229653	-3.82947e-05	0.999391	-0.118156	0.243813	-0.00103418	0.154408	-0.000369456	1	0.000663382	0.999485	0.00071703	1
tA(AGC)D	-	-0.00434305	-	0.0361011	-	0.0176477	-	-0.00395103	-	-0.000637336	0.238847	-0.00482985	1	-0.000632552	0.999485	-0.00218895	1
tA(AGC)F	-	-0.00256971	-	-0.00364841	-	0.0134613	-	0.00507454	-	4.74883e-05	0.817129	-0.0203151	1	0.00218674	0.999485	0.000570561	1
tA(AGC)G	-	0.00495339	-	0.0235322	-	0.0083395	-	0.00631694	-	-0.000124997	0.861069	-0.00395076	0.918011	0.00549832	-	0.0149216	1
tA(AGC)H	-	0.00638281	-	0.0119106	-	-0.000262737	-	-0.0702501	-	0.000319779	0.700886	0.000640438	1	-0.0011561	-	-0.00211718	1
tA(AGC)J	-	-0.0013111	-	-0.0042961	-	-0.0151193	-	-0.0505518	-	-0.000174616	0.830922	0.000878741	1	0.000372885	-	0.00195377	1
tA(AGC)K1	-	0.00440916	-	-0.0132166	-	0.00996415	-	0.0257132	-	-2.8884e-05	0.967418	-0.000454728	1	0.00788295	0.999485	0.00157923	1
tA(AGC)K2	-	0.032959	-	0.0308666	-	0.00642357	-	-0.00108871	-	-5.91311e-05	0.922164	3.24229e-06	1	0.000264746	-	0.00085303	1
tA(AGC)L	-	0.00955822	0.998573	-0.00505829	0.997708	-0.00341141	0.999391	-0.000638996	0.997327	4.49565e-05	0.953075	-0.00412821	0.884461	-0.00159618	-	0.00311195	1
tA(AGC)M1	-	0	-	0.00104028	-	0	-	0.00138133	-	-0.0028693	0.0688533	-0.00360854	0.949235	0.00284879	0.999485	-0.00215751	1
tA(AGC)M2	-	0.00312593	-	0.0168795	-	0.000481514	-	0.0435409	-	0.000539408	0.407832	0.00158101	1	0.000248981	0.999485	-0.00073446	1
tA(AGC)P	-	0.0383855	-	0.159924	-	0.0156332	0.999391	0.110554	-	5.22529e-05	0.927988	9.38244e-05	1	4.26156e-06	-	0.000131472	1
tA(UGC)A	TGA1	-0.00505914	-	0.0160696	-	-0.0215914	0.999391	-0.039574	-	1.19348e-05	0.986431	0.00314138	0.975286	0.00388146	0.999485	-0.00461631	1
tA(UGC)E	-	0.0222047	-	0.0538618	-	-0.00222448	0.999391	-0.175372	-	-0.000876049	0.300209	-0.0055896	0.859983	-0.000274481	0.999485	0.00569701	1
tA(UGC)G	-	-0.0106071	-	-0.005601	-	-0.00426157	-	0.0342209	-	0.000410011	0.58887	0.00139726	1	0.0019208	0.999485	0.00388025	1
tA(UGC)L	-	-0.0310028	-	-0.25323	-	0.00687208	-	0.00269483	-	-0.000244945	0.736321	0.00129712	1	-0.00901486	0.999485	-0.00426496	1
tA(UGC)O	-	-0.0118937	-	0.00423495	-	0.0126851	-	-0.0151824	-	5.82037e-05	0.936209	-0.00120763	1	-0.00167267	-	0.00534315	1
tC(GCA)B	-	-0.00903452	-	-0.00184113	-	0.0071769	-	-0.00631185	-	0.000279828	0.695611	0.000576455	1	-0.00195367	0.999485	-0.00937583	1
tC(GCA)G	-	-0.0299735	-	-0.04488	-	-0.015245	-	-0.0463348	-	-0.00111404	0.229684	-0.00481746	0.884461	-0.00178043	0.999485	-0.0218218	0.915507
tC(GCA)P1	-	0.0120419	-	0.0212594	-	-0.00657925	0.999391	0.0136945	-	0	1	-9.37684e-05	1	0	-	0	1
tC(GCA)P2	-	0.0232941	0.970966	0.00725739	-	-0.0706788	0.7117	-0.164805	-	0.00174876	0.145117	7.5395e-05	1	-0.000807018	-	-0.00226034	1
tD(GUC)B	-	0.00500717	-	0.00337714	-	-0.0233256	-	0.0301638	-	0.000218211	0.786921	0.000424158	1	0.00112901	-	0.00277135	1
tD(GUC)D	-	-0.00722221	-	0.0227843	-	0.00569824	-	0.0478072	-	0.000356251	0.624294	0.000379756	1	-0.00334809	0.999485	-0.00912031	1
tD(GUC)G1	-	0.00896018	0.998573	-0.00723648	-	0.0106662	0.999391	0.0624394	-	-0.000675722	0.405081	-0.00408069	1	-0.00285836	0.999485	-0.0169489	1
tD(GUC)G2	-	0.0276405	0.934236	-0.0011537	0.997708	-0.00524532	0.999391	0.073401	-	0.000314638	0.662185	0.00337283	0.952238	0.00664586	0.999485	0.00313462	1
tD(GUC)I1	-	-0.0139637	0.998573	-0.0288809	0.940839	0.00338587	0.999391	0.040815	-	4.95836e-05	0.944908	0.000311029	1	0.00662147	0.999485	0.0170981	1
tD(GUC)I2	-	0.00345753	-	0.0678399	-	-0.00620049	-	-0.042665	-	-0.000309016	0.678978	-0.00247041	1	-0.000421475	0.999485	0.0122773	1
tD(GUC)J1	-	0.0161343	-	-0.00667142	-	0.065512	0.758174	-0.0424185	-	1.31646e-05	0.984844	-0.000206344	1	-0.00184979	0.999485	0.0042628	1
tD(GUC)J2	-	-0.00766346	-	0.00143143	-	-0.00441338	-	0.0183471	-	0.000483287	0.531328	0.00364741	1	0.0025849	0.999485	0.00534659	1
tD(GUC)J3	-	0.0286523	-	-0.0157004	-	0.019993	-	-0.0595319	-	0.000430629	0.57289	-0.00211521	1	0.0142558	0.999485	0.00104125	1
tD(GUC)J4	-	0.0150826	-	0.00362298	-	0.0175843	-	-0.0498473	-	0.000169215	0.810589	-0.00128898	1	0.000806569	0.999485	0.00606439	1
tD(GUC)K	-	0.0018767	-	-0.000447605	-	-0.0070958	-	-0.00404896	-	-5.25788e-05	0.948396	0.000925321	1	0.00113144	-	-0.00357696	1
tD(GUC)L1	-	0.0139778	-	0.004846	-	-0.00432017	-	0.0249917	-	-0.000244487	0.731267	0.000797981	1	0.00822334	0.999485	-0.0029148	1
tD(GUC)L2	-	-0.0166904	-	-0.0041296	-	0.00605581	-	-0.0164114	-	-0.000331177	0.648206	-0.00208277	1	-0.00276056	0.999485	-0.00354149	1
tD(GUC)M	-	0.0717076	-	0.0549333	-	0.00778759	0.999391	0.00228851	-	-0.000246068	0.749253	-0.00446476	0.861958	-0.000313388	-	0.0032835	1
tD(GUC)N	-	0.000826233	0.998573	0.00695381	0.997708	-0.00436513	0.999391	-0.0670821	0.598818	0.000126956	0.869172	0.000383499	1	-0.000611007	-	-0.00213328	1
tD(GUC)O	-	0.0175007	0.96583	0.0176697	0.975372	-0.00133396	0.999391	-0.0162889	0.924508	0.000225518	0.774144	-0.000736062	1	0.00411775	-	-0.0011518	1
tE(CUC)I	-	-0.00458921	-	0.00671304	-	0.00181147	-	0.0128129	-	0.00049175	0.515579	-0.00182213	1	-0.000599004	0.999485	0.00102308	1
tE(UUC)B	-	0.0489754	-	0.0179798	-	0.0224246	-	0.039246	-	-0.000367713	0.581256	-0.00582059	1	-0.00138315	0.999485	-0.00198974	1
tE(UUC)C	-	-0.00509228	0.998573	0.026802	-	0.0421687	0.947686	0.0380607	-	0.00053997	0.443735	0.00435589	1	0.00073201	0.999485	-0.000246399	1
tE(UUC)E1	-	-0.000601216	0.998876	0.0204783	-	-0.00534336	0.999391	-0.00203742	-	0.000127806	0.868519	-0.000205242	1	0.000679475	-	0.00118028	1
tE(UUC)E2	-	-0.00458096	-	0.0103525	-	-0.0154307	0.999391	-0.0351424	-	4.00407e-05	0.958106	0.000534052	1	0.00214117	-	0.00347695	1
tE(UUC)E3	-	0.00301023	-	-0.0141221	-	-9.7901e-05	-	-0.000626569	-	0.000230341	0.756355	0.00346125	1	-0.000650077	0.999485	-0.00305231	1
tE(UUC)G1	SOE1	0.0362379	0.714994	0.0455154	0.717852	-0.0478149	0.658579	-0.0343229	0.812132	-5.61644e-05	0.938479	-0.0021143	1	-0.00292587	0.999485	-0.00257641	1
tE(UUC)G2	-	0.00990641	-	-0.00496411	-	-0.023802	-	0.00509893	-	-0.00051279	0.497447	-0.000184507	1	-0.0111699	0.999485	-0.00676336	1
tE(UUC)G3	-	0.0180558	-	0.0120667	-	-0.0551074	-	-0.0467046	-	0.000164651	0.834747	0.0038122	0.892091	-0.00137605	-	-0.00140515	1
tE(UUC)I	-	-0.00411435	-	-0.015116	-	-0.0130041	-	-0.0185485	-	1.75134e-05	0.969251	-0.0118625	0.989023	0.000391413	0.999485	-0.000749981	1
tE(UUC)J	-	0.00730958	0.998573	0.00505128	0.997708	-0.0372831	0.962539	-0.0298308	-	0.00195535	0.11919	0.00764316	0.76504	0.00275405	0.999485	0.00467691	1
tE(UUC)K	-	0.00714794	0.998573	-0.0462343	0.789385	-0.0119072	0.999391	-0.190376	0.226567	-0.000733949	0.36816	-0.00168034	1	0.00105945	0.999485	-0.000208352	1
tE(UUC)L	-	-0.00443947	-	0.0577335	-	0.0262103	-	-0.0173865	-	-0.000397453	0.604429	-0.000106748	1	-0.00301231	-	-0.00179467	1
tE(UUC)M	-	0.0164779	-	-0.00671052	-	-0.0130452	-	0.000170926	-	0.000322473	0.667221	0.00180029	1	0.00193678	0.999485	-0.00395476	1
tE(UUC)P	-	0.000801909	-	0.00355437	-	-0.0191062	0.999391	-0.00647945	-	0.000129545	0.857157	0.00643253	0.99816	-0.000161849	0.999485	-0.000199314	1
tF(GAA)B	-	0.0532432	-	0.0291362	-	-0.0300329	-	-0.00924567	-	-2.81722e-05	0.968676	0.000363225	1	-0.00104939	0.999485	-0.00137391	1
tF(GAA)D	-	-0.00321577	-	0.0381535	-	-0.0801067	0.618249	-0.0734272	-	0.00322114	0.0634849	0.00325559	0.941425	0.000201333	-	0.000851592	1
tF(GAA)F	-	0.0356814	-	-0.0266806	-	-0.00854103	0.999391	-0.0286754	-	-9.32395e-05	0.898538	0.00360767	1	0.00856267	0.999485	0.00743132	1
tF(GAA)G	-	0.00316265	-	-0.0180387	-	-0.0248861	0.999391	-0.00450579	-	-0.000230757	0.77917	0.000267667	1	-0.00049758	-	-0.00033939	1
tF(GAA)H1	-	0.0072444	0.998573	-0.0143239	0.997708	0.0104072	0.999391	0.00153778	-	0.00826099	0.014562	0.0477741	0.276638	-0.00445685	0.999485	-0.0220268	0.941142
tF(GAA)H2	-	0.00612272	-	-0.0233816	-	0.00136144	-	0.0124793	-	0.000384581	0.60737	0.000835966	1	-0.0116335	0.999485	-0.00516368	1
tF(GAA)M	-	-0.0132373	-	-0.0157378	-	-0.00380816	-	0.0413091	-	-0.000157783	0.822453	-0.00261178	1	-0.00145615	0.999485	0.000657196	1
tF(GAA)N	-	-0.00909652	-	0.0358705	-	-0.0178296	0.999391	-0.054087	-	-0.000491112	0.518635	-0.00438281	1	-0.000961751	0.999485	-0.00205555	1
tF(GAA)P1	-	0.00126007	0.998573	0.000531496	0.997708	0.00023216	0.999391	-0.0189371	0.906964	0.0040323	0.0455297	0.000610304	1	-0.00993702	-	-0.00333543	1
tF(GAA)P2	-	0.0189644	-	0.00841005	-	0.00213261	-	0.0345735	-	0.00016193	0.81898	0.000704249	1	0.00323998	0.999485	0.00297653	1
tG(CCC)D	SUF3	-1.77003e-05	-	0.00453452	-	0.00873593	-	0.00556498	-	4.25744e-05	0.951391	0.00289707	1	-0.0134947	0.999485	-0.0164866	1
tG(CCC)O	SUF5	0.0533167	0.754169	0.0360734	-	-0.0343335	0.999391	-0.0376089	-	0.000928637	0.246155	0.00410499	1	0.000353071	0.999485	0.00165842	1
tG(GCC)B	-	0.00276796	-	0.014057	-	-0.00858863	-	-0.00841269	-	0.000432277	0.558934	0.00294055	1	0.0013309	0.999485	-0.000465411	1
tG(GCC)C	SUF16	0.00283706	-	-0.000812515	-	-0.00165115	-	0.00642274	-	0.00112518	0.260709	0.000557079	1	-0.000944306	-	-0.00160266	1
tG(GCC)D1	-	-0.000840197	-	-0.00206349	-	0.000820286	-	-0.00015764	-	0.000235719	0.750812	0.00352116	1	0.00103339	0.999485	-0.00173557	1
tG(GCC)D2	-	-0.00548786	0.998573	-0.0263643	0.93415	-0.00715755	0.999391	-0.0394345	0.785593	-6.97429e-08	0.999904	3.1979e-07	1	0.000189465	-	0.000309877	1
tG(GCC)E	-	0.020788	-	0.00209609	-	-0.0223907	0.999391	-0.0518359	-	0	1	2.88898e-06	1	5.84706e-05	-	-0.000134355	1
tG(GCC)F1	SUF20	-0.0108607	-	0.00960943	-	0.00386016	-	-0.0163802	-	-5.27206e-05	0.927263	-9.37684e-05	1	0	-	0	1
tG(GCC)F2	-	0.0104036	-	0.0312655	-	-0.286004	0.161023	-0.0718014	-	-0.00113416	0.187852	-0.0177173	0.854298	2.86368e-05	0.999485	-0.00121861	1
tG(GCC)G1	-	0.0102232	0.998573	0.00843332	0.997708	0.0044176	0.999391	0.0583372	0.671096	0.00088836	0.30183	0.00244466	1	-0.00568415	0.999485	-0.189811	0.162562
tG(GCC)G2	-	0.00425067	0.998573	0.000105641	0.999466	0.0241688	0.999391	0.199762	-	0.000234112	0.774663	-0.000327407	1	-0.00179569	-	-0.00194483	1
tG(GCC)J1	-	0.003091	-	0.00510405	-	0.00244124	-	-0.0195587	-	2.12977e-05	0.975977	-0.0019915	1	0.00133353	0.999485	0.000121808	1
tG(GCC)J2	SUF23	0.00677748	-	0.00260035	-	-0.0608609	-	-0.0266474	-	0.000911377	0.299373	0.0105953	0.890077	-0.00265239	0.999485	-0.00364013	1
tG(GCC)M	-	0.129275	-	0.0796622	-	-0.00882271	-	-0.0735703	-	0.00149985	0.157621	0.00292797	1	0.00516963	0.999485	-0.00330347	1
tG(GCC)O1	-	-0.114976	-	-0.0149556	-	-0.0414286	0.971417	-0.0235655	-	-1.11142e-05	0.988685	-0.000828661	1	-0.005955	-	-0.00224589	1
tG(GCC)O2	SUF17	-0.0186495	-	-0.0614913	-	-0.000610596	0.999391	-0.0139241	-	-0.00121138	0.208224	0.000152729	1	0.000256999	0.999485	-0.0030378	1
tG(GCC)P1	-	-0.00319537	0.998573	-0.0487179	0.769899	-0.00266597	0.999391	0.022926	-	0.00375588	0.0371566	0.00381417	0.968131	0.00164269	0.999485	-0.00769294	1
tG(GCC)P2	-	0.00818242	-	0.0109944	-	0.0089593	-	-0.00998339	-	-0.00217994	0.110314	0.000296875	1	0.00370752	-	0.00411061	1
tG(UCC)G	SUF4	-0.00833139	-	0.041185	-	-0.00889764	-	-0.132586	-	0.000441345	0.553695	0.00407043	0.989023	-0.00378267	0.999485	-0.00786131	1
tG(UCC)O	SUF1	0.00697797	-	-0.0092334	-	0.00920193	-	0.0234849	-	0.000157772	0.824999	-0.00485262	1	-0.00379912	0.999485	-0.00884853	1
tH(GUG)E1	-	0.000968307	0.998573	-0.0235057	0.952129	0.00149299	0.999391	0.00477008	-	0.000571321	0.468253	0.0033872	0.949235	-0.00162924	-	0.00167156	1
tH(GUG)E2	-	0.065383	0.561401	0.0905967	0.479137	0.00251695	0.999391	0.0655086	0.617595	0.00298596	0.0658585	0.000396117	1	0.00197684	-	-0.00241311	1
tH(GUG)G1	-	0.00102936	0.998573	0.0110375	-	-0.00130431	0.999391	-0.0242312	-	0.000597573	0.472809	-0.00263029	0.978512	-0.00166317	-	-0.0109467	1
tH(GUG)G2	-	-0.0353449	0.90643	-0.0622342	-	0.0125251	0.999391	-0.00369539	-	0.00162111	0.143863	0.0152174	0.841574	0.00107218	0.999485	0.0123688	1
tH(GUG)H	-	0.0161898	-	-0.0140642	-	-0.0109751	0.999391	0.0123032	-	9.10047e-05	0.869481	0.0118652	0.941425	0.00216879	0.999485	0.00504434	1
tH(GUG)K	-	-0.00142436	-	-0.0148914	-	-0.0178895	-	-0.0256495	-	0.00013875	0.849786	0.00485965	0.989023	0.000190508	0.999485	-0.00212943	1
tH(GUG)M	-	0.0109965	0.998573	-0.0109978	0.997708	0.00481353	0.999391	-0.058775	-	0.00102681	0.264277	-0.000987726	1	0.00099135	0.999485	0.0115364	1
tI(AAU)B	-	-0.00209261	-	-0.00108666	-	-0.00113389	-	-0.00222789	-	0.00201474	0.094021	-0.00332631	1	-0.00251262	0.999485	-0.00815475	1
tI(AAU)D	-	-0.0152287	-	0.00226648	-	0.0238978	-	0.0287853	-	-0.000268186	0.707708	0.00233969	1	0.00142908	-	0.00229784	1
tI(AAU)E1	-	-0.0261486	-	-0.0317532	-	0.00562006	-	-0.0313857	-	-0.000903596	0.30639	0.0036808	1	-0.00101068	0.999485	0.0035838	1
tI(AAU)E2	-	-0.0295231	-	-0.0117455	-	0.0101974	-	0.0549276	-	-5.66135e-05	0.929562	-0.000235603	1	0	-	-0.000287793	1
tI(AAU)G	-	0.00513614	0.998573	-0.00683892	-	0.0027269	0.999391	-0.0428528	-	0.00036347	0.664708	0.00120025	1	-0.00307776	-	-0.00202924	1
tI(AAU)I1	-	0.0289484	-	0.0102704	-	-0.00746372	-	-0.0373373	-	-0.000563223	0.482787	-0.00108684	1	-0.00274792	-	-0.0124027	1
tI(AAU)I2	-	0.00143693	-	0.0328722	-	0.00181834	-	0.0385075	-	0.00977388	0.0131031	0.00441615	0.892091	0.00408132	0.999485	-0.00111466	1
tI(AAU)L1	-	-0.00271488	-	-0.0341203	-	0.00861651	-	-0.0838165	-	-0.000255552	0.728458	-0.0026503	1	-0.000315438	0.999485	0.00141136	1
tI(AAU)L2	-	0.0116302	-	0.0134558	-	0.00507912	-	0.00679498	-	-0.000106878	0.894583	-0.000599159	1	-0.000928167	-	-0.000337787	1
tI(AAU)N1	-	-0.0315034	-	-0.0190871	-	-0.0189136	-	-0.00652959	-	0.000660773	0.457754	0.00120472	1	4.23605e-05	-	-0.00144399	1
tI(AAU)P1	-	-0.00333096	-	-0.00375955	-	-0.00480024	-	-0.0465568	-	0.000192518	0.785333	0.00197839	1	-0.00663473	0.999485	0.00206528	1
tI(AAU)P2	-	-0.00531492	-	-0.00608004	-	-0.000128099	-	-0.00973293	-	0.000282959	0.728283	-0.000334025	1	-0.00267344	-	0.00428528	1
tI(UAU)D	-	-0.00924192	-	-0.0322358	-	-0.0212749	-	-0.0456082	-	-0.000644759	0.442734	-0.0036954	0.897065	0.00683304	-	0.0107014	1
tI(UAU)L	-	-0.00290585	-	-0.0264943	-	0.0106464	-	-0.0038538	-	0.000261898	0.715337	-0.000678317	1	0.00524392	0.999485	0.0225787	0.778024
tK(CUU)D1	-	-0.0131674	-	-0.0186524	-	0.0109302	-	-0.00261395	-	-0.000530776	0.52479	-0.00253844	0.97819	0.000528557	-	-0.00413564	1
tK(CUU)E1	-	0.0305043	0.913249	0.0527482	0.748198	-0.00978103	0.999391	0.000656703	-	0.000322929	0.654945	0.00169221	1	0.00241598	0.999485	0.0066999	1
tK(CUU)E2	-	-0.020031	-	0.00751842	-	0.0154153	-	0.0411477	-	-0.000339523	0.642681	0.000345363	1	-0.0013574	0.999485	-0.00295997	1
tK(CUU)F	-	-0.00785823	-	-0.0565959	-	-0.01523	-	-0.032234	-	-0.000836367	0.324935	-0.00550374	0.849146	0.00258825	0.999485	0.0114422	1
tK(CUU)G1	-	-0.00164469	-	-0.00335227	-	-0.00241138	-	-0.0634934	-	-0.00134515	0.188166	-0.00399601	1	0.00629073	0.999485	0.00566367	1
tK(CUU)G2	-	0.00679285	-	0.00387322	-	0.0127983	-	0.00512309	-	0.000826082	0.322831	0.0012402	1	0.00244315	0.999485	0.00375903	1
tK(CUU)G3	-	0.00320307	-	0.0322414	-	0.0142217	-	0.0430085	-	-9.92987e-05	0.888829	-0.00126158	1	-2.87577e-06	0.999509	0.0018856	1
tK(CUU)I	-	-0.000761246	-	-0.00153356	-	-0.00630764	-	0.0169598	-	7.88823e-05	0.917667	0.000629951	1	-0.00201455	-	2.11398e-05	1
tK(CUU)J	-	0.000802877	-	0.000386642	-	0.0129918	-	0.0204436	-	-0.000521381	0.539699	-0.000382195	1	0.000456968	-	0.00342778	1
tK(CUU)K	-	0.0125165	-	-0.00734722	-	0.0338464	0.999391	0.0216298	-	-0.0010491	0.283346	-0.000484203	1	-0.000410174	-	0.00236041	1
tK(CUU)M	-	0.153812	0.273069	0.0624101	0.617752	0.000694237	0.999391	-0.00219406	0.99059	-0.000210656	0.771375	-0.000341908	1	0.0148787	0.999485	0.00135246	1
tK(CUU)P	-	-0.00762762	-	0.00818317	-	-0.0161724	0.999391	-0.0142712	-	0.000503739	0.534001	0.00228621	0.996902	3.09597e-05	-	0.000940949	1
tK(UUU)D	-	0.00775227	0.998573	0.00577867	0.997708	0.00343015	0.999391	-0.0315347	0.835689	-0.000600614	0.437876	-0.000498121	1	-0.000698102	0.999485	-0.0174701	1
tK(UUU)G1	-	0.035735	-	-0.0195785	-	-0.00587822	0.999391	-0.0307137	-	1.1068e-05	0.986256	0.0026096	1	0.0021719	0.999485	0.00558838	1
tK(UUU)G2	-	-0.015422	-	0.0307442	-	0.0147237	0.999391	-0.00220776	-	6.88564e-05	0.92218	9.21985e-05	1	-0.00573426	0.999485	0.00243044	1
tK(UUU)K	-	0.145973	0.3677	0.040338	-	-0.0160371	0.999391	-0.0354301	-	0.0003485	0.536013	-0.00214214	1	0.000533838	0.999485	-0.00466045	1
tK(UUU)L	-	-0.00176432	0.998573	-0.0146033	0.989733	-0.00655671	0.999391	-0.0438514	0.755392	0.000347796	0.634691	-0.000570371	1	-0.00214009	0.999485	0.00439034	1
tK(UUU)O	-	0.00511354	0.998573	-0.000815247	0.997708	-0.00536789	0.999391	0.00703655	-	0.000503882	0.508811	0.00317347	1	-0.000422405	0.999485	0.00775788	1
tK(UUU)P	-	0.0107977	0.998573	0.0190136	0.9777	0.0162166	0.999391	-0.00214134	0.99059	0.000529721	0.501888	0.00293209	1	-1.80348e-05	0.999485	-0.00165871	1
tL(CAA)A	SUP56	0.00241224	-	0.048413	-	0.00783017	0.999391	0.0114593	-	-0.00212356	0.0988169	-0.00474033	1	-0.000160765	0.999485	-0.00904073	1
tL(CAA)C	SUP53	0.0183198	-	-0.0492924	-	-0.0101273	0.999391	-0.0410231	-	0.000402109	0.582123	-0.000991484	1	-0.00725515	0.999485	-0.00125596	1
tL(CAA)D	-	-0.0201793	-	-0.0136514	-	0.00883026	-	-0.0632716	-	-0.000335408	0.640576	-0.0064593	0.99816	-0.0035092	0.999485	-0.00512461	1
tL(CAA)G1	-	-0.0221873	-	-0.0130685	-	-0.00851796	-	0.0323168	-	-5.27206e-05	0.927263	-9.37684e-05	1	0	-	0	1
tL(CAA)G2	SUP54	0.00417479	-	-0.0336027	-	-0.00716646	-	-0.00874874	-	-0.000328443	0.651486	-0.00155231	1	-0.0045025	0.999485	-0.00516282	1
tL(CAA)G3	-	0.0175563	-	0.0397056	-	0.00535956	-	-0.0313119	-	-0.000701047	0.386856	0.00567705	0.937875	0.000445873	0.999485	0.00219038	1
tL(CAA)K	-	0.0358357	-	0.0192545	-	-0.00755591	-	-0.00845283	-	-4.97763e-05	0.945174	-0.000155012	1	0.00360546	-	0.00273864	1
tL(CAA)L	-	0.00861036	0.998573	-0.0111619	0.997708	0.00207479	0.999391	-0.0392036	0.785593	0.00116575	0.219326	0.00145489	1	0.00296231	0.999485	0.00234832	1
tL(CAA)M	-	-0.0044392	-	0.0118737	-	0.0104213	-	-0.00868334	-	-0.000500816	0.505367	-0.00261891	1	-4.40097e-05	0.999485	-0.0103833	1
tL(CAA)N	-	-0.0177891	0.998573	-0.0804453	0.546777	-0.0116308	0.999391	-0.0230852	-	-0.000303081	0.682671	0.00262487	0.989023	0.00141839	-	-0.00160358	1
tL(GAG)G	-	-0.0104683	0.998573	-0.00753728	-	0.0648185	0.759725	-0.040945	-	-0.00056819	0.465257	-0.00292433	0.989023	0.000147529	0.999485	0.00105592	1
tL(UAA)B1	-	-0.0372223	-	-0.0192948	-	-0.0051472	-	-0.0498293	-	0.000272371	0.676527	0.0145225	0.846533	-0.00022153	0.999485	-0.00234843	1
tL(UAA)B2	-	0.0277355	0.953577	0.0263793	-	0.00281206	0.999391	-0.00965303	-	-0.000179781	0.799167	-0.00146587	1	0.00475216	0.999485	0.0064039	1
tL(UAA)D	-	0.0099555	-	-0.00455908	-	-0.00932586	-	-0.0159979	-	0.000184802	0.788334	-0.000563146	1	-0.00227394	0.999485	0.000192042	1
tL(UAA)J	SUP51	0.0195371	-	0.00808215	-	0.0157898	0.999391	0.0529694	-	-0.000185292	0.801115	0.00139486	1	-0.000896597	0.999485	-0.0114284	1
tL(UAA)K	-	0.00122692	-	0.0125125	-	0.00405875	-	-0.0105416	-	0.000321448	0.665011	0.00135209	1	0.00415079	0.999485	0.00195443	1
tL(UAA)L	-	0.00621226	0.998573	0.090566	-	-0.0294323	0.999391	0.0396315	-	-0.000498233	0.522945	-0.00401821	1	0.00114983	0.999485	0.0044064	1
tL(UAA)N	-	0.0140358	-	-0.00209596	-	-0.00526027	-	-0.0565508	-	0.00104234	0.291548	0.000507583	1	0.00505736	-	0.00298023	1
tL(UAG)J	-	0.02004	-	0.0138503	-	0.00540793	-	0.00707352	-	-0.001215	0.197019	0.000307141	1	0.00085426	0.999485	-0.00547632	1
tL(UAG)L1	-	0.00140962	0.998573	-0.000665055	0.997708	0.0219063	0.999391	0.0251865	-	-0.000183529	0.813132	-0.000358734	1	-0.000343045	-	0.000535404	1
TLC1	-	-0.0457815	0.354747	-0.0535019	0.372331	-0.00213045	0.999391	-0.0659281	0.518556	-0.000627018	0.430103	0.000457284	1	0.00184916	0.999485	0.00324742	1
tM(CAU)D	EMT1	-0.00123549	-	0.00468477	-	-0.00789972	0.999391	-0.0221265	-	-0.000495267	0.523242	-0.00277755	0.989023	0.00587722	0.999485	0.00738385	1
tM(CAU)E	IMT4	0.0166429	-	0.0228645	-	0.00128832	0.999391	-0.0137728	-	0.00031223	0.692254	0.000141565	1	-0.000204555	-	0.000168935	1
tM(CAU)J1	EMT5	0.000784114	-	0.0285254	-	-0.00820247	-	-0.0069267	-	0.000276562	0.69657	0.00078389	1	0.00536033	0.999485	0.0324745	0.758094
tM(CAU)J3	IMT3	-0.00113909	-	0.000958914	-	0.00445244	-	0.00187835	-	-9.99624e-05	0.86286	0	1	4.26156e-06	-	-0.000434882	1
tM(CAU)M	EMT4	-0.0478424	0.794377	0.0224378	-	-0.0266444	0.999391	-0.00735036	-	-0.000154721	0.570117	0.00310801	1	0.000109907	0.999485	-6.34655e-05	1
tM(CAU)O1	IMT1	-0.00307147	-	0.0307013	-	0.0200799	-	0.0173848	-	2.57673e-05	0.970525	0.00315131	0.989023	-0.00171307	0.999485	-0.000653057	1
tM(CAU)O2	EMT2	-0.00789284	-	0.00529316	-	-0.00264645	0.999391	-0.0322852	-	-0.00177853	0.113544	0.000506989	1	-0.0010021	0.999485	0.00330533	1
tM(CAU)P	IMT2	-0.00721792	0.998573	0.0144853	-	-0.00191243	0.999391	-0.052119	-	-0.000382798	0.602192	-0.00396641	0.92422	0.0019379	0.999485	0.0052145	1
tN(GUU)C	-	-0.0327244	-	-0.0422282	-	0.00665952	-	0.0403341	-	-0.000251593	0.747451	-0.000706955	1	-0.000931586	-	-0.00223676	1
tN(GUU)F	-	-0.0190209	-	-0.0202372	-	0.0210649	-	0.0343215	-	0.00207689	0.0898822	0.00177292	1	-0.00116173	0.999485	-0.00368332	1
tN(GUU)G	-	0.1395	-	0.0843556	-	0.000766783	-	-0.0162243	-	0.000999517	0.260261	0.00141277	1	0.00284444	0.999485	0.0166903	1
tN(GUU)K	-	0.00969615	0.998573	0.0234978	0.962715	-0.0110193	0.999391	0.0191125	-	0.00192357	0.0999648	0.00302055	1	0.0041519	0.999485	0.0037187	1
tN(GUU)L	-	-0.0487037	-	-0.00456574	-	0.0094106	-	0.0554959	-	0.00253194	0.0648731	0.00576893	0.918011	-0.00866124	0.999485	-0.0109451	1
tN(GUU)N1	-	0.00306422	0.998573	0.0248523	0.947354	-0.00934863	0.999391	-0.0604561	-	-0.000513484	0.510778	0.00443695	0.889902	-0.0011173	-	0.00789952	1
tN(GUU)N2	-	0.0141064	-	-0.00382029	-	0.00462877	-	0.00782815	-	-0.000943614	0.291091	-0.00190392	1	-0.00214278	0.999485	-0.000913652	1
tN(GUU)O1	-	0.00264562	-	-0.0386971	-	0.0172904	-	0.0450907	-	4.25458e-05	0.951998	0.00273989	1	-0.000621216	0.999485	0.00539097	1
tN(GUU)O2	-	-0.0244676	-	-0.0384252	-	0.0105928	-	-0.022806	-	0.00160651	0.148849	-0.00289057	1	0.00285112	0.999485	-0.00684438	1
tN(GUU)P	-	0.000994873	0.998573	0.00949765	0.997708	0.00907138	0.999391	-0.0179884	-	-0.00033475	0.644688	-0.00312208	0.963022	0.00301424	0.999485	0.00148765	1
tP(AGG)C	SUF2	-0.00802873	0.998573	-0.0283962	0.93415	0.0036529	0.999391	-0.0373529	0.801152	-0.0016091	0.14819	-0.00791876	0.936772	0.000746957	0.999485	0.000652185	1
tP(AGG)N	SUF10	0.00486134	-	0.0118466	-	0.00480369	-	-0.020767	-	-0.000555239	0.509567	0.00129846	1	-0.000904305	-	-0.00334933	1
tP(UGG)A	TRN1	0.0222326	-	0.103057	-	0.00537484	-	0.0190749	-	9.33952e-05	0.905257	-0.000526801	1	0.00160693	-	0.000765401	1
tP(UGG)F	SUF9	0.101599	-	0.00859975	-	-0.0173022	-	-0.0356425	-	-0.000417639	0.58173	-0.00169098	1	0.00239001	0.999485	-0.00593059	1
tP(UGG)H	SUF8	0.00588694	-	0.0360792	-	-0.00725934	-	-0.0219708	-	-0.000711471	0.370305	-0.00852469	0.967955	0.00225848	0.999485	-0.00234961	1
tP(UGG)L	-	0.000402639	-	-0.0134552	-	0.00634335	-	0.0314512	-	-0.00323183	0.0549877	-0.00982307	0.912536	-0.00245747	0.999485	-0.00338137	1
tP(UGG)M	SUF7	0.019644	0.970966	0.0314581	0.915109	-0.0101038	0.999391	-0.0206938	-	-8.37714e-05	0.904567	0.00141315	1	-0.00263816	0.999485	0.000168509	1
tP(UGG)N1	-	0.000953868	-	0.00104028	-	-0.000689062	-	-0.00137834	-	0.000395614	0.608937	-8.9179e-06	1	-0.00283262	-	-0.000660766	1
tP(UGG)N2	-	0.0333632	0.899211	0.010757	0.997708	0.00430459	0.999391	0.0353597	-	-0.000803911	0.342944	-0.00286304	0.989023	-0.000903339	0.999485	0.00160562	1
tP(UGG)O3	-	0.0235582	0.953391	0.0187552	0.978235	0.0630254	0.707718	-0.00432228	-	0.000577424	0.478642	0.00102342	1	-0.000197539	-	-0.00367795	1
tP(UGG)Q	-	0	-	0	-	-0.000863371	-	-0.00169679	-	4.57281e-05	0.955112	-3.62279e-06	1	0.000787169	-	-0.0021608	1
tQ(CUG)M	CDC65	-0.0065455	-	-0.00452535	-	0.00470443	-	0.0171641	-	0.000582863	0.465402	-0.00105762	1	-0.00348171	0.999485	-0.00893984	1
tQ(UUG)B	-	0.0159703	-	0.0151092	-	-0.0198577	-	-0.0541916	-	-5.27206e-05	0.927263	0	1	0.000312418	-	0.000277329	1
tQ(UUG)C	-	-0.00161685	-	0.00198185	-	-0.00338902	-	-0.00154438	-	0.000525332	0.505236	0.00627719	0.942019	-0.00024809	0.999485	0.00301022	1
tQ(UUG)D1	-	-0.00332734	-	0.000451641	-	-0.0213297	-	-0.0140029	-	-5.27206e-05	0.927263	-0.000190662	1	0	-	0	1
tQ(UUG)D2	-	-0.00155706	-	-0.000817187	-	0	-	0	-	-0.00021746	0.758718	-0.000546184	1	-0.00907454	0.999485	-0.00482985	1
tQ(UUG)D3	-	0.00152407	-	-0.00650558	-	0.0110461	-	0.0118079	-	-5.27206e-05	0.927263	-9.37684e-05	1	0	-	0	1
tQ(UUG)E1	-	-0.0141995	-	0.00816502	-	0.00703399	-	-0.0254472	-	-0.000130768	0.872262	-0.000954921	1	0.000533221	-	0.000818896	1
tQ(UUG)E2	-	0.163802	-	0.034805	-	0.0628204	-	0.118607	-	-0.00083466	0.316078	-0.00207069	1	-0.00101937	0.999485	-0.00362571	1
tQ(UUG)H	-	0.0114067	0.998573	0.0280293	-	-0.00480878	0.999391	0.072402	-	0.000102321	0.892964	-0.00104941	1	0.000514877	-	0.00548483	1
tQ(UUG)L	-	0.00386647	-	0.0163933	-	-0.00537763	-	0.0249482	-	0.000378105	0.617001	0.000541422	1	-0.00225803	-	0.000774236	1
tR(ACG)D	-	-0.00342549	0.998573	-0.0127848	-	0.024264	0.999391	0.029342	-	5.54603e-05	0.923498	9.95536e-05	1	-0.000126236	-	-9.99035e-06	1
tR(ACG)E	-	0.0463403	-	0.00596333	-	0.0193501	-	-0.00578025	-	0.000162468	0.827999	9.62357e-05	1	-0.00297248	-	0.00204944	1
tR(ACG)J	-	0.0381534	0.895464	0.0171107	-	0.00376651	0.999391	-0.00350946	-	0.000392807	0.598169	-4.63146e-05	1	-0.0020818	0.999485	-0.00115832	1
tR(ACG)K	-	-0.00075347	-	0.0451919	-	0.00130796	0.999391	-0.0185368	-	0.00373083	0.0466659	0.00216632	1	-0.000830108	0.999485	-0.00411918	1
tR(ACG)L	-	-0.0539682	-	-0.0275665	-	0.035499	-	-0.00565922	-	0.000676188	0.402835	0.000346567	1	0.0119291	0.999485	0.00087237	1
tR(ACG)O	-	-0.00755768	-	-0.0121991	-	0.0234953	-	0.0628599	-	-0.000641419	0.470706	-0.000259691	1	0.00153576	-	0.0040724	1
tR(CCG)L	TRR4	0.0282281	-	0.0155477	-	0.00934255	-	-0.00495142	-	-0.000357022	0.629493	-0.00586089	0.898387	-0.00295429	0.999485	-0.00283252	1
tR(CCU)J	HSX1	0.0628334	0.679757	0.0271776	-	0.00183549	0.999391	-0.0236672	-	-0.000260071	0.71515	-0.00323314	0.989023	-0.000932262	0.999485	-0.000946611	1
tR(UCU)B	-	0.00698249	-	-0.00223211	-	-0.00274207	-	-0.000502756	-	-0.000154908	0.833311	0.00239233	1	-0.000730777	0.999485	-0.000212623	1
tR(UCU)E	-	-0.0149543	-	-0.00544848	-	-0.0328596	-	-0.0244899	-	-0.00106579	0.234884	0.00248144	1	0.000419606	0.999485	0.00220058	1
tR(UCU)G1	-	-0.0025207	-	0.0292481	-	-0.0205207	0.999391	-0.00348196	-	-0.00156874	0.147743	-0.000772651	1	0.00284321	0.999485	0.00852474	1
tR(UCU)G3	-	0.137353	0.389321	0.0997568	-	0.0186534	0.999391	0.120837	-	4.83749e-05	0.948784	0.000857232	1	-0.00408925	-	-0.00628633	1
tR(UCU)K	-	-0.00584192	0.998573	0.0276287	-	-0.0136689	0.999391	0.00455154	-	-0.00057456	0.464431	-0.00118359	1	0.00299265	0.999485	0.00163336	1
tR(UCU)M1	-	0.00954576	0.998573	-0.0039925	-	-0.00364741	0.999391	0.010464	-	-0.00105336	0.247246	-0.00449152	0.989023	0.000992416	0.999485	0.00440671	1
tR(UCU)M2	-	0.0324097	-	0.00440659	-	0.0420503	-	0.00389996	-	-0.00032262	0.681281	-0.000711009	1	0.000339826	-	-0.00109885	1
tS(AGA)A	-	0.0283997	-	-0.0352094	-	-0.0299144	-	-0.117432	-	5.18987e-05	0.941884	-0.00441608	0.908138	0.0057627	0.999485	0.0174315	1
tS(AGA)B	-	-0.016803	-	0.0337845	-	0.0196862	-	0.0360449	-	0.00166442	0.125878	0.00899977	0.816017	-0.00112586	0.999485	-0.000278158	1
tS(AGA)D1	-	0	-	0.00104028	-	-2.15298e-05	-	-0.00323793	-	-0.00229235	0.0759327	-0.0070414	0.859983	-0.000817509	0.999485	0.000366794	1
tS(AGA)D2	-	-0.0423501	-	-0.0442358	-	-0.00166128	0.999391	-0.00326078	-	0	1	0	1	4.26156e-06	-	0	1
tS(AGA)D3	-	-0.00478536	-	0.00748087	-	-0.0134359	-	-0.0155343	-	0.000132588	0.852037	-0.00192026	1	0.00388538	0.999485	0.000521186	1
tS(AGA)E	-	-0.0131047	-	-0.00378015	-	-0.0210415	-	0.0169154	-	-0.000369308	0.625271	-0.00317771	1	0.00211858	0.999485	-0.00449984	1
tS(AGA)G	-	-0.0221802	-	-0.0319097	-	-0.00169886	-	0.0367532	-	-0.0006164	0.433372	-0.00402014	0.892091	0.00237464	0.999485	-0.00321244	1
tS(AGA)H	-	0.0204762	-	0.00276677	-	0.00296057	-	-0.00347843	-	-0.00257272	0.0785106	-0.00149814	1	-0.00148182	0.999485	-0.00519841	1
tS(AGA)J	-	0.0223316	-	-0.0225407	-	0.00955558	-	-0.0130773	-	0.0005216	0.493019	0.00377039	0.954466	0.000959496	0.999485	0.00874045	1
tS(AGA)L	-	6.97564e-05	-	7.59554e-06	-	-2.64998e-05	-	0.000782007	-	3.26339e-05	0.954968	3.4239e-06	1	0.000144395	-	0.000217995	1
tS(AGA)M	-	0.0107506	-	-0.0232568	-	-0.00950236	-	0.0661317	-	-0.000117833	0.869675	0.000242006	1	0.0141022	0.999485	0.0102957	1
tS(CGA)C	SUP61	0.00381819	-	-0.0660537	-	-0.0318305	0.999391	-0.0576586	-	0.000222652	0.765078	0.00173651	1	0.000666862	-	0.000856994	1
tS(GCU)F	-	0.0184147	0.998573	0.019205	-	0.0173649	0.999391	0.0880455	-	0.000585488	0.485414	0.00143793	1	0.00178985	-	-0.00276214	1
tS(GCU)L	-	0.0187035	-	-0.000527695	-	-0.0220346	-	-0.0247215	-	-0.000891157	0.312726	-0.0031647	0.963921	0.00169099	0.999485	0.000711952	1
tS(GCU)O	-	-0.0314163	-	-0.018851	-	-0.0117474	0.999391	-0.004514	-	0.000258213	0.747496	0.00174522	1	0.00344118	-	0.00298014	1
tS(UGA)E	SUP19	0.000418066	0.999506	-0.00925723	-	-0.00369144	0.999391	0.000540605	-	0.000161418	0.818483	0.000959612	1	-0.00256516	0.999485	-0.00231516	1
tS(UGA)I	SUP17	0.0072688	0.998573	-0.037508	0.878833	0.102543	0.496151	0.0394643	-	-0.000342712	0.667796	-0.000628671	1	0.00054874	-	-0.000536809	1
tS(UGA)P	SUP16	-0.000369423	-	-0.00619936	-	0.0139977	-	0.00717023	-	0.000903542	0.291772	0.000420172	1	0.00672133	0.999485	-0.000501988	1
tS(UGA)Q2	-	0	-	-0.00102788	-	0	-	0	-	-0.000259026	0.726184	0.00869622	0.83529	0.000320296	0.999485	0.00214784	1
tT(AGU)B	-	0.0372151	-	-0.00591653	-	-0.0158525	-	-0.000869204	-	-0.000504444	0.520369	-0.00221464	1	0.0041352	0.999485	0.000484653	1
tT(AGU)C	-	-0.00971087	-	-0.0316537	-	-0.00120048	0.999391	-0.0112229	-	0.00042595	0.573148	0.000777265	1	0.00521138	0.999485	0.0130484	1
tT(AGU)D	-	-0.0121628	-	-0.0375897	-	-0.0054056	0.999391	0.013535	-	-0.0015615	0.137647	-0.0057061	0.884461	0.00163322	0.999485	0.00633418	1
tT(AGU)H	-	-0.00582574	-	0.00911663	-	0.00174671	0.999391	-0.011353	-	0.000605478	0.437509	0.00310778	1	0.00136635	0.999485	-0.000774477	1
tT(AGU)I1	-	0.0585279	0.710473	0.00325532	-	0.111982	0.486497	0.0487617	-	1.69931e-05	0.980718	-0.00416515	1	-0.000178114	0.999485	-0.00319513	1
tT(AGU)I2	-	0.00577348	-	0.0017737	-	-9.39773e-05	-	-0.000218097	-	0.000188907	0.788915	-0.000524514	1	0.00332144	0.999485	0.00731943	1
tT(AGU)J	-	0.0118511	-	0.00742029	-	0.00100434	-	-0.021265	-	0.000406422	0.59096	-0.00087961	1	-0.00258512	-	0.000906426	1
tT(AGU)N1	-	0.0327995	0.931077	-0.00419033	-	-0.000561241	0.999391	-0.00954483	-	-0.000322132	0.659202	-0.000629125	1	-0.00297909	0.999485	-0.000898874	1
tT(AGU)N2	-	5.14929e-06	-	0.00821001	-	0.00480466	-	-0.000499347	-	0.000224773	0.754736	0.00109713	1	-0.00230179	0.999485	-8.62118e-05	1
tT(AGU)O1	-	0.000348476	-	-0.000373103	-	0.0036772	-	0.0198226	-	0.000183747	0.794802	0.00503644	0.912536	-0.00346135	0.999485	-0.000695108	1
tT(AGU)O2	-	0.00551195	-	-0.00260126	-	0.000485767	-	0.00444632	-	-0.00231771	0.076208	0.00395496	1	0.00930588	0.999485	0.00532149	1
tT(CGU)K	TRT2	0.0102526	-	0.0298501	-	-0.0196858	0.999391	0.00117529	-	0.00066696	0.434761	-0.00144213	1	-0.00372888	-	-0.00265509	1
tT(UGU)G1	-	-0.0163941	-	-0.00941584	-	-0.00485975	-	0.0183257	-	0	1	0.000451592	1	3.19346e-05	-	-0.000397516	1
tT(UGU)G2	-	0.0232774	-	0.0304125	-	0.0577662	-	0.0184158	-	-0.00173881	0.126382	-0.00402148	1	7.93126e-05	0.999485	0.00175546	1
tV(AAC)E1	-	-0.0068968	-	0.00401944	-	-0.00163151	-	-0.00236585	-	3.26709e-05	0.965877	0.00274829	0.961847	0.000533626	-	-0.00406466	1
tV(AAC)E2	-	-0.00639738	0.998573	-0.0473858	-	-0.00942835	0.999391	-0.0203129	-	0.000249853	0.748804	-0.00144075	1	-0.00637342	-	0.000920622	1
tV(AAC)G1	-	0.00390282	-	-0.00320184	-	-0.000194377	-	0.0162271	-	0.00453061	0.0258784	0.00853265	0.838932	0.000893345	0.999485	0.0172289	1
tV(AAC)G2	-	-0.00655606	0.998573	-0.115679	0.390083	-0.00415911	0.999391	-0.0972817	0.451598	-0.000983605	0.265743	-0.00627658	0.892091	0.000652544	0.999485	-0.0128526	1
tV(AAC)G3	-	0.0101645	0.998573	0.0135886	0.997708	-0.0132826	0.999391	-0.0124235	0.943695	-1.95551e-05	0.97804	0.00170718	1	-0.00751329	-	-0.00696494	1
tV(AAC)H	-	-0.0204875	-	0.00792131	-	-0.00273602	-	0.0337433	-	-0.000222996	0.757561	-0.00321456	0.957257	0.000653242	-	0.00524644	1
tV(AAC)J	-	-0.0220072	-	0.0261983	-	-0.00319416	-	-0.00799928	-	0	1	-9.37684e-05	1	0	-	0	1
tV(AAC)K1	-	0.00939573	-	-0.0100192	-	-0.00373047	-	0.00746389	-	-0.000148375	0.855642	-2.63185e-05	1	0.001254	-	0.0010165	1
tV(AAC)K2	-	-0.0147106	0.998573	-0.000346045	0.999466	-0.0320459	0.999391	0.0130722	-	-1.45353e-05	0.984109	-0.00407495	1	0.000417808	0.999485	0.00144755	1
tV(AAC)L	-	0.0196892	0.967706	0.00891979	0.997708	-0.00283987	0.999391	0.0148356	0.932299	-0.000520231	0.491277	-0.00359217	0.961847	0.0074038	0.999485	0.00382817	1
tV(AAC)M1	-	0.0125708	-	0.016118	-	-0.0121473	-	-0.00622126	-	0.000240768	0.734999	0.00351703	1	0.00272204	0.999485	-0.00157243	1
tV(AAC)M2	-	-0.00560725	0.998573	0.0149557	0.97841	-0.0145101	0.999391	0.00724736	0.970275	0.00080663	0.322433	0.0067104	1	0.000785445	0.999485	0.0164686	1
tV(AAC)M3	-	-0.00940906	-	-0.00966329	-	0.00529501	-	-0.0119919	-	0.000758705	0.370732	0.00174393	1	0.00412386	-	0.00092009	1
tV(AAC)O	-	0.00396925	0.998573	0.0155754	0.97841	-0.0487013	0.731342	-0.0124616	0.943684	0.000160059	0.82192	0.0010138	1	-0.00239061	0.999485	-0.00240247	1
tV(CAC)D	-	0.0330975	-	-0.00481726	-	0.125701	-	0.0151585	-	-0.00324541	0.0618046	-0.00193954	1	-0.000708564	-	0.00306382	1
tV(CAC)H	-	-0.0183712	-	-0.00204795	-	-0.000174844	-	0.0226109	-	0.000139892	0.845593	0.00205868	1	-0.000161091	0.999485	0.0131522	1
tV(UAC)B	-	-0.0379317	-	-0.0329008	-	-0.0065424	-	-0.0231848	-	7.00183e-06	0.991688	-0.00199453	1	0.00095161	0.999485	0.00606226	1
tV(UAC)D	-	0.00964446	0.998573	0.00580462	0.997708	-0.00737242	0.999391	-0.0244539	0.87393	-6.4205e-05	0.927334	0.00345151	0.968131	0.00375364	0.999485	0.00610821	1
tW(CCA)G1	-	-0.015781	-	0.0125968	-	-0.0167146	0.999391	-0.00458005	-	-0.000266256	0.632929	0.000135332	1	0.000196952	0.999485	0.00388657	1
tW(CCA)G2	-	-0.0219942	-	-0.0388442	-	-0.000599281	-	-0.013403	-	-0.000172646	0.80633	-0.00103218	1	0.00188488	0.999485	0.00186515	1
tW(CCA)J	-	-0.0337793	-	-0.0403076	-	-0.00583615	-	-0.00133932	-	0.000259185	0.659487	0.00300152	1	0.00102016	0.999485	-0.00013859	1
tW(CCA)K	-	0.0172081	-	0.0526297	-	-0.00243767	0.999391	0.0301023	-	-0.000164071	0.815653	-0.00218253	1	-0.00203015	0.999485	-0.00345894	1
tW(CCA)M	-	-0.0074942	-	-0.0266057	-	0.027689	-	0.0508108	-	0.00019289	0.790001	0.00170242	1	-0.00247304	0.999485	-0.00366319	1
tW(CCA)P	-	-0.00183189	0.998573	-0.0174233	0.97841	0.00778248	0.999391	-0.00198744	0.991125	-5.19857e-05	0.946238	0.00119232	1	-0.000881152	-	0.00138068	1
tX(XXX)D	-	0.0201289	-	0.0122695	-	-0.00354024	-	-0.0204325	-	-0.000312747	0.668187	-0.00167596	1	7.14129e-05	0.999485	0.0110794	1
tY(GUA)D	SUP2	0.00644629	0.998573	0.00658807	-	0.0141481	0.999391	0.0229522	-	-6.03639e-05	0.933252	0.00121831	1	0.001723	0.999485	-0.000604238	1
tY(GUA)F1	SUP11	0.010213	-	-0.0217772	-	0.00425346	0.999391	-0.022865	-	-0.000114083	0.870861	0.00163905	1	0.00127005	0.999485	0.00525034	1
tY(GUA)F2	SUP6	0.00195126	-	0.00469777	-	-0.0103609	-	-0.0303566	-	0.000466581	0.567088	0.00112035	1	-0.0034735	-	0.000649138	1
tY(GUA)J1	SUP7	0.00399484	-	0.0295839	-	-0.00854391	0.999391	-0.10849	-	-0.00183284	0.107717	-0.00240205	1	0.00277658	0.999485	0.0218236	0.971355
tY(GUA)J2	SUP4	0.0118807	-	0.01481	-	-0.000689102	-	0.000795853	-	0.000508048	0.533036	0.00222259	0.996902	0.000667792	-	0.00185631	1
tY(GUA)M1	SUP5	0.0279005	-	-0.0198703	-	-0.000291797	0.999391	-0.0720903	-	-0.000687029	0.345294	-0.0040765	1	-5.15321e-05	0.999485	0.00111423	1
tY(GUA)M2	SUP8	-0.0048398	-	-0.00437134	-	0.00451712	-	-0.0167665	-	0.000332276	0.685207	0.000360222	1	-0.00047934	-	-0.000885906	1
tY(GUA)O	SUP3	0.015655	-	0.0661331	-	-0.026957	-	-0.0904083	-	0.00108252	0.230339	0.00254155	1	0.00144291	0.999485	0.00170809	1
YAL001C	TFC3	7.26902e-05	0.999506	-0.0145622	0.856558	0.000445502	0.999391	0.00116917	0.994285	-0.000624004	0.426193	0.00319276	0.989023	-0.00480466	0.999485	-0.00428381	1
YAL002W	VPS8	-0.00411825	0.970966	0.00129825	0.997708	-0.000374577	0.999391	0.0473674	0.681212	0.00125226	0.222813	0.000785779	1	-0.000633696	-	0.00166301	1
YAL003W	EFB1	-0.00352075	0.998573	-0.00318628	0.997708	-0.0025986	0.999391	0.0129244	0.939792	-0.000367838	0.613623	0.000888566	1	-0.001377	0.999485	-0.00447756	1
YAL005C	SSA1	-0.0223084	0.784338	-0.0220361	0.880607	-0.0192867	0.857651	0.00698017	0.971193	0.010445	0.0123263	0.0163589	0.528646	0.000830694	-	-0.00115639	1
YAL007C	ERP2	-0.0013923	0.998573	-0.0228042	0.706095	-0.00158623	0.999391	-0.08162	0.395235	-0.000130047	0.857106	0.000882933	1	0.00257815	0.999485	-0.000746639	1
YAL008W	FUN14	-0.000619323	0.998573	0.00132762	0.997708	-0.000494558	0.999391	0.0359725	0.798068	0.000255113	0.744441	0.000167497	1	-0.00174876	-	-0.000350172	1
YAL009W	SPO7	-0.286246	0.0168928	-0.106221	0.157166	-0.0130664	0.646396	-0.124876	0.183118	0.000129742	0.861234	-0.000979295	1	-0.00421077	-	0.00311449	1
YAL010C	MDM10	-0.0468483	0.518098	-0.0676578	0.463078	-0.0328108	0.650133	-0.0605754	0.623245	-4.98856e-05	0.813168	-0.0242405	0.961847	-0.000123239	0.999485	-0.000576686	1
YAL011W	SWC3	0.0116352	0.946293	0.00214621	0.997708	0.000665652	0.999391	-0.0146274	0.932299	-0.000144575	0.545702	-0.0207417	0.989023	-6.30604e-05	0.999485	-0.000228709	1
YAL012W	CYS3	-0.00366486	0.998573	0.00775295	0.997708	-0.00545835	0.999391	-0.0221616	0.884476	0.000100533	0.635253	0.03099	0.937875	0.000282029	0.999485	0.00139999	1
YAL013W	DEP1	-0.00274496	0.998573	-0.000726141	0.997708	-0.00761829	0.999391	-0.0372692	0.798755	-0.00145727	0.144326	-0.00748438	1	-0.00139757	0.999485	-0.00687685	1
YAL014C	SYN8	-0.306622	0.0125663	-0.148587	0.0885087	-0.0743781	0.169279	-0.30613	0.00407545	7.59574e-05	0.713509	0.00612621	1	0.000109328	0.999485	-0.000309104	1
YAL015C	NTG1	0.0356596	0.523007	0.106365	0.229653	0.00641589	0.999391	0.189579	0.100828	-0.000117265	0.634462	-0.00633895	1	-0.000154345	0.999485	-0.00164444	1
YAL016C-A	-	0.00346851	-	-0.0591032	-	-0.0238948	0.999391	-0.074706	-	-4.81445e-05	0.825188	0.0208363	0.989023	-0.000153953	0.999485	-0.0010517	1
YAL016C-B	-	0.00652474	0.998573	0.00879209	0.997708	-0.00705931	0.999391	-0.0494577	-	-5.25777e-05	0.8016	0.00313226	1	8.83851e-05	0.999485	0.00713058	1
YAL016W	TPD3	-9.84897e-05	0.998876	-0.00695489	0.974386	-0.000292409	0.999391	-0.0263164	0.846719	-5.54699e-05	0.811583	0.0217811	0.961847	-0.00010185	0.999485	-0.000527454	1
YAL017W	PSK1	-0.00753775	0.887841	-0.031058	0.564255	0.000337681	0.999391	0.00199822	0.99059	-0.000195527	0.460962	6.87739e-05	1	-0.000286146	0.999485	-0.00148957	1
YAL018C	LDS1	0.00957367	-	0.00279144	-	-0.0488474	0.908415	-0.0372533	-	-0.00128371	0.107635	-0.00632995	1	-0.000941328	0.999485	-0.000774152	1
YAL019W	FUN30	0.001841	0.998573	0.00271668	0.997708	0.000192682	0.999391	-0.0705032	0.512305	-8.51793e-05	0.687602	0.0435639	0.76504	-0.0001236	0.999485	0.000107317	1
YAL019W-A	-	-0.00250949	-	-0.0048099	-	-5.08398e-05	-	-0.00768962	-	0.00013222	0.587651	0.0182946	0.99816	0.00120385	0.999485	0.00420331	1
YAL020C	ATS1	0.0126232	0.998573	0.0243084	0.946569	0.00924908	0.999391	0.0428084	0.762684	0.000189439	0.789027	-0.000135591	1	0.000157726	0.999485	0.00951874	1
YAL021C	CCR4	-0.000236223	0.998573	0.00785413	0.971691	-0.0015424	0.999391	-0.016111	0.917708	-0.000238483	0.743574	0.00219225	1	0.00112767	0.999485	-5.97133e-05	1
YAL022C	FUN26	-0.666081	5.86569e-05	-0.272238	0.0470301	-0.816635	7.67266e-07	-0.747278	3.17429e-06	-0.000125899	0.561185	-0.00756199	1	9.28283e-05	0.999485	-0.000285846	1
YAL023C	PMT2	-0.00138964	0.998573	-0.00456333	0.997708	0.000206077	0.999391	0.00583342	0.977048	-0.000299578	0.540347	-0.0130517	0.961847	-0.000422232	0.999485	-0.0037302	1
YAL024C	LTE1	-0.00160612	0.998573	-0.0268831	0.633103	0.000546397	0.999391	-0.0100953	0.952382	-0.000433624	0.560935	0.00396289	0.989023	0.000351164	0.999485	-0.00238172	1
YAL025C	MAK16	0.0244938	0.749205	0.00792063	0.997708	0.00677551	0.999391	-0.0288333	0.84916	0.000128271	0.730671	-0.0133405	0.989023	0.000261127	0.999485	-0.00114375	1
YAL026C	DRS2	-0.00471342	0.909898	-0.00248462	0.997708	0.000134702	0.999391	0.00825267	0.960547	-0.000552103	0.513875	0.00062848	1	-0.00240042	-	-0.0162846	0.876222
YAL026C-A	-	-0.0223286	0.920984	-0.0223332	0.942205	0.0106699	0.999391	0.0870586	0.490304	-0.000122951	0.656404	0.0162536	0.99816	0.000281046	0.999485	0.000387781	1
YAL027W	SAW1	0.00552687	0.998573	0.0252425	0.78362	0.00283333	0.999391	0.245163	0.0596379	-0.000202404	0.385746	0.00114737	1	-0.000386256	0.999485	-0.000248772	1
YAL028W	FRT2	-0.00152922	0.998573	-0.0133919	0.96098	0.00194161	0.999391	0.127558	0.272765	-0.000475039	0.120172	0.00524419	1	-0.00130029	0.999485	-0.00544724	0.926107
YAL029C	MYO4	0.000472064	0.998573	0.0218577	0.678101	0.0668883	0.142961	0.313907	0.000613579	-0.000132479	0.570327	-0.0187054	1	0.000120646	0.999485	-0.000787123	1
YAL030W	SNC1	0.0042893	0.998573	0.0229696	0.753172	-0.000742282	0.999391	0.192216	0.0724661	0.00131562	0.0605459	-0.00456422	1	0.000267635	0.999485	-0.00113579	1
YAL031C	GIP4	-0.0027489	0.998573	0.0076983	0.991681	0.00288871	0.999391	0.0529654	0.671096	0.000167672	0.725298	-0.00199848	1	-0.000200138	0.999485	-0.000293476	1
YAL031W-A	-	-0.086909	0.510994	-0.0331048	0.915109	-0.00337748	0.999391	-0.0158042	-	0.000148194	0.501344	-0.0211755	0.99985	0.000169732	0.999485	0.00024875	1
YAL032C	PRP45	0.00548352	0.998573	0.0108043	0.9777	0.000949623	0.999391	0.0123254	0.943894	0.00082408	0.27715	0.0318836	0.523321	-0.000675094	0.999485	-0.000437662	1
YAL033W	POP5	0.00381787	0.998573	0.00218119	0.997708	0.00283035	0.999391	0.115502	0.229998	0.000520066	0.185911	0.0223141	0.949235	0.000101862	0.999485	0.00131688	1
YAL034C	FUN19	-0.0012573	0.998573	-0.00326855	0.997708	-0.000502655	0.999391	0.0202117	0.877132	-0.000221082	0.714539	0.00275142	1	-0.000118156	0.999485	0.000796885	1
YAL034C-B	-	0.00587336	0.998573	0.00207767	0.997708	-0.00536784	0.999391	-0.061549	0.653961	-1.80631e-05	0.937661	-0.0113416	1	7.87766e-05	0.999485	0.000111158	1
YAL034W-A	MTW1	0.00768623	0.998573	-0.343255	0.052323	0.000162855	0.999391	-0.1979	0.134073	0.000105895	0.623107	0.0328535	0.884461	-9.47998e-05	0.999485	0.00125626	1
YAL035W	FUN12	0.00967922	0.96279	0.00271545	0.997708	-1.1189e-06	0.999739	-0.0307867	0.834961	-7.23579e-05	0.753158	-0.0102191	1	-6.5108e-05	0.999485	0.000459719	1
YAL036C	RBG1	0.00367522	0.983814	0.0219595	0.724861	0.0017019	0.999391	0.0482755	0.671096	-0.000530275	0.4972	-0.00186337	1	-0.00635459	0.999485	-0.00560312	1
YAL037C-A	-	0.0106124	0.998573	0.0121622	0.997708	-0.00737205	0.999391	-0.133466	0.34054	3.41777e-05	0.883036	-0.00916913	1	0.000137543	0.999485	0.00256331	1
YAL037C-B	-	0.0163931	0.96583	0.0327613	0.871519	-0.0808171	0.49055	-0.736846	0.0155747	0.00165564	0.0450404	0.0151168	1	-4.68243e-06	0.999485	0.00224703	1
YAL037W	-	-0.00591616	0.984869	-0.00205133	0.997708	-0.000436193	0.999391	-0.00328837	0.986522	-0.000116257	0.645537	0.00416049	1	-5.65277e-05	0.999485	0.00026176	1
YAL038W	CDC19	-0.00198519	0.998573	-0.00194202	0.997708	7.38907e-06	0.999391	-0.13872	0.175225	8.75561e-05	0.904588	0.00123325	1	-0.000464702	0.999485	-0.000759478	1
YAL039C	CYC3	-0.00800754	0.998573	0.00302604	0.997708	-0.0442986	0.582075	-0.0353465	0.805368	0.013867	0.00705723	0.0165772	0.967955	-6.69065e-05	0.999485	-0.0016644	1
YAL040C	CLN3	-1.69021	2.88142e-26	-1.29718	3.7767e-16	-1.23735	1.47473e-14	-1.5272	3.6266e-22	-2.06497e-05	0.924095	-0.00457333	1	5.40451e-05	0.999485	-0.000163454	1
YAL041W	CDC24	-0.00113848	0.998573	0.00129518	0.997708	-0.00140852	0.999391	0.0184925	0.908452	0.000420259	0.293755	0.00291542	1	0.000232787	0.999485	0.00127301	1
YAL042C-A	-	0.00299004	-	-0.00281882	-	-0.011114	-	-0.0356783	-	-0.000362063	0.583076	-0.00365922	1	0.00117617	0.999485	0.00519341	1
YAL042W	ERV46	0.00111329	0.998573	0.0368224	0.464633	-9.89811e-05	0.999391	0.10294	0.233751	5.07527e-07	0.999014	0.0139793	0.941425	0.00105751	0.999485	0.00429869	1
YAL043C	PTA1	-0.00058607	0.998573	0.0253217	0.614803	0.000488756	0.999391	0.100118	0.244675	0.000109885	0.678324	0.0253068	0.889902	0.00163025	0.999485	0.005923	1
YAL044C	GCV3	0.00501911	0.998573	0.0789458	0.465491	0.00264871	0.999391	0.530469	0.0201352	-8.08995e-05	0.705349	-0.0513694	0.764519	0.000189173	0.999485	-0.0111297	0.702945
YAL044W-A	-	0.0088271	0.998573	0.0330232	0.901905	0.0222053	0.999391	0.0965234	0.465099	-0.000137657	0.621742	0.0088593	1	-0.00103251	0.999485	0.000332985	1
YAL045C	-	0.014155	-	-0.00192699	-	0.0123659	0.999391	-0.0328612	-	-0.000278022	0.45599	-0.00514445	1	-0.00215249	0.999485	-0.00109462	1
YAL046C	AIM1	0.00394205	0.998573	0.0979129	0.265471	-0.000627538	0.999391	0.136748	0.211467	0.000115386	0.605569	-0.0194129	1	0.000171822	0.999485	0.0152513	0.550354
YAL047C	SPC72	0.00381333	0.998573	-0.00714908	0.995819	0.000813119	0.999391	-0.0153966	0.925706	-0.000192597	0.743515	-0.000161323	1	-0.000391366	-	0	1
YAL047W-A	-	0.0440284	-	0.019322	-	-0.0501281	-	-0.0181321	-	-2.83554e-05	0.897824	0.0349566	0.912754	3.53497e-05	0.999485	0.00566374	0.897033
YAL048C	GEM1	-0.000167688	0.998573	0.00645322	0.983651	0.000336075	0.999391	0.0372359	0.768565	-7.52437e-05	0.71873	0.00880521	1	-0.00011754	0.999485	0.00181044	1
YAL049C	AIM2	-0.0023766	0.998573	-0.00928439	0.950237	-0.00164549	0.999391	-0.126798	0.178882	-2.58856e-05	0.918947	0.0182246	0.98127	-0.000104848	0.999485	0.00368065	1
YAL051W	OAF1	-8.15759e-05	0.999506	-0.00705363	0.997708	-0.000990746	0.999391	-0.0209032	0.890449	0.000130792	0.678251	0.0213096	0.892091	0.00091431	0.999485	-0.00162576	1
YAL053W	FLC2	0.00108618	0.998573	0.0125792	0.934753	0.00658472	0.987862	0.0201807	0.891693	0.000396728	0.588245	0.000612587	1	-0.00327209	0.999485	0.00444756	1
YAL054C	ACS1	0.00229051	0.998573	0.0149727	0.941508	0.0114293	0.962539	0.117003	0.294308	-3.0834e-05	0.895782	0.0161487	1	5.81051e-05	0.999485	-0.000260218	1
YAL055W	PEX22	0.0105492	0.995859	0.0063612	0.997708	-0.00325087	0.999391	-4.90101e-06	0.999908	0.000788121	0.143101	0.0172233	0.989023	7.74472e-06	0.999485	-0.000210388	1
YAL056C-A	-	0.0212749	0.953577	0.00115598	0.997708	0.000705356	0.999391	0.0364134	0.803638	-0.000428884	0.591149	-2.9476e-05	1	0.00457214	-	0.003593	1
YAL056W	GPB2	-0.0732422	0.131788	-0.00359181	0.997708	0.000119636	0.999391	-0.0595684	0.490729	-0.000133724	0.544561	-0.0612241	0.48716	0.00069211	0.999485	0.000122541	1
YAL058W	CNE1	0.00217475	0.998573	0.114002	0.108973	0.00213094	0.999391	0.188608	0.0327367	-2.97479e-05	0.883834	0.0304625	0.936551	7.77656e-05	0.999485	0.00126018	1
YAL059W	ECM1	0.408429	0.0122872	0.0181376	0.859848	0.0325008	0.51867	0.0865997	0.416286	-0.000195403	0.418716	-0.00916047	1	0.000129328	0.999485	-0.000929659	1
YAL060W	BDH1	0.0125557	0.96279	0.53675	0.0154195	0.0108178	0.999391	1.04264	2.111e-05	0.00010379	0.648233	-0.00380587	1	0.000398315	0.999485	0.00138192	1
YAL061W	BDH2	0.00290664	0.998573	0.0753721	0.392649	0.00865033	0.999391	0.190514	0.124075	-0.000198878	0.437357	0.00249913	1	0.000670163	0.999485	0.00184306	1
YAL062W	GDH3	0.000953876	0.998573	0.00520741	0.997708	0.000578048	0.999391	-0.01034	0.955638	-0.000459167	0.294125	-0.00294096	1	-0.000348878	0.999485	-0.000580674	1
YAL063C	FLO9	-0.00638611	0.998573	0.00855933	0.997708	0.000799669	0.999391	0.0406017	0.768565	-0.00100131	0.273144	0.00197612	1	0.0153434	0.999485	0.00268228	1
YAL063C-A	-	1.7558e-05	0.99988	0.0204324	0.958374	0.00812799	0.999391	2.9581e-05	0.999908	-0.000169378	0.447962	-0.0199188	1	9.96471e-05	0.999485	-0.000139382	1
YAL064C-A	TDA8	-0.0188889	0.928784	-0.197228	0.1806	-0.000761433	0.999391	-0.0618519	0.627757	2.49298e-05	0.902239	-0.0159254	1	-0.000103092	0.999485	0.000366154	1
YAL064W	-	-0.0027625	0.998573	0.0411925	-	-0.00365341	0.999391	0.0304997	-	0.000163259	0.720517	0.00455386	1	0.00114009	0.999485	0.0022277	1
YAL064W-B	-	-0.0409667	0.776203	-0.000711078	0.997708	0.0573198	0.751905	0.0576941	-	-0.000400051	0.387032	-0.00322733	1	-9.11422e-05	0.999485	0.000440065	1
YAL065C	-	-0.0861975	0.525899	0.00427393	-	-0.00192825	0.999391	-0.010687	-	-0.000685937	0.366707	-0.00672813	1	-0.00142423	0.999485	-0.00281285	1
YAL066W	-	-0.0315227	-	-0.0213272	-	0.00315372	0.999391	-0.000693826	-	-0.00035785	0.249047	0.0054169	1	-0.00329768	0.999485	-0.00122257	1
YAL067C	SEO1	0.00604557	0.998573	0.0211124	0.928235	0.000297424	0.999391	0.0441434	0.748334	-0.000278305	0.421582	-0.0234675	0.892091	-0.00148583	0.999485	-0.0238912	0.715186
YAL067W-A	-	-0.00842729	-	0.026488	-	3.31351e-05	-	0.00557279	-	0.00117001	0.209349	-0.00168181	1	0.000529135	0.999485	-0.000493604	1
YAL068C	PAU8	0.00232848	-	-0.0406427	-	0.0117242	-	0.01888	-	-0.0107602	0.0103889	-0.0122542	0.892091	0.000583751	0.999485	-0.00198304	1
YAL069W	-	0	-	-0.00102788	-	0	-	0	-	0.00161286	0.132419	0.00118287	1	0.000132842	0.999485	0.0113278	1
YAR002C-A	ERP1	-2.38677e-05	0.999506	-0.00850453	0.993278	-0.00093853	0.999391	-0.0580494	0.636139	0.000840007	0.326481	-0.00507779	1	0.0738681	0.663497	0.00610303	1
YAR002W	NUP60	-0.00205018	0.998573	0.0022335	0.997708	-0.00136185	0.999391	0.0442381	0.747216	-0.000376666	0.620989	-0.00989342	0.826311	-0.00653361	0.999485	-0.0366196	0.72168
YAR003W	SWD1	-0.00212568	0.998573	-0.00762939	0.975353	-0.00109559	0.999391	-0.0706443	0.489863	-0.000694994	0.386868	-0.00175014	1	0.00605174	0.999485	0.00465134	1
YAR007C	RFA1	-0.190223	0.0792137	-0.623064	9.87985e-06	-0.0406335	0.372603	-0.378542	0.00318876	-0.000747215	0.256946	0.00355529	1	0.000562348	0.999485	0.00319565	1
YAR008W	SEN34	-0.0519513	0.448171	-0.286638	0.0505248	-0.00723462	0.999391	-0.192921	0.110213	-0.000765319	0.375993	-0.0013997	1	0.000521849	-	-0.00407261	1
YAR009C	-	-0.0107928	0.964052	-0.00194093	0.997708	0.0190007	0.865011	0.0496308	0.702581	0.00105374	0.254925	0.00087439	1	0.00614186	0.999485	-0.00551463	1
YAR010C	-	-0.0328662	-	0.0219264	-	-0.0181104	0.999391	0.0171679	-	0.000475065	0.155196	0.011968	1	0.000213456	0.999485	-0.000335361	1
YAR014C	BUD14	0.00830932	0.896824	0.0712434	0.298471	0.00560248	0.98034	0.163295	0.103242	0.000178825	0.445494	0.00627934	1	1.03865e-06	0.999485	0.00752834	0.978422
YAR015W	ADE1	0.00100802	0.998573	0.0551178	0.687503	0.00582144	0.999391	0.327406	0.0982821	0.000176452	0.431186	-0.0127123	1	0.00041857	0.999485	-0.00494657	1
YAR018C	KIN3	-1.72257	3.96416e-15	-1.16008	7.27682e-08	-2.08999	4.67464e-21	-1.4165	6.64838e-11	7.33172e-05	0.722697	-0.0168962	1	1.5758e-05	0.999485	-0.00329166	1
YAR019C	CDC15	0.000573766	0.998573	0.00161829	0.997708	0.000792554	0.999391	0.0333729	0.789446	0.00114599	0.0819064	0.00966226	1	0.000106804	0.999485	-0.000526684	1
YAR019W-A	-	-0.0192274	0.983104	-0.00308996	0.997708	-0.000422554	0.999391	-0.0916025	-	-5.34978e-05	0.858629	0.0059751	1	4.98534e-05	0.999485	0.0120647	1
YAR020C	PAU7	0.013326	0.959442	-0.00105688	0.997708	0.00525312	0.999391	0.0929907	0.433606	-0.000133179	0.854171	-0.0037816	0.996902	-0.00151639	0.999485	0.00108401	1
YAR023C	-	-7.74242e-05	0.999506	0.00753918	0.997708	0.00503716	0.999391	0.0149576	0.931517	0.000473906	0.255062	0.0112557	1	9.55628e-05	0.999485	0.00148693	1
YAR027W	UIP3	0.00690335	0.96583	0.0126902	0.941508	0.00363915	0.999391	0.0604568	0.602136	0.000462869	0.262151	0.0113743	1	0.000256006	0.999485	0.00528382	1
YAR028W	-	0.0158762	0.747766	0.00527274	0.997708	0.0104866	0.857651	0.0810174	0.444183	-0.441435	7.97049e-06	-0.029802	0.896207	-1.4066	1.23507e-29	-0.720237	3.31259e-08
YAR029W	-	0.0136137	0.896824	0.00451711	0.997708	0.00259297	0.999391	-0.0339393	0.808757	-0.000103863	0.634131	-0.0305611	0.892091	-0.000278915	0.999485	0.000158812	1
YAR030C	-	0.0088696	0.998573	0.0194706	0.941508	0.00367976	0.999391	0.026329	0.865569	-2.25828e-05	0.974345	0.00596538	0.99816	-0.00132703	0.999485	-0.00126704	1
YAR031W	PRM9	0.0141808	0.779291	0.0251514	0.728638	0.00631304	0.984126	0.196349	0.0705174	0.00026655	0.48997	0.0114062	1	-0.000307545	0.999485	-0.00071172	1
YAR033W	MST28	0.00451599	0.998573	0.00564271	0.997708	0.0192048	0.604269	0.108368	0.282082	-0.00101973	0.168458	-0.0171399	0.900605	0.00365141	0.999485	-0.00256165	1
YAR035C-A	-	0.0206914	-	-0.0207157	-	0.0159414	0.999391	0.125934	-	-0.000132161	0.704866	-0.00303115	1	-0.000267094	0.999485	0.000403563	1
YAR035W	YAT1	0.0101281	0.998573	0.00228352	0.997708	0.0108983	0.999391	0.0312825	0.835689	-0.000113396	0.646593	0.0109857	1	0.000114088	0.999485	0.000582856	1
YAR042W	SWH1	-0.0434849	0.456441	-0.0698129	0.353927	-0.00811248	0.966126	-0.0169827	0.918445	0.000123962	0.661323	-0.00138444	1	-0.000403201	0.999485	0.00352917	1
YAR047C	-	-0.0112129	0.998573	-0.00610363	0.997708	0.00151822	0.999391	-0.0434287	0.759291	-2.46346e-05	0.953996	0.00410196	1	-0.000485528	0.999485	0.00169355	1
YAR050W	FLO1	0.00589512	0.998573	0.00221963	0.997708	-0.00201545	0.999391	-0.0176954	0.916614	-0.000174255	0.465133	0.0266748	0.936772	-9.42724e-05	0.999485	-0.000247922	1
YAR053W	-	0.00291666	0.998573	0.0129353	0.997708	-0.000970969	0.999391	-0.00888573	0.96566	7.29099e-05	0.738941	0.0307352	0.884461	-0.000138676	0.999485	0.00115681	1
YAR060C	-	0.00111982	-	7.26276e-06	-	-2.53162e-05	-	0.00343592	-	-1.50493e-07	0.999828	0.00127321	1	0.00465671	0.999485	0.0105553	1
YAR061W	-	-0.000840197	-	0	-	-0.00165021	-	-0.00169679	-	-5.51559e-05	0.887055	-0.00140058	1	-3.30956e-06	0.999485	0.000304824	1
YAR062W	-	0.00610875	-	-0.00125766	-	0.00056899	-	0.0174776	-	-0.000491826	0.205766	-0.0281794	0.864989	-0.000190768	0.999485	-0.00070676	1
YAR064W	-	-0.0167946	0.96583	-0.0614903	0.617752	-0.00011708	0.999391	0.0193139	0.905105	-0.000116583	0.847282	0.00271568	1	-0.00240158	0.999485	-0.00246169	1
YAR066W	-	-0.0235505	0.961089	-0.0235916	0.96098	0.0226917	0.999391	0.0600164	-	0.000125196	0.600754	-0.00818196	1	-0.000251341	0.999485	-0.000574438	1
YAR068W	-	-0.083924	0.56038	-0.0402127	-	0.01731	0.999391	-0.0108395	-	-0.000903516	0.267938	0.00614139	1	0.000540261	0.999485	-0.0074117	1
YAR069C	-	0	-	0	-	-2.15298e-05	-	-0.00015764	-	0	1	0	1	0	-	-9.9758e-06	1
YAR070C	-	0.0223956	-	0.0376364	-	0.0139644	-	0.0126115	-	0.000148963	0.797141	9.95536e-05	1	0	-	0	1
YAR071W	PHO11	0.0087469	0.998573	0.00470304	0.997708	-0.0271629	0.822504	-0.0173155	0.920536	-0.000808853	0.351905	-0.00264248	0.989023	0.00209428	-	-0.00132488	1
YAR073W	IMD1	0.0224152	0.96279	0.0168023	0.985975	0.0168802	0.999391	0.0764073	-	0.000337734	0.609377	-0.00295828	1	-0.000841908	0.999485	0.000794307	1
YAR075W	-	0.0118222	-	0.000973311	-	-0.00679902	0.999391	0.0502817	-	0.000233403	0.753416	-0.00463122	0.99985	8.8378e-05	0.999485	0.00130409	1
YBL001C	ECM15	0.00438894	0.96583	0.00831947	0.962715	-0.000434985	0.999391	0.0233587	0.868214	0.000271629	0.711082	-0.00178999	1	0.00146175	0.999485	-0.00102615	1
YBL002W	HTB2	0.00165006	0.998573	-0.744954	4.41208e-07	-0.000654865	0.999391	-0.462934	0.00094968	0.000224619	0.768033	0.00261684	0.970602	0.001028	-	0.00192173	1
YBL003C	HTA2	-0.0010376	0.998573	-0.792145	8.97756e-08	-0.00268576	0.999391	-0.337068	0.0100965	-0.000103586	0.786389	0.00848137	1	0.000206103	0.999485	0.00218025	1
YBL004W	UTP20	0.0151334	0.78596	0.0120302	0.941515	0.00329316	0.999391	-0.0600224	0.60369	-0.00070766	0.393967	-0.0112576	0.859983	-0.0018022	0.999485	-0.00447285	1
YBL005W	PDR3	0.00339086	0.998573	0.00910262	0.962426	0.012755	0.70531	0.033878	0.799871	0.000714343	0.372955	0.00074552	1	0.00430501	0.999485	-0.000167892	1
YBL005W-B	-	0.0016277	0.998573	0.00247359	0.997708	0.000414526	0.999391	-0.0312551	0.828287	0.000106555	0.613534	0.029303	0.937875	-2.41965e-05	0.999485	8.8592e-05	1
YBL006C	LDB7	0.033213	0.639615	0.0137174	0.955882	0.00983392	0.999391	0.0725659	0.533996	0.000947605	0.0984975	0.00162802	1	0.000280491	0.999485	-0.00222783	1
YBL007C	SLA1	-0.0113612	0.760049	-0.0190717	0.773088	-0.000405809	0.999391	0.0296136	0.82678	0.00256091	0.0359661	0.0211809	0.949794	0.000813381	0.999485	-0.00381062	1
YBL008W	HIR1	7.58057e-05	0.999506	0.00236503	0.997708	-0.000485847	0.999391	0.059992	0.592246	0.000435006	0.433605	-0.00102958	1	0.000415288	0.999485	0.00117603	1
YBL008W-A	-	0.0141314	-	-0.00411311	-	-0.000715375	-	-0.0039658	-	-0.000330809	0.216396	-0.0369673	0.884461	0.00015175	0.999485	0.000492419	1
YBL009W	ALK2	-0.000439465	0.998573	-0.0996074	0.162739	0.00128455	0.999391	0.015511	0.921512	-6.2992e-05	0.796992	-0.00104892	1	0.000138655	0.999485	0.00208101	1
YBL010C	-	0.000517141	0.998573	-0.0421987	0.593507	8.62311e-05	0.999391	0.011892	0.945006	1.88154e-05	0.929096	0.0166116	1	-0.00015671	0.999485	0.00065266	1
YBL011W	SCT1	-0.000145092	0.998573	-0.00624767	0.974262	0.016671	0.435504	0.0819318	0.337804	-0.000120332	0.595619	-0.017933	1	-0.00027246	0.999485	-0.00138709	1
YBL012C	-	0.00682269	0.998573	-0.0134522	0.997708	0.00514193	0.999391	0.011773	0.947886	0.00064151	0.138207	-0.0028771	1	4.8902e-05	0.999485	0.000257658	1
YBL013W	FMT1	-0.0193186	0.909898	-0.0782323	0.469967	0.00321365	0.999391	0.00744739	0.969019	0.00102645	0.249882	0.00104213	1	0.0029269	0.999485	0.0104938	1
YBL014C	RRN6	0.00179192	0.998573	-0.00119795	0.997708	4.4327e-05	0.999391	-0.02228	0.874533	0.000497111	0.197163	-0.000232042	1	0.000168341	0.999485	0.000194504	1
YBL015W	ACH1	0.368742	0.00989314	0.00118772	0.997708	0.488777	0.00127973	0.107752	0.283845	0.000211414	0.462752	0.00740405	1	0.000505792	0.999485	0.00591241	1
YBL016W	FUS3	0.0154842	0.936451	0.825916	0.00136828	0.0146307	0.999391	1.21964	2.75612e-06	7.80202e-05	0.710035	0.0167738	1	9.83461e-05	0.999485	0.000930081	1
YBL017C	PEP1	0.00240186	0.998573	0.0363564	0.464335	0.000985808	0.999391	0.0854029	0.330656	8.86817e-05	0.896602	-0.0100187	0.892091	0.000650776	0.999485	-0.00182244	1
YBL018C	POP8	0.0194734	0.760049	0.00257899	0.997708	0.00384567	0.999391	0.0196055	0.898586	0.000257058	0.605488	-0.0140089	0.929348	-0.00040096	0.999485	-0.0218209	0.8713
YBL019W	APN2	-0.00391016	0.998573	0.00818189	0.997708	0.00550449	0.999391	0.0993045	0.378106	0.000395398	0.379835	0.00186105	1	0.000153189	0.999485	0.0028294	1
YBL020W	RFT1	-9.52519e-05	0.999506	-0.00480882	0.997708	0.00142554	0.999391	-0.0390209	0.764538	0.00023035	0.50604	0.00294042	1	0.000475569	0.999485	-0.000928139	1
YBL021C	HAP3	0.0504181	0.510994	0.00317641	0.997708	-0.00231977	0.999391	-0.0268641	0.8625	0.00217513	0.027794	0.204818	0.0247691	0.000725105	0.999485	0.65852	5.47463e-08
YBL022C	PIM1	0.000110514	0.998932	-0.00936435	0.96586	0.00176558	0.999391	0.0152061	0.925198	-2.30175e-05	0.924089	-0.00817417	1	0.000358356	0.999485	0.00140609	1
YBL023C	MCM2	-3.46614	4.30597e-57	-2.72948	5.59083e-37	-3.44138	7.77394e-55	-2.91893	4.71685e-41	0.000516702	0.275579	0.0121274	1	0.00123919	0.999485	0.0019445	1
YBL024W	NCL1	-0.000360332	0.998573	-0.00169088	0.997708	-0.000219959	0.999391	-0.0212461	0.887584	-1.64913e-05	0.938721	0.0173807	1	-0.000297165	0.999485	-0.000806606	1
YBL025W	RRN10	0.00114724	0.998573	-0.00414703	0.997708	-0.000961998	0.999391	-0.00208659	0.99059	0.000238095	0.351987	0.0117861	1	0.000255925	0.999485	-0.000145155	1
YBL026W	LSM2	0.00550859	0.96583	0.000849311	0.997708	0.00210378	0.999391	0.0399972	0.75249	-0.00264518	0.0381725	-0.0188397	0.968131	0.00196942	0.999485	0.00100135	1
YBL027W	RPL19B	0.00327414	0.998573	0.00185797	0.997708	-0.00153088	0.999391	-0.0173158	0.908452	-9.03323e-05	0.704978	-0.0157374	1	0.000153074	0.999485	-0.000498659	1
YBL028C	-	0.0138305	0.887009	0.0026966	0.997708	0.000839876	0.999391	-0.0366207	0.795021	-0.0206755	0.00160348	-0.131108	0.0489211	-0.695189	1.54803e-12	-0.533663	1.8937e-07
YBL029C-A	-	0.0781513	0.23209	0.001337	0.997708	0.00029574	0.999391	0.0453214	0.704749	0.000116536	0.655965	-0.00515093	1	0.000194108	0.999485	0.00194691	1
YBL029W	-	0.00279674	0.998573	0.000542771	0.997708	-0.001216	0.999391	-0.02471	0.865569	-0.000225784	0.369756	0.00635163	1	-7.23225e-05	0.999485	0.00359438	1
YBL030C	PET9	0.00608769	0.998573	-0.00524851	0.997708	-0.000274104	0.999391	-0.0733296	0.521892	0.00072152	0.0946544	0.0317871	0.892091	7.96892e-05	0.999485	4.53086e-05	1
YBL031W	SHE1	-0.00342633	0.998573	-0.0676204	0.527486	0.00382962	0.999391	0.00235499	0.990311	0.000903955	0.07101	0.0368864	0.849146	0.000339687	0.999485	0.00140247	1
YBL032W	HEK2	-0.0014055	0.998573	-0.00174483	0.997708	-0.000697937	0.999391	0.039518	0.761509	0.00066649	0.274699	0.0031175	1	0.000401598	0.999485	0.000529049	1
YBL033C	RIB1	0.0849463	0.310983	0.0308176	0.728638	-0.000144873	0.999391	0.0399966	0.769464	-2.7426e-05	0.921523	-0.00297843	1	-0.000873107	0.999485	-0.00338933	1
YBL034C	STU1	-0.0529776	0.310351	-0.187699	0.0495996	-0.00037672	0.999391	-0.0795459	0.412666	-0.000229434	0.351846	-0.0426944	0.806791	-0.00036236	0.999485	-0.00397298	1
YBL035C	POL12	-0.137024	0.196196	-0.288258	0.0617965	-0.0323519	0.605262	-0.254602	0.0661693	-0.000176837	0.453236	-0.0308269	0.892091	0.000250754	0.999485	-0.00595377	1
YBL036C	-	-0.000548297	0.998573	0.00776753	0.997708	0.000604944	0.999391	0.0233068	0.876527	0.000176954	0.478556	-0.00409751	1	-0.000135572	0.999485	-0.00114453	1
YBL037W	APL3	0.0033768	0.995859	0.00713444	0.975372	0.00091296	0.999391	0.085154	0.369338	2.68738e-06	0.989664	0.0374897	0.884461	0.000368774	0.999485	0.00320329	1
YBL038W	MRPL16	0.00996709	0.895464	0.00689818	0.989493	0.00555591	0.999391	0.00391181	0.982862	-4.01091e-05	0.871267	0.00424397	1	8.98433e-06	0.999485	-0.000139361	1
YBL039C	URA7	0.0233422	0.547167	0.0139495	0.891935	0.0146575	0.618249	-0.0146508	0.925706	5.70034e-05	0.782238	-0.0451369	0.76504	0.00021914	0.999485	-0.00211805	1
YBL039W-B	-	0.0145993	0.870942	-0.00141246	0.997708	0.0970693	0.227654	0.266552	0.0455913	0.000599008	0.180885	-0.00757314	1	0.00017375	0.999485	-0.00335062	1
YBL040C	ERD2	0.00250421	0.998573	0.00141854	0.997708	-0.00051917	0.999391	-0.048098	0.697417	0.000402554	0.166316	0.0265345	0.970602	5.28782e-05	0.999485	0.0138018	0.652606
YBL041W	PRE7	-0.00107529	0.998573	-0.00648831	0.997708	0.000163738	0.999391	0.0509699	0.674896	-0.000198125	0.387024	-0.0251009	0.989023	0.00025764	0.999485	0.000119544	1
YBL042C	FUI1	-0.00783045	0.939568	0.0480358	0.465571	-0.0193722	0.622747	-0.0170544	0.916079	-1.28182e-05	0.951593	-0.0047871	1	-7.47354e-05	0.999485	-0.00122242	1
YBL043W	ECM13	0.0715396	0.438302	-0.00958889	0.997708	0.024063	0.902074	0.0439093	0.750389	0.000396155	0.468088	0.0010816	1	0.000646587	0.999485	0.00069565	1
YBL044W	-	-0.00800245	0.998573	-0.0134725	0.997708	0.00359935	0.999391	-0.0128928	-	0.000146366	0.627029	0.00461911	1	0.000314738	0.999485	-0.00049673	1
YBL045C	COR1	-0.144178	0.136815	-0.638564	2.15188e-05	-0.661178	2.14073e-05	-1.19821	4.94965e-17	-0.000147762	0.501971	0.0070488	1	2.58504e-05	0.999485	-0.000489127	1
YBL046W	PSY4	0.00764205	0.984152	-0.00396369	0.997708	0.000681282	0.999391	0.00794255	0.968091	-5.64191e-06	0.977984	0.0390298	0.859983	-7.77385e-05	0.999485	2.35273e-05	1
YBL047C	EDE1	0.000625386	0.998573	-0.00125487	0.997708	0.00454123	0.999391	0.00336861	0.986522	-0.000155619	0.681337	-0.00738541	1	-6.63057e-05	0.999485	-0.000670765	1
YBL048W	RRT1	-0.0885503	0.42589	-0.100838	0.426511	-0.0177831	0.999391	-0.037676	0.797721	2.47062e-05	0.942716	0.00745636	1	-0.000107563	0.999485	0.00344809	1
YBL049W	MOH1	-0.0784641	0.425726	-0.0438013	0.731913	-0.00963175	0.999391	-0.0867888	0.480309	0.000141511	0.833264	-0.00410371	1	-0.000572651	0.999485	0.00127381	1
YBL050W	SEC17	-0.0236445	0.495063	-0.00873014	0.949154	-0.00412828	0.98034	0.0291371	0.825939	-0.000112942	0.612858	-0.00541469	1	-0.000143349	0.999485	-0.00247541	1
YBL051C	PIN4	-0.00540832	0.998573	-0.0114725	0.958374	-0.0139353	0.844797	-0.0778793	0.484838	0.000158855	0.503496	-0.0261667	0.936578	0.000136628	0.999485	-2.54848e-05	1
YBL052C	SAS3	0.00803143	0.964052	0.0103846	0.969913	0.0547792	0.357654	0.1759	0.124213	-0.000309089	0.297992	-0.0503905	0.559039	-0.000245299	0.999485	-0.0148518	0.77235
YBL053W	-	0.00567809	0.998573	0.0342842	0.908024	-0.0233052	0.999391	-0.0338365	0.826415	-0.0003084	0.540404	-0.00565405	1	-0.0236719	0.999485	-0.0356823	0.697591
YBL054W	TOD6	0.00568377	0.998573	0.0199716	0.927337	0.00563676	0.999391	0.0170099	0.922103	-0.000113326	0.715063	0.000545677	1	0.000238466	0.999485	-0.000807448	1
YBL055C	-	0.0206539	0.516592	0.0783428	0.21045	0.319681	0.00515506	0.258488	0.00519373	0.000130616	0.5436	0.0212754	0.99985	-0.000487704	0.999485	-0.000742771	1
YBL056W	PTC3	0.000110612	0.998573	-0.0171541	0.769899	-0.000153364	0.999391	-0.0662238	0.480309	-0.000377668	0.20699	0.00413611	1	-0.000196648	0.999485	0.00165569	1
YBL057C	PTH2	0.0149888	0.668841	0.0198392	0.760612	0.000344699	0.999391	0.013643	0.932199	-1.50487e-05	0.944728	-0.0226866	0.963921	0.000212482	0.999485	-0.000257251	1
YBL058W	SHP1	0.00142658	0.998573	0.00226546	0.997708	0.000326471	0.999391	0.0381582	0.759291	3.88782e-05	0.957572	0.00519294	0.99985	-0.000455051	0.999485	0.00257305	1
YBL059C-A	CMC2	0.0116674	0.779291	-0.00264259	0.997708	0.00182183	0.999391	0.0228617	0.87134	0.000151143	0.832754	0.0017495	1	-0.000524778	0.999485	0.0036095	1
YBL059W	-	0.0189945	0.790084	0.00324037	0.997708	-0.000623126	0.999391	-0.0155751	0.925706	0.000113597	0.652585	0.00978713	1	7.44063e-05	0.999485	0.00114632	1
YBL060W	YEL1	0.00279798	0.998573	0.0279761	0.721906	0.00432526	0.999391	0.161893	0.145474	-0.000172103	0.45406	-0.00387203	1	0.000127043	0.999485	-0.000444239	1
YBL061C	SKT5	0.00240967	0.998573	0.0776254	0.317078	0.0059549	0.999391	0.103259	0.322923	0.000484161	0.136226	0.0448152	0.816017	-4.95936e-05	0.999485	0.010449	0.759616
YBL062W	-	0.00838064	-	0.00796437	-	0.000392635	-	-0.0247891	-	9.41627e-06	0.963351	0.00645355	1	-0.000235642	0.999485	0.00107965	1
YBL063W	KIP1	0.000802421	0.998573	-0.350734	0.0211149	0.00181921	0.999391	-0.0252297	0.866571	0.00023269	0.434208	0.00312865	1	-0.000138781	0.999485	-0.000203514	1
YBL064C	PRX1	0.00436211	0.998573	0.0176615	0.891554	0.00365188	0.999391	0.279679	0.0340381	0.00026607	0.405871	0.00849166	1	-0.000112014	0.999485	0.00171726	1
YBL065W	-	0.0287759	-	-0.0240909	-	-0.0351117	-	-0.0558481	-	0.000678867	0.136948	0.0147716	1	0.000705368	0.999485	0.0367433	0.484931
YBL066C	SEF1	0.000838621	0.998573	-0.00502716	0.997708	-0.00318887	0.999391	-0.0869212	0.42676	0.00096912	0.145725	0.00597784	1	0.000373135	0.999485	0.00350551	1
YBL067C	UBP13	-0.00154994	0.998573	0.00290895	0.997708	-0.000200625	0.999391	-0.0102966	0.947886	-0.000288682	0.727198	-0.00144033	1	-0.000176316	-	0.00406603	1
YBL068W	PRS4	0.0158477	0.485902	0.309872	9.9033e-05	0.00271496	0.962539	0.141949	0.0507352	0.000202271	0.41611	-0.00293487	1	0.00257461	0.999485	-0.000305019	1
YBL069W	AST1	0.00264257	0.998573	-0.00357023	0.997708	9.22127e-05	0.999391	0.0651477	0.515843	-0.000489058	0.256686	0.00689067	1	4.29822e-05	0.999485	0.00123057	1
YBL070C	-	0.00658646	0.998573	0.00942549	0.997708	-0.00342027	0.999391	0.0661562	0.615946	-0.000581614	0.464165	0.00239338	1	0.000125648	0.999485	0.00219206	1
YBL071C	-	-0.000283982	0.998876	0.000822282	0.997708	0.000421163	0.999391	0.0203556	0.89719	-0.000126336	0.559739	-0.0478895	0.741902	0.000190511	0.999485	0.000119816	1
YBL071C-B	-	0.00162893	0.998573	-0.0197457	0.971691	0.0250142	0.999391	-0.0156517	0.926217	1.73359e-05	0.932105	0.00356533	1	0.00078722	0.999485	0.00719708	0.971456
YBL071W-A	KTI11	-0.000190644	0.998876	0.0152121	0.914063	-0.00109688	0.999391	-0.0150369	0.927034	3.79322e-05	0.873517	0.0180622	0.989023	0.000149498	0.999485	0.00081727	1
YBL072C	RPS8A	-0.000820297	0.998573	0.00234921	0.997708	-0.0033681	0.827277	0.00585939	0.968275	0.000864476	0.0545563	0.0371277	0.889902	0.000138054	0.999485	0.0118921	0.688429
YBL073W	-	0.020505	0.986673	0.0500445	-	0.0189369	0.999391	0.079999	-	0.000697263	0.400095	0.00483039	1	-0.00309175	0.999485	-0.00137008	1
YBL074C	AAR2	-0.00142271	0.998573	0.00973223	0.991681	0.00147148	0.999391	0.0233225	0.877224	0.000133292	0.726664	0.00810984	1	0.000352154	0.999485	0.00108134	1
YBL075C	SSA3	0.000933664	0.998573	0.00874112	0.947354	0.00121662	0.999391	0.215181	0.0224912	0.00041386	0.581199	0.0014705	1	0.00113473	0.999485	-0.0187283	1
YBL076C	ILS1	5.97464e-05	0.998876	0.000866554	0.997708	0.000884819	0.999391	-0.0144563	0.916614	0.000165218	0.674784	-0.00210865	1	-0.000316027	0.999485	0.000179953	1
YBL077W	-	0.00472981	0.998573	0.0276309	0.941515	-0.0120947	0.999391	-0.0376361	0.802863	6.73001e-05	0.744835	0.027263	0.946568	0.000612322	0.999485	0.00109373	1
YBL078C	ATG8	0.00330504	0.998573	-0.00456537	0.997708	0.000486517	0.999391	-0.0230225	0.879779	-0.000217607	0.768897	0.000880907	1	-0.00426886	0.999485	-0.0144269	1
YBL079W	NUP170	0.000156986	0.998573	0.000929655	0.997708	-0.00140707	0.999391	-0.0211722	0.874533	-8.00615e-05	0.847468	-0.0255826	0.758648	0.000393264	0.999485	-0.00200486	1
YBL080C	PET112	-0.00337166	0.998573	-0.00215854	0.997708	0.00582918	0.999391	0.178718	0.142868	-0.000133123	0.537083	0.00143931	1	-0.00034315	0.999485	0.000991653	1
YBL081W	-	0.00188556	0.998573	0.000266341	0.997708	0.000578714	0.999391	-0.0393369	0.758378	5.18789e-05	0.799627	-0.0407307	0.838932	0.000632938	0.999485	-0.000940784	1
YBL082C	ALG3	0.00319733	0.998573	0.0215783	0.84533	0.00282473	0.999391	0.0272376	0.858119	0.00148878	0.143402	0.0169057	0.846533	-0.00088954	0.999485	7.96786e-05	1
YBL083C	-	0.00886625	0.998573	-0.00478249	-	-0.0254876	0.999391	-0.078629	-	-0.000642842	0.35279	0.00152978	1	-0.000842407	0.999485	-0.00416563	1
YBL084C	CDC27	-0.00145209	0.998573	0.00147457	0.997708	-0.000859388	0.999391	0.0325553	0.807269	6.67503e-05	0.764315	-0.00468953	1	0.000114978	0.999485	0.000739949	1
YBL085W	BOI1	-0.00985101	0.998573	-0.0268614	0.866397	-0.0012356	0.999391	-0.0143516	0.934214	0.000204522	0.461222	0.00315373	1	0.00358418	0.999485	0.0157006	0.783951
YBL086C	-	0.0275213	0.639615	-0.0105307	0.971691	0.00538711	0.999391	-0.0211411	0.888304	-0.00024827	0.489666	0.00292892	1	-0.000301873	0.999485	0.00160701	1
YBL087C	RPL23A	-0.000165023	0.999506	0.00540595	0.997708	-0.000995781	0.999391	-0.0272088	0.860013	6.45277e-05	0.75843	0.00085235	1	0.000307136	0.999485	-0.00100724	1
YBL088C	TEL1	0.000627436	0.998573	0.00445653	0.997708	0.00129211	0.999391	0.0600386	0.52944	-0.000355882	0.634536	-0.000123747	1	0.00118313	0.999485	0.00193955	1
YBL089W	AVT5	-0.00144533	0.998573	-0.0012916	0.997708	0.00219557	0.999391	0.0305313	0.828287	-0.000138071	0.526625	-0.021908	0.996902	2.12113e-05	0.999485	0.000676168	1
YBL090W	MRP21	0.106403	0.229081	0.0102028	0.971691	0.00164157	0.999391	0.0483549	0.702139	0.000126806	0.5648	-0.0331799	0.878029	7.33405e-05	0.999485	0.000235835	1
YBL091C	MAP2	0.00143745	0.998573	0.0253764	0.607915	-0.000188107	0.999391	0.0933944	0.279734	-0.000431286	0.369146	-0.00959041	1	-0.00140054	0.999485	-0.00563778	1
YBL091C-A	SCS22	0.00388586	0.998573	0.00826527	0.980531	0.00118803	0.999391	0.119624	0.257981	0.000277157	0.278058	0.0482305	0.752907	0.000252653	0.999485	0.000295114	1
YBL092W	RPL32	-0.00161392	0.998573	0.00330343	0.997708	-0.000173318	0.999391	0.00904646	0.952734	-0.000145372	0.504533	-0.023876	0.989023	6.98968e-05	0.999485	-0.00061209	1
YBL093C	ROX3	0.0233407	0.741954	0.039577	0.636064	0.00253775	0.999391	0.0272396	0.859588	-7.29325e-05	0.725807	-0.00462717	1	0.000305177	0.999485	0.00203807	1
YBL094C	-	0.0301066	0.934236	-0.0173251	0.989326	0.032804	0.999391	0.0570929	-	0.000115304	0.677414	0.0144267	1	8.68331e-05	0.999485	0.000401132	1
YBL095W	-	0.00641669	0.998573	0.00120614	0.997708	0.00999851	0.999391	0.0408457	0.765654	2.92155e-05	0.888033	0.0220518	1	-4.08673e-05	0.999485	0.00030835	1
YBL096C	-	-0.00384279	0.998573	0.024516	0.947341	-0.00938837	0.999391	0.000676452	-	-0.0001821	0.485746	0.00964294	1	-0.000696367	0.999485	-0.00109129	1
YBL097W	BRN1	0.000837647	0.998573	-0.0199536	0.915109	0.007892	0.999391	0.0499539	0.702581	0.000315105	0.232052	0.037649	0.859983	0.000344599	0.999485	0.00105586	1
YBL098W	BNA4	0.00174614	0.998573	0.0599383	0.464633	0.000189142	0.999391	0.26775	0.0526307	0.000299903	0.354331	0.00831603	1	-0.000245806	0.999485	-0.000654115	1
YBL099W	ATP1	0.00427521	0.998573	-0.00724135	0.997708	-0.0022293	0.999391	-0.0615785	0.61302	-0.00134687	0.171251	-0.006973	0.826311	-0.000646152	0.999485	0.0027499	1
YBL100C	-	0.000440805	0.998573	-0.0331581	0.604592	0.00188746	0.999391	-0.0693638	0.518556	6.81304e-05	0.849779	0.00439557	1	0.000164388	0.999485	0.00241003	1
YBL100W-B	-	-0.00429025	0.998573	0.0169504	0.934753	0.00165988	0.999391	0.0171263	0.920812	0.00140604	0.176749	0.00789914	0.936578	-0.00671552	0.999485	-0.0105862	1
YBL100W-C	-	-0.0154317	0.970966	0.00236687	0.997708	-0.00531883	0.999391	-0.0221748	0.885513	-0.000181721	0.539432	-0.0625894	0.302649	0.000113332	0.999485	-0.000846834	1
YBL101C	ECM21	-0.0110416	0.754169	0.00332011	0.997708	-0.00536834	0.940912	-0.0168587	0.910659	-4.07869e-05	0.854608	0.00982856	1	0.000909553	0.999485	0.0232501	0.636106
YBL102W	SFT2	-0.00109737	0.998573	-0.00767647	0.941508	-0.000206271	0.999391	-0.000419948	0.998502	-0.000114107	0.600243	0.000843586	1	0.000184779	0.999485	-0.00161805	1
YBL103C	RTG3	-0.00537307	0.998573	-0.0141449	0.971691	-2.85472e-05	0.999391	0.00456544	0.982317	9.08351e-06	0.97544	-0.0331514	0.733037	-1.42527e-05	0.999485	-0.00057377	1
YBL104C	SEA4	0.000811848	0.998573	-0.000451396	0.997708	0.00138934	0.999391	0.1435	0.152062	2.48318e-05	0.943779	-0.00556654	1	0.000412432	0.999485	0.00147333	1
YBL105C	PKC1	-0.00145474	0.998573	0.00279842	0.997708	-0.00015896	0.999391	0.0411241	0.746183	-0.000297371	0.656135	-0.0101365	0.918104	-0.000741559	0.999485	-0.00184858	1
YBL106C	SRO77	-1.04269e-05	0.999506	-8.62915e-05	0.999466	0.0017713	0.999391	-0.0135318	0.932299	-0.000466101	0.271455	-0.0105799	1	-0.000154888	0.999485	-0.000923127	1
YBL107C	MIX23	0.00646986	0.949787	-0.000544397	0.997708	-3.42188e-06	0.999739	0.000157175	0.998582	0.000313089	0.228179	0.0375088	0.892091	0.000222286	0.999485	0.000880629	1
YBL107W-A	-	-0.00422018	-	0.00728152	-	0.00401479	-	0.0167365	-	0.000342216	0.238075	0.00117239	1	4.12121e-05	0.999485	0.00262866	1
YBL108C-A	PAU9	0.00163147	-	0.00177239	-	0.00141111	-	0.00205041	-	-9.00044e-05	0.66941	-0.0227909	0.989023	5.99246e-05	0.999485	0.000956819	1
YBL108W	-	0.00435743	-	0.000662043	-	-0.00201668	-	0.00550633	-	-0.000117046	0.584086	-0.018865	1	-9.51236e-05	0.999485	0.0040877	1
YBL109W	-	0.036711	0.783337	0.0169907	0.9777	0.00494467	0.999391	0.123192	0.353313	0.000206716	0.371691	-0.00920165	1	-5.64848e-05	0.999485	3.19174e-06	1
YBL111C	-	-0.039987	0.84628	-0.0685178	-	-0.00640453	0.999391	-0.0537484	-	-1.0972e-05	0.966652	-0.006206	1	0.000401778	0.999485	0.0017426	1
YBL113C	-	-0.91481	1.7704e-05	-0.7485	0.000270767	-0.754356	0.00062965	-0.279023	0.0532116	-0.00101305	0.293011	-0.00221445	0.997969	0.00302208	-	0.00307297	1
YBR001C	NTH2	-0.0600092	0.345736	-0.071359	0.328449	-0.0667316	0.254094	-0.192865	0.0813143	4.87668e-06	0.995209	-5.77869e-05	1	-0.00187511	-	-0.00218794	1
YBR002C	RER2	0.0138983	0.741954	0.0513741	0.410444	0.000965185	0.999391	0.0288015	0.835968	0.000398027	0.615497	-0.00187797	1	-0.00467086	-	-0.0123015	1
YBR003W	COQ1	-0.000732819	0.998573	0.000447862	0.997708	0.000796797	0.999391	0.0511535	0.620552	-0.000172446	0.806905	0.0233157	0.528646	0.00392697	0.999485	0.00560369	1
YBR004C	GPI18	-0.0852026	0.29026	-0.0521418	0.475357	-0.230265	0.0668955	-0.427608	0.00404882	-0.000221974	0.763617	-0.00122365	1	-0.00326807	0.999485	-0.00857945	1
YBR005W	RCR1	-0.015737	0.793997	0.0164646	0.901905	-0.0495293	0.372603	-0.124058	0.243813	-5.27206e-05	0.927263	-9.37684e-05	1	0	-	0	1
YBR006W	UGA2	-0.00152736	0.998573	-0.00872913	0.9777	0.000374524	0.999391	-0.00320959	0.986522	-0.000387625	0.29273	-0.00430094	1	-0.000713376	0.999485	-0.000970201	1
YBR007C	DSF2	-0.0046942	0.998573	-0.0133399	0.972014	-0.000342816	0.999391	-0.00515699	0.980449	-0.000304528	0.473392	-0.0112976	1	-0.000675441	0.999485	-0.00251912	1
YBR008C	FLR1	0.00356666	0.998573	-0.00466653	0.997708	0.0017518	0.999391	-0.00731441	0.969019	0.000270397	0.319109	0.0115336	1	0.000151784	0.999485	0.0014043	1
YBR009C	HHF1	0.00012498	0.999506	-0.967115	1.80204e-10	0.000518599	0.999391	-0.317507	0.0162633	-2.15941e-05	0.91699	-0.0131679	1	5.92445e-05	0.999485	0.000898481	1
YBR010W	HHT1	0.00558207	0.918206	-0.774735	3.75496e-15	-0.00697136	0.814835	-0.501279	3.50636e-07	9.63938e-05	0.675044	0.00482753	1	2.63043e-05	0.999485	-0.000549252	1
YBR011C	IPP1	-0.000504205	0.998573	-0.000782143	0.997708	-0.000617187	0.999391	0.0226707	0.866571	-0.00010315	0.639147	-0.00795827	1	-0.000592055	0.999485	-0.0139142	0.758094
YBR012C	-	-0.00321374	0.998573	-0.0178427	0.941508	-0.267498	0.0949237	-1.04032	5.03108e-05	-0.000331138	0.341411	-0.0167737	0.989023	-9.78856e-05	0.999485	-0.00538171	1
YBR012W-B	-	-0.014451	0.96279	-0.0207771	0.934753	-0.00235969	0.999391	-0.197351	0.167636	8.0031e-05	0.699784	-0.0216058	0.99985	-5.30441e-05	0.999485	-0.000200999	1
YBR013C	-	0.00368708	0.998573	0.00765686	0.997708	-0.000106756	0.999391	0.00881177	0.96566	8.24908e-05	0.694792	0.010999	1	-0.000269857	0.999485	-0.0224645	0.558385
YBR014C	GRX7	0.00498528	0.988419	0.00371897	0.997708	0.00699167	0.973646	0.115393	0.256572	0.0348968	0.00204287	0.0162699	0.99816	0.00251423	0.999485	-0.0025809	1
YBR015C	MNN2	-0.000165928	0.998573	-0.00862023	0.969913	0.000913683	0.999391	-0.0708527	0.491726	0.0235709	0.00345561	0.00275288	1	0.00130321	0.999485	-0.0158949	0.858228
YBR016W	-	-0.00266961	0.998573	-0.000633687	0.997708	-4.02322e-05	0.999391	0.0654394	0.602827	5.24709e-05	0.799074	0.0286077	0.957257	-1.94284e-07	0.999509	0.000763105	1
YBR017C	KAP104	0.00158755	0.998573	0.0143096	0.824043	0.000736239	0.999391	-0.0243554	0.851903	-0.000474674	0.412116	-0.00113297	1	-9.77144e-05	0.999485	0.00413199	1
YBR018C	GAL7	0.0143282	0.939568	0.0224822	0.902873	0.0032432	0.999391	0.048879	0.711085	-5.86615e-05	0.890792	-0.00413258	1	0.000307891	0.999485	4.45598e-05	1
YBR019C	GAL10	-0.0029015	0.998573	-0.0227634	0.839061	0.0334051	0.563224	0.184907	0.127525	-0.000334169	0.271204	-0.00126833	1	-4.11702e-05	0.999485	-0.000678008	1
YBR020W	GAL1	0.000977382	0.998573	0.00232758	0.997708	-4.89112e-05	0.999391	-0.00618256	0.976973	0.00172732	0.0259725	0.0190786	1	0.000124805	0.999485	0.000496065	1
YBR021W	FUR4	-0.00746981	0.967706	0.0247495	0.783084	-0.018094	0.748448	-0.0302301	0.835689	0.000162055	0.465831	-0.0229715	0.99985	0.000228656	0.999485	-0.00169259	1
YBR022W	POA1	-0.0144233	0.795499	-0.128447	0.166223	-0.000533884	0.999391	-0.0345971	0.802785	-0.000431013	0.237445	0.0025686	1	-0.00099024	0.999485	-0.000362698	1
YBR023C	CHS3	-0.000932603	0.998573	0.0378296	0.559779	0.00113503	0.999391	0.108648	0.290863	-7.65971e-05	0.712608	-0.024551	0.989023	8.58551e-05	0.999485	0.000163951	1
YBR024W	SCO2	0.0132973	0.892428	0.0205518	0.856558	0.161272	0.129743	0.486299	0.00295906	5.49032e-05	0.910462	0.00287034	1	-0.00041057	0.999485	0.00111007	1
YBR025C	OLA1	-0.000908928	0.998573	0.00828186	0.962715	0.000392555	0.999391	-0.0152994	0.923871	-0.000164807	0.563395	-0.030514	0.826311	4.15966e-05	0.999485	0.000663071	1
YBR026C	ETR1	-0.00402089	0.998573	0.00179045	0.997708	0.00026942	0.999391	0.062171	0.615946	-0.000334649	0.311931	-0.0269714	0.887179	0.000477631	0.999485	0.00153772	1
YBR027C	-	-0.0218	0.972167	-0.00926866	0.997708	0.0103817	0.999391	-0.0471021	-	-8.07523e-05	0.742508	-0.00900425	1	0.000139511	0.999485	-0.000456044	1
YBR028C	YPK3	-0.000989431	0.998573	-0.0276487	0.775051	0.00102457	0.999391	0.010011	0.957433	0.000266207	0.321362	0.0852644	0.195032	0.000105522	0.999485	0.00189731	1
YBR029C	CDS1	0.00218731	0.998573	-0.00301331	0.997708	0.00102955	0.999391	-0.0456624	0.703803	0.000241289	0.349822	-0.0110405	1	0.00030118	0.999485	0.000398135	1
YBR030W	RKM3	0.00211647	0.998573	0.00947163	0.978235	0.00237448	0.999391	0.00252094	0.989829	-2.07774e-05	0.923067	0.0263446	0.918011	0.000565297	0.999485	0.00211816	1
YBR031W	RPL4A	0.00133448	0.998573	0.0030518	0.997708	-0.000985091	0.999391	-0.042082	0.757134	-4.17207e-06	0.983933	0.0103616	1	0.000256159	0.999485	-0.000354682	1
YBR032W	-	0.000568733	0.998573	0.0101864	0.993414	0.00167642	0.999391	-0.0434448	0.75249	-0.000198099	0.392049	-0.00887061	1	-9.39982e-05	0.999485	9.13017e-05	1
YBR033W	EDS1	0.0332701	0.532819	0.000689414	0.997708	-0.0020992	0.999391	-0.0559257	0.633666	0.000202741	0.782365	-0.000596274	1	-0.00112289	0.999485	-0.00325066	1
YBR034C	HMT1	-0.00162538	0.998573	0.0025596	0.997708	-0.00225178	0.999391	-0.100083	0.245455	2.5972e-05	0.898271	-0.0104447	1	0.000200522	0.999485	0.000243626	1
YBR035C	PDX3	-0.00701601	0.96583	-0.00331273	0.997708	-0.000161672	0.999391	0.0826872	0.448823	-1.59093e-05	0.94386	0.00196227	1	2.4427e-05	0.999485	-0.000283432	1
YBR036C	CSG2	0.0046961	0.998573	0.0138317	0.934753	0.00121592	0.999391	0.00760409	0.96836	0.000419453	0.294836	0.0128995	1	3.19015e-05	0.999485	0.00157252	1
YBR037C	SCO1	-0.0156223	0.804489	-0.0120865	0.947341	-0.00801128	0.987862	-0.0270216	0.857324	0.000362346	0.209661	0.0207553	0.99985	0.000720121	0.999485	0.000582924	1
YBR038W	CHS2	-0.547996	0.00382969	-0.0255296	0.791806	-1.12877	1.08938e-09	-0.459772	0.00527823	-0.000182698	0.638742	0.00470878	1	0.000175506	0.999485	0.00919386	1
YBR039W	ATP3	-0.000361438	0.998573	-0.0273756	0.721906	2.93843e-05	0.999391	-0.0399011	0.761824	2.597e-05	0.939835	-0.00451368	1	0.000655222	0.999485	0.00109881	1
YBR040W	FIG1	0.0178479	0.96583	1.4981	0.000489262	-0.000341896	0.999391	1.22156	0.00164413	1.00068e-05	0.983169	0.00227122	1	-0.000126966	0.999485	0.00141373	1
YBR041W	FAT1	-0.00136703	0.998573	-0.00666506	0.9777	0.00342104	0.999391	0.0205342	0.880669	-8.94847e-05	0.667753	0.0307613	0.918819	8.15929e-05	0.999485	0.00296268	1
YBR042C	CST26	-0.00130465	0.998573	-0.0424708	0.438127	-0.0024726	0.999391	-0.140239	0.122419	3.78404e-05	0.853388	8.33789e-05	1	0.000186727	0.999485	-0.000180775	1
YBR043C	QDR3	-0.00547916	0.96279	-0.00775442	0.975353	-0.00204199	0.999391	-0.0812468	0.416286	0.000354264	0.269796	0.017587	0.99985	-0.000270222	0.999485	-0.000100617	1
YBR044C	TCM62	0.00168169	0.998573	0.0209031	0.903476	0.00247562	0.999391	0.16416	0.187701	-0.00126202	0.0521607	-0.0361761	0.846533	-0.0144431	0.663497	-0.00974172	0.869072
YBR045C	GIP1	-0.00554816	0.998573	-0.00866169	0.997708	0.00359432	0.999391	0.0260689	0.866571	6.31038e-05	0.759534	0.0166053	1	6.21007e-05	0.999485	0.000342495	1
YBR046C	ZTA1	-0.00101671	0.998573	0.0314263	0.660703	-0.000559357	0.999391	0.163238	0.138339	7.57782e-05	0.90298	0.00280425	1	6.18356e-05	0.999485	0.00575787	1
YBR047W	FMP23	0.0039605	0.998573	0.0165835	0.951256	0.0147957	0.999391	0.0525442	0.687117	-0.000210396	0.386961	-0.052929	0.76504	3.91957e-05	0.999485	-0.0532445	0.190721
YBR048W	RPS11B	0.000455448	0.998573	0.00416418	0.997708	0.000622073	0.999391	-0.0276296	0.848105	0.000523696	0.125699	0.0126758	1	0.000146873	0.999485	-0.000646141	1
YBR049C	REB1	-0.00549021	0.998573	-0.0232328	0.862987	-0.000739642	0.999391	-0.0226258	0.88219	0.000257796	0.33919	-0.00563839	1	0.000463886	0.999485	-0.000145357	1
YBR050C	REG2	-0.0057062	0.998573	0.00648154	0.997708	-0.000913871	0.999391	0.0216124	0.887584	0.000324539	0.233865	0.0177273	1	0.000128727	0.999485	0.00373193	1
YBR051W	-	-0.0129966	0.998573	-0.0200122	0.9777	-0.00122178	0.999391	-0.015097	-	0.000513946	0.41749	0.0021616	1	-0.000739078	0.999485	-0.00190489	1
YBR052C	RFS1	-0.00143384	0.998573	0.000121763	0.999466	-0.000827358	0.999391	0.0376468	0.784164	-0.000629859	0.205018	-0.0185686	0.946391	-0.000305191	0.999485	-0.000988485	1
YBR053C	-	-0.0501262	0.399661	-0.0631139	0.377584	-0.0475966	0.343744	-0.133667	0.199955	-0.000143119	0.724082	-0.00592122	1	8.45464e-05	0.999485	-0.0022056	1
YBR054W	YRO2	-2.00794	6.37689e-11	-3.11622	2.06292e-24	-2.43859	8.54999e-16	-4.139	3.22646e-42	0.000387885	0.17959	0.035063	0.889902	0.000564796	0.999485	0.000961266	1
YBR055C	PRP6	-0.00356026	0.998573	0.0117471	0.941515	0.000241056	0.999391	0.000409051	0.998582	7.54933e-05	0.733321	-0.0156988	1	-4.35751e-05	0.999485	-0.000846948	1
YBR056W	-	-0.00219852	0.998573	0.0002957	0.997708	0.000687631	0.999391	0.128171	0.225824	-0.000286649	0.523833	-0.00296688	1	-0.000608932	0.999485	-0.0355446	0.652606
YBR056W-A	-	0.0100074	0.998573	-0.0106691	0.997708	0.000116527	0.999391	0.0142846	0.93448	0.00087633	0.317372	0.000818688	1	-0.00505879	0.999485	-0.00273336	1
YBR057C	MUM2	0.0107471	0.877277	0.0108473	0.947341	0.00868207	0.911578	0.0215776	0.88219	-0.000718434	0.106798	-0.00956545	1	-0.000671055	0.999485	-0.00421543	1
YBR058C	UBP14	0.00311433	0.998573	0.0113564	0.925054	2.08228e-05	0.999391	0.0700141	0.484838	-0.00134003	0.0829529	-0.0249392	0.884461	-0.00752958	0.999485	-0.316557	0.0504413
YBR058C-A	TSC3	0.00584923	0.994207	0.00230046	0.997708	-0.000698613	0.999391	-0.0114265	0.947886	-0.00244205	0.0799551	-0.0288799	0.408075	-0.0434163	0.983913	-2.56678	3.37958e-05
YBR059C	AKL1	-0.000455475	0.998573	-0.00375568	0.997708	0.00267665	0.999391	0.0390491	0.759522	0.000255318	0.342842	-0.00836293	1	-3.32549e-05	0.999485	-0.00088418	1
YBR060C	ORC2	-0.00300504	0.998573	-6.76272e-05	0.999466	-0.000299695	0.999391	-0.0187595	0.908452	-0.000562648	0.279297	-0.0102398	1	-0.000212663	0.999485	-0.00150225	1
YBR061C	TRM7	0.00198656	0.998573	0.0114676	0.941508	0.00101131	0.999391	0.0135774	0.935275	0.00124043	0.207056	0.000938003	1	-0.000705945	0.999485	0.00905237	1
YBR062C	-	0.000956682	0.998573	-0.00154553	0.997708	-0.00226843	0.999391	0.0507122	0.655653	0.000190746	0.408329	-0.0133844	1	-1.29783e-05	0.999485	0.00117685	1
YBR063C	-	0.044172	0.393177	0.000878846	0.997708	0.00209758	0.999391	0.0555839	0.61874	-2.27833e-05	0.910738	-0.00213102	1	8.24108e-05	0.999485	0.00055186	1
YBR064W	-	-0.00516652	0.998573	-0.0311408	-	-0.0381716	0.976773	-0.0988	-	0.000411962	0.167041	0.0436027	0.826311	0.000255	0.999485	0.00108645	1
YBR065C	ECM2	-0.00426907	0.998573	-0.00306491	0.997708	0.0334286	0.605262	-0.000163113	0.998582	-6.01698e-05	0.802251	-0.00201241	1	-0.000247327	0.999485	-0.000526235	1
YBR066C	NRG2	0.367272	0.0135173	0.154625	0.111695	0.32254	0.0250516	0.554342	5.03108e-05	-4.08714e-05	0.840961	-0.000463507	1	-7.52111e-05	0.999485	-9.92847e-05	1
YBR067C	TIP1	-0.997759	1.38751e-05	-3.6242	3.99083e-66	-1.06465	2.16594e-06	-4.2504	2.71182e-90	0.000133275	0.625884	0.0156152	0.99985	6.62218e-05	0.999485	0.00325129	1
YBR068C	BAP2	0.00343243	0.998573	-0.00121761	0.997708	0.000409903	0.999391	-0.0512748	0.681199	-5.58338e-05	0.808724	0.0206636	0.968131	-4.86553e-05	0.999485	-0.000490866	1
YBR069C	TAT1	-0.639167	1.09706e-10	-0.504353	8.73007e-07	-0.697382	3.16121e-12	-0.890887	5.36778e-20	0.000119835	0.594681	0.0251924	0.949235	-0.000270111	0.999485	0.00141592	1
YBR070C	ALG14	-0.622726	0.00258983	-1.33585	1.46596e-11	-0.126008	0.197894	-1.33737	8.69617e-12	-0.000416426	0.584303	0.00338055	1	0.00467278	0.999485	0.00410578	1
YBR071W	-	-2.13658	2.63862e-22	-2.25098	2.73952e-24	-1.31299	6.79785e-09	-2.11141	1.46789e-21	-0.000169755	0.630738	-0.0448885	0.486639	0.000160215	0.999485	-0.00407696	1
YBR072C-A	-	-0.0280969	0.936883	-0.00307815	-	0.000833467	0.999391	-0.0872528	-	0.000652429	0.147026	0.0104732	1	0.000254217	0.999485	0.0223448	0.638854
YBR072W	HSP26	-0.00376486	0.998573	-0.0122367	0.97841	-0.0112293	0.999391	-0.00090998	0.99598	-0.000804411	0.320193	-0.00304552	1	-0.00241697	0.999485	-0.103843	0.335067
YBR073W	RDH54	-0.400609	0.0122872	-0.434575	0.00734835	-0.00969923	0.93695	-0.15849	0.152618	-0.000118405	0.615921	-0.019701	0.989023	6.43685e-05	0.999485	-0.00182449	1
YBR074W	PFF1	0.000220103	0.998573	0.00959494	0.972242	-0.000749419	0.999391	-0.0507461	0.681199	-5.6684e-05	0.842471	-0.00912324	1	1.94468e-05	0.999485	-0.00191397	1
YBR076C-A	-	-0.0735293	0.30937	-0.280276	0.0363435	-0.0397787	0.405707	-0.0971224	0.348899	0.000519886	0.193465	-0.00359145	1	0.000322821	0.999485	-0.0308872	0.557962
YBR076W	ECM8	-0.0994683	0.353198	-0.0348482	0.80918	0.00121427	0.999391	-0.0114664	0.949219	-0.000154098	0.594843	0.0103619	1	-0.000539884	0.999485	0.000434651	1
YBR077C	SLM4	-0.496245	2.48847e-06	-0.600736	6.61484e-09	-0.520671	2.02389e-06	-0.588569	7.75906e-09	-0.000209124	0.774417	-0.00336681	1	0.000206425	0.999485	-0.00488533	1
YBR078W	ECM33	-0.00917494	0.90643	-0.179538	0.0883415	-0.00077104	0.999391	-0.124392	0.220795	-0.00615516	0.0236066	-0.00630967	1	-0.0037041	0.999485	-0.00231711	1
YBR079C	RPG1	0.00649295	0.998573	0.00794353	0.997708	0.00391801	0.999391	0.00730773	0.969154	0.000727316	0.159203	-0.0137001	1	0.000781396	0.999485	-0.000150918	1
YBR080C	SEC18	0.000762481	0.998573	0.0100532	0.93415	-0.00191445	0.999391	-0.0109642	0.943894	6.80231e-05	0.750423	-0.00879953	1	1.65736e-05	0.999485	-0.000404738	1
YBR081C	SPT7	-0.000374041	0.998573	0.00343174	0.997708	-0.00109531	0.999391	-0.0513585	0.645023	1.08553e-05	0.964006	0.0237347	0.918011	6.99745e-05	0.999485	0.000655344	1
YBR082C	UBC4	-0.00286295	0.998573	0.00131866	0.997708	-0.00154831	0.999391	0.0361843	0.802785	-0.000251408	0.623708	0.00252871	1	-0.000133791	0.999485	2.27182e-07	1
YBR083W	TEC1	0.00447201	0.998573	0.131686	0.309632	-0.000256451	0.999391	0.184444	0.197267	2.33466e-05	0.91146	0.011593	1	-0.000433846	0.999485	-0.00168513	1
YBR084C-A	RPL19A	0.0031384	0.998573	-0.000120134	0.999466	-0.000640396	0.999391	0.0150288	0.924508	0.000217849	0.353336	0.00525495	1	0.000402451	0.999485	-0.000528526	1
YBR084W	MIS1	0.0458522	0.311574	0.0182404	0.762773	0.0181639	0.457577	0.012281	0.938451	0.0001066	0.637881	-0.0120689	1	0.000130933	0.999485	4.78453e-05	1
YBR085C-A	-	-0.779153	2.53132e-05	-0.895134	4.95908e-07	-1.04301	6.79785e-09	-1.57339	1.69113e-19	-0.000255417	0.29338	-0.018389	1	3.07774e-05	0.999485	0.000122268	1
YBR085W	AAC3	0.00210558	0.998573	-0.00541123	0.997708	0.00698862	0.999391	-0.0276171	0.859588	5.30773e-05	0.795402	-0.0149382	1	3.29078e-05	0.999485	-0.000599993	1
YBR086C	IST2	7.16245e-05	0.999506	0.00647436	0.997708	0.00257578	0.999391	0.0590659	0.609958	-0.000833389	0.0823463	0.0314023	0.892091	-0.000914191	0.999485	0.0173577	0.655653
YBR087W	RFC5	-0.0062717	0.896824	-0.0248269	0.642698	0.000769033	0.999391	0.0444792	0.693616	0.000100942	0.679026	0.0329556	0.826311	-0.000329032	0.999485	0.427591	0.0129764
YBR088C	POL30	-0.290093	0.0458341	-1.03388	2.31848e-09	-0.0368655	0.496523	-0.746621	2.6491e-05	0.00365248	0.011437	0.0505135	0.748932	0.000634004	0.999485	0.00240359	1
YBR089C-A	NHP6B	0.000264721	0.998573	-0.0879017	0.30655	0.000660799	0.999391	0.00529012	0.978975	0.000592117	0.169717	0.00254207	1	0.00106001	0.999485	0.00202702	1
YBR089W	-	0.00194047	-	0.00682548	-	0.00738424	-	0.00664843	-	-0.000356675	0.492648	-0.00651698	1	-0.00220881	0.999485	-0.0226585	0.861546
YBR090C	-	-0.00874628	0.998573	-0.0129095	0.991681	0.00711288	0.999391	-0.0185044	0.910401	-0.000216275	0.568762	-0.0125245	0.99985	0.000592215	0.999485	-0.00173269	1
YBR091C	TIM12	0.0102646	0.936608	0.00552488	0.997708	0.00243764	0.999391	0.0188852	0.904969	-6.57141e-05	0.751109	-0.0184664	1	-0.000122355	0.999485	-0.00131423	1
YBR092C	PHO3	-1.65329	2.43219e-11	-2.03426	3.67753e-17	-1.76146	6.33911e-13	-3.86362	4.30801e-59	1.4198e-05	0.945103	0.0206282	1	0.000121761	0.999485	-0.000575507	1
YBR093C	PHO5	-0.512376	0.000881009	-0.511809	0.000778177	-0.229066	0.0536441	-0.784991	4.80411e-08	0.000456335	0.325374	0.0113852	1	0.000187573	0.999485	-0.00269512	1
YBR094W	PBY1	-0.00168898	0.998573	-0.000806377	0.997708	-0.000278496	0.999391	0.017203	0.913362	-0.000512837	0.250491	0.00742282	1	0.000119059	0.999485	0.000262592	1
YBR095C	RXT2	0.00609589	0.953577	0.00566396	0.997708	0.000780739	0.999391	-0.00556786	0.977048	0.000220625	0.787106	-0.000478958	1	0.00121181	-	0.00500379	1
YBR096W	-	0.000724741	0.998573	0.00721193	0.997708	0.00142952	0.999391	0.0250087	0.87033	0.00550007	0.0262981	3.61563e-05	1	0.000476957	0.999485	0.0126357	1
YBR097W	VPS15	-0.00224756	0.998573	-0.00922377	0.969913	0.00133386	0.999391	0.00614677	0.976011	0.000196768	0.52801	0.0139766	1	0.000724926	0.999485	0.00391206	1
YBR098W	MMS4	0.000874144	0.998573	-0.00691803	0.980531	0.00467058	0.999391	0.0247491	0.865247	-0.00266504	0.0419339	-0.117234	0.138876	-1.1045	5.80842e-08	-2.10053	9.68956e-30
YBR101C	FES1	0.00111311	0.998573	0.00376238	0.997708	0.00161407	0.999391	0.136732	0.177045	-0.00255236	0.0291216	-0.0475596	0.655252	-0.000402072	0.999485	-0.141494	0.140876
YBR102C	EXO84	0.00217676	0.998573	-0.00286187	0.997708	0.00355062	0.999391	0.0628311	0.588605	0.000239451	0.320462	-0.000372716	1	0.000110484	0.999485	0.000344468	1
YBR103C-A	-	0.0310832	-	0.0170918	-	-0.00395591	0.999391	-0.0255798	-	0.000575672	0.171222	0.0308546	0.846533	3.23547e-05	0.999485	0.00432167	1
YBR103W	SIF2	0.0129357	0.799849	-0.00120672	0.997708	0.000536484	0.999391	0.0086948	0.965057	3.36922e-06	0.987097	0.015964	1	-0.000170693	0.999485	-0.000791425	1
YBR104W	YMC2	0.113817	0.202573	0.00668137	0.997708	0.103673	0.186947	0.0497645	0.687117	-3.57144e-05	0.862979	-0.0049159	1	-9.19866e-05	0.999485	-0.000228714	1
YBR105C	VID24	-0.00529811	0.998573	-0.00383806	0.997708	-0.0419646	0.573935	-0.11271	0.331944	0.000148713	0.53187	0.00407477	1	-0.00023556	0.999485	8.18669e-05	1
YBR106W	PHO88	-0.000481631	0.998573	0.0113513	0.941515	0.00104812	0.999391	0.0404886	0.75249	-0.000136562	0.664014	-0.00412788	1	-0.000536769	0.999485	0.000696545	1
YBR107C	IML3	-0.00510239	0.959442	-0.0105297	0.941508	3.42004e-05	0.999391	0.0102911	0.95195	4.21173e-05	0.858647	-0.0134345	1	0.000215288	0.999485	-0.000488647	1
YBR108W	AIM3	-0.00567068	0.981198	-0.0223452	0.789065	-0.00299048	0.999391	0.041066	0.754413	-0.000516828	0.498861	-0.000317163	1	0.00589669	0.999485	0.0115564	1
YBR109C	CMD1	0.00103587	0.998573	0.00160766	0.997708	0.000140978	0.999391	0.0472026	0.66487	5.70947e-05	0.783815	0.0345775	0.859983	1.63443e-05	0.999485	0.000198697	1
YBR109W-A	-	0.00562141	0.998573	0.0211525	0.941515	0.00705592	0.999391	0.037332	0.797721	0.000916441	0.166829	0.00994543	1	0.000540421	0.999485	0.00340827	1
YBR110W	ALG1	0.00345818	0.998573	0.00882956	0.971691	0.000140938	0.999391	-0.0283273	0.842803	-0.00212678	0.0775323	-0.0173262	0.892091	-0.00170872	0.999485	-0.00932914	1
YBR111C	YSA1	0.00123304	0.998573	-0.000834279	0.997708	0.00145508	0.999391	0.130626	0.187189	4.16968e-05	0.837753	0.0167349	1	0.000248259	0.999485	-0.000370299	1
YBR111W-A	SUS1	0.00281796	0.998573	-0.00930389	0.973132	-0.00289267	0.999391	0.0843922	0.431252	6.14159e-05	0.766504	0.0118165	1	-0.000114969	0.999485	-0.000945657	1
YBR112C	CYC8	0.0107561	0.95001	-0.00515516	0.997708	0.0297856	0.619282	0.0189418	0.905959	-0.000466607	0.377361	0.00107548	1	-0.000508273	0.999485	-0.00105513	1
YBR113W	-	-0.00140872	0.998573	0.0120091	0.991681	0.0846571	0.436638	0.0295587	0.846719	-8.2185e-05	0.69258	0.0219971	0.99816	-8.05288e-05	0.999485	0.00100831	1
YBR114W	RAD16	0.0198524	0.793997	0.0540854	0.513131	0.130409	0.193042	0.2419	0.0758587	0.000909778	0.199362	-0.00800641	1	0.00152918	0.999485	0.00523928	1
YBR115C	LYS2	0.00392973	0.998573	-0.000474822	0.997708	0.00172964	0.999391	-0.05987	0.614259	8.57107e-05	0.683247	-0.0041363	1	0.000105519	0.999485	0.000119967	1
YBR116C	-	-0.0021035	-	0.0201321	-	-0.0120614	0.999391	-0.0412027	-	1.50776e-05	0.941525	0.0223857	0.99985	-0.000151517	0.999485	0.000216345	1
YBR117C	TKL2	0.00132314	0.998573	0.00515104	0.997708	0.00219068	0.999391	-0.0248156	0.866571	0.000124054	0.567683	0.0317198	0.892091	-0.000384698	0.999485	0.000465694	1
YBR118W	TEF2	-0.00319521	0.998573	0.00329094	0.997708	-0.000936779	0.999391	-0.0499772	0.687117	-7.44638e-05	0.749858	-0.0283661	0.884461	-0.000206063	0.999485	-0.00173421	1
YBR119W	MUD1	0.0164906	0.81674	0.00186716	0.997708	0.00115622	0.999391	0.0373043	0.789446	6.76611e-05	0.907021	-0.0554646	0.276638	0.00260401	0.999485	-0.00549056	1
YBR120C	CBP6	0.0540056	0.442676	0.00170149	0.997708	-0.00108425	0.999391	0.00197875	0.991055	0.000106181	0.666782	-0.0152691	1	-0.000111245	0.999485	0.00149685	1
YBR121C	GRS1	0.00142805	0.998573	0.00505853	0.997708	7.75605e-05	0.999391	-0.0680795	0.491726	0.000343729	0.264592	-0.0207956	0.989023	0.00157006	0.999485	0.000145855	1
YBR122C	MRPL36	0.00146588	0.998573	0.00669979	0.97841	0.00383072	0.999391	0.116697	0.20757	-0.000163332	0.818402	0.000408431	1	-0.000707033	0.999485	0.000677933	1
YBR123C	TFC1	0.00722281	0.96583	-0.000696735	0.997708	0.0039297	0.999391	0.0384062	0.778112	0.000118874	0.5964	0.0160251	1	4.14962e-05	0.999485	0.000861811	1
YBR124W	-	-0.183584	-	-0.0498597	-	0.036249	-	0.0617241	-	-0.000205079	0.386271	-0.0188616	1	0.00039669	0.999485	-0.00119765	1
YBR125C	PTC4	0.00358365	0.955657	0.079576	0.185804	0.00261568	0.999391	0.0921765	0.275528	-0.000411336	0.188266	-0.00267698	1	-0.000236996	0.999485	-0.000239539	1
YBR126C	TPS1	-0.0012351	0.998573	-0.00256899	0.997708	0.000839937	0.999391	0.0672116	0.543833	-7.64024e-05	0.776495	0.0188898	0.963022	0.000479506	0.999485	-0.00252255	1
YBR126W-A	-	0.00636187	0.998573	0.0206409	0.967739	-0.00270799	0.999391	0.00778853	0.968275	0.000253074	0.308655	-0.0148938	1	0.00199967	0.999485	0.000133874	1
YBR126W-B	-	0.0133357	0.998573	0.139819	0.318841	-0.00870824	0.999391	0.00910479	0.964569	0.000445201	0.159821	0.0184257	1	-0.000147898	0.999485	0.000605752	1
YBR127C	VMA2	0.000341162	0.998573	0.00355077	0.997708	-5.21606e-05	0.999391	-0.00321345	0.985478	0.00106154	0.0778526	0.0108234	1	-0.000216488	0.999485	-0.000478476	1
YBR128C	ATG14	0.00265712	0.998573	0.00549666	0.997708	0.00235698	0.999391	-0.00928099	0.96278	0.00167749	0.133705	0.00374727	0.952217	0.00319394	0.999485	0.0248671	0.780929
YBR129C	OPY1	-0.00272545	0.998573	-0.00858366	0.983651	0.00015097	0.999391	0.000864343	0.996333	0.00034916	0.211157	0.0387845	0.848372	-0.000153959	0.999485	0.00151099	1
YBR130C	SHE3	0.00322766	0.998573	-0.00293043	0.997708	0.00129914	0.999391	0.025781	0.8625	-0.000391326	0.577745	-0.00132491	1	-0.000364183	0.999485	-0.00213371	1
YBR131W	CCZ1	0.00100552	0.998573	0.00655669	0.997708	0.000658817	0.999391	-0.00573412	0.977048	0.000973567	0.246407	0.016323	0.841574	0.00151594	0.999485	0.00195742	1
YBR132C	AGP2	0.00978009	0.96279	-0.0148707	0.941508	0.00395897	0.999391	-0.0175668	0.916091	3.87959e-05	0.90449	0.0254355	0.826311	-0.000294292	0.999485	0.000452742	1
YBR133C	HSL7	0.00122336	0.998573	0.0112421	0.941508	9.41967e-05	0.999391	0.0275124	0.848309	-0.00021196	0.363186	0.00652798	1	-1.92781e-05	0.999485	-0.00100856	1
YBR134W	-	0.121864	0.342689	0.0170879	0.975759	-0.00217671	0.999391	0.0040198	0.983021	-0.000448983	0.358771	-0.0100652	1	8.43143e-05	0.999485	0.000312647	1
YBR135W	CKS1	-0.00550489	0.998573	-0.00108097	0.997708	5.93821e-05	0.999391	0.04762	0.720783	9.15222e-05	0.661327	0.0345737	0.892091	-8.92496e-05	0.999485	0.000271902	1
YBR136W	MEC1	0.00288216	0.998573	0.00721804	0.9777	2.48445e-05	0.999391	0.0485136	0.672443	0.000517901	0.189565	0.0174415	0.998742	2.71296e-05	0.999485	0.00147179	1
YBR137W	-	0.00167458	0.998573	-0.00141759	0.997708	0.00504218	0.971417	0.11328	0.226567	-1.75573e-05	0.943857	0.000439781	1	-0.000121933	0.999485	0.00402248	1
YBR138C	-	-0.0020787	0.998573	0.00998004	0.975353	-0.000617167	0.999391	0.273048	0.0427498	-0.000588352	0.371297	-0.00470839	1	-0.000257992	0.999485	-0.0026195	1
YBR139W	-	-0.00581291	0.998573	0.00312288	0.997708	-0.00118045	0.999391	0.190466	0.110211	-0.000157318	0.496264	0.00321884	1	3.42965e-05	0.999485	0.00688675	0.796717
YBR140C	IRA1	0.00344289	0.998573	0.000200417	0.999466	-0.000390823	0.999391	-0.0361546	0.799871	0.000618348	0.398921	-0.00218951	1	-0.00148366	0.999485	-0.00261995	1
YBR141C	BMT2	0.0892029	0.272166	0.01191	0.947341	0.0664595	0.294186	0.017304	0.916079	-4.55148e-05	0.840926	0.0377271	0.766245	-4.58926e-05	0.999485	0.00314292	1
YBR142W	MAK5	0.0083918	0.969967	0.00529748	0.997708	0.0114917	0.962539	0.00696364	0.970873	-1.04026e-05	0.958999	-0.0110754	1	0.000728743	0.999485	0.000672711	1
YBR143C	SUP45	0.00482605	0.939568	0.000405913	0.997708	0.00015908	0.999391	-0.0484313	0.657162	-2.97209e-05	0.890301	0.00883851	1	-0.000318109	0.999485	-0.00136064	1
YBR144C	-	-0.0015642	0.998573	0.0158247	0.989326	0.0204899	0.999391	0.0462409	0.744149	0.000202657	0.459024	0.0171642	0.998742	-6.4757e-05	0.999485	0.00186908	1
YBR145W	ADH5	0.0170852	0.93306	0.013109	0.9777	0.00254431	0.999391	0.00400377	0.983218	-0.000873149	0.259062	-0.00359321	1	-0.00110538	0.999485	-0.00266844	1
YBR146W	MRPS9	-0.000761291	0.998573	0.00182226	0.997708	-0.00343182	0.999391	-0.0383667	0.762745	-0.000742052	0.0676179	-0.036877	0.889902	-1.48007e-06	0.999485	-0.000789252	1
YBR147W	RTC2	0.0760164	0.352071	0.0362559	0.680547	0.0186332	0.822504	0.254347	0.0657304	0.000624328	0.31713	0.008829	1	0.000366468	0.999485	-0.000301462	1
YBR148W	YSW1	-0.000267943	0.999506	-0.00810324	0.997708	0.0213288	0.974864	0.072086	0.560358	0.000584577	0.327613	4.95033e-05	1	0.000188567	0.999485	0.00130645	1
YBR149W	ARA1	-0.00570144	0.947951	-0.00331363	0.997708	-0.0018441	0.999391	0.0526109	0.636139	0.000374794	0.221802	0.0172445	1	0.00015596	0.999485	0.00196398	1
YBR150C	TBS1	-0.00422494	0.998573	-0.0112582	0.967739	0.000158382	0.999391	0.0375554	0.788041	-0.00133074	0.191145	-0.00320482	1	-0.00386949	0.999485	-0.000324316	1
YBR151W	APD1	0.00498688	0.913249	0.129379	0.0828178	0.00307364	0.999391	0.32104	0.000382856	1.75395e-05	0.977542	0.00140372	1	0.000211664	0.999485	0.000646811	1
YBR152W	SPP381	-0.00174814	0.998573	-0.0071959	0.997708	0.00232985	0.999391	0.00844694	0.966802	-1.49697e-05	0.941046	0.0254554	0.971789	6.61782e-05	0.999485	0.00154931	1
YBR153W	RIB7	-0.0101247	0.865317	-0.00566076	0.997708	-0.0184657	0.596354	-0.0207266	0.885866	0.000102089	0.833279	0.00138016	1	0.00101806	0.999485	0.00109892	1
YBR154C	RPB5	0.0110221	0.938333	0.00516586	0.997708	0.000492581	0.999391	-0.0201796	0.896291	0.00575415	0.0231354	0.048987	0.410353	0.000631798	0.999485	-0.000185248	1
YBR155W	CNS1	0.0110695	0.96583	0.00371128	0.997708	0.0021544	0.999391	-0.0342457	0.809936	-0.000807642	0.0959879	-0.00940799	1	-0.000258509	0.999485	-0.000973964	1
YBR156C	SLI15	-0.00901948	0.998573	-0.0302102	0.840057	-0.00256766	0.999391	-0.00362903	0.984788	-4.59521e-06	0.986221	-0.00315298	1	-5.0326e-05	0.999485	-0.000814136	1
YBR157C	ICS2	-0.644951	9.67535e-05	-0.889528	1.03272e-08	-0.785413	3.46531e-06	-1.66683	2.11669e-26	-6.03233e-05	0.773632	0.00940296	1	-1.1227e-05	0.999485	0.00205067	1
YBR158W	AMN1	-0.00340356	0.998573	0.0203335	0.787047	-0.0101902	0.825837	-1.00714	2.5758e-15	-0.000155734	0.705084	-0.00989002	1	0.000177398	0.999485	-0.00442068	1
YBR159W	IFA38	0.000730922	0.998573	0.00291092	0.997708	-4.38879e-05	0.999391	-0.020803	0.884742	-1.74706e-05	0.932778	0.0126178	1	-0.000541743	0.999485	0.000662625	1
YBR160W	CDC28	-0.0725773	0.362941	-0.0717044	0.409402	-0.00834409	0.999391	-0.0274299	0.85773	0.000557635	0.248391	0.0102852	1	-6.56222e-05	0.999485	0.000970754	1
YBR161W	CSH1	-0.0104363	0.827054	-0.110758	0.161983	0.00146161	0.999391	-0.0361787	0.782479	0.000196444	0.620568	-0.00390538	1	0.000257918	0.999485	0.000162345	1
YBR162C	TOS1	-0.00124116	0.998573	-0.00289608	0.997708	-0.000200274	0.999391	-0.0646401	0.589839	0.00153633	0.061859	0.0128255	1	-3.66317e-05	0.999485	0.000389686	1
YBR162W-A	YSY6	0.0107878	0.985581	0.0105791	0.993278	-3.48394e-05	0.999391	0.00793418	0.968275	-0.00235824	0.0397813	-0.0342403	0.790735	-0.00810068	0.999485	-0.0398397	0.491792
YBR163W	EXO5	-0.000940247	0.998573	-0.00546606	0.9777	-0.00299243	0.962539	-0.075948	0.363834	-0.000124626	0.587739	-0.0137325	1	-0.000644579	0.999485	0.00127672	1
YBR164C	ARL1	0.00111182	0.998573	0.00508896	0.997708	-0.00177304	0.999391	0.00665899	0.970485	2.47887e-05	0.909458	0.032935	0.936578	0.000261681	0.999485	0.000723166	1
YBR165W	UBS1	0.00106906	0.998573	-0.00401565	0.997708	-0.000948216	0.999391	-0.00785519	0.963863	0.000294016	0.272661	0.0290931	0.918011	0.000139593	0.999485	0.000121718	1
YBR166C	TYR1	-0.00130869	0.998573	0.00476356	0.997708	-0.000567395	0.999391	0.0186376	0.897755	3.57391e-05	0.913589	-0.00211747	1	-6.24444e-05	0.999485	-0.001766	1
YBR167C	POP7	0.050156	0.456441	0.0137632	0.941515	0.0124521	0.914889	0.144226	0.203629	0.000196431	0.419665	0.00464474	1	0.000282087	0.999485	-0.00116885	1
YBR168W	PEX32	0.00356899	0.998573	0.00960445	0.947341	0.00358595	0.999391	0.0356389	0.782479	0.000562817	0.192814	0.0348503	0.76504	0.00023058	0.999485	-4.48104e-05	1
YBR169C	SSE2	-0.00137395	0.998573	-0.000479552	0.997708	-0.0107085	0.987862	0.0529546	0.67622	-0.000262849	0.286523	-0.0161472	1	0.000174991	0.999485	0.000395468	1
YBR170C	NPL4	-0.000740894	0.998573	-0.0032304	0.997708	0.00303491	0.999391	0.084417	0.424012	0.000226386	0.359811	0.0273541	0.937875	3.88786e-05	0.999485	0.00617122	1
YBR171W	SEC66	-0.0037863	0.998573	-0.0118299	0.972242	0.00104553	0.999391	-0.00738289	0.969019	0.000372893	0.185493	0.0708232	0.418768	5.25821e-05	0.999485	0.00378495	1
YBR172C	SMY2	0.0148454	0.768966	-0.00401771	0.997708	0.00256794	0.999391	-0.0107014	0.95154	0.00016007	0.489019	0.027516	0.987911	0.000490988	0.999485	0.00155238	1
YBR173C	UMP1	-0.00297692	0.998573	-0.0068593	0.997708	-0.00090736	0.999391	0.0241448	0.87134	-6.45054e-05	0.776695	-0.00219359	1	0.000267427	0.999485	0.000876172	1
YBR174C	-	-0.00627923	-	-0.00276557	-	-0.0347348	0.999391	-0.0336902	-	-9.61092e-05	0.646275	-0.0211005	1	-6.64622e-05	0.999485	-0.000100833	1
YBR175W	SWD3	0.00457456	0.986677	0.0259453	0.699229	0.0015765	0.999391	-0.0369985	0.778444	-0.000718162	0.320211	-0.00278869	1	-0.000418192	0.999485	0.000280919	1
YBR176W	ECM31	-0.00361289	0.998573	0.00576803	0.997708	-0.0020271	0.999391	0.0374209	0.788238	-0.00010242	0.629229	-0.0151685	1	6.68135e-06	0.999485	0.000235228	1
YBR177C	EHT1	-0.000791198	0.998573	-0.0135574	0.934753	-0.00819352	0.98034	-0.131583	0.220104	0.000668018	0.0751192	0.0295293	0.961847	-0.00035291	0.999485	0.00271108	1
YBR178W	-	0.00215784	0.998573	-0.0414451	-	-0.027782	0.999391	-0.0558601	-	-7.95753e-06	0.974791	-0.0107328	1	-0.000187414	0.999485	3.77777e-05	1
YBR179C	FZO1	-0.00450933	0.998573	-0.00383315	0.997708	-0.00599535	0.999391	-0.0102566	0.955099	-9.15318e-05	0.673972	0.0133743	1	-0.000526819	0.999485	0.00237126	1
YBR180W	DTR1	0.00487911	0.998573	0.0388333	0.645272	0.00534872	0.999391	0.409277	0.0142256	-0.00122912	0.196521	-0.0045972	0.918011	0.00156364	0.999485	0.00176601	1
YBR181C	RPS6B	0.000977209	0.998573	0.00984262	0.915109	-0.000344796	0.999391	-0.0294398	0.803638	0.000184865	0.429997	0.0155594	1	-0.000111943	0.999485	-0.00089591	1
YBR182C	SMP1	0.00836591	0.939568	0.0151568	0.905133	0.0167243	0.72125	-0.00176968	0.992483	-6.08588e-05	0.76868	0.0139273	1	6.11805e-05	0.999485	0.00176164	1
YBR182C-A	-	0.0176674	0.945076	-0.010811	0.997708	0.0322401	0.857064	-0.00165594	0.993942	-0.000358303	0.281055	-0.00829806	1	-0.000196946	0.999485	-0.00169549	1
YBR183W	YPC1	0.00564881	0.998573	0.0128575	0.96098	-0.000113892	0.999391	0.0201721	0.897273	0.000611564	0.446772	0.00180493	1	0.000541741	0.999485	-0.00439427	1
YBR184W	-	0.00334464	0.998573	-0.578398	0.0190101	0.0185834	0.977421	-0.0433777	0.753178	-0.000239353	0.317196	-0.0454794	0.826311	-0.000126361	0.999485	0.00144001	1
YBR185C	MBA1	0.00678143	0.947003	0.00204696	0.997708	-0.00359187	0.999391	-0.0848555	0.405566	-0.000145958	0.660305	-0.0139264	0.99816	-0.00128694	0.999485	-0.00192468	1
YBR186W	PCH2	0.04339	0.456441	-0.000495437	0.997708	0.00746671	0.984126	-0.00073986	0.99731	0.00291261	0.0124958	0.045498	0.826311	0.00020682	0.999485	-1.02669e-05	1
YBR187W	GDT1	0.0118089	0.946127	0.0163718	0.93415	0.00573123	0.999391	0.0238916	0.874348	-0.00116073	0.105283	-0.0129778	1	-0.00024654	0.999485	-0.00631394	1
YBR188C	NTC20	0.113313	0.199026	0.0109005	0.957702	0.0475255	0.372603	0.0190254	0.902715	0.000399085	0.53718	-0.0067794	1	-0.0044665	0.999485	-0.00122564	1
YBR189W	RPS9B	-0.0014181	0.998573	-0.00272375	0.997708	-0.000508825	0.999391	0.00503523	0.977512	-0.000329501	0.639634	-0.00254273	1	-0.000202625	0.999485	-0.00086096	1
YBR190W	-	0.0016956	0.998573	0.0118549	-	0.0171283	0.999391	0.00263408	-	0.00455565	0.0200094	0.0235281	0.908138	-0.000225551	0.999485	-0.0732918	0.328825
YBR191W	RPL21A	0.00333253	0.998573	0.00678922	0.997708	-0.000135028	0.999391	-0.013236	0.939792	-2.37988e-05	0.907428	0.0178475	1	0.000129916	0.999485	0.00352997	1
YBR191W-A	-	0.00553308	0.998573	0.012452	0.997708	-0.00594901	0.999391	-0.0425069	0.771542	-0.000368747	0.281271	0.004807	1	-6.08866e-05	0.999485	0.00402957	1
YBR192W	RIM2	-0.00914498	0.964052	-0.00808532	0.993278	-0.000508748	0.999391	0.0127655	0.943063	0.000323067	0.26587	0.00933244	1	0.00124614	0.999485	-0.000319115	1
YBR193C	MED8	-0.00313529	0.998573	0.000880334	0.997708	-0.00102062	0.999391	0.0133003	0.938451	0.000463154	0.233257	-0.00108885	1	3.59897e-06	0.999485	-0.00173045	1
YBR194W	AIM4	0.0189463	0.739973	0.0385676	0.574449	-0.000514248	0.999391	0.0346631	0.803391	0.000786859	0.068149	0.0469919	0.789796	0.000619905	0.999485	0.00285634	1
YBR195C	MSI1	-0.00396093	0.998573	0.00492311	0.997708	0.000271404	0.999391	0.022995	0.876527	-3.86178e-05	0.957374	-0.00409436	0.99985	0.00851598	0.999485	-0.00783747	1
YBR196C	PGI1	-0.00172313	0.998573	-0.00485641	0.997708	-0.00259488	0.999391	-0.137254	0.190043	0.000486191	0.129108	0.0363921	0.887179	0.000191128	0.999485	0.00131631	1
YBR196C-A	-	0.018886	0.948172	0.0118491	0.997708	-0.00111153	0.999391	-0.0833466	0.507769	-0.000121964	0.732772	-0.0114373	1	-0.000701559	0.999485	0.00477383	1
YBR196C-B	-	-0.00054033	0.998573	-0.0065021	0.997708	0.000808847	0.999391	-0.0574987	0.648765	0.00024212	0.312426	-0.00321265	1	2.18247e-05	0.999485	0.000780409	1
YBR197C	-	0.000614534	0.998573	0.00768511	0.983588	0.017962	0.690788	0.127582	0.222295	-0.000276245	0.308475	-0.000282922	1	-7.5962e-06	0.999485	0.00138821	1
YBR198C	TAF5	-0.00177038	0.998573	-0.0120437	0.941515	0.000104886	0.999391	9.38917e-05	0.99918	0.000433627	0.28061	0.00243566	1	0.000468184	0.999485	0.0239052	0.715186
YBR199W	KTR4	-0.00452344	0.894796	-0.0126143	0.840057	0.00025317	0.999391	0.040073	0.702581	-3.34702e-05	0.882949	0.0267186	0.892091	0.000391001	0.999485	0.000644911	1
YBR200W	BEM1	-1.80513	1.03488e-23	-1.50534	4.85707e-17	-1.28413	2.40241e-12	-1.62415	1.21033e-19	-0.000135569	0.532438	-0.00188815	1	0.000202906	0.999485	-0.000952402	1
YBR200W-A	-	-0.060601	-	-0.00900463	-	-0.00524143	-	-0.0529312	-	0.000234945	0.641263	-0.00517466	1	0.00250396	0.999485	-0.00098999	1
YBR201C-A	-	0.615349	0.00365014	0.0680188	0.438954	0.102358	0.254746	0.293609	0.0443319	-0.000263994	0.497512	0.019645	0.892091	-0.000731571	0.999485	0.00063767	1
YBR201W	DER1	-0.00848188	0.96583	-0.0177953	0.90204	-0.00453319	0.999391	0.00559516	0.977422	0.00017967	0.454272	0.0257297	0.941425	-0.000114894	0.999485	0.00127748	1
YBR202W	MCM7	-5.42437	6.4854e-211	-4.57698	7.97823e-176	-5.18687	2.6524e-200	-5.95607	1.31651e-225	-3.62121e-06	0.987352	-0.000426151	1	-8.28674e-06	0.999485	1.59384e-05	1
YBR203W	COS111	0.00340514	0.998573	0.00503006	0.997708	-0.00146544	0.999391	0.0161704	0.924508	-1.59297e-05	0.945647	-0.00304386	1	-7.70127e-05	0.999485	0.000361384	1
YBR204C	LDH1	-0.0108796	0.896168	-0.0511955	0.464335	-0.000648056	0.999391	0.0413931	0.75249	-0.000104159	0.621429	-0.0131704	1	-0.000848246	0.999485	-0.00146123	1
YBR205W	KTR3	0.00147196	0.998573	0.0117226	0.835084	0.000425517	0.999391	0.027986	0.801956	-0.00154152	0.140047	0.00196246	1	0.000131132	0.999485	0.0120954	1
YBR206W	-	-0.0107072	0.970966	-0.00136316	0.997708	0.00987076	0.999391	0.127091	0.28877	0.00016764	0.717262	0.00695244	1	-0.000115637	0.999485	0.00290273	1
YBR207W	FTH1	0.00455806	0.896824	0.00731541	0.949154	0.00136884	0.999391	-0.0380152	0.724823	-0.000341393	0.368458	-0.00292645	1	-0.000346933	0.999485	-0.000203422	1
YBR208C	DUR1,2	0.00116688	0.998573	0.0127381	0.941515	0.00207434	0.999391	0.0141943	0.933293	-0.00070336	0.0791729	-0.0109116	1	-0.679498	6.34281e-12	-0.610101	4.29326e-10
YBR209W	-	0.0116312	0.998573	0.00101134	0.997708	0.00767046	0.999391	0.0130665	0.941725	-0.000481469	0.365086	-0.017354	0.892091	0.000258244	0.999485	-0.00337373	1
YBR210W	ERV15	0.000632304	0.998573	-0.00216531	0.997708	-0.00313681	0.999391	-0.0975588	0.311989	-0.000305092	0.388576	-0.00847429	1	0.000215089	0.999485	-0.00135872	1
YBR211C	AME1	-0.00490968	0.998573	-0.00853655	0.991681	-0.00204074	0.999391	-0.0199264	0.898586	0.000286014	0.260961	0.0153215	1	0.000296741	0.999485	0.000826285	1
YBR212W	NGR1	0.00471981	0.998573	0.00646181	0.997708	0.0049328	0.999391	0.01231	0.943684	-5.28857e-05	0.87554	0.0354852	0.635992	0.00267924	0.999485	0.00134849	1
YBR213W	MET8	0.00561138	0.998573	0.0210874	0.939168	0.00208449	0.999391	0.0333327	0.821435	5.73253e-05	0.813861	0.00341213	1	8.9897e-05	0.999485	0.000393508	1
YBR214W	SDS24	-0.00120248	0.998573	-0.00893966	0.989326	0.000834609	0.999391	0.0446261	0.740478	-0.000340583	0.362273	-0.0219413	0.892091	0.000462111	0.999485	-0.00134758	1
YBR215W	HPC2	0.00101232	0.998573	0.00546909	0.997708	0.000976456	0.999391	-0.0537127	0.64381	-0.000384804	0.445962	-0.0146799	0.936772	-5.3187e-05	0.999485	-0.00274076	1
YBR216C	YBP1	0.001064	0.998573	-0.00592493	0.982866	-0.00256782	0.999391	-0.162561	0.0672179	6.37348e-05	0.756442	0.0318717	0.912536	9.61514e-05	0.999485	-3.98143e-06	1
YBR217W	ATG12	0.0129583	0.892428	0.00190217	0.997708	0.00517429	0.999391	-0.00655573	0.973965	-6.53423e-05	0.785282	0.00222283	1	6.22852e-05	0.999485	0.00208767	1
YBR218C	PYC2	-0.00198047	0.998573	-0.0283441	0.628182	-0.00593536	0.949507	-0.379663	0.000790803	-0.000340543	0.224667	-0.0191857	1	-0.000145809	0.999485	-0.000330233	1
YBR219C	-	0.00770065	0.998573	0.0191468	-	0.00347117	0.999391	-0.0115438	-	-0.000126486	0.709158	0.00162461	1	-0.000153346	0.999485	0.00173117	1
YBR220C	-	0.00165592	0.998573	0.0179813	0.846362	0.00157853	0.999391	0.0277039	0.848747	-0.000447296	0.54308	-0.0026437	1	-0.000752266	0.999485	-0.00399988	1
YBR221C	PDB1	-0.00106025	0.998573	-0.00333354	0.997708	-0.000505045	0.999391	-0.0195379	0.896291	6.94331e-06	0.976808	-0.012111	1	-6.60621e-05	0.999485	0.000919955	1
YBR221W-A	-	0.0422147	0.844486	0.0710208	0.614713	0.00520095	0.999391	-0.0201702	-	-0.000695869	0.0818871	-0.0524189	0.733037	-0.000191605	0.999485	-0.0146709	0.648377
YBR222C	PCS60	0.00105219	0.998573	0.0321711	0.590845	-5.77065e-05	0.999391	0.0476957	0.687117	0.00026972	0.386403	0.0127603	1	3.43684e-06	0.999485	0.00187128	1
YBR223C	TDP1	-0.064621	0.421592	-0.00892287	0.995645	-0.00309633	0.999391	-0.00580465	0.977048	2.04673e-05	0.91973	-0.0220937	0.989789	0.000581834	0.999485	1.8059e-05	1
YBR224W	-	-0.00277657	-	0.0452975	-	0.0111441	0.999391	0.0439482	-	0.004459	0.0264841	0.00168881	1	-0.00631041	0.999485	-0.0100707	1
YBR225W	-	-0.0177402	0.699941	-0.00848182	0.974262	-0.00545501	0.999391	-0.0265099	0.855986	-1.47215e-05	0.94359	-0.0386153	0.872467	0.000408929	0.999485	0.00011577	1
YBR226C	-	-0.0437652	0.655912	-0.0297505	0.887332	-0.00897378	0.999391	-0.0143279	0.934214	-4.73895e-05	0.834176	-0.012533	1	-4.95508e-05	0.999485	-0.0119295	0.621625
YBR227C	MCX1	0.178688	0.0913686	0.0229535	0.764255	0.0053353	0.999391	0.0104146	0.952734	0.000309907	0.678822	0.00287756	1	-0.00530479	0.999485	-0.0312646	0.778024
YBR228W	SLX1	0.00768959	0.961453	0.0467153	0.49664	0.00208006	0.999391	0.0754752	0.491726	-0.000367714	0.179957	0.00224124	1	2.39215e-05	0.999485	-0.0006368	1
YBR229C	ROT2	0.000992666	0.998573	0.015929	0.759865	0.00199344	0.999391	0.05306	0.568705	-0.00023866	0.483034	-0.0105135	1	8.70816e-05	0.999485	3.97908e-05	1
YBR230C	OM14	0.00422939	0.998573	-0.00191873	0.997708	0.00665497	0.999391	0.061817	0.617525	-7.44728e-05	0.917449	-0.00818932	0.892091	0.0013399	0.999485	-0.000581753	1
YBR230W-A	-	0.0121979	0.998573	0.0108615	0.997708	-0.00246966	0.999391	-0.00484315	0.982317	-0.000175597	0.50405	-0.0130259	1	8.64449e-05	0.999485	0.00237279	1
YBR231C	SWC5	-0.01198	0.971661	-0.0102673	0.997708	-0.00255586	0.999391	-0.0655572	0.601577	-0.000179362	0.712193	0.00194455	1	0.00107176	0.999485	0.0074714	1
YBR232C	-	-0.0257372	0.900191	-0.108735	0.408531	-0.0235628	0.999391	-0.0764067	0.554061	0.000173849	0.523343	0.000835565	1	0.000201241	0.999485	0.00266378	1
YBR233W	PBP2	-0.0620417	0.510994	-0.292873	0.104962	-0.0312007	0.871798	-0.120133	0.344178	0.000234845	0.379874	0.00457343	1	-0.00493956	0.999485	-0.00149238	1
YBR233W-A	DAD3	-0.00229895	0.998573	-0.090792	0.255496	0.000259637	0.999391	-0.409392	0.00232275	-0.000150969	0.52736	-0.0321979	0.941425	0.000224961	0.999485	0.000585247	1
YBR234C	ARC40	0.000233182	0.998573	0.0090247	0.971691	0.000406254	0.999391	0.0402381	0.755392	-0.000329004	0.49817	0.00308772	1	-0.000354823	0.999485	-0.000551506	1
YBR235W	VHC1	0.00267343	0.998573	0.0117952	0.941508	0.00859828	0.909814	0.0534573	0.646676	-0.000205939	0.65782	0.00501653	1	-0.000565687	0.999485	-0.0015436	1
YBR236C	ABD1	-0.00548447	0.95001	0.0038313	0.997708	-0.00141547	0.999391	0.081771	0.405566	-0.000722644	0.192237	-0.00104789	1	0.000290017	0.999485	0.00284377	1
YBR237W	PRP5	0.00328936	0.998573	0.0054827	0.997708	-0.00818886	0.92218	-0.0875261	0.400547	0.000347975	0.613409	-0.00164807	1	0.000573273	0.999485	0.00433936	1
YBR238C	-	0.0332678	0.649981	0.0208691	0.900903	0.0679198	0.390235	0.0619305	0.615399	0.000442609	0.219313	0.0325756	0.840818	8.90779e-07	0.999485	0.00160953	1
YBR239C	ERT1	0.00148822	0.998573	0.00158901	0.997708	-0.000788438	0.999391	-0.000647436	0.997327	0.00131085	0.095155	0.0104892	1	3.86301e-05	0.999485	0.00102501	1
YBR240C	THI2	0.0424321	0.532605	0.0604221	0.473236	0.00317951	0.999391	0.161553	0.179363	-0.000215625	0.362998	0.0021515	1	-7.17015e-05	0.999485	-0.000169439	1
YBR241C	-	0.0050365	0.998573	0.00516777	0.997708	0.00336184	0.999391	0.0372329	0.797721	0.000327882	0.212538	-0.018953	1	-1.86263e-05	0.999485	-0.00100459	1
YBR242W	-	0.00798522	0.955226	0.0147679	0.915389	0.00146509	0.999391	0.0495339	0.68855	3.71022e-05	0.859636	0.0329027	0.919356	6.28761e-05	0.999485	0.000763916	1
YBR243C	ALG7	-0.00517797	0.998573	-0.0327974	0.721906	-0.00252114	0.999391	-0.0738928	0.522514	-0.000339441	0.267289	-0.0316014	0.859983	-9.716e-05	0.999485	0.000875966	1
YBR244W	GPX2	0.00991372	0.934236	0.335838	0.0269298	0.000925522	0.999391	0.175955	0.123336	-5.22095e-05	0.85697	-0.00811632	1	3.98497e-05	0.999485	0.000866846	1
YBR245C	ISW1	-0.00702532	0.953577	-0.0339803	0.602498	-7.85845e-05	0.999391	-0.0270309	0.85268	8.53013e-05	0.689585	0.0201668	0.99816	-0.000117642	0.999485	0.00581271	1
YBR246W	RRT2	-0.000629896	0.998573	-0.00233331	0.997708	-0.00120217	0.999391	-0.0936716	0.207302	-0.000152137	0.65252	0.00163335	1	1.90921e-05	0.999485	-0.000711368	1
YBR247C	ENP1	0.00214732	0.998573	0.00612826	0.997708	0.0046932	0.999391	0.00875835	0.965712	-0.00032413	0.310735	0.00114015	1	-0.000425221	0.999485	-0.0108573	0.943873
YBR248C	HIS7	0.00498611	0.998573	0.023657	0.824449	0.0058194	0.999391	0.209963	0.0976859	0.0010489	0.081991	0.0198342	0.989023	-0.00010842	0.999485	0.00269142	1
YBR249C	ARO4	0.00213019	0.998573	0.0121616	0.93926	0.00057533	0.999391	-0.0110817	0.948413	8.88736e-05	0.675301	0.00861501	1	9.83023e-05	0.999485	-0.00278965	1
YBR250W	SPO23	0.0320863	0.659113	0.237371	0.0973168	-0.000441633	0.999391	0.0451705	0.737819	0.00110434	0.0904601	0.0518764	0.486639	0.000737079	0.999485	0.416176	0.0181401
YBR251W	MRPS5	0.00427615	0.998573	0.00221393	0.997708	0.000147605	0.999391	-0.0218152	0.883755	-5.69182e-06	0.980369	-0.0192038	0.989023	0.00036772	0.999485	-0.000399972	1
YBR252W	DUT1	0.00112654	0.998573	-0.00156971	0.997708	-0.000517921	0.999391	-0.00869645	0.96566	0.000131184	0.544317	0.0276734	0.967227	-0.000181595	0.999485	-9.16134e-05	1
YBR253W	SRB6	0.032711	0.567635	0.0084023	0.983329	-0.000676844	0.999391	0.0131605	0.939792	0.000205907	0.684965	0.00309445	1	0.000288609	0.999485	-0.000405492	1
YBR254C	TRS20	0.00316415	0.998573	0.0124102	0.914063	0.00357953	0.999391	0.0857714	0.368715	0.00026655	0.356737	0.00875319	1	0.000431614	0.999485	0.00614477	1
YBR255C-A	-	0.000531426	0.998573	-0.00893815	0.988731	-0.00218268	0.999391	-0.000133143	0.998811	0.000925612	0.0536961	0.0172725	1	0.00188576	0.999485	0.00355545	1
YBR255W	MTC4	0.00261539	0.998573	0.00829183	0.997708	-0.00190454	0.999391	0.00441303	0.982317	-0.000444895	0.331264	0.00247407	1	8.04686e-05	0.999485	0.00338377	1
YBR256C	RIB5	0.0246811	0.55939	0.0237487	0.729892	0.000150768	0.999391	0.0674066	0.52388	3.38008e-05	0.896016	0.00913176	1	3.22339e-06	0.999485	0.000202296	1
YBR257W	POP4	-0.000857857	0.998573	0.013063	0.941508	-0.00305268	0.999391	-0.000216196	0.998582	0.000670045	0.130295	0.0380857	0.790735	0.000969188	0.999485	0.000403958	1
YBR258C	SHG1	0.136065	0.172644	0.104503	0.248881	0.0070603	0.999391	0.124177	0.252347	1.00605e-05	0.965134	0.0315981	0.843844	-8.97339e-05	0.999485	5.91342e-05	1
YBR259W	-	0.00170074	0.998573	0.0635271	0.283855	0.00669403	0.836493	0.105832	0.228962	4.90891e-05	0.810435	0.0409063	0.826311	-2.35277e-05	0.999485	0.00383071	1
YBR260C	RGD1	0.000366174	0.998573	0.00010257	0.999466	0.000492965	0.999391	0.0933815	0.405566	-4.17773e-05	0.855987	0.0310517	0.849146	-0.000149	0.999485	-0.00158393	1
YBR261C	TAE1	0.0246321	0.7163	0.0400545	0.625255	0.000820091	0.999391	0.0629086	0.601577	-8.03577e-05	0.754653	-0.0124117	1	-0.000327862	0.999485	-0.00192225	1
YBR262C	MIC12	0.0897393	0.341937	0.0224454	0.900903	-0.00028146	0.999391	-0.0120813	0.945006	0.00143827	0.049659	0.0451964	0.733037	0.00242207	0.999485	0.0307376	0.498372
YBR263W	SHM1	0.000608634	0.998573	0.0208416	0.769956	8.42565e-05	0.999391	0.00195068	0.99059	0.000399898	0.366188	0.0106336	1	0.000526232	0.999485	0.00587881	1
YBR264C	YPT10	0.00909935	0.998573	0.0148059	0.969913	0.00560873	0.999391	0.0634963	0.612084	0.000200801	0.56184	-0.00784576	1	-0.000452167	0.999485	0.0013347	1
YBR265W	TSC10	-0.000799177	0.998573	0.00825103	0.941508	0.000635441	0.999391	0.0726676	0.403366	-8.8527e-05	0.675188	-0.0106237	1	0.000111975	0.999485	0.000794225	1
YBR267W	REI1	0.0275243	0.741954	0.024527	0.867108	0.00105109	0.999391	-0.0249672	0.87134	-4.37301e-05	0.830097	0.00333767	1	-0.000128646	0.999485	0.000836342	1
YBR268W	MRPL37	0.0119564	0.934236	0.0164298	0.927337	0.00314391	0.999391	0.0470347	0.718619	0.000267387	0.302434	0.0270967	0.946568	0.000317341	0.999485	0.00164087	1
YBR269C	SDH8	0.001665	0.998573	0.0172657	0.914799	0.00215538	0.999391	0.171084	0.149101	0.000311093	0.322911	0.0124372	1	0.000194672	0.999485	-0.000445571	1
YBR270C	BIT2	0.0104822	0.970966	0.0209782	0.915109	0.00336194	0.999391	0.0187855	0.908452	4.34728e-05	0.831024	0.0114691	1	0.000603524	0.999485	0.00123515	1
YBR271W	EFM2	0.0126751	0.908106	0.00552997	0.997708	0.00158068	0.999391	0.0111011	0.950395	0.000620875	0.151573	0.00855747	1	6.77501e-05	0.999485	-0.000741274	1
YBR272C	HSM3	0.00320399	0.967706	0.00273323	0.997708	-0.000190356	0.999391	0.0605271	0.529064	2.34726e-06	0.990741	0.0286866	0.942019	2.59755e-05	0.999485	-0.000694851	1
YBR273C	UBX7	0.0446896	0.35895	0.0111001	0.93415	-4.45046e-05	0.999391	-0.0125552	0.939792	0.000326671	0.623441	0.00414685	1	-0.00066476	0.999485	-0.000698056	1
YBR274W	CHK1	0.000679167	0.998573	0.000726424	0.997708	0.000489283	0.999391	-0.00273944	0.988024	2.71256e-05	0.919404	0.0187734	0.961847	9.00168e-05	0.999485	0.00132614	1
YBR275C	RIF1	-0.0196343	0.750885	-0.153779	0.150134	-0.00202973	0.999391	-0.155915	0.16902	-0.000185063	0.587709	0.00946642	1	-0.000262297	0.999485	0.000317731	1
YBR276C	PPS1	-0.00185841	0.998573	-0.00418534	0.997708	-0.000915809	0.999391	-0.0979151	0.246679	3.7047e-05	0.86772	-0.0190519	0.989491	5.63997e-07	0.999485	0.00567047	1
YBR277C	-	0.00724132	-	0.037165	-	-0.00284315	-	0.0577684	-	0.000386413	0.435627	0.00338028	1	0.000396299	0.999485	0.000958101	1
YBR278W	DPB3	-0.000301275	0.998876	-0.00415601	0.997708	0.00937995	0.999391	0.0464665	0.730969	-0.000251868	0.313818	-0.00922377	1	-0.000148454	0.999485	-0.000351954	1
YBR279W	PAF1	0.0052203	0.998573	0.00153639	0.997708	-0.00323112	0.999391	-0.0945531	0.388115	5.28648e-05	0.796112	0.0097462	1	-4.26232e-05	0.999485	0.000148005	1
YBR280C	SAF1	-0.00384352	0.970935	-0.00836864	0.962715	-0.000286058	0.999391	0.035196	0.782936	-3.89505e-05	0.851904	0.000997034	1	0.0017242	0.999485	-8.53583e-05	1
YBR281C	DUG2	-0.00670501	0.839673	0.00292872	0.997708	-0.0166009	0.45546	-0.0115886	0.939792	5.43959e-05	0.845101	-0.0278316	0.840818	0.000675759	0.999485	-0.0033432	1
YBR282W	MRPL27	0.0432345	0.452042	0.00601003	0.997708	-0.00230391	0.999391	-0.0447704	0.72249	0.000337465	0.208866	-0.0125424	1	0.000268351	0.999485	-1.23138e-05	1
YBR283C	SSH1	0.00211327	0.998573	-0.00303479	0.997708	0.00130114	0.999391	-0.0205111	0.891693	5.53729e-06	0.994495	0.00108532	1	0.00111425	-	0.00277099	1
YBR284W	-	0.0035876	0.998573	0.00287049	0.997708	0.230263	0.10861	0.109001	0.345292	0.00027301	0.487869	0.0166691	0.952238	-0.000441085	0.999485	-0.00317888	1
YBR285W	-	0.00337076	0.998573	0.00583739	0.997708	0.0107323	0.999391	0.0511389	0.703257	-0.000107153	0.628847	-0.0150727	1	-0.000358376	0.999485	-0.00407341	1
YBR286W	APE3	0.000292163	0.998573	0.00305333	0.997708	0.000489913	0.999391	-0.0173292	0.915076	-6.54126e-05	0.87558	-0.0021897	1	-0.000744382	0.999485	-0.00351051	1
YBR287W	-	0.00205411	0.998573	0.00767638	0.989326	-9.59237e-05	0.999391	-0.0272107	0.855813	-4.32165e-05	0.856429	-0.0125548	1	-0.000228006	0.999485	-0.000801664	1
YBR288C	APM3	0.0020253	0.998573	0.0016802	0.997708	-0.000215548	0.999391	0.0459726	0.720264	2.61459e-05	0.934682	0.00123342	1	-0.000325975	0.999485	-3.8241e-05	1
YBR289W	SNF5	0.00102006	0.998573	-0.012133	0.950237	-0.000262394	0.999391	-0.00984987	0.958204	6.14636e-05	0.769849	0.00650009	1	5.38608e-05	0.999485	-0.000562125	1
YBR290W	BSD2	0.0078599	0.970966	0.0154776	0.93415	0.00362428	0.999391	-0.000683561	0.997327	-0.00125135	0.110516	-0.0158603	0.989023	0.000266918	0.999485	0.00252467	1
YBR291C	CTP1	0.0132124	0.867724	0.0403035	0.559779	0.00268585	0.999391	0.0422848	0.74765	-0.00198441	0.0907446	-0.000781469	1	-0.000515612	0.999485	-0.000777453	1
YBR292C	-	0.00842299	0.998573	0.00788547	0.997708	0.013192	0.984126	0.169449	0.172527	-0.000200246	0.41658	-0.00960887	1	2.39766e-05	0.999485	-0.000750147	1
YBR293W	VBA2	0.0167111	0.72378	0.0469835	0.46354	0.00171344	0.999391	-0.00337316	0.985478	-0.00012155	0.656171	-0.00856862	1	-0.000112807	0.999485	-0.00139817	1
YBR294W	SUL1	-0.000258648	0.998573	0.0202973	0.762773	0.000725287	0.999391	0.0394187	0.749513	0.000120655	0.574164	0.0140219	1	0.000215099	0.999485	0.00555223	0.978422
YBR295W	PCA1	0.00104642	0.998573	0.0114914	0.941508	0.00436639	0.999391	0.0415852	0.744729	-9.10619e-05	0.675009	-0.0194915	0.99985	1.03956e-05	0.999485	0.000166409	1
YBR296C	PHO89	0.0207166	0.927345	0.12322	0.335559	0.00358164	0.999391	0.104424	0.405566	-0.000299915	0.25557	-0.0145359	1	-0.000715423	0.999485	-0.00191843	1
YBR296C-A	-	0.0302126	0.93306	0.00497217	-	-0.0130474	0.999391	0.0256085	-	0.000156066	0.533994	0.0220472	0.961847	0.000354018	0.999485	0.00290287	1
YBR297W	MAL33	0.00155271	0.998573	-0.00749072	0.997708	0.000818275	0.999391	-0.0185248	0.910401	-0.0002825	0.548642	0.00644666	1	6.68182e-05	0.999485	0.00240104	1
YBR298C	MAL31	0.00217317	0.998573	-0.0236306	0.803426	0.000498219	0.999391	-0.0437759	0.741693	0.000166564	0.507121	0.0207919	0.980901	0.00124427	0.999485	0.0013272	1
YBR298C-A	-	0.000706914	0.998876	-0.0213334	-	-0.00790258	0.999391	-0.035189	-	-4.59842e-05	0.821764	-0.0201253	1	0.000249532	0.999485	0.00578467	1
YBR299W	MAL32	-0.00160883	0.998573	-0.0232095	0.914063	-0.00222518	0.999391	-0.0222007	0.884934	7.16492e-05	0.733515	-0.0023991	1	0.000459733	0.999485	0.000939165	1
YBR300C	-	0.21918	0.169028	0.452962	0.0470301	8.01063e-05	0.999391	0.0251483	0.871285	0.000400647	0.502174	0.00546819	1	0.00332068	0.999485	0.0219724	0.893631
YBR301W	PAU24	0.0115322	0.998573	0.0546646	0.665286	0.0343235	0.877527	0.0915993	0.468725	-0.000711712	0.384057	-0.00184224	1	-5.13369e-05	0.999485	0.00185375	1
YBR302C	COS2	0.000417814	0.998876	0.000305961	0.999466	0.0110983	0.999391	-0.0217987	0.887541	0.000197757	0.60507	0.00735142	1	-0.000113443	0.999485	0.00216241	1
YCL001W	RER1	0.00239723	0.998573	-0.00802595	0.983651	0.00136434	0.999391	-0.0129545	0.939792	0.000101949	0.773817	-0.00416791	1	0.000208259	0.999485	-0.00041457	1
YCL001W-A	-	0.0208775	0.934236	-0.00682424	0.997708	0.0376185	0.838903	0.0602169	0.643796	-5.08796e-05	0.943715	0.00194489	1	0.000447339	0.999485	0.00513613	1
YCL001W-B	-	-0.00059974	0.998714	-0.0121478	0.997708	-0.0035594	0.999391	-0.0134279	0.939792	-0.000840985	0.228591	0.0023679	1	0.00159004	0.999485	0.00195969	1
YCL002C	-	0.00664948	0.953577	0.00057498	0.997708	0.000868233	0.999391	-0.0154939	0.924508	-0.000135715	0.825043	0.000138772	1	-0.000523893	0.999485	-0.00229144	1
YCL004W	PGS1	0.00037737	0.998573	0.0214986	0.753403	0.000997502	0.999391	0.108595	0.256934	0.00140034	0.16409	0.00769671	1	0.0164885	0.999485	0.00916556	1
YCL005W	LDB16	0.0061898	0.96583	0.0524586	0.433942	0.00329928	0.999391	0.0564871	0.623724	9.56394e-05	0.811745	-0.00243716	1	0.000101386	0.999485	-0.00356845	1
YCL005W-A	VMA9	0.0011128	0.998573	-0.00242303	0.997708	0.0104411	0.999391	0.052737	0.702581	0.000186627	0.411107	0.0396783	0.848372	9.38524e-06	0.999485	0.00067279	1
YCL007C	-	-0.000671928	-	-0.0023384	-	-0.00857172	-	-0.0388038	-	0.000620955	0.385994	0.00491174	1	0.00326734	0.999485	0.0277717	0.798837
YCL008C	STP22	0.000174163	0.998573	0.0149622	0.89375	0.000136145	0.999391	0.0803996	0.435757	5.86925e-05	0.915346	-0.000203291	1	-0.00318023	0.999485	-0.00431459	1
YCL009C	ILV6	0.00364974	0.998573	0.0108556	0.980531	0.00162774	0.999391	0.0093528	0.96256	0.00018655	0.422293	0.0268556	0.949235	9.34685e-05	0.999485	-0.000276005	1
YCL010C	SGF29	-0.00310243	0.998573	-0.00832123	0.975372	0.0154903	0.7117	0.0779461	0.461877	0.000202513	0.393608	0.00265042	1	-3.4913e-05	0.999485	-0.000606372	1
YCL011C	GBP2	0.00773636	0.831384	0.00983127	0.935523	0.00110415	0.999391	0.0547204	0.599632	4.96066e-05	0.808765	0.0418495	0.826311	9.62697e-05	0.999485	0.0118655	0.758094
YCL012C	-	0.00309749	0.998573	0.00522008	0.997708	0.165082	0.0780588	0.132079	0.183381	0.000584153	0.225418	0.0561718	0.36201	0.0015603	0.999485	-0.000243968	1
YCL014W	BUD3	0.00145398	0.998573	-0.00688003	0.985255	0.00458046	0.999391	0.111093	0.257981	3.65529e-05	0.958963	-0.00280365	0.968131	-0.000512471	-	0.00826215	1
YCL016C	DCC1	-0.00118826	0.998573	0.00352631	0.997708	0.00670699	0.999391	0.224678	0.0758903	-0.000137372	0.535494	0.0050998	1	0.000120686	0.999485	0.00121215	1
YCL017C	NFS1	0.00145786	0.998573	0.00322911	0.997708	0.000153886	0.999391	-0.0307602	0.830935	-3.4256e-05	0.869956	0.0152726	1	0.000100503	0.999485	0.00100659	1
YCL018W	LEU2	-0.00148422	0.998573	0.0209593	0.846362	-0.00703035	0.999391	-0.00697333	0.970873	0.000969603	0.121787	-0.00605857	1	0.00121404	0.999485	-0.00145487	1
YCL019W	-	0.000109859	0.999506	0.0882637	0.433649	0.00614495	0.999391	0.19413	0.172527	0.000456949	0.133293	0.0189724	1	0.000209895	0.999485	0.00270462	1
YCL021W-A	-	0.00254145	0.998573	0.012391	0.952129	0.00271481	0.999391	0.0572151	0.636807	0.000117106	0.622313	0.0147549	1	-0.00108521	0.999485	-0.00515942	1
YCL023C	-	0.0227582	-	0.0225541	-	-0.00128283	-	-0.005979	-	3.79312e-05	0.868458	-0.00962881	1	-5.15067e-05	0.999485	-0.000369569	1
YCL024W	KCC4	-1.79529	8.42366e-22	-2.49807	2.02892e-38	-1.052	4.18964e-08	-2.28548	5.65402e-32	0.000123206	0.57973	0.0211385	0.989023	0.000301496	0.999485	0.000239817	1
YCL025C	AGP1	0.0687363	0.381129	0.00681922	0.997708	0.0619766	0.372603	0.0363489	0.799222	-5.55945e-07	0.997838	-0.00589357	1	0.000350419	0.999485	0.00150311	1
YCL026C-A	FRM2	-0.0126755	0.970966	0.0457384	0.685135	0.0725235	0.459292	0.085618	0.480309	-0.00183931	0.0740715	0.00270735	1	-0.00042242	0.999485	0.000509556	1
YCL026C-B	HBN1	-0.00341375	0.998573	0.0390343	0.604295	0.00439458	0.999391	0.901692	1.55388e-07	0.000141955	0.733162	-0.0131059	0.963022	0.00146502	0.999485	0.00279505	1
YCL027W	FUS1	0.0351164	0.675233	1.55231	4.4921e-09	0.061239	0.49055	2.04158	3.30673e-15	0.000339053	0.343392	0.060307	0.324518	5.98349e-05	0.999485	0.0794628	0.319906
YCL028W	RNQ1	-0.00223793	0.998573	0.00912529	0.989493	-0.00183182	0.999391	0.0436824	0.747216	-0.000334405	0.678098	-0.000146835	1	6.19739e-06	-	0.00623684	1
YCL029C	BIK1	0.0125686	0.895464	0.00263647	0.997708	0.00060327	0.999391	-0.0755907	0.500415	8.40536e-05	0.813505	-0.02205	0.848372	-0.000355912	0.999485	-0.132647	0.227401
YCL030C	HIS4	-0.00328811	0.998573	0.0123784	0.974262	-0.00384691	0.999391	0.0176254	0.917153	-0.000391134	0.469302	-0.00052781	1	-0.000233175	0.999485	-0.00104785	1
YCL031C	RRP7	0.00118976	0.998573	-0.0046828	0.997708	-0.00445816	0.999391	-0.0434439	0.743257	0.000163924	0.74925	0.00610949	1	0.00188988	0.999485	0.0029944	1
YCL032W	STE50	0.011086	0.904044	0.00121016	0.997708	-0.000877388	0.999391	0.0266378	0.860347	-0.000239514	0.401777	0.0253426	0.900605	-0.000242768	0.999485	0.011536	0.908633
YCL033C	MXR2	0.0130698	0.895464	0.0303401	0.727898	0.000742027	0.999391	0.193439	0.110213	0.00236219	0.0431091	0.100131	0.160969	0.00507682	0.999485	1.36509	1.47195e-15
YCL034W	LSB5	0.00903662	0.936451	0.0172176	0.886679	0.00290772	0.999391	0.120417	0.253078	-5.49852e-05	0.792773	0.0192167	1	6.95354e-05	0.999485	0.00533903	1
YCL035C	GRX1	0.00145179	0.998573	-0.0112466	0.941515	-0.000232545	0.999391	0.0273752	0.849396	6.64107e-05	0.77617	0.00736597	1	-0.000105644	0.999485	-0.000671138	1
YCL036W	GFD2	0.192944	0.147815	0.0707921	0.479137	0.0378547	0.672504	0.0116283	0.948371	0.000401529	0.295971	0.000533285	1	0.000363797	0.999485	0.00034771	1
YCL037C	SRO9	-0.000846162	0.998573	-0.000588995	0.997708	-0.00307937	0.999391	-0.0399544	0.77395	0.000378798	0.31874	0.0103545	1	0.000107606	0.999485	0.000682108	1
YCL038C	ATG22	-1.14026	1.11301e-08	-0.985735	3.07599e-07	-0.996674	4.5509e-07	-1.5844	5.20941e-17	2.61775e-05	0.90586	0.00424707	1	-0.000155436	0.999485	0.000680686	1
YCL039W	GID7	-0.00850056	0.785009	-0.0058514	0.980531	-0.000767154	0.999391	0.0267926	0.839215	0.000141714	0.572355	0.00524627	1	-0.000266107	0.999485	-0.000943533	1
YCL040W	GLK1	-0.0424763	0.638287	-0.770247	0.00639954	-0.03028	0.837068	-0.276866	0.0957957	6.21113e-05	0.778075	0.0272428	0.908138	3.07916e-05	0.999485	0.00206302	1
YCL041C	-	0.000330313	0.999506	-0.00956372	0.997708	-0.00459703	0.999391	-0.0120076	-	0.000133527	0.544901	0.0415573	0.806993	-0.00115927	0.999485	4.95041e-07	1
YCL042W	-	0.00107024	0.998573	-0.0249978	0.93415	0.0117939	0.999391	0.00493134	0.981551	-5.00956e-05	0.942869	0.000479945	1	0.000567834	0.999485	0.001839	1
YCL043C	PDI1	-0.00686915	0.970966	-0.0138141	0.939168	-0.00499504	0.999391	-0.0721208	0.520764	-8.14294e-05	0.790565	0.0056038	1	-0.000316207	0.999485	0.00491037	1
YCL044C	MGR1	0.00386902	0.96583	0.0055632	0.989528	0.000493955	0.999391	0.0154114	0.920812	-0.000366554	0.284864	-0.0193843	0.975643	-0.000564203	0.999485	-0.0145717	0.830427
YCL045C	EMC1	0.000787433	0.998573	0.00355937	0.997708	-0.00034293	0.999391	-0.0619156	0.574673	-0.000412971	0.244739	-0.00856576	1	-0.000181137	0.999485	-0.00141333	1
YCL046W	-	0.00498858	0.998573	0.0108866	0.997708	0.00286664	0.999391	0.00556083	-	-0.000487915	0.528664	-0.0018523	1	-0.00100974	0.999485	-0.00578011	1
YCL047C	POF1	-0.000577471	0.998573	0.00906044	0.972242	0.000405663	0.999391	0.0928009	0.369506	-0.000185613	0.777425	-0.00521299	1	-0.00420845	0.999485	-0.0301941	0.778024
YCL048W	SPS22	-0.0261971	0.904344	-0.0236887	0.947341	0.00901448	0.999391	0.0293061	0.84916	-0.000475978	0.503844	-0.00190567	1	-0.00049381	0.999485	-0.00692516	1
YCL048W-A	-	-0.0131772	0.998573	-0.0211096	-	-0.0215791	0.999391	-0.0278182	-	-0.00184	0.0202263	-0.0213443	1	-0.000255425	0.999485	-0.00506124	0.992434
YCL049C	-	-0.0665787	0.293743	-0.0142922	0.901905	-0.0377143	0.366774	-0.144323	0.148703	-0.000891581	0.0670107	0.000590632	1	-0.000274689	0.999485	1.93739e-05	1
YCL050C	APA1	-0.00497246	0.998573	-0.00346647	0.997708	-0.00197401	0.999391	-0.0143407	0.932199	4.2102e-05	0.877572	0.0160065	1	0.000173486	0.999485	0.000527991	1
YCL051W	LRE1	-0.000379685	0.998573	-0.0224086	0.789065	0.00999463	0.908415	0.0376045	0.782479	-2.24351e-05	0.974999	-0.00277578	1	0.00162149	0.999485	0.00666559	1
YCL052C	PBN1	0.000537405	0.998573	0.037226	0.429587	-0.00042658	0.999391	0.0107623	0.943063	-2.93531e-05	0.890837	-0.00485819	1	-0.000197346	0.999485	0.00622576	1
YCL054W	SPB1	0.00168308	0.998573	0.000370381	0.997853	-0.000947117	0.999391	-0.0873183	0.453703	-0.00108359	0.242006	0.00232098	1	0.00182277	0.999485	0.0073938	1
YCL055W	KAR4	0.0100298	0.96583	1.16898	2.29107e-08	0.00764476	0.999391	1.34567	9.31191e-11	-0.000184509	0.799124	-0.00033182	1	-0.00434004	0.999485	-0.0129596	1
YCL056C	PEX34	0.00410958	0.998573	0.078433	0.306369	0.000914059	0.999391	0.188495	0.0899057	-0.000191275	0.444106	0.0011819	1	-7.27702e-05	0.999485	-0.000474088	1
YCL057C-A	MIC10	0.000473277	0.998573	0.0078412	0.989326	0.0015554	0.999391	0.0522509	0.672836	-0.000125657	0.570568	0.0102899	1	-0.000113174	0.999485	0.00223653	1
YCL057W	PRD1	2.77379e-05	0.999506	0.003404	0.997708	0.000101364	0.999391	0.0047305	0.982166	4.44004e-06	0.984302	-0.00623172	1	-0.000290264	0.999485	-0.00466612	1
YCL058C	FYV5	0.000680727	0.998573	-0.00100437	0.997708	-0.00160708	0.999391	0.00828381	0.96755	-0.000166597	0.561776	-0.000448866	1	-0.000263693	0.999485	-3.1889e-05	1
YCL059C	KRR1	0.0539581	0.461623	0.0222891	0.860987	0.00515735	0.999391	-0.0112792	0.949888	-2.20535e-05	0.966305	-0.00294073	1	-0.000196936	0.999485	-0.000560392	1
YCL061C	MRC1	-0.0192589	0.791536	-0.558149	0.00431596	-0.000636649	0.999391	-0.310159	0.0349358	0.000313913	0.265536	0.0129003	1	5.38274e-05	0.999485	0.526813	0.000103359
YCL063W	VAC17	0.00387976	0.918206	0.00147658	0.997708	-0.00076444	0.999391	0.0777969	0.336302	1.31986e-05	0.95042	0.0288869	0.892091	-0.000189877	0.999485	-0.000776504	1
YCL064C	CHA1	-0.00182535	0.998573	-0.00910141	0.971691	-0.00561497	0.999391	-0.0159051	0.924508	-0.000210656	0.448285	0.0173026	0.99816	-5.79375e-05	0.999485	0.000413576	1
YCL065W	-	-0.00686692	-	0.00671032	-	-0.00779081	-	-0.000590297	-	-0.000541261	0.096867	-0.041242	0.859983	-3.54045e-05	0.999485	-0.00209946	1
YCL067C	HMLALPHA2	0	-	0	-	0.000820286	-	0	-	0.000349301	0.437466	0.0099016	1	0.00102825	0.999485	-0.0019618	1
YCL068C	-	0.000953868	-	6.19716e-06	-	-0.000863371	-	-0.00169679	-	0.000881065	0.165326	0.000847075	1	0.000700293	0.999485	-0.0010993	1
YCL069W	VBA3	0.0548012	-	0.00494841	-	0.00552712	-	-0.00302741	-	4.62418e-05	0.884424	-0.0252385	0.832156	0.000260452	0.999485	-0.0340827	0.636106
YCL073C	GEX1	0.0207885	-	0.020886	-	0.0259672	-	-0.000168455	-	6.37491e-05	0.757181	0.0245719	0.989023	8.80139e-05	0.999485	0.00320708	1
YCL074W	-	0	-	0	-	0	-	-0.00222988	-	-6.42817e-05	0.754514	0.00103056	1	0.000165805	0.999485	0.000313054	1
YCL075W	-	-0.000840197	-	-0.00102788	-	0	-	0.00138133	-	5.54603e-05	0.923498	0	1	0	-	0	1
YCR001W	-	-0.00291894	0.998573	-0.00330873	0.997708	-0.00666231	0.999391	0.0228879	0.881329	0	1	9.95536e-05	1	0	-	0	1
YCR002C	CDC10	0.00239356	0.998573	0.00609873	0.979143	0.000183991	0.999391	0.0420717	0.711942	0	1	0	1	-0.000210896	-	0	1
YCR003W	MRPL32	0.00730136	0.934236	0.00951864	0.96098	0.00179715	0.999391	0.036249	0.785593	-0.000206116	0.801431	7.5194e-05	1	0.000716184	-	-0.00203157	1
YCR004C	YCP4	-0.262618	0.00443917	-0.448667	6.04618e-08	-0.355472	7.53703e-05	-0.399987	4.07686e-07	-0.000524498	0.491696	-0.000982847	1	-0.0034828	-	-0.00626695	1
YCR005C	CIT2	-0.0150805	0.899587	-0.171676	0.160621	-0.236306	0.0924172	-0.705184	0.000591743	0	1	2.88898e-06	1	0	-	0	1
YCR006C	-	-0.0157332	0.937899	0.00132644	0.997708	0.00453191	0.999391	0.0070589	0.970873	-2.90944e-05	0.953803	0.00435937	1	0.000342205	0.999485	0.00525447	1
YCR007C	-	0.0123368	0.915595	0.058626	0.46354	0.000191186	0.999391	0.0033976	0.98625	7.47168e-05	0.719353	0.0196274	1	1.14467e-05	0.999485	0.00357472	1
YCR008W	SAT4	0.00499116	0.872264	0.00592892	0.972242	0.000467463	0.999391	0.00460311	0.97849	0.000202842	0.496762	-4.59632e-05	1	0.000121009	0.999485	0.00332945	1
YCR009C	RVS161	-0.00372674	0.998573	-0.0114128	0.974262	-0.00191483	0.999391	0.00733894	0.969154	-0.000969538	0.050232	-0.00516958	1	-0.000646343	0.999485	-0.00237178	1
YCR010C	ADY2	0.0415772	0.641703	0.0274979	0.882761	0.00225364	0.999391	0.0857126	0.482788	-0.000625862	0.384699	-0.00414316	1	-0.000677568	0.999485	-0.00222847	1
YCR011C	ADP1	0.00177165	0.998573	0.00422236	0.997708	0.000504745	0.999391	0.00945185	0.961063	7.95435e-05	0.868412	-0.00873865	1	-4.80011e-05	0.999485	-0.00128247	1
YCR012W	PGK1	-0.00144323	0.998573	0.00780536	0.997708	-0.00151811	0.999391	-0.0196908	0.900751	0.000158107	0.572764	0.0184739	0.97819	-0.00016269	0.999485	0.00182411	1
YCR013C	-	0.00624651	0.998573	0.0035971	0.997708	-0.012701	0.999391	-0.0384187	0.799871	-0.000108814	0.697157	-0.00481175	1	0.000663323	0.999485	0.0112939	0.51269
YCR014C	POL4	0.00324339	0.998573	-0.00480643	0.997708	0.00215701	0.999391	0.0177133	0.914024	3.3817e-05	0.870342	0.0162656	1	-0.000176395	0.999485	0.000390068	1
YCR015C	-	-0.00410563	0.998573	0.0062832	0.997708	0.000339648	0.999391	0.0427874	0.743257	2.84576e-05	0.944463	0.0268105	0.741902	-0.000153893	0.999485	0.0327652	0.710018
YCR016W	-	0.0141649	0.928784	0.00704309	0.997708	-0.000394798	0.999391	-0.0488201	0.707248	-0.000175251	0.549431	-0.0156961	0.99816	-1.18313e-05	0.999485	-0.00191034	1
YCR017C	CWH43	0.00169271	0.998573	0.00411671	0.997708	0.00030656	0.999391	-0.0162837	0.924508	-0.000320864	0.249673	-0.0506398	0.68872	3.48145e-05	0.999485	-0.00699199	0.993638
YCR018C	SRD1	-0.00220248	0.998573	-0.00415714	0.997708	0.00035791	0.999391	-0.185009	0.11388	-0.00373141	0.031747	0.00445233	1	-0.00070392	0.999485	0.00196382	1
YCR018C-A	-	-0.0069594	0.998573	-0.0380451	0.80001	-0.00197788	0.999391	-0.00379459	0.984215	0.000538075	0.213955	0.00176509	1	0.000466427	0.999485	0.00312706	1
YCR019W	MAK32	-0.00492613	0.998573	0.00247687	0.997708	0.000881863	0.999391	0.0464012	0.709613	-8.86449e-05	0.742759	-0.00949596	1	0.0010119	0.999485	-0.000362641	1
YCR020C	PET18	0.0022077	0.998573	-0.00398777	0.997708	0.000171966	0.999391	-0.0297355	0.837117	0.000135117	0.704634	0.00317399	1	1.40884e-06	0.999485	-0.000814125	1
YCR020C-A	MAK31	0.0202621	0.844718	0.0222548	0.891935	0.00294578	0.999391	0.00611799	0.977048	-0.00010085	0.672803	-0.0261719	0.989023	5.52169e-05	0.999485	-0.000438583	1
YCR020W-B	HTL1	0.0364038	0.482673	-0.00104417	0.997708	-0.00018156	0.999391	-0.130723	0.20418	0.000127039	0.647292	0.019062	0.963022	0.000197934	0.999485	-0.00130603	1
YCR021C	HSP30	0.00438153	0.998573	-0.0137687	0.967739	0.0030254	0.999391	-0.00578327	0.977048	0.000589569	0.325209	0.00617295	1	0.000812294	0.999485	-0.000733071	1
YCR022C	-	-0.000964302	0.998573	-0.0488677	0.680568	-0.0109197	0.999391	-0.00779994	0.968275	-4.13127e-05	0.842253	-0.0174668	1	2.45695e-05	0.999485	0.000816278	1
YCR023C	-	-8.51921e-06	0.99988	-0.0110474	0.949154	0.000238899	0.999391	-0.0882246	0.404416	-7.58943e-05	0.828494	-0.0015133	1	0.0001581	0.999485	-0.000537084	1
YCR024C	SLM5	-0.00530748	0.95001	0.0072166	0.975372	-0.0197385	0.49055	-0.029498	0.826997	-4.80378e-05	0.843502	0.000657179	1	0.00041264	0.999485	0.000136495	1
YCR024C-A	PMP1	-0.326675	0.0258101	-0.266082	0.0459171	-0.673223	4.15794e-05	-0.902716	3.69563e-09	0.000281167	0.405265	0.00239005	1	0.000125656	0.999485	-0.00203554	1
YCR024C-B	-	-0.217226	0.0723043	-0.483209	0.00291443	-0.674114	4.00002e-05	-0.92391	1.45645e-09	-0.000565488	0.477401	-0.0011133	1	-0.00139314	0.999485	-0.00434329	1
YCR025C	-	-0.0328956	0.659113	-0.0459414	0.604295	0.00579422	0.999391	-0.00378541	0.984215	-0.000114222	0.830122	0.00893594	1	0.000776049	0.999485	-0.00155541	1
YCR026C	NPP1	-0.00730738	0.96583	-0.0179346	0.885322	0.000845624	0.999391	-0.0102874	0.954661	2.32304e-05	0.909233	-0.0129937	1	0.000220388	0.999485	-0.00267566	1
YCR027C	RHB1	0.000101473	0.998876	-0.000725037	0.997708	-0.00048647	0.999391	-0.0260406	0.849741	-0.000469887	0.275544	-0.00741018	1	-0.000723254	0.999485	-0.00214793	1
YCR028C	FEN2	0.00213134	0.998573	0.0054064	0.997708	0.00602061	0.999391	0.0330323	0.812646	-0.00180051	0.0321295	-0.0321378	0.892091	-0.0126917	0.674802	-0.395152	0.00410942
YCR028C-A	RIM1	0.00332236	0.998573	-0.00229777	0.997708	7.07028e-05	0.999391	-0.0378775	0.778444	-0.00107444	0.0942408	-0.0123407	1	-0.00426974	0.999485	-0.273651	0.0585661
YCR030C	SYP1	-0.0480471	0.343477	-0.0647313	0.30655	-0.248461	0.0256406	-0.467443	2.6491e-05	-8.93021e-05	0.805327	-0.00962634	1	-0.000725523	0.999485	-0.00495541	1
YCR031C	RPS14A	0.00457411	0.998573	0.00534705	0.997708	0.00123967	0.999391	-0.00427845	0.982317	0.000218324	0.353161	-0.0404691	0.844932	-0.000104203	0.999485	-0.00930953	0.787124
YCR032W	BPH1	0.00427564	0.970966	0.0132122	0.90204	0.000137418	0.999391	-0.0140458	0.930246	-0.000343951	0.199746	-0.0401701	0.859983	-0.000604101	0.999485	-0.000893934	1
YCR033W	SNT1	0.00225065	0.998573	-0.00795882	0.982318	9.08548e-05	0.999391	-0.0237356	0.87134	4.8555e-05	0.833807	-0.0181167	0.996902	0.000607494	0.999485	-0.000948644	1
YCR034W	ELO2	-0.00265889	0.998573	-0.0130841	0.950237	-0.00103557	0.999391	-0.0501515	0.693592	0.000243926	0.309816	0.0433615	0.840818	0.000358306	0.999485	0.00256194	1
YCR035C	RRP43	0.00753249	0.934236	0.0272979	0.674927	0.00105403	0.999391	0.0159307	0.923871	-0.000514503	0.278011	-0.0150475	0.989023	-0.000235037	0.999485	-0.00165267	1
YCR036W	RBK1	0.00384161	0.998573	0.0966644	0.220731	0.00142766	0.999391	0.310903	0.0093656	7.07179e-05	0.7384	0.0290341	0.908138	0.00042334	0.999485	-0.000112913	1
YCR037C	PHO87	-0.0325643	0.425437	0.00802869	0.96586	-0.0569492	0.202007	-0.0728633	0.451598	-9.08069e-05	0.663553	-0.0139396	1	-0.000293319	0.999485	0.000752347	1
YCR038C	BUD5	0.000383397	0.998573	0.000710359	0.997708	0.000739665	0.999391	-0.00102565	0.99533	-3.26479e-05	0.876039	-0.0242574	0.961847	5.43227e-05	0.999485	-0.000812619	1
YCR039C	MATALPHA2	0.00776427	0.998573	-0.06324	0.6426	-0.0010363	0.999391	-0.0419624	0.769761	0.000315557	0.249489	0.00423441	1	0.000520982	0.999485	-0.000614931	1
YCR041W	-	-0.118149	0.402851	-0.292634	0.128997	-0.0771353	0.605867	-0.00202172	-	0.000570092	0.208171	0.0225765	0.903415	7.91232e-05	0.999485	0.00172807	1
YCR042C	TAF2	-1.60108	1.59473e-51	-1.30502	1.02586e-35	-1.28456	1.86542e-33	-1.14401	2.52212e-27	8.84002e-05	0.68077	0.0041418	1	-0.000492036	0.999485	0.0197423	0.494869
YCR043C	-	0.00231522	0.998573	-0.00137362	0.997708	-0.000157312	0.999391	-0.045407	0.725512	4.05804e-05	0.849798	-0.00596495	1	0.000408275	0.999485	0.00103919	1
YCR044C	PER1	0.00163579	0.998573	0.00921341	0.980531	0.000387277	0.999391	-0.00122921	0.994285	-0.00014059	0.608544	-0.0130898	1	-0.000154873	0.999485	0.00154639	1
YCR045C	RRT12	8.64586e-05	0.999506	-0.00320595	0.997708	0.00124966	0.999391	-0.0104699	0.952918	-0.000373677	0.532532	0.00257444	1	-0.000473249	0.999485	-0.00806856	1
YCR046C	IMG1	0.0506467	0.41423	0.039766	0.552553	0.0146014	0.791208	0.347451	0.00969154	0.000112701	0.855583	0.0127107	0.884461	-0.000440268	0.999485	0.00370543	1
YCR047C	BUD23	0.0326706	0.750885	0.0279395	0.891554	0.00739323	0.999391	0.0195518	0.903639	8.28699e-05	0.707139	0.00216772	1	-0.000156408	0.999485	-0.000314628	1
YCR048W	ARE1	0.0164978	0.927345	0.0312827	0.803426	0.0121449	0.999391	0.0280724	0.855813	9.66179e-05	0.653226	0.0193435	1	0.000496085	0.999485	0.00189197	1
YCR049C	-	0.0418285	-	0.0579308	-	0.00817762	-	0.0152048	-	-5.8404e-05	0.776227	-0.00959952	1	-3.8396e-05	0.999485	-0.000899957	1
YCR050C	-	0.00706912	-	0.0268091	-	-0.00282304	0.999391	0.00285176	-	-0.000266414	0.362902	-0.0148549	1	-2.12711e-05	0.999485	-0.00404649	1
YCR051W	-	0.0304861	0.790084	0.0497433	0.697611	0.00197407	0.999391	0.0312924	0.835656	5.51912e-05	0.830591	0.025839	0.883612	-0.000128104	0.999485	0.00473102	1
YCR052W	RSC6	6.57512e-05	0.999506	0.00170669	0.997708	-0.000917698	0.999391	0.027445	0.860185	0.000329819	0.531966	-0.000916415	1	-0.000386919	0.999485	0.00352105	1
YCR053W	THR4	0.000358686	0.998573	0.00291862	0.997708	-0.000402995	0.999391	-0.0335903	0.783566	-9.12212e-05	0.67267	0.00349714	1	0.000215179	0.999485	-0.000578867	1
YCR054C	CTR86	0.0244959	0.523007	0.0647952	0.305783	0.00257832	0.999391	0.00712867	0.968364	0.000733943	0.389536	-0.000511821	1	0.00194385	-	-0.00116355	1
YCR057C	PWP2	0.00255991	0.998573	0.0127182	0.93415	0.00388122	0.999391	-0.00584349	0.977048	-0.000428975	0.575818	0.00397359	1	0.000964488	0.999485	-0.00302997	1
YCR059C	YIH1	0.00829424	0.96583	0.038832	0.615003	0.00073472	0.999391	0.0449401	0.73201	-0.000239038	0.392366	0.0116546	1	0.000115464	0.999485	0.000495282	1
YCR060W	TAH1	0.0282314	0.591083	0.0839314	0.295565	0.037609	0.44228	0.177236	0.110826	0.000249575	0.390459	0.0225138	0.941425	0.000328782	0.999485	0.0261795	0.625292
YCR061W	-	0.0112039	0.96583	0.00466403	0.997708	0.00908966	0.999391	0.0765375	0.518105	0.00029414	0.252253	0.0302739	0.961847	0.000365105	0.999485	0.00126166	1
YCR063W	BUD31	0.00769597	0.998573	0.0074367	0.997708	0.0173286	0.906342	0.11533	0.317298	7.62018e-05	0.832386	-0.00404436	1	0.000239883	0.999485	0.000834356	1
YCR064C	-	0.00250018	-	-0.0171971	-	-0.0158893	0.999391	-0.0162426	-	0.00022408	0.680345	0.000421665	1	0.000469097	0.999485	0.0017536	1
YCR065W	HCM1	-0.300151	0.00272619	-0.449505	7.21317e-07	-0.0557409	0.155317	-0.396313	4.10398e-06	-3.18298e-05	0.887123	0.0100831	1	-9.07976e-05	0.999485	-0.00014745	1
YCR066W	RAD18	-0.010399	0.989036	-0.0120086	0.980531	0.00883826	0.999391	0.0320063	0.830519	4.08594e-05	0.846827	0.0250922	0.952238	0.000107763	0.999485	0.000593934	1
YCR067C	SED4	-0.00151637	0.998573	-0.000372794	0.997708	5.34891e-05	0.999391	-0.0318196	0.828287	-0.00301615	0.0527288	-0.00667694	1	-0.00155263	0.999485	-0.00706429	1
YCR068W	ATG15	-0.000684995	0.998573	0.0141627	0.947212	0.0109764	0.987862	0.0449684	0.737806	0.000309291	0.487789	-0.0129043	0.989023	-0.000324261	0.999485	-0.00029088	1
YCR069W	CPR4	0.00147507	0.998573	0.00125804	0.997708	0.000614674	0.999391	0.030519	0.832294	0.000578031	0.458978	0.00393745	1	5.44271e-06	0.999485	-0.00589891	1
YCR071C	IMG2	0.00304728	0.998573	-0.00354404	0.997708	0.0073679	0.984126	0.0316489	0.822259	0.000163915	0.52337	-0.00867749	1	0.000138936	0.999485	-0.00104762	1
YCR072C	RSA4	0.000524741	0.998573	0.0147846	0.923476	0.0026826	0.999391	0.0390204	0.772534	1.32114e-05	0.954577	-0.000426812	1	-0.000706295	0.999485	0.000200423	1
YCR073C	SSK22	-0.00104106	0.998573	-0.00182891	0.997708	0.0020068	0.999391	-0.0438863	0.709271	-0.000492362	0.11204	-0.0860504	0.277638	0.000266964	0.999485	-0.000678055	1
YCR073W-A	SOL2	0.0148162	0.592228	0.124759	0.0895738	0.000861474	0.999391	0.309941	0.000703796	-0.00014414	0.647324	-0.0317456	0.758648	0.000166398	0.999485	-0.00484872	1
YCR075C	ERS1	-0.00100133	0.998573	-0.0174659	0.910649	-0.00080628	0.999391	-0.00653588	0.974614	-0.000170543	0.470321	0.00875508	1	-0.000136953	0.999485	-0.000227878	1
YCR075W-A	-	0.00653595	0.998573	2.79435e-05	0.999608	0.0581079	0.49055	0.300477	0.0641934	0.000451512	0.255552	0.0159169	0.99816	-0.000184974	0.999485	0.000495303	1
YCR076C	FUB1	0.0098422	0.953577	-0.000694416	0.997708	0.0021051	0.999391	0.163962	0.16507	-9.09263e-06	0.987694	0.000773067	1	-7.297e-06	0.999485	0.00290923	1
YCR077C	PAT1	-0.000427035	0.998573	0.00226949	0.997708	-0.000175915	0.999391	-0.012276	0.943695	-9.47658e-05	0.704405	-0.00255576	1	-0.000196301	0.999485	-0.000748198	1
YCR079W	PTC6	0.00632081	0.937899	0.0256305	0.680547	0.000685919	0.999391	0.0457533	0.700737	-0.0001203	0.624282	0.00548484	1	-0.000364616	0.999485	-0.00087307	1
YCR081W	SRB8	-0.00273	0.998573	0.0073662	0.989733	0.00155603	0.999391	0.0787709	0.470415	-4.13008e-05	0.885361	-0.00201989	1	-0.000160749	0.999485	-0.00282482	1
YCR082W	AHC2	-0.001122	0.998573	-0.0123437	0.915109	0.000775279	0.999391	0.0035295	0.984215	-0.00027188	0.464438	0.0163532	0.963022	-6.20521e-05	0.999485	-0.00209443	1
YCR083W	TRX3	0.000631222	0.998573	-0.000858761	0.997708	0.00456842	0.999391	0.111382	0.246935	0.00017031	0.500394	0.0285913	0.889378	0.000140737	0.999485	0.000596991	1
YCR084C	TUP1	-0.00259515	0.998573	-0.0150071	0.941508	0.000282992	0.999391	-0.0265929	0.8625	-0.000274365	0.281086	-0.0247515	0.982583	4.01985e-05	0.999485	-0.00258356	1
YCR085W	-	-0.00306349	0.998573	-0.0109539	0.997708	-0.0489583	0.747352	-0.125274	0.342778	-0.000598576	0.167548	-0.00576642	1	-8.19254e-06	0.999485	0.00125065	1
YCR086W	CSM1	0.00756624	0.981269	-0.0032515	0.997708	-0.000910188	0.999391	0.0258932	0.865569	-2.01093e-05	0.932049	-0.0559782	0.422246	0.00135303	0.999485	-0.00104375	1
YCR087W	-	0.0120735	-	5.82661e-05	-	-0.0612828	0.802745	-0.00881198	-	0.000105166	0.617883	0.0439726	0.826311	-0.000174133	0.999485	0.000255045	1
YCR088W	ABP1	-0.00934258	0.998573	-0.0168761	0.975353	-0.00374152	0.999391	-0.00434093	0.982317	-0.000229589	0.361665	0.00323443	1	-0.000180114	0.999485	-0.000502976	1
YCR089W	FIG2	0.00902503	0.96583	0.761442	7.66852e-05	0.0150455	0.888172	1.00995	9.43694e-08	-0.000221968	0.365213	-0.0349472	0.859983	-5.92445e-05	0.999485	-0.00616585	1
YCR090C	-	0.00363584	0.964052	0.02923	0.544726	0.00160871	0.999391	0.0651976	0.491366	0.00227928	0.0900904	0.0088263	0.989023	0.00273916	0.999485	0.00252016	1
YCR091W	KIN82	-0.240164	0.10149	-0.0544145	0.566933	-0.178636	0.165158	-0.047451	0.72249	0.000260045	0.405654	0.0375748	0.733037	0.000135607	0.999485	0.000768948	1
YCR092C	MSH3	-0.00966638	0.892428	-0.00626687	0.997708	2.97141e-05	0.999391	-0.0182189	0.905959	-0.000328243	0.655324	-0.000254098	1	-0.00115528	0.999485	-0.00295523	1
YCR093W	CDC39	0.00103299	0.998573	-0.00556539	0.997708	-0.000907734	0.999391	-0.0445322	0.70698	6.79524e-05	0.787744	0.011826	1	-0.000209285	0.999485	0.00131244	1
YCR094W	CDC50	-0.00111614	0.998573	-0.00307894	0.997708	-0.00240953	0.999391	-0.0117274	0.946766	-0.000148802	0.578225	-0.019352	0.968131	-1.05981e-05	0.999485	0.003276	1
YCR095C	OCA4	-0.0403738	0.518098	-0.028404	0.753172	-0.0186936	0.781347	-0.0766467	0.500415	0.00332524	0.0132058	0.0567635	0.648154	4.81e-05	0.999485	0.0225156	0.50069
YCR095W-A	-	-0.0982974	0.353198	-0.165661	0.230028	-0.162371	0.230563	-0.369624	0.0600454	-0.000506085	0.287241	-0.022253	0.859983	-0.001026	0.999485	-0.00638926	1
YCR096C	HMRA2	0.0153045	-	-0.00168543	-	0.0182462	-	0.00836951	-	7.91279e-06	0.968921	-0.0435952	0.826311	0.000179374	0.999485	-0.000340823	1
YCR097W	HMRA1	-0.00450551	0.998573	-0.00117133	0.997708	-0.0660036	0.405707	-0.134877	0.255225	-0.000826655	0.0474638	-0.0789338	0.383487	0.000112417	0.999485	-0.000888023	1
YCR097W-A	-	-0.0503111	0.747766	-0.0627093	-	-0.00564688	0.999391	-0.0259944	-	0.000107752	0.619748	0.0169005	1	0.000428897	0.999485	0.00072252	1
YCR098C	GIT1	0.00141838	0.998573	0.0131978	0.962715	0.0204759	0.844797	0.121015	0.293348	0.000157447	0.499531	-0.00198594	1	-0.00022061	0.999485	-0.000316594	1
YCR099C	-	0.0273113	0.668841	0.0820165	0.352662	-0.0113461	0.962539	0.0119844	0.944857	0.000302668	0.574593	-0.00728209	1	0.00139672	0.999485	-0.000756081	1
YCR100C	-	0.000566691	0.998573	0.00502648	0.997708	0.264387	0.0434838	0.074922	0.491726	-0.000144012	0.838911	0.00222025	1	-1.86184e-05	-	-0.00391787	1
YCR101C	-	-0.00783193	0.998573	0.0314645	0.773088	0.00422319	0.999391	0.0232779	0.877224	7.96143e-05	0.755956	7.09098e-05	1	-0.000615384	0.999485	0.00216578	1
YCR102C	-	0.00698583	0.998573	0.0191482	0.96098	0.01467	0.999391	0.0394528	0.784164	0.000488793	0.528662	0.00107238	1	0.00121055	0.999485	-0.00193544	1
YCR102W-A	-	-0.0110057	0.998573	-0.0160891	-	0.068878	0.731342	0.195319	-	-0.000304534	0.44972	0.00243829	1	0.000360515	0.999485	-0.000182352	1
YCR104W	PAU3	0.00989448	0.998573	-0.0293842	-	0.011305	0.999391	0.0502251	-	-4.23511e-05	0.877845	-0.001305	1	6.53947e-05	0.999485	0.00574787	1
YCR105W	ADH7	0.00883189	0.969967	0.0530085	0.514733	0.00737389	0.999391	0.121912	0.281953	0.000477008	0.241584	-0.00187152	1	0.000779336	0.999485	0.000100564	1
YCR106W	RDS1	-0.00205216	0.998573	0.00540375	0.997708	0.00174648	0.999391	-0.0284984	0.851769	-7.02557e-05	0.879094	-0.0371368	0.488852	-0.000459802	0.999485	-0.00275114	1
YCR107W	AAD3	-0.0003597	0.998573	0.00328084	0.997708	-0.00816055	0.999391	-0.0445423	0.741712	1.7548e-05	0.970698	0.0130584	0.937875	0.00144477	0.999485	0.00748368	1
YCR108C	-	-0.000840197	-	0	-	0	-	0.00138133	-	-0.000400653	0.595553	-0.00351049	1	0.00915349	0.999485	0.148797	0.198213
YDL001W	RMD1	-0.000151084	0.999506	-0.000428718	0.997708	0.00134905	0.999391	0.0271777	0.861478	-4.47689e-05	0.951086	-0.00432046	1	0.00887663	0.999485	0.00830523	1
YDL002C	NHP10	0.0938071	0.259529	0.019293	0.860432	0.00179499	0.999391	0.0230731	0.876527	-0.000665101	0.174895	-0.0207131	0.937875	0.000433956	0.999485	0.00206498	1
YDL003W	MCD1	-0.429257	3.64246e-05	-1.23133	3.58973e-36	-0.295277	0.00749765	-1.41431	1.25811e-46	-1.50504e-05	0.962765	-0.0508763	0.408075	0.00143423	0.999485	-0.00257024	1
YDL004W	ATP16	0.00102641	0.998573	-0.00423994	0.997708	0.000494295	0.999391	-0.0477931	0.697417	0.00027988	0.319575	0.0203344	0.989023	0.000820927	0.999485	0.00692791	1
YDL005C	MED2	0.00460366	0.998573	-0.00240008	0.997708	-0.000121114	0.999391	-0.00744893	0.969019	0	1	0	1	-0.000126236	-	0	1
YDL006W	PTC1	-0.000672819	0.998573	0.0100527	0.941508	0.000507798	0.999391	0.0111509	0.94452	0.000119415	0.591199	0.00179918	1	-0.000218402	0.999485	0.00279086	1
YDL007C-A	-	-0.00040932	-	-0.0102041	-	0.00489337	-	0.014757	-	9.19083e-05	0.662878	-0.00403188	1	4.31381e-05	0.999485	8.76437e-05	1
YDL007W	RPT2	-0.00140326	0.998573	-0.0160271	0.891554	-0.00146168	0.999391	-0.0392409	0.763822	0.000595779	0.308334	-0.00693956	1	0.000358163	0.999485	-0.00955356	1
YDL008W	APC11	0.00550883	0.958588	0.00733691	0.9777	0.00389598	0.999391	0.0741419	0.465099	2.80211e-05	0.890135	0.0159976	1	1.45618e-05	0.999485	0.00054439	1
YDL009C	-	-0.000198156	0.999506	-0.00441056	0.997708	-0.0047518	0.999391	-0.0637224	0.607834	0.000132484	0.606418	0.0119783	1	0.000131509	0.999485	0.00340698	1
YDL010W	GRX6	0.00233576	0.998573	-0.382947	0.0299297	-0.00212553	0.999391	-0.0783252	0.498839	-7.2025e-05	0.729438	-0.0183783	1	0.000177332	0.999485	0.00340749	1
YDL011C	-	0.012994	-	0.0150834	-	-0.000614616	-	-0.0194266	-	0.000793285	0.389338	-0.000344925	1	-0.00269801	-	-0.0015636	1
YDL012C	-	-0.000602546	0.998573	-0.00152671	0.997708	-0.000981713	0.999391	0.0259724	0.8625	1.55028e-06	0.994182	0.00279869	1	-0.000185021	0.999485	0.000773993	1
YDL013W	SLX5	0.0116441	0.819928	0.0456925	0.46354	0.00904765	0.869559	0.0238191	0.87078	7.51752e-05	0.724814	0.028847	0.912536	0.000323481	0.999485	0.000254841	1
YDL014W	NOP1	0.00939063	0.970966	0.01458	0.947341	0.000923569	0.999391	-0.00438742	0.982317	-5.19382e-05	0.882157	0.0137627	0.989023	0.000605313	0.999485	-0.134721	0.225908
YDL015C	TSC13	0.00274174	0.998573	0.000288136	0.998161	0.00126255	0.999391	-0.021459	0.885866	0.000340708	0.321741	0.00422757	1	-0.000131052	0.999485	-0.00271447	1
YDL016C	-	0.00638502	0.998573	0.0127348	0.997708	-0.0108674	0.999391	-0.0666957	0.615946	-0.000175728	0.824567	-3.16572e-05	1	0.000732513	-	-0.00190048	1
YDL017W	CDC7	-0.000559522	0.998573	-0.00114144	0.997708	0.00075708	0.999391	0.0756555	0.507128	-0.000106797	0.642777	0.0176574	1	-0.00056037	0.999485	0.00303742	1
YDL018C	ERP3	-0.05121	0.322108	-0.389958	0.00137473	-0.00129907	0.999391	-0.161307	0.0917107	-2.76158e-05	0.896053	-0.017784	1	-7.92105e-05	0.999485	0.00179471	1
YDL019C	OSH2	0.01236	0.81674	0.00501493	0.997708	0.044766	0.343744	0.12656	0.212976	0.000209433	0.463175	0.00276678	1	3.77836e-06	0.999485	3.78275e-05	1
YDL020C	RPN4	-0.00144904	0.998573	-0.000161547	0.999466	0.00275928	0.999391	0.0641829	0.607178	3.06586e-05	0.888823	-0.0115135	1	0.000374743	0.999485	-0.000539704	1
YDL021W	GPM2	-0.00350539	0.998573	-0.0094343	0.997708	-0.00722806	0.999391	0.0304246	0.840473	-0.000150424	0.690981	0.00336341	1	0.000518048	0.999485	0.000307419	1
YDL022C-A	-	0.0119353	-	0.00894147	-	-0.02964	-	-0.0784159	-	-1.0386e-05	0.96143	-0.0161374	1	0.000321369	0.999485	0.000635721	1
YDL022W	GPD1	0.0256515	0.704004	0.0907761	0.328762	0.0305381	0.616407	0.845258	1.60663e-05	0.000133345	0.600957	-0.00220128	1	-0.00027902	0.999485	-0.0130889	0.869072
YDL023C	-	-0.0178057	0.998573	-0.0598845	0.700761	-0.00440916	0.999391	-0.0138446	-	-8.41946e-05	0.784968	-0.00776289	1	-0.000261445	0.999485	-1.15479e-05	1
YDL024C	DIA3	0.0133413	0.96583	0.00671193	0.997708	-0.00243738	0.999391	-0.0093379	0.962582	-0.000160977	0.61104	-0.00763511	1	-0.000388079	0.999485	0.000190814	1
YDL025C	RTK1	-0.00115911	0.998573	-0.00875311	0.989326	0.00530322	0.999391	0.0737887	0.524417	-0.000795525	0.339569	-0.00254125	1	-0.00251376	0.999485	-0.00250142	1
YDL026W	-	0.0116587	-	-0.0175546	-	0.00583501	-	-0.0103715	-	0.000160536	0.820294	1.03241e-05	1	-0.00225417	0.999485	-0.00142541	1
YDL027C	-	-0.00100062	0.998573	-0.0062914	0.991681	0.000251524	0.999391	0.0043479	0.982317	-0.000451922	0.552071	0.000202841	1	-0.000223018	0.999485	-0.000376929	1
YDL028C	MPS1	0.00234298	0.998573	-0.0150923	0.915523	0.00806569	0.987862	0.140362	0.199249	-0.000399188	0.60119	-0.00232995	1	-0.00625057	0.999485	-0.00572109	1
YDL029W	ARP2	-0.0110873	0.768966	-0.014536	0.871519	-0.00472793	0.977421	-0.00190824	0.99059	-0.000328105	0.480484	-0.00104011	1	-0.000888932	0.999485	-0.00291568	1
YDL030W	PRP9	0.00335808	0.998573	-0.00474622	0.997708	0.0013806	0.999391	-0.0132282	0.939792	1.37332e-05	0.954924	-0.00686269	1	-0.000308019	0.999485	-0.00471437	1
YDL031W	DBP10	0.0159177	0.868513	0.00950247	0.97841	0.00378359	0.999391	-0.0198378	0.898586	-0.000301178	0.674968	-0.000749323	1	0.0053793	0.999485	0.00318047	1
YDL032W	-	0.0013911	-	9.00618e-06	-	0.00103798	-	0.00565482	-	-0.000274369	0.440126	-0.00165786	1	-0.000554724	0.999485	-0.00224982	1
YDL033C	SLM3	0.000446995	0.998573	-0.00271158	0.997708	0.000527681	0.999391	0.0416087	0.75848	0.000172874	0.448383	0.0043731	1	0.000438411	0.999485	-0.00097756	1
YDL034W	-	0.000712921	0.998573	0.0162983	0.982318	-0.00927731	0.999391	0.0063016	0.97637	-0.000180741	0.441655	-0.0027603	1	-4.57641e-05	0.999485	-0.000243857	1
YDL035C	GPR1	-0.00265266	0.998573	-0.00970116	0.975372	-0.00038377	0.999391	-0.0309568	0.831544	0.000180521	0.584566	-0.000226957	1	0.000347366	0.999485	0.00305857	1
YDL036C	PUS9	-0.000886792	0.998573	-0.00866165	0.971691	-0.0323525	0.419253	-0.0899484	0.373412	0.000289926	0.562534	-0.00272237	1	0.000283108	0.999485	-7.69447e-05	1
YDL037C	BSC1	-0.0199459	0.955657	-0.00324456	0.997708	0.0186542	0.999391	0.0135065	0.939792	0	1	0	1	0.000134766	-	0	1
YDL039C	PRM7	0.000775996	0.998573	0.0205361	0.969913	0.00510888	0.999391	-0.0115803	0.948413	-0.000104622	0.718493	0.00486897	1	-0.000235794	0.999485	-3.54898e-05	1
YDL040C	NAT1	-0.000780182	0.998573	0.00231094	0.997708	-0.00153387	0.999391	0.00593237	0.977048	-0.000700805	0.357867	-0.0158445	0.816017	0.0007628	0.999485	-0.00297889	1
YDL041W	-	0.00441289	-	-0.00468867	-	0.000901946	-	0.00566956	-	-9.18943e-05	0.688616	-0.0303955	0.859983	-0.000444598	0.999485	-0.00184048	1
YDL042C	SIR2	0.000949978	0.998573	0.0196794	0.834297	-0.00109724	0.999391	0.026374	0.860185	0.000353495	0.319518	0.0128762	1	1.6696e-05	0.999485	0.000650022	1
YDL043C	PRP11	0.00128311	0.998573	-0.00169998	0.997708	0.00266596	0.999391	0.020405	0.896291	-0.00101851	0.264355	-0.00976114	0.892091	-0.00042278	0.999485	-0.00524459	1
YDL044C	MTF2	0.00107182	0.998573	-0.0125618	0.93415	-0.000912136	0.999391	-0.128248	0.206542	-0.000332938	0.607307	-0.00266081	1	-0.0029684	0.999485	-0.00280139	1
YDL045C	FAD1	0.00479521	0.998573	0.00990651	0.972242	0.00165408	0.999391	0.0491905	0.693358	-0.000124317	0.561674	-0.0143177	1	5.28591e-05	0.999485	0.000501661	1
YDL045W-A	MRP10	0.0176704	0.8126	0.0231297	0.829291	-0.000201945	0.999391	0.0653765	0.578842	0	1	3.68919e-06	1	-0.000163874	-	0.000523446	1
YDL046W	NPC2	0.00231424	0.998573	-0.00425806	0.997708	0.001098	0.999391	-0.0284605	0.846719	-6.6311e-05	0.763372	0.00884374	1	0.000150216	0.999485	0.000834612	1
YDL047W	SIT4	-0.000547988	0.998573	0.000800461	0.997708	0.000375557	0.999391	-0.0143103	0.923871	0.000219584	0.405514	0.0184346	0.99816	0.000135415	0.999485	0.00106677	1
YDL048C	STP4	0.0534325	0.466677	0.0805388	0.386329	0.0103312	0.999391	0.158595	0.187701	2.29994e-05	0.926683	-0.00750529	1	-2.0885e-05	0.999485	0.00051788	1
YDL049C	KNH1	0.429639	0.0238177	0.689963	0.00132235	0.262551	0.0846641	1.23261	6.47226e-09	-7.7083e-05	0.719416	0.00246775	1	-0.000125251	0.999485	0.00146373	1
YDL050C	-	0.00667675	0.998573	0.0308105	0.928466	-0.0179262	0.999391	-0.059926	0.667275	0.000401426	0.251898	0.0316716	0.841574	-0.000205586	0.999485	0.00446833	1
YDL051W	LHP1	0.00644973	0.973654	0.0157517	0.914799	0.00531944	0.999391	0.0291047	0.842711	3.29739e-05	0.879493	0.0143506	1	-0.000469401	0.999485	0.000551387	1
YDL052C	SLC1	0.000485314	0.998573	-0.0104069	0.915109	0.000453443	0.999391	-0.00588913	0.973373	-6.76109e-05	0.743074	0.0403105	0.846533	-7.53084e-05	0.999485	0.0016336	1
YDL053C	PBP4	0.00333259	0.998573	0.00122186	0.997708	-0.000762607	0.999391	0.0297087	0.830935	-0.000646417	0.24135	-0.00186004	1	8.77644e-05	0.999485	0.00275834	1
YDL054C	MCH1	0.00618621	0.998573	0.0192553	0.878814	0.00977008	0.970451	0.147373	0.190123	0.000292244	0.439956	0.0157691	0.989023	0.00189832	0.999485	0.092927	0.306062
YDL055C	PSA1	0.00113074	0.998573	-0.0232844	0.716865	0.000966431	0.999391	-0.151912	0.11314	0.00112346	0.211926	0.0143837	0.892091	0.000100851	0.999485	0.00498972	1
YDL056W	MBP1	0.000500887	0.998573	-0.0471001	0.393954	0.000393968	0.999391	-0.0318736	0.803391	0.00271286	0.0340233	0.0113732	1	0.000276842	0.999485	0.0019756	1
YDL057W	-	0.00628233	0.998573	0.0209697	0.90204	-0.00146073	0.999391	0.091098	0.433971	0.00010664	0.614855	0.0283872	0.961847	-6.1184e-05	0.999485	0.000745062	1
YDL058W	USO1	0.00216029	0.998573	0.0126326	0.963493	0.00146524	0.999391	-0.00220969	0.99059	0.00109367	0.0621858	0.0360372	0.846533	0.000155394	0.999485	0.00339989	1
YDL059C	RAD59	0.0201024	0.753665	0.0173265	0.912027	-0.00202327	0.999391	0.0298257	0.840153	0.000169331	0.45129	0.021233	1	0.0075181	0.674802	0.00111183	1
YDL060W	TSR1	0.0176191	0.739973	0.0189674	0.842859	0.00968372	0.908415	-0.013304	0.939588	0.000164081	0.481525	0.00489792	1	0.000965923	0.999485	-0.0013232	1
YDL061C	RPS29B	0.0042294	0.998573	0.000127414	0.999466	0.0026755	0.999391	-0.0171388	0.920859	-0.000100483	0.644974	-0.0336779	0.859983	0.000192081	0.999485	-0.00156244	1
YDL062W	-	0.00271953	0.998573	-0.0266097	-	-0.00179567	0.999391	-0.0301931	-	-0.000198156	0.4547	-0.0233689	0.936772	0.000247191	0.999485	0.0086376	1
YDL063C	SYO1	0.0109781	0.878674	0.032569	0.617752	0.000253147	0.999391	0.0157214	0.924508	-0.000227403	0.375913	-0.039864	0.789796	8.40645e-05	0.999485	-0.00296553	1
YDL064W	UBC9	-0.00537052	0.998573	-0.0158543	0.915109	-0.00286038	0.999391	0.00456301	0.982317	-4.23158e-05	0.911828	0.0083579	1	-0.000393643	0.999485	0.00208768	1
YDL065C	PEX19	0.004563	0.998573	-0.0154745	0.941515	-0.00110078	0.999391	-0.025788	0.867751	0.000323962	0.536336	0.000256092	1	0.000368063	0.999485	0.000630942	1
YDL066W	IDP1	0.00687466	0.932725	0.00784837	0.974262	-0.000409223	0.999391	-0.0240071	0.867874	0.000148226	0.557769	0.0304487	0.851975	0.000759853	0.999485	0.000529165	1
YDL067C	COX9	0.0114801	0.931077	0.0135905	0.941515	0.00231907	0.999391	-0.00705106	0.970517	0.000212479	0.771783	-0.000705322	1	0.00442892	0.999485	0.00443382	1
YDL068W	-	0.0103406	0.998573	0.137552	0.326428	0.00972159	0.999391	0.0328887	0.828287	0.000181271	0.770699	0.00173749	1	0.000294502	0.999485	0.00242098	1
YDL069C	CBS1	-0.00385252	0.998573	-0.00681917	0.997708	-0.00128249	0.999391	-0.000401538	0.998582	0.000191064	0.401774	0.0373047	0.887179	0.000108982	0.999485	0.00217337	1
YDL070W	BDF2	0.0341452	0.472847	-0.0234243	0.743965	0.0118499	0.759725	-0.0147156	0.926753	-7.12421e-05	0.750226	-0.0164081	1	-6.01591e-05	0.999485	-0.000784481	1
YDL071C	-	0.0135534	0.96279	-0.000985393	0.997708	-0.00365943	0.999391	-0.0483933	0.714427	-9.70384e-05	0.672348	0.019972	0.989023	9.46462e-05	0.999485	0.00180717	1
YDL072C	YET3	0.00229177	0.998573	-0.0013597	0.997708	0.00200678	0.999391	0.0119474	0.94452	1.9176e-05	0.930234	0.0193072	0.989491	0.00010769	0.999485	0.000335181	1
YDL073W	-	0.0003511	0.998573	0.00635407	0.9777	0.00260597	0.999391	0.0765877	0.406832	-0.00174083	0.133689	-0.0125019	0.841574	-0.00131282	0.999485	0.00374582	1
YDL074C	BRE1	0.00207345	0.998573	-0.00340897	0.997708	-0.000337661	0.999391	-0.0225334	0.865247	0.000322456	0.335832	0.00753057	1	0.000443047	0.999485	0.00315963	1
YDL075W	RPL31A	0.0018247	0.998573	0.0103239	0.934753	-0.000476827	0.999391	0.000357052	0.998582	0.000509954	0.289632	0.00317065	1	0.00053659	0.999485	0.000980263	1
YDL076C	RXT3	0.00128561	0.998573	-0.00626934	0.997708	0.00266299	0.999391	0.0872325	0.415926	-0.000255468	0.563511	-0.00453484	1	0.000957975	0.999485	-0.0010205	1
YDL077C	VAM6	-0.00251637	0.998573	0.00622355	0.997708	-0.00305015	0.999391	-0.00127491	0.994285	-0.00031666	0.34386	-0.00617037	1	-1.68554e-05	0.999485	-0.00229832	1
YDL078C	MDH3	0.000230416	0.998573	0.0138059	0.759865	0.000746068	0.999391	0.128347	0.0573382	8.78389e-05	0.708174	-0.0197722	0.989023	0.000200857	0.999485	-0.000539825	1
YDL079C	MRK1	0.00291587	0.998573	0.00223858	0.997708	0.00244668	0.999391	0.00865141	0.963397	0.000224026	0.413352	0.00831565	1	0.000395657	0.999485	0.000662603	1
YDL080C	THI3	-0.00331993	0.970935	-0.00253785	0.997708	0.00150963	0.999391	0.0597572	0.543833	0.000626745	0.0848409	0.0714591	0.437013	0.000329811	0.999485	-6.51635e-05	1
YDL081C	RPP1A	0.00650185	0.998573	0.00973676	0.991681	-0.000227292	0.999391	-0.0274426	0.860185	5.75639e-05	0.792421	0.00693569	1	4.22864e-05	0.999485	-0.000239438	1
YDL082W	RPL13A	8.18936e-05	0.999506	0.000237105	0.99849	-0.000634243	0.999391	0.0251944	0.8625	-7.19183e-05	0.734724	-0.015005	1	-2.88229e-05	0.999485	0.00146009	1
YDL083C	RPS16B	0.003178	0.998573	0.00456177	0.997708	0.000750718	0.999391	-0.0200325	0.898586	-0.000455608	0.131611	-0.00196057	1	-5.89404e-05	0.999485	0.000744239	1
YDL084W	SUB2	-0.000784495	0.998573	-0.012965	0.819956	-0.000753531	0.999391	-0.0726002	0.37846	7.1356e-05	0.734797	0.0260973	0.952238	6.77943e-05	0.999485	0.00178841	1
YDL085C-A	-	0.0329852	0.532605	0.0145313	0.916286	0.000621327	0.999391	0.0215483	0.884476	-0.000138938	0.526483	-0.00190023	1	0.000341188	0.999485	0.00231177	1
YDL085W	NDE2	-0.00509844	0.998573	0.000110987	0.999466	0.00320336	0.999391	0.0561803	0.663916	1.83336e-05	0.928884	0.0229641	0.989023	0.000505052	0.999485	0.000144096	1
YDL086W	-	0.000297699	0.998573	0.0132964	0.931837	0.00189697	0.999391	0.110544	0.283297	0.000551339	0.10906	0.0400221	0.851874	8.89595e-05	0.999485	0.00339829	1
YDL087C	LUC7	-0.00492703	0.998573	0.00317385	0.997708	0.00332916	0.999391	0.0408131	0.757777	0.000174028	0.445866	0.0456216	0.764519	0.000550427	0.999485	0.000899373	1
YDL088C	ASM4	-0.00465932	0.998573	-0.0110733	0.956424	-0.00177711	0.999391	-0.035537	0.798626	-2.45643e-05	0.908822	0.0218173	1	0.000508733	0.999485	-0.000230353	1
YDL089W	NUR1	-0.227179	0.0708073	-0.085352	0.306402	-0.326371	0.0310732	-0.162249	0.149607	-0.000228321	0.483168	0.0113254	1	-0.000180561	0.999485	-0.00153852	1
YDL090C	RAM1	-0.473401	5.12721e-05	-0.222487	0.0315652	-0.269478	0.018988	-0.371037	0.000587835	-0.000282567	0.518142	-0.00529178	1	-0.00053343	0.999485	-0.00134457	1
YDL091C	UBX3	-0.00389906	0.998573	-0.00320819	0.997708	0.0044517	0.999391	0.0640308	0.604253	3.58137e-06	0.985872	0.0198362	1	0.000121358	0.999485	-0.000822007	1
YDL092W	SRP14	0.0483469	0.407098	-0.000713277	0.997708	0.000809593	0.999391	0.000249554	0.998582	0.000389282	0.310314	-0.0195152	0.941425	0.000329789	0.999485	0.000606911	1
YDL093W	PMT5	0.00313513	0.998096	-0.127193	0.103441	0.00217496	0.999391	-0.143889	0.11081	-2.4872e-05	0.902569	-0.00104213	1	7.44863e-06	0.999485	0.00142104	1
YDL094C	-	0.00530604	0.998573	0.00725799	0.997708	-0.00305532	0.999391	0.0438156	0.75249	1.16545e-05	0.958539	0.00893667	1	-3.48988e-05	0.999485	0.0183089	0.72168
YDL095W	PMT1	-0.0015481	0.995859	-0.0191126	0.61168	-0.000662618	0.999391	0.0166219	0.88219	-1.17965e-05	0.955927	0.018984	0.99816	-5.92348e-05	0.999485	0.00181081	1
YDL096C	OPI6	0.04062	-	0.0144784	-	-0.0173042	-	0.015643	-	-0.000170233	0.522931	-0.0075325	1	-6.18618e-05	0.999485	-0.000747355	1
YDL097C	RPN6	0.00195983	0.998573	0.000580505	0.997708	-0.00136526	0.999391	0.00648961	0.974614	0.000516286	0.166254	0.037807	0.816017	-0.000114283	0.999485	0.00108284	1
YDL098C	SNU23	0.0134179	0.82982	0.0419014	0.527486	0.00171946	0.999391	0.0514076	0.671677	0.000340209	0.225868	-0.00519918	1	0.00192356	0.999485	-0.00200673	1
YDL099W	BUG1	0.00454858	0.998573	0.00219215	0.997708	-0.00136649	0.999391	-0.0284711	0.849396	-0.000268757	0.687253	-0.000119291	1	-0.00166453	0.999485	-0.00289929	1
YDL100C	GET3	-0.00364076	0.998573	0.00272103	0.997708	-0.000455002	0.999391	0.0552643	0.643796	0.00015199	0.534132	0.0053891	1	2.36657e-05	0.999485	0.000148303	1
YDL101C	DUN1	-0.0618129	0.443111	-0.489936	0.0174135	-0.00108566	0.999391	-0.0277259	0.857324	0.00270237	0.0820275	0.00686754	0.789796	-0.0021196	-	-0.00214624	1
YDL102W	POL3	-0.024208	0.485902	-0.193819	0.0371606	-0.0010615	0.999391	-0.195336	0.0348516	0.000131853	0.554852	0.00953305	1	1.13334e-05	0.999485	0.000585784	1
YDL103C	QRI1	-0.016214	0.899587	-0.0224587	0.885322	-0.000170804	0.999391	0.0338036	0.813093	0.00059516	0.159289	0.017472	0.99985	9.91114e-05	0.999485	0.00254917	1
YDL104C	QRI7	-0.00332782	0.998573	-0.000501911	0.997708	0.00060003	0.999391	-0.00708474	0.970275	-0.000516513	0.1334	-0.0103957	1	-2.97384e-05	0.999485	0.000284505	1
YDL105W	NSE4	-0.0115146	0.970966	-0.125181	0.300212	-0.00744497	0.999391	-0.104401	0.385213	5.71045e-05	0.789771	0.041463	0.853533	7.37484e-05	0.999485	0.00795867	0.778024
YDL106C	PHO2	-0.0134184	0.96583	-0.0135126	0.975372	-0.00179112	0.999391	-0.00508829	0.980768	0.000556916	0.161853	-0.00426418	1	4.9012e-05	0.999485	-0.00251873	1
YDL107W	MSS2	-0.000610153	0.998573	0.0086576	0.98276	0.000342597	0.999391	0.030169	0.836635	0.000303853	0.384718	-0.0144438	1	0.000269506	0.999485	-0.000650443	1
YDL108W	KIN28	0.00308453	0.998573	0.0104339	0.972242	0.00168994	0.999391	0.0966234	0.379434	0.000566881	0.102822	0.00634643	1	-0.000134769	0.999485	-0.000459056	1
YDL109C	-	-0.00161818	0.998573	0.0049177	0.997708	0.00608783	0.999391	0.08863	0.441405	0.00025351	0.371134	0.0155052	1	-0.000178494	0.999485	0.0431686	0.44848
YDL110C	TMA17	0.0109407	0.904344	-0.00148506	0.997708	0.00328356	0.999391	0.103975	0.330656	0.000763669	0.180371	0.000587358	1	-0.000374788	0.999485	-0.00235424	1
YDL111C	RRP42	0.00138758	0.998573	0.00882746	0.941515	-0.000603115	0.999391	-0.0329826	0.789446	-0.000108842	0.666873	0.00177422	1	8.86558e-05	0.999485	0.00231524	1
YDL112W	TRM3	0.0107421	0.844486	0.0271041	0.674831	0.00179823	0.999391	0.00843372	0.96566	-0.00091882	0.0964938	-0.0197073	0.989023	-0.000265778	0.999485	-0.00229455	1
YDL113C	ATG20	0.0010593	0.998573	-0.0177505	0.854471	0.00655035	0.984126	0.0134615	0.937294	4.2614e-05	0.834271	0.00777198	1	-9.99411e-05	0.999485	0.000132227	1
YDL114W	-	-0.0124947	0.998573	-0.0128275	0.997708	-0.0184723	0.999391	0.0171684	-	-2.96829e-05	0.906823	-0.0123379	1	0.00107994	0.999485	0.00121489	1
YDL115C	IWR1	0.00717524	0.964052	0.00160719	0.997708	-0.000574082	0.999391	0.00685122	0.970873	-0.00118683	0.146207	-0.00224653	1	-0.000546507	0.999485	-0.000469348	1
YDL116W	NUP84	0.000136757	0.998573	0.00135014	0.997708	-0.000330298	0.999391	-0.0169956	0.901179	-0.000242448	0.343059	0.00694394	1	-0.00016839	0.999485	0.000666772	1
YDL117W	CYK3	0.00321787	0.998573	0.2714	0.0363435	-0.0129639	0.79628	-0.119374	0.245455	1.65844e-05	0.956379	-0.0101609	1	0.000491453	0.999485	0.000921052	1
YDL118W	-	-0.000873959	0.998573	0.0238816	0.941508	-0.0160148	0.999391	-0.048259	0.725512	-5.74048e-05	0.851352	-0.00684722	1	-0.00038864	0.999485	-0.0256977	0.72168
YDL119C	-	0.0026576	0.998573	0.217804	0.0917609	0.000215772	0.999391	0.0886718	0.428084	-0.000913818	0.301631	-0.00570571	0.989023	-0.00178068	0.999485	-0.00488412	1
YDL120W	YFH1	-0.002907	0.998573	-0.00719805	0.97841	0.00216234	0.999391	0.0926857	0.34054	0	1	0	1	-0.000126236	-	0	1
YDL121C	-	0.0304369	0.553043	0.0145978	0.915109	0.00106288	0.999391	0.0160434	0.924508	-0.000315447	0.255952	0.00565197	1	2.09798e-06	0.999485	0.000358892	1
YDL122W	UBP1	0.00264617	0.998573	0.000924895	0.997708	0.000541409	0.999391	-0.101071	0.253078	-0.000141729	0.515157	0.00744968	1	0.000947204	0.999485	0.000835238	1
YDL123W	SNA4	0.010062	0.784338	0.00527217	0.997708	0.00351915	0.999391	0.0664032	0.506486	-0.00017258	0.483293	-0.00147393	1	-4.98626e-05	0.999485	0.124319	0.162562
YDL124W	-	0.00100281	0.998573	0.016201	0.941508	3.69747e-05	0.999391	0.241356	0.0877868	5.18294e-05	0.928264	0.00430905	1	-0.000267149	0.999485	0.0716187	0.449792
YDL125C	HNT1	0.00230093	0.998573	0.00701967	0.997708	0.00280434	0.999391	0.00901896	0.965581	-0.000455674	0.249104	0.00957092	1	-0.000908969	0.999485	0.0125895	0.926107
YDL126C	CDC48	-0.0010331	0.998573	0.000875892	0.997708	1.1792e-05	0.999391	0.0348994	0.761824	-7.632e-05	0.713609	0.0391944	0.840818	8.04062e-05	0.999485	0.000911134	1
YDL127W	PCL2	-1.49468	4.78311e-10	-0.781346	0.00101241	-0.885698	0.000442618	-0.95681	6.32209e-05	0.00150992	0.0588237	0.0277363	0.887384	0.000611092	0.999485	0.00568929	1
YDL128W	VCX1	-0.0151362	0.796482	-0.0410446	0.548546	-0.0170381	0.730392	-0.52398	0.000466116	8.92369e-05	0.789187	-0.00445263	1	0.000107727	0.999485	0.000112198	1
YDL129W	-	0.037732	0.609579	0.0109085	0.97841	0.0218534	0.844797	0.00145118	0.994285	-0.000122798	0.587921	0.00642283	1	-0.000434719	0.999485	0.00027106	1
YDL130W	RPP1B	0.00398953	0.998573	0.00872632	0.997708	0.000669694	0.999391	-0.0234361	0.877224	-0.000490267	0.473367	-0.00155793	1	-0.000422862	0.999485	-0.00147904	1
YDL130W-A	STF1	-0.00855887	0.998573	-0.019676	0.941508	-0.0072185	0.999391	-0.0302525	0.841296	-9.54352e-05	0.708298	0.00773472	1	0.000152281	0.999485	-0.000617512	1
YDL131W	LYS21	0.00255561	0.998573	1.06634e-05	0.999803	2.89682e-05	0.999391	-0.0087534	0.96566	-0.000135384	0.53065	-0.00257267	1	2.81764e-06	0.999485	0.000625007	1
YDL132W	CDC53	-0.00862308	0.998573	-0.00761579	0.997708	0.000182081	0.999391	0.0125143	0.943684	-6.95358e-05	0.784996	0.00791643	1	-0.000400843	0.999485	0.00400984	1
YDL133C-A	RPL41B	0.00360128	0.998573	0.0123084	0.952129	-0.00300014	0.999391	-0.0742713	0.512443	7.79794e-05	0.733137	0.00177638	1	-0.000285391	0.999485	-0.00417795	1
YDL133W	SRF1	-0.0270351	0.568583	-0.0101802	0.95927	-0.00138675	0.999391	0.010385	0.952915	0.000290473	0.545996	-0.00107052	1	0.000293951	0.999485	0.00146526	1
YDL134C	PPH21	-0.000746029	0.998573	0.00962667	0.918222	-0.000312361	0.999391	-0.0134832	0.925594	0.00018344	0.462187	0.0196819	0.989023	0.000375114	0.999485	-0.00125675	1
YDL135C	RDI1	0.000657927	0.998573	0.0112924	0.941515	0.000591437	0.999391	0.191233	0.0782201	-0.000213547	0.577434	-0.00289301	1	-0.0012632	0.999485	-0.0208442	0.830427
YDL136W	RPL35B	0.00662739	0.970966	0.000422845	0.997708	-3.80883e-05	0.999391	0.0123075	0.943363	0.00142166	0.0341388	0.0437219	0.826311	0.000990127	0.999485	0.0216353	0.51269
YDL137W	ARF2	-0.00122976	0.998573	-0.0100935	0.941508	-0.000293221	0.999391	0.0494038	0.660807	-9.07675e-05	0.705943	-0.0189069	0.989023	-6.15233e-05	0.999485	0.000524681	1
YDL138W	RGT2	-1.44692	1.89107e-34	-1.28397	1.7548e-28	-1.40887	2.67227e-33	-1.55718	9.41639e-41	0.000166567	0.511875	0.0227178	0.949235	0.000351132	0.999485	-0.00211603	1
YDL139C	SCM3	0.00603498	0.998573	-0.00307874	0.997708	-0.00271743	0.999391	-0.0484735	0.712404	7.54036e-05	0.715617	0.0050346	1	-0.000274746	0.999485	0.000476497	1
YDL140C	RPO21	0.00118706	0.998573	9.35513e-05	0.999466	-0.0003874	0.999391	-0.0235621	0.876527	-0.000163961	0.459283	0.00898536	1	-9.59444e-05	0.999485	0.000334426	1
YDL141W	BPL1	-0.000137228	0.998932	0.00568192	0.997708	-0.000198063	0.999391	0.00935881	0.960547	0.000371013	0.212465	0.0269168	0.941425	5.73539e-05	0.999485	0.00377557	1
YDL142C	CRD1	-0.0017178	0.998573	0.00497292	0.997708	0.000234673	0.999391	-0.00927887	0.955638	0.0148688	0.00335396	0.0588503	0.502995	0.00033532	0.999485	-0.000171892	1
YDL143W	CCT4	-0.00563641	0.877277	-0.00166088	0.997708	-0.0131982	0.497731	-0.110015	0.180728	-4.39949e-05	0.829308	0.020185	1	0.00011104	0.999485	0.000308976	1
YDL144C	-	-0.0115222	0.729431	-0.00218552	0.997708	-0.00108001	0.999391	-0.0253933	0.852749	-0.0397156	0.00135962	-0.0414809	0.751268	-0.425551	0.00755353	-0.157221	0.122294
YDL145C	COP1	-0.000118734	0.999285	-0.000160463	0.999466	-0.000398797	0.999391	-0.0096914	0.957433	-0.000504318	0.294423	-0.0033794	1	-0.000597761	0.999485	-0.000320364	1
YDL146W	LDB17	0.00492138	0.998573	-0.00481985	0.997708	0.00228266	0.999391	0.00551583	0.97849	-0.000389099	0.189812	-0.0321806	0.892091	-0.000321744	0.999485	-0.00214527	1
YDL147W	RPN5	0.00476128	0.998573	0.0029058	0.997708	0.000555918	0.999391	0.00551325	0.977048	2.05471e-05	0.926717	-0.0141886	1	5.0274e-05	0.999485	-0.000491288	1
YDL148C	NOP14	0.00258369	0.998573	-0.00434021	0.997708	-0.000960405	0.999391	-0.29721	0.0182091	-4.76519e-05	0.840788	-0.00528672	1	-0.000199085	0.999485	0.000795978	1
YDL149W	ATG9	-0.00473207	0.998573	-0.0144105	0.915109	-0.000990113	0.999391	0.0114366	0.946621	-3.968e-05	0.846013	0.00715582	1	0.000146264	0.999485	0.000210869	1
YDL150W	RPC53	0.0505762	0.485902	0.0106077	0.9777	0.00512777	0.999391	0.00538466	0.978975	-0.000223866	0.343917	-0.0149683	1	-0.000323736	0.999485	0.00036646	1
YDL151C	BUD30	0.0375959	-	0.0426235	-	0.0134381	-	0.0109461	-	-9.06391e-05	0.701377	-0.0119521	1	0.000159169	0.999485	0.000277032	1
YDL152W	-	0.000303178	-	0.000212769	-	-0.00396828	-	-0.0141052	-	-0.000290733	0.536689	-0.00149292	1	3.80223e-06	0.999485	-0.00139565	1
YDL153C	SAS10	0.0202707	0.832288	0.00781428	0.997708	0.00722835	0.999391	-0.0426337	0.755392	0.000485973	0.186692	0.00810469	1	-0.000148291	0.999485	0.000501683	1
YDL154W	MSH5	0.00158157	0.998573	0.00025063	0.999466	0.00366167	0.999391	0.0348635	0.80636	6.22411e-05	0.875804	-0.0101348	1	-0.00011238	0.999485	-0.000847517	1
YDL155W	CLB3	-0.000381497	0.998573	-0.0179821	0.915109	0.000687155	0.999391	0.0265875	0.8625	-4.11153e-05	0.894435	-0.00691747	1	-0.000313435	0.999485	-0.00337228	1
YDL156W	CMR1	-0.756473	0.000298693	-0.58963	0.00382091	-0.031526	0.620773	-0.469356	0.00874241	-0.000140366	0.64584	-0.0104947	1	-0.000226697	0.999485	-1.37026e-05	1
YDL157C	-	-0.000756616	0.998573	-0.248933	0.049131	-0.00875798	0.940849	-0.360656	0.00667382	0.000795243	0.339739	-0.0126338	0.733037	0.026726	0.999485	0.00529144	1
YDL158C	-	-0.00259147	0.998573	-0.0556995	0.572022	-0.0130676	0.999391	-0.192427	0.16004	-5.27206e-05	0.927263	-9.37684e-05	1	0.000134766	-	0	1
YDL159W	STE7	-0.00159745	0.998573	0.00124458	0.997708	0.00309803	0.999391	0.0341512	0.809309	0.000153432	0.736112	-0.00587984	1	-9.38732e-05	0.999485	-0.00050948	1
YDL159W-A	-	0.0182988	0.96583	0.00671899	0.997708	0.0012345	0.999391	-0.118399	0.373344	8.73911e-05	0.714724	0.00220463	1	-0.000197808	0.999485	0.00124271	1
YDL160C	DHH1	-0.0012588	0.998573	-0.00574571	0.983651	-0.000449128	0.999391	-0.0875161	0.332872	0.000342324	0.206019	0.0367306	0.884461	0.000290666	0.999485	-1.69992e-05	1
YDL160C-A	MHF2	0.0477693	0.410117	0.0461599	0.483631	0.0019182	0.999391	0.0317694	0.818965	9.00351e-05	0.811182	-0.0198171	0.859983	0.00014946	0.999485	-0.0151746	0.981691
YDL161W	ENT1	0.00737258	0.982963	-0.00124972	0.997708	0.000508357	0.999391	-0.0157812	0.925241	0.00066662	0.114245	0.00794017	1	3.89412e-05	0.999485	-0.00108469	1
YDL162C	-	0.0785796	0.581498	0.0416797	-	-0.00173334	0.999391	0.002488	-	-0.000240044	0.519822	0.0194216	0.916158	0.0100883	0.999485	-0.000270173	1
YDL163W	-	-0.000840197	-	-0.00102788	-	0	-	0	-	0.000347105	0.231383	0.00279367	1	0.000233642	0.999485	0.00376934	1
YDL164C	CDC9	-0.028752	0.609624	-0.45342	0.00798899	-0.0274511	0.582075	-0.35005	0.0140252	0.0002885	0.576458	0.00116409	1	0.000285078	0.999485	-0.000167758	1
YDL165W	CDC36	-0.00141274	0.998573	0.00625457	0.997708	-0.00091211	0.999391	0.0306855	0.827674	-0.000355457	0.228992	-0.0134769	1	-6.53881e-05	0.999485	-0.00160071	1
YDL166C	FAP7	0.0134908	0.889275	0.0167028	0.911691	-0.00133267	0.999391	-0.0421879	0.751022	0.000677848	0.136687	0.00270138	1	0.000408249	0.999485	0.00102894	1
YDL167C	NRP1	0.00133641	0.998573	0.00407175	0.997708	0.00176804	0.999391	0.00213127	0.99059	-0.000613699	0.0970958	-0.0154229	1	-0.000156178	0.999485	-0.00428695	1
YDL168W	SFA1	0.00191914	0.995577	0.146663	0.0360512	0.000534826	0.999391	0.112694	0.127525	-4.39467e-05	0.950533	-0.0014919	1	0.0166516	0.999485	0.00054685	1
YDL169C	UGX2	0.00418904	0.998573	0.0567292	0.641348	-0.00495631	0.999391	0.0735652	0.55748	0	1	-0.000145283	1	0.000131337	-	0.000406107	1
YDL170W	UGA3	0.000881642	0.998573	0.0196723	0.716865	0.0197165	0.398316	0.054601	0.583553	8.42269e-05	0.702205	-0.00153612	1	5.57489e-05	0.999485	-0.00207477	1
YDL171C	GLT1	-0.0041976	0.998573	-0.0103939	0.980531	-0.00389457	0.999391	-0.161789	0.187701	3.40218e-05	0.868638	0.0307199	0.892091	1.11947e-05	0.999485	0.00209303	1
YDL172C	-	0.00174813	-	0.00327197	-	-0.0195432	-	-0.0438251	-	0.000368979	0.331155	0.0176253	0.968131	0.000411991	0.999485	0.00256651	1
YDL173W	PAR32	-0.00196323	0.998573	-0.00981211	0.985975	0.00683568	0.999391	0.00258598	0.989829	9.23781e-05	0.843678	-0.00182132	1	0.000155582	0.999485	0.00364805	1
YDL174C	DLD1	0.0262475	0.498663	0.282227	0.014587	0.228843	0.0314067	0.627543	2.35402e-08	0.000127404	0.552678	0.0206215	1	0.000148362	0.999485	0.00210084	1
YDL175C	AIR2	-0.00785072	0.998573	-0.00397571	0.997708	-0.00276925	0.999391	0.00675873	0.973871	0.00039704	0.502462	0.00422321	1	-0.00162681	0.999485	0.00541116	1
YDL176W	-	-0.0185292	0.744272	-0.0481941	0.49224	-0.00471	0.999391	-0.106883	0.312407	0.000304667	0.24011	0.00229662	1	0.000867369	0.999485	0.00781705	0.863539
YDL177C	-	-0.00100235	0.998573	-0.053665	0.471543	-0.00365103	0.999391	-0.0653323	0.572984	8.5532e-06	0.971395	-0.00701159	1	0.000318283	0.999485	-0.00107468	1
YDL178W	DLD2	0.000412533	0.998573	0.051862	0.408531	0.0018875	0.999391	0.252967	0.0206525	-5.27206e-05	0.927263	-9.37684e-05	1	0.000134766	-	0	1
YDL179W	PCL9	-0.00201214	0.998573	0.00637885	0.997708	-0.0350573	0.616407	-1.05158	1.68765e-06	0.000323599	0.2709	-0.0102259	1	0.00011655	0.999485	-0.00142666	1
YDL180W	-	-0.0218532	0.503325	-0.00598174	0.982008	-0.318964	0.00515506	-0.232484	0.0126371	-0.000179282	0.53549	-0.00277011	1	-7.94678e-05	0.999485	0.000346893	1
YDL181W	INH1	0.0017386	0.998573	-0.0189555	0.916284	0.00104669	0.999391	-0.0138502	0.938451	0.000819317	0.0886215	0.0461469	0.741902	0.000227225	0.999485	0.0111032	0.8067
YDL182W	LYS20	0.00377833	0.998573	0.0134053	0.915109	0.000177401	0.999391	0.00636072	0.973965	-8.85952e-05	0.677799	-0.0125745	1	-4.86066e-05	0.999485	-0.000407215	1
YDL183C	-	0.021886	0.744272	0.00822838	0.991681	0.00176312	0.999391	0.0831659	0.463026	0.000264062	0.362536	0.0145943	1	0.000109955	0.999485	0.000583032	1
YDL184C	RPL41A	-0.0033333	0.998573	0.00332435	0.997708	-0.00115598	0.999391	0.0128643	0.943063	0.000136624	0.530828	-0.0206986	1	0.00010921	0.999485	0.00429357	1
YDL185C-A	-	-0.0514493	-	-0.0248416	-	0.0334915	-	0.0468473	-	-0.000376237	0.314801	0.0167682	0.989023	-0.00119586	0.999485	0.0074126	1
YDL185W	VMA1	0.00239799	0.998573	0.00310344	0.997708	-6.77347e-05	0.999391	-0.00586074	0.977048	-0.000155282	0.557559	-0.00273294	1	-0.000385967	0.999485	-0.000899593	1
YDL186W	-	0.0030689	0.998573	-0.0129767	0.97841	0.0137727	0.999391	-0.0264807	0.865247	-0.000166997	0.577628	0.00511203	1	-0.000302525	0.999485	-0.000586237	1
YDL187C	-	-0.0261577	-	-0.439159	-	0.0225444	0.999391	-0.00764005	-	8.02867e-05	0.710121	0.0204536	0.989663	0.00113133	0.999485	0.00291279	1
YDL188C	PPH22	0.00202256	0.998573	0.00415903	0.997708	1.38661e-05	0.999391	-0.0062627	0.974614	0.00498451	0.0136983	0.0333631	0.846533	0.00806789	0.999485	0.0172376	0.72168
YDL189W	RBS1	0.0049569	0.998573	0.00130875	0.997708	0.00135899	0.999391	0.0196586	0.898586	-0.000280469	0.385255	0.0202545	0.949235	0.000818757	0.999485	-0.00240606	1
YDL190C	UFD2	0.000599245	0.998573	0.00130389	0.997708	0.000674777	0.999391	0.061486	0.484838	0.00104771	0.254322	-0.00647606	0.941425	-0.000300452	0.999485	-0.00515387	1
YDL191W	RPL35A	0.000983096	0.998573	0.00347501	0.997708	-0.00122042	0.999391	0.0160853	0.920812	-7.82028e-05	0.7214	0.00980587	1	0.00058506	0.999485	-0.000225874	1
YDL192W	ARF1	6.51834e-05	0.998876	-0.00600524	0.971691	0.000403201	0.999391	0.0363362	0.737806	0.000280905	0.525945	0.0198527	0.859983	0.000699068	0.999485	-0.00201718	1
YDL193W	NUS1	-0.000481886	0.998573	-0.00165399	0.997708	0.00154822	0.999391	0.0449639	0.728702	0.000157091	0.825701	-0.000166925	1	0.00147987	0.999485	0.000677478	1
YDL194W	SNF3	0.00485405	0.96583	0.0130979	0.910635	-0.000372322	0.999391	0.0648915	0.530759	-8.51439e-05	0.682365	0.024285	0.989023	4.61849e-05	0.999485	0.000712668	1
YDL195W	SEC31	-0.000754294	0.998573	-0.00256088	0.997708	-4.94427e-05	0.999391	-0.0106235	0.952918	0.000186878	0.543245	0.00683139	1	0.000738146	0.999485	0.00422164	1
YDL196W	-	-0.00204319	0.998573	-0.00892851	0.997708	0.0253895	0.999391	0.0305986	-	-0.00010892	0.606493	-0.0343062	0.889902	8.35703e-05	0.999485	0.000644096	1
YDL197C	ASF2	0.000947299	0.998573	-0.427582	0.00431596	0.00219959	0.999391	-0.153815	0.147935	0.0110663	0.0024908	0.110462	0.0774941	0.000831904	0.999485	0.000266606	1
YDL198C	GGC1	0.0119836	0.900191	0.0106908	0.969913	0.00333979	0.999391	0.0388856	0.775447	0.000146199	0.502316	0.0424985	0.830502	0.00030395	0.999485	0.000282231	1
YDL199C	-	-0.00731752	0.967706	-0.0227952	0.808575	0.00767355	0.999391	0.0220586	0.88219	-2.44531e-06	0.99075	-0.000328675	1	8.20306e-05	0.999485	9.63367e-05	1
YDL200C	MGT1	-0.000526856	0.998573	0.0119497	0.949154	-0.0114347	0.916635	-0.0359759	0.797721	0.000124998	0.579353	0.00624487	1	9.30719e-05	0.999485	0.0027586	1
YDL201W	TRM8	0.00390276	0.998573	0.0116591	0.971691	0.00677115	0.999391	0.0328905	0.820557	-0.00104117	0.0388238	-0.057847	0.723144	-0.000233271	0.999485	-0.00159776	1
YDL202W	MRPL11	0.00195548	0.998573	0.00297192	0.997708	-7.87387e-05	0.999391	-0.00556736	0.977048	4.93701e-05	0.945123	-0.00464026	1	-0.000162563	0.999485	-0.00718463	1
YDL203C	ACK1	-0.00685045	0.998573	-0.00622367	0.997708	-0.00271385	0.999391	-0.0240352	0.874069	-0.000166714	0.505261	-0.0174796	1	0.00032489	0.999485	-0.0010994	1
YDL204W	RTN2	0.00234915	0.998573	-0.000738732	0.997708	0.00209808	0.999391	0.0553409	0.66424	0.000404172	0.237159	0.0152741	1	0.00053216	0.999485	0.00257062	1
YDL205C	HEM3	0.0098376	0.649981	0.00175912	0.997708	0.0020191	0.999391	-0.00675293	0.968091	-0.000231695	0.577174	-0.00798242	1	-3.0892e-05	0.999485	-0.00330642	1
YDL206W	-	0.00145375	0.998573	-0.00334394	0.997708	0.00113328	0.999391	-0.04645	0.711349	0.00669843	0.0123624	0.033027	0.826311	-0.000164619	0.999485	0.00126891	1
YDL207W	GLE1	0.00177843	0.998573	-0.0313054	0.621159	-0.000848286	0.999391	-0.0474589	0.694119	0.00088289	0.133677	0.0126214	1	0.00033694	0.999485	0.00101295	1
YDL208W	NHP2	0.124653	0.18716	0.00984815	0.972242	0.00187498	0.999391	-0.0102986	0.954661	0.000298237	0.354402	0.0089125	1	3.65056e-05	0.999485	0.000328554	1
YDL209C	CWC2	0.00968542	0.939568	0.00947285	0.975353	-0.000624721	0.999391	0.0040258	0.982862	4.32305e-05	0.839108	-0.00473331	1	-6.13883e-05	0.999485	0.00205008	1
YDL210W	UGA4	-0.00125501	0.998573	0.0175131	0.918053	0.0454823	0.496523	0.378081	0.0197328	-0.000410474	0.375164	-0.0032951	1	-0.000881077	0.999485	0.00198548	1
YDL211C	-	-0.0437502	0.504358	-0.348185	0.0350683	-0.00986622	0.999152	-0.123911	0.268537	0.000229853	0.419808	0.00403987	1	0.000162042	0.999485	0.00165851	1
YDL212W	SHR3	0.00177608	0.998573	0.0216232	0.785482	0.00039899	0.999391	-0.0301726	0.830935	-8.79406e-05	0.776938	-0.0125719	1	-7.23496e-05	0.999485	-0.00171681	1
YDL213C	NOP6	0.0243009	0.837214	0.0244583	0.905017	0.00528525	0.999391	-0.00406637	0.982862	7.52202e-05	0.741788	-0.00473483	1	-0.000124909	0.999485	-0.00181803	1
YDL214C	PRR2	0.0196355	0.81065	0.0106463	0.9777	0.00192677	0.999391	0.0278326	0.855813	0.000468723	0.26008	0.0157197	0.992387	0.000319355	0.999485	0.000416689	1
YDL215C	GDH2	-0.0365008	0.57141	-0.0114727	0.97158	-0.0431238	0.49055	-0.065143	0.583055	0.000389843	0.313308	0.0102481	1	0.000534489	0.999485	0.00343193	1
YDL216C	RRI1	-0.00151828	0.998573	0.000699506	0.997708	0.00248233	0.999391	0.0368186	0.789439	1.40428e-05	0.965952	0.0171673	0.941425	0.000651229	0.999485	0.000589764	1
YDL217C	TIM22	0.00318159	0.998573	0.011525	0.952129	0.00492573	0.999391	0.0696003	0.533969	0.000193391	0.451846	0.0151611	1	5.05431e-05	0.999485	8.98355e-06	1
YDL218W	-	0.00800385	0.984152	0.00367308	0.997708	0.00381138	0.999391	-0.0163618	0.924508	-8.60963e-05	0.679687	0.0144148	1	0.000302176	0.999485	-0.000183645	1
YDL219W	DTD1	0.00150808	0.998573	0.000956471	0.997708	0.00897388	0.814835	0.0239931	0.866571	0.000325312	0.372261	0.0059798	1	-3.05036e-05	0.999485	-0.000523104	1
YDL220C	CDC13	-0.0117948	0.835975	-0.00989791	0.96098	-0.000646879	0.999391	0.00308718	0.986522	-0.000686123	0.244082	0.0034456	1	-0.000808204	0.999485	0.00411515	1
YDL221W	-	0.00128264	0.998573	-0.0300517	0.810413	-0.00129728	0.999391	0.100046	0.401106	-0.00141729	0.102537	-0.00621725	1	-0.000773414	0.999485	-0.000883354	1
YDL222C	FMP45	0.00312033	0.998573	0.00211481	0.997708	0.00257413	0.999391	0.033357	0.819876	0.000298345	0.399922	-0.000619384	1	-2.11846e-05	0.999485	0.000318179	1
YDL223C	HBT1	0.000251866	0.998573	0.0173306	0.841289	-0.000938341	0.999391	0.0606134	0.581091	2.09732e-05	0.936494	0.00669888	1	0.000330819	0.999485	0.00466727	1
YDL224C	WHI4	-0.00206604	0.998573	-0.00364929	0.997708	0.000747708	0.999391	-0.0190614	0.903639	1.18769e-05	0.972715	0.00178804	1	2.22431e-05	0.999485	0.00371736	1
YDL225W	SHS1	0.0016346	0.998573	-0.00231945	0.997708	-0.00134799	0.999391	-0.0197825	0.898737	0.000561007	0.120261	0.0501199	0.733037	0.000173462	0.999485	0.000418118	1
YDL226C	GCS1	-0.00445615	0.998573	-0.0124366	0.961684	-0.00103215	0.999391	0.0247717	0.87134	-6.51389e-05	0.784139	-0.0293289	0.859983	0.00011312	0.999485	0.000406506	1
YDL227C	HO	-9.10096	6.82755e-274	-10.0775	0	-8.12308	2.98414e-224	-10.0924	0	-0.00063906	0.258037	-0.00592185	1	0.000281143	0.999485	0.000894582	1
YDL228C	-	0.00950775	0.998573	0.0276695	0.942205	-0.0158976	0.999391	-0.0511544	0.716159	-0.00718782	0.0173227	-0.00793284	1	0.000264238	0.999485	-0.00194646	1
YDL229W	SSB1	-0.000851193	0.998573	-0.00294731	0.997708	0.00281359	0.999391	-0.0346379	0.80636	-0.000241679	0.379706	0.00133248	1	-0.000204035	0.999485	0.000568477	1
YDL230W	PTP1	-0.0046774	0.982851	0.00888457	0.970033	0.0031108	0.999391	0.197977	0.066428	-6.21093e-06	0.980582	-0.0426216	0.859983	0.000201023	0.999485	-0.000319354	1
YDL231C	BRE4	0.00205004	0.998573	-8.40354e-05	0.999466	0.000474698	0.999391	-0.0179049	0.903639	0.000286661	0.365483	0.0145092	1	0.000377746	0.999485	0.00292733	1
YDL232W	OST4	-0.00386502	0.998573	-0.0237506	0.877911	5.13326e-05	0.999391	-0.0914863	0.433977	0.000195101	0.392975	0.0275173	0.967955	6.81889e-05	0.999485	0.00710254	0.880692
YDL233W	MFG1	-0.000546338	0.998573	0.00806827	0.997708	-0.00755702	0.999391	0.0359105	0.802593	-5.19493	5.48099e-101	-6.03429	1.32913e-131	-5.2458	8.75585e-100	-6.37809	5.58687e-148
YDL234C	GYP7	-0.00336041	0.998573	0.00283088	0.997708	-0.00167243	0.999391	0.0198899	0.898737	-6.17184e-05	0.87148	0.00764732	1	-0.00227301	0.999485	0.00310562	1
YDL235C	YPD1	-0.00747046	0.967706	-0.00992146	0.974262	-0.00662644	0.999391	-0.0538177	0.662616	0.000406821	0.172468	-0.0549417	0.666495	0.000889694	0.999485	-0.00829117	0.869072
YDL236W	PHO13	-0.159536	0.0849085	-0.355994	0.00396569	-0.351003	0.00697044	-0.599777	1.40073e-07	3.09373e-05	0.890213	0.0229576	0.949235	1.24963e-05	0.999485	-0.000211625	1
YDL237W	AIM6	-0.000198507	0.998876	0.0132924	0.941508	-0.0039153	0.999391	-0.00215654	0.99059	-5.94341e-05	0.776432	-0.0171299	1	0.000257022	0.999485	-0.000222582	1
YDL238C	GUD1	-0.00210331	0.998573	0.00920886	0.997708	0.0316673	0.727134	0.0796643	0.504069	-0.000201605	0.431207	0.0242637	0.941425	-0.000124547	0.999485	0.0024672	1
YDL239C	ADY3	-0.00318637	0.998573	-0.00497606	0.997708	0.0106743	0.962539	0.0595241	0.622469	-0.000386776	0.331604	-0.00797295	1	-0.00391418	0.999485	-0.00206254	1
YDL240C-A	-	-0.0123788	-	0.000627136	-	0.00469249	0.999391	0.167102	-	-0.000224181	0.371942	-0.0289962	0.904266	-3.81266e-05	0.999485	0.000857165	1
YDL240W	LRG1	0.00579316	0.90643	0.0111725	0.915109	0.000852708	0.999391	0.0539356	0.604253	5.16895e-05	0.800329	0.0269877	0.961847	-0.000130286	0.999485	0.000173702	1
YDL241W	-	0.0656845	0.412003	0.773869	0.000334852	0.0233162	0.778129	0.835097	9.73493e-05	3.34098e-05	0.870371	-0.00449739	1	-0.000249172	0.999485	-0.002314	1
YDL242W	-	-0.00209143	0.998573	-0.00690027	0.997708	0.0133288	0.999391	-0.0309833	0.835689	-0.000398336	0.158085	0.00070003	1	-7.13397e-06	0.999485	0.000269315	1
YDL243C	AAD4	0.00696667	0.982963	0.00952126	0.9777	0.00352662	0.999391	0.0133506	0.939792	-0.000587295	0.367591	-0.0249135	0.705021	-0.0017036	0.999485	-0.00707973	1
YDL244W	THI13	0.00457133	0.998573	0.0172513	0.972242	0.00518542	0.999391	0.025113	0.87134	-0.000245081	0.589665	0.00364388	1	-0.000404565	0.999485	-0.00386749	1
YDL245C	HXT15	0.00377854	0.998573	0.0155648	0.972242	0.0125631	0.999391	0.0440097	0.750389	6.82935e-06	0.992424	-0.00142289	1	0.00052094	0.999485	0.0120558	1
YDL246C	SOR2	-0.00620154	0.998573	0.0161925	0.997708	0.0112699	0.999391	0.0987969	-	0.000236352	0.321225	-0.00768254	1	0.00264024	0.999485	0.0106737	0.72168
YDL247W	MPH2	0.0111874	0.998573	-0.00271755	0.997708	-0.00808953	0.999391	-0.0380842	-	0.000190664	0.582146	0.0166043	0.961847	0.000478303	0.999485	0.00587434	1
YDL247W-A	-	0.0117588	0.995044	0.0202206	0.941508	-0.00499308	0.999391	-0.0187576	0.908452	9.90667e-05	0.772529	-0.0115828	1	-0.000141627	0.999485	-0.0023476	1
YDL248W	COS7	-0.00655701	0.998573	-0.00508094	0.997708	0.00457824	0.999391	-0.00168314	0.993565	-2.52868e-05	0.911248	-0.00616313	1	-3.81731e-05	0.999485	0.000424031	1
YDR001C	NTH1	0.00120152	0.998573	0.0103523	0.97158	0.00357907	0.999391	0.388243	0.00780186	4.06709e-05	0.936809	0.00206834	1	-0.000106103	0.999485	0.00187309	1
YDR002W	YRB1	0.0144589	0.835975	0.0020891	0.997708	0.00126985	0.999391	0.0354503	0.799871	2.36661e-05	0.958803	-0.0107705	0.989023	0.000959388	0.999485	0.00270978	1
YDR003W	RCR2	-0.0016258	0.998573	-0.00161651	0.997708	0.00769559	0.871798	0.172694	0.0840384	-0.000399864	0.601296	0.00600614	0.963076	-0.000622522	0.999485	0.00397146	1
YDR003W-A	-	0.00736164	0.975501	0.0272455	0.769899	0.00489245	0.999391	0.0925997	0.407252	0.000468338	0.543911	-3.25238e-05	1	0.00214538	0.999485	0.00767429	1
YDR004W	RAD57	-0.00199975	0.998573	-0.00550262	0.997708	-0.000290841	0.999391	0.0251778	0.869176	0.000448775	0.445708	0.012354	0.961847	0.00059284	0.999485	0.00308112	1
YDR005C	MAF1	-0.000441875	0.998573	-0.00173112	0.997708	0.000180589	0.999391	-0.0410607	0.728702	0.000225425	0.528568	-0.00338492	1	6.42855e-05	0.999485	-0.00165699	1
YDR006C	SOK1	0.00174265	0.998573	0.0110454	0.947212	0.00127296	0.999391	0.02993	0.832294	-0.000588796	0.355213	-0.00685916	1	-0.000523012	0.999485	-0.00110164	1
YDR007W	TRP1	0.000631714	0.998573	0.0143606	0.853546	0.0303192	0.335963	0.0825604	0.372257	0.00051167	0.145961	0.0217146	0.989023	0.000795865	0.999485	0.000313138	1
YDR008C	-	0.0290557	0.870719	0.0393722	0.820492	-0.000103856	0.999391	-0.0430124	0.759611	-0.000102592	0.717156	0.00429328	1	-0.000247696	0.999485	-0.00130548	1
YDR009W	GAL3	0.00538165	0.998573	0.205015	0.0919873	0.00127108	0.999391	0.0700011	0.533969	-0.000362654	0.480273	0.000460349	1	0.000480866	0.999485	0.00222871	1
YDR010C	-	0.00175325	0.998573	0.0346167	0.800006	-0.000681242	0.999391	-0.0152327	0.930194	0.000381196	0.171707	0.0145882	1	-0.000121422	0.999485	0.00143537	1
YDR011W	SNQ2	0.00658164	0.998573	0.00977304	0.97841	0.00447261	0.999391	0.0284644	0.849396	8.99467e-05	0.715334	0.00410261	1	-2.6308e-05	0.999485	-0.000725196	1
YDR012W	RPL4B	0.000492421	0.998573	0.00135095	0.997708	-0.00111121	0.999391	-0.0495492	0.700737	-0.000161321	0.474503	-0.0297731	0.916158	5.45957e-05	0.999485	0.00123606	1
YDR013W	PSF1	-0.00581532	0.970966	-0.019946	0.822401	-0.0992674	0.176114	-0.061828	0.586287	6.18036e-07	0.997564	0.0188417	1	3.99937e-05	0.999485	-2.38993e-05	1
YDR014W	RAD61	-0.0142978	0.938333	-0.00982751	0.991681	0.00147864	0.999391	-0.0366406	0.799871	0.000187476	0.756092	0.0137239	0.892091	0.00156755	0.999485	0.000475768	1
YDR014W-A	HED1	-0.015721	0.998573	-0.0111217	0.997708	0.00481851	0.999391	0.00798609	-	-0.000113457	0.707246	-0.00305455	1	0.000101709	0.999485	0.00583703	1
YDR016C	DAD1	0.00382303	0.998573	-0.014061	0.947212	0.00295721	0.999391	0.031421	0.830935	0.000220374	0.669208	-0.00315586	1	0.000711173	0.999485	0.000810673	1
YDR017C	KCS1	-0.000251904	0.998573	-0.00746713	0.993699	0.00624214	0.999391	0.0406427	0.76051	4.91656e-05	0.81772	-0.0198232	0.99816	0.000367697	0.999485	-0.00257715	1
YDR018C	-	0.0098743	0.975501	0.0765722	0.435531	0.00202974	0.999391	-0.00522337	0.980107	0.000137596	0.533572	0.0145212	1	0.000239944	0.999485	-0.000241264	1
YDR019C	GCV1	0.0106291	0.998573	0.0782253	0.513759	0.0102996	0.999391	0.394203	0.0658246	-0.000130413	0.612482	0.00436043	1	0.000281005	0.999485	8.95376e-05	1
YDR020C	DAS2	0.0145343	0.881473	0.0602495	0.45151	0.010309	0.971417	0.0968496	0.37978	2.88998e-05	0.914443	-0.0275451	0.841574	0.000429019	0.999485	-0.00035276	1
YDR021W	FAL1	0.0326191	0.624184	0.036249	0.67444	0.0077913	0.999391	0.00106158	0.995267	-0.00059352	0.460212	-0.000369178	1	-0.00212963	0.999485	0.000851418	1
YDR022C	ATG31	-0.00505429	0.998573	-0.00117378	0.997708	0.0034794	0.999391	0.101184	0.382134	-0.000137984	0.637365	0.0362811	0.723231	0.000213899	0.999485	-0.000243375	1
YDR023W	SES1	-0.00346042	0.998573	-0.0020624	0.997708	-0.00134628	0.999391	0.0162586	0.924508	0.000303051	0.286227	-0.0213465	0.989023	0.000366855	0.999485	-5.87374e-05	1
YDR024W	FYV1	-0.003247	0.998573	0.0200985	0.974262	-0.00909391	0.999391	-0.0894746	0.501107	0.000297452	0.426828	0.0242147	0.856205	0.0061505	0.999485	0.0328744	0.636106
YDR025W	RPS11A	-0.000623678	0.998573	0.00125286	0.997708	-0.000180215	0.999391	0.0216799	0.874232	-0.000191463	0.607631	-0.00539948	1	0.000158191	0.999485	0.00607641	1
YDR026C	NSI1	0.0043362	0.998573	0.00430184	0.997708	0.00160432	0.999391	0.0149219	0.930743	8.39973e-05	0.803789	0.0100799	1	0.000133506	0.999485	0.00261484	1
YDR027C	VPS54	-0.00084744	0.998573	-0.00893473	0.978015	0.00169517	0.999391	0.0740834	0.50661	0.000382469	0.589816	0.00181798	1	8.09855e-05	0.999485	2.87758e-05	1
YDR028C	REG1	0.000339687	0.998573	-0.00671274	0.972242	0.000510644	0.999391	-0.0214164	0.87134	0.000624795	0.188153	0.00816394	1	-0.00048398	0.999485	-0.000112256	1
YDR029W	-	-0.0147987	0.96583	-0.0112524	0.997708	-0.000151885	0.999391	-0.0332432	0.822259	0.000322133	0.239086	0.0138018	1	0.000321741	0.999485	0.00223708	1
YDR030C	RAD28	0.0542486	0.436594	-0.000964552	0.997708	0.00297954	0.999391	0.00740501	0.969019	0.000346767	0.589997	0.0218131	0.733037	0.00542801	0.999485	-0.00371349	1
YDR031W	MIX14	0.0655313	0.384371	0.00424447	0.997708	0.0165528	0.844797	0.0615644	0.609373	0.000307275	0.252116	0.0462938	0.764519	0.00041465	0.999485	0.00703936	0.971355
YDR032C	PST2	-0.00694715	0.998573	-0.0311148	0.746668	-0.00495309	0.999391	-0.0918532	0.419086	-0.000366569	0.198487	-0.0354987	0.884461	-0.000198467	0.999485	-0.000569036	1
YDR033W	MRH1	-0.865934	0.000619379	-0.647523	0.00547497	-1.30474	8.16694e-08	-2.84799	9.54731e-35	6.36977e-05	0.774787	-0.00625145	1	-0.000161501	0.999485	-0.000882335	1
YDR034C	LYS14	-0.00125376	0.998573	-0.00861729	0.9777	-0.00118513	0.999391	-0.110603	0.28812	3.01713e-07	0.99885	-0.0258541	0.94087	-3.36673e-05	0.999485	-0.00190678	1
YDR034C-A	-	0.0111045	0.998573	-0.0122846	-	0.000596135	0.999391	-0.0339716	-	-9.82556e-05	0.866457	-0.055092	0.276638	0.00287526	0.999485	-0.00612742	1
YDR034C-D	-	-0.0133942	0.946293	0.0515305	0.586124	-4.14836e-05	0.999391	0.096425	0.412886	0.000885426	0.205821	0.00345506	1	9.63514e-05	0.999485	-0.00153578	1
YDR034W-B	-	0.010199	0.998573	0.03057	0.915109	0.00977356	0.999391	0.0206568	0.89617	-7.64748e-05	0.763655	0.0108834	1	0.000819071	0.999485	-0.00145561	1
YDR035W	ARO3	-0.00138543	0.998573	-0.00300558	0.997708	-0.00879987	0.879704	-0.132806	0.186768	-0.00142823	0.0437552	-0.00220641	1	1.38845e-05	0.999485	-0.00611842	1
YDR036C	EHD3	0.000601106	0.998573	0.016392	0.806596	-0.000124073	0.999391	0.0282424	0.830935	-0.000773321	0.0972885	-0.0284429	0.912536	-0.00105203	0.999485	-0.760783	2.44012e-09
YDR037W	KRS1	0.00111067	0.998573	0.00595598	0.997708	0.00050774	0.999391	0.00552665	0.977048	-3.28129e-05	0.877839	-0.0223553	0.968131	0.000191746	0.999485	0.000368561	1
YDR038C	ENA5	0.00780596	0.995044	0.00611538	0.997708	-0.00209295	0.999391	-0.0221796	0.88409	0.000461936	0.551362	0.0065369	0.949235	-0.000114931	0.999485	-0.00745177	1
YDR039C	ENA2	0.0129914	-	0.0122101	-	-0.070076	-	-0.0672822	-	-2.42418e-05	0.952507	-0.0123074	0.977765	1.92983e-05	0.999485	0.0014545	1
YDR040C	ENA1	-0.00157561	0.998573	0.0191698	0.915109	-0.00260317	0.999391	-0.0234543	0.876666	-0.000478197	0.486726	0.00115515	1	0.00248896	0.999485	0.00311039	1
YDR041W	RSM10	0.00164517	0.998573	-0.000551086	0.997708	-0.00225913	0.999391	-0.0730468	0.498828	0.000452021	0.162578	0.0402449	0.826311	0.00076231	0.999485	0.0293241	0.468803
YDR042C	-	-0.00292553	0.998573	0.0125223	0.958267	-0.001326	0.999391	-0.0546269	0.662853	-0.000231893	0.396058	-0.00627607	1	0.000141594	0.999485	0.00113031	1
YDR043C	NRG1	-0.0360952	0.647784	-0.0132222	0.971691	-0.0882304	0.343301	-0.0832814	0.483785	0.000729603	0.0670593	0.00379343	1	0.000447283	0.999485	0.00181602	1
YDR044W	HEM13	0.023303	0.687881	0.00681112	0.997708	0.00436028	0.999391	0.00340581	0.985935	4.90349e-05	0.866923	0.0146879	0.99816	-0.000402858	0.999485	0.000688656	1
YDR045C	RPC11	-0.00172053	0.998573	0.000254897	0.997708	0.00116883	0.999391	0.0322386	0.808232	0.000997515	0.259078	0.00291631	0.99985	0.00292821	0.999485	0.00824831	1
YDR046C	BAP3	-0.00210643	0.998573	-0.0134635	0.915109	-0.0202493	0.573935	-0.345854	0.00468718	-0.000359578	0.524084	-0.00237861	1	-0.000317836	0.999485	-0.00131464	1
YDR047W	HEM12	0.0254508	0.310351	0.0498606	0.260052	0.00120487	0.999391	-0.00868712	0.946766	0.000205449	0.392309	0.0225089	0.989023	-0.000353319	0.999485	-9.02296e-05	1
YDR048C	-	0.00784249	-	0.0428612	-	-0.0153841	-	0.0134195	-	-0.000115861	0.712218	0.0213126	0.916158	-0.000500906	0.999485	-0.00568966	1
YDR049W	VMS1	0.00317824	0.998573	0.0041274	0.997708	0.00149509	0.999391	-0.00884551	0.963397	-0.000355951	0.608565	-0.00282117	1	-0.00192123	0.999485	-0.00180605	1
YDR050C	TPI1	0.00119892	0.998573	-0.0164118	0.93415	-0.00162357	0.999391	-0.115449	0.311402	0.000264742	0.355918	0.0297899	0.861463	0.00042986	0.999485	0.00360098	1
YDR051C	DET1	0.016827	0.610878	0.0115436	0.915109	0.000566724	0.999391	-0.025407	0.854229	0.000172439	0.490441	0.0267644	0.912536	2.58195e-05	0.999485	0.00032541	1
YDR052C	DBF4	-0.00694176	0.96583	-0.0750525	0.326803	0.000532333	0.999391	-0.0201947	0.892877	-1.20631e-05	0.956776	0.00652861	1	0.000188553	0.999485	0.000170598	1
YDR053W	-	-0.0279278	0.934236	-0.0133877	0.997708	0.0213845	0.999391	0.0345988	-	-0.000169376	0.446797	0.0177843	1	0.000401475	0.999485	0.00199183	1
YDR054C	CDC34	-0.01535	0.953577	-0.0103718	0.997708	-0.00577134	0.999391	-0.0282873	0.854156	-0.000148626	0.835125	-0.00217567	1	0.000919267	-	0.0018895	1
YDR055W	PST1	-1.68403	1.40615e-16	-1.15523	1.36607e-08	-1.27869	6.05033e-10	-2.2952	1.41772e-30	0.000170245	0.506867	-0.00587226	1	0.000243113	0.999485	0.000137192	1
YDR056C	-	-0.000138638	0.998573	-0.0206755	0.752854	0.000240413	0.999391	0.00858207	0.962815	-6.08353e-05	0.783132	0.0105659	1	0.00016689	0.999485	-0.0015319	1
YDR057W	YOS9	-0.00241384	0.998573	-0.000517732	0.997708	0.000292	0.999391	0.0347379	0.807228	0.000391538	0.203362	0.00588455	1	-0.000139392	0.999485	0.000618429	1
YDR058C	TGL2	0.000926866	0.998573	0.00363488	0.997708	0.00183547	0.999391	0.0676339	0.544779	0.000735404	0.117204	0.0181473	0.99985	1.55849e-05	0.999485	0.000350651	1
YDR059C	UBC5	0.00183028	0.998573	-0.00155064	0.997708	-0.00120139	0.999391	-0.00801433	0.968091	-0.00053574	0.497211	0.00135125	1	0.00304331	0.999485	0.00747128	1
YDR060W	MAK21	0.0329384	0.468665	-0.000256617	0.997708	0.00301205	0.999391	-0.0938758	0.336634	0.000377095	0.19695	0.00789672	1	0.000138684	0.999485	0.0057193	1
YDR061W	-	0.000926766	0.998573	0.00119832	0.997708	-0.00029103	0.999391	0.0471175	0.704698	-3.59004e-05	0.899778	0.0130714	1	-0.000332753	0.999485	0.0127066	0.971456
YDR062W	LCB2	0.000157551	0.998573	-0.00819453	0.941515	0.000385149	0.999391	-0.0406764	0.707812	0.000275945	0.26664	0.028139	0.968131	0.000130773	0.999485	0.000442944	1
YDR063W	AIM7	0.0014553	0.998573	0.00157592	0.997708	0.00119719	0.999391	0.0928502	0.314394	0.000380682	0.189658	0.0162404	1	3.70506e-05	0.999485	0.000933879	1
YDR064W	RPS13	-0.00242744	0.998573	0.00240138	0.997708	0.00115736	0.999391	-0.024843	0.87134	-0.000154063	0.552813	0.00475962	1	-0.000141273	0.999485	0.00188319	1
YDR065W	RRG1	0.00216577	0.998573	0.00267778	0.997708	0.00555419	0.999391	0.0242825	0.872778	-0.000235887	0.410725	0.0200061	0.968131	-8.30029e-06	0.999485	0.000758962	1
YDR066C	RTR2	0.00365307	0.998573	0.0147193	0.915389	0.00897558	0.957825	0.153812	0.161164	0.000423323	0.444482	-0.00258651	1	0.000398903	0.999485	-0.000628307	1
YDR067C	OCA6	0.000376228	0.998573	0.000966901	0.997708	0.0018139	0.999391	0.149834	0.16902	-3.50265e-05	0.864629	-0.0141108	1	-1.28103e-06	0.999485	0.00123805	1
YDR068W	DOS2	0.0218407	0.815362	0.0177935	0.934753	0.00234571	0.999391	-0.000991762	0.995688	8.12695e-05	0.738325	-0.0460418	0.841574	0.000462799	0.999485	-0.000675371	1
YDR069C	DOA4	0.000958196	0.998573	0.00527787	0.997708	0.0021399	0.999391	0.040308	0.743257	-9.54238e-05	0.652217	0.019658	1	-2.00568e-05	0.999485	0.00445816	1
YDR070C	FMP16	0.00207974	0.998573	0.00149045	0.997708	0.00218666	0.999391	0.111398	0.336127	0.00018947	0.42994	0.0308207	0.892091	7.93688e-05	0.999485	-0.00198217	1
YDR071C	PAA1	-0.00110206	0.998573	-0.00247753	0.997708	-0.00018322	0.999391	0.016269	0.923871	0.00114717	0.100576	0.00979385	1	-2.83803e-05	0.999485	0.00336736	1
YDR072C	IPT1	7.36551e-05	0.999506	0.00709691	0.997708	0.000969318	0.999391	0.0029721	0.986785	-0.000850229	0.0980781	0.00153561	1	0.000346283	0.999485	0.00206334	1
YDR073W	SNF11	-0.0158999	0.898061	-0.0298634	0.779439	-0.00693485	0.999391	-0.0145993	0.933033	0.000193167	0.407521	0.0187895	1	-2.92489e-05	0.999485	0.00117886	1
YDR074W	TPS2	-0.0785339	0.279885	-0.0235451	0.767825	-0.00716917	0.974491	-0.0159032	0.924508	-4.53243e-05	0.829826	-0.0319765	0.878363	-0.00032362	0.999485	-0.00437147	1
YDR075W	PPH3	-0.0124328	0.899587	-0.0183362	0.891351	-0.00554328	0.999391	-0.0291404	0.845109	-0.000581204	0.186151	-0.0359319	0.76027	-0.000221441	0.999485	-0.00163286	1
YDR076W	RAD55	-1.32335	8.50955e-16	-1.15208	1.26733e-13	-0.969404	1.45375e-08	-0.665303	2.60913e-05	-0.000717605	0.229781	0.00135304	1	-0.000231556	0.999485	0.00156894	1
YDR077W	SED1	-1.81565	5.01807e-23	-2.67201	2.69184e-49	-1.77181	6.81258e-22	-3.16157	8.75615e-69	0.00021876	0.375946	0.0190088	1	-0.00010999	0.999485	0.000306783	1
YDR078C	SHU2	0.0284935	0.663652	0.011947	0.965945	0.00625231	0.999391	0.0684751	0.55748	-0.000387059	0.165225	-0.0211693	1	-0.00218992	0.999485	-0.0525083	0.199984
YDR079C-A	TFB5	0.00232974	0.998573	-0.00966072	0.983651	0.00307045	0.999391	0.056232	0.653961	-3.29948e-05	0.873013	0.0208584	0.99816	-0.000447686	0.999485	-0.0031492	1
YDR079W	PET100	-0.00345002	0.998573	-0.0057517	0.997708	-0.0103838	0.877527	0.0348754	0.799871	-0.00035014	0.644014	-0.00285536	1	-0.000988159	0.999485	-0.00450606	1
YDR080W	VPS41	-0.00414395	0.998573	-0.0159216	0.891554	-0.000252763	0.999391	0.0125079	0.942651	0.000162212	0.643283	0.00739625	1	-0.000126326	0.999485	0.000360961	1
YDR081C	PDC2	-0.00630928	0.953577	-0.00593864	0.997708	-0.00648818	0.962539	-0.0656795	0.535831	-0.00105296	0.121621	-0.0345289	0.733037	-0.000481605	0.999485	-0.0638136	0.393306
YDR082W	STN1	-4.62342e-05	0.999506	-3.97651e-05	0.999466	0.0053292	0.999391	0.00381143	0.983795	-0.0390961	0.00206238	-0.120451	0.138876	-0.834882	0.00077118	-1.60814	1.20816e-14
YDR083W	RRP8	0.0277481	0.518098	0.00397409	0.997708	0.000944829	0.999391	-0.100702	0.298965	-0.000271784	0.421713	0.0110256	1	6.60494e-05	0.999485	-0.00021323	1
YDR084C	TVP23	0.00172078	0.998573	0.00524628	0.997708	-6.40693e-05	0.999391	-0.00586332	0.977048	0.000467974	0.198936	0.0355536	0.826311	0.000172242	0.999485	0.00343155	1
YDR085C	AFR1	-0.678378	3.83547e-05	-0.553777	0.00090155	-0.525166	0.00347317	-0.261992	0.0397374	-0.000190538	0.430844	0.0230442	0.973342	-0.000493037	0.999485	0.00016188	1
YDR086C	SSS1	-0.000867034	0.998573	-0.153462	0.115609	-0.00307892	0.999391	-0.150724	0.151447	5.15524e-05	0.800928	-0.0300183	0.936578	0.000114081	0.999485	6.9879e-05	1
YDR087C	RRP1	0.0266801	0.674282	0.0132272	0.947212	-0.000400676	0.999391	-0.0595475	0.621428	-8.51934e-05	0.698404	-0.00681922	1	-2.11308e-05	0.999485	0.000414214	1
YDR088C	SLU7	0.0105117	0.96583	0.00820887	0.997708	-0.00173976	0.999391	-0.0812193	0.48569	0.00040202	0.243074	0.0048416	1	0.000196145	0.999485	0.00226635	1
YDR089W	-	0.00689761	0.998573	0.0944031	0.318841	0.0014741	0.999391	0.204928	0.108059	0.000224545	0.635584	0.000337578	1	-0.000209589	0.999485	0.000632618	1
YDR090C	-	0.00181747	0.998573	-0.00895364	0.950237	-0.000934079	0.999391	-0.0315158	0.807269	-0.000224778	0.349042	0.00594402	1	-0.000249795	0.999485	-0.00205433	1
YDR091C	RLI1	0.00334572	0.998573	0.00212473	0.997708	0.00178339	0.999391	-0.0521433	0.669699	-0.000695468	0.206787	-0.0134494	0.99816	-0.0227324	0.90607	-0.00397461	1
YDR092W	UBC13	-0.000859357	0.998573	-0.0181497	0.793415	0.000826462	0.999391	0.082638	0.393575	0.000437382	0.137939	0.0466415	0.826311	-0.000325538	0.999485	-0.00121584	1
YDR093W	DNF2	0.000979894	0.998573	0.00473142	0.997708	0.00225663	0.999391	0.0130459	0.941725	0.000482498	0.372851	-0.000426513	1	8.82504e-05	0.999485	0.000285902	1
YDR094W	-	0.0135623	-	0.039611	-	0.0154541	-	0.0181094	-	-0.000431057	0.230971	-0.0179841	0.996902	-0.00053636	0.999485	-0.000955476	1
YDR095C	-	0.00160637	0.998573	0.0353404	0.90204	-0.00495874	0.999391	-0.0179826	-	-0.000185352	0.652146	-0.0018212	1	-0.000441102	0.999485	-0.00115024	1
YDR096W	GIS1	0.00554124	0.984152	0.00369385	0.997708	0.00145773	0.999391	0.125658	0.226567	0.00025889	0.298734	0.0139861	1	0.000225812	0.999485	7.20449e-05	1
YDR097C	MSH6	-0.335433	0.0152563	-0.814573	6.18958e-10	-0.0602234	0.259761	-0.766732	9.27321e-09	0.000185987	0.548548	0.00331693	1	0.000421139	0.999485	0.000471814	1
YDR098C	GRX3	-0.00384883	0.998573	-0.00565113	0.997708	-0.00103318	0.999391	0.00018413	0.998582	7.95251e-05	0.701204	0.0332264	0.892091	-3.01492e-05	0.999485	0.000578743	1
YDR098C-B	-	0.00577178	0.998573	0.0112672	0.997708	-0.029038	0.888172	-0.0446211	0.747216	-0.000163853	0.462686	-0.119184	0.0636482	0.000221446	0.999485	-0.00304398	1
YDR099W	BMH2	-0.00264976	0.998573	-0.0139185	0.93415	-0.00303115	0.999391	-0.00397719	0.982862	0.000801877	0.38521	0.000459069	1	2.4467e-05	-	-6.2682e-05	1
YDR100W	TVP15	-0.000642309	0.998573	-0.00941094	0.979143	0.000301155	0.999391	-0.0237788	0.874348	0.000743628	0.371786	0.00699378	0.989023	0.000454648	0.999485	-0.0019757	1
YDR101C	ARX1	0.0129841	0.785009	0.0142353	0.903476	0.00489969	0.999391	-0.0366367	0.782479	-0.000357016	0.506683	-0.0015923	1	-0.000309706	0.999485	-0.000140596	1
YDR102C	-	0.0581394	0.523007	0.0620203	0.576506	-0.0025508	0.999391	-0.0746405	0.543517	0.000653588	0.200276	-0.0136979	1	0.000713768	0.999485	-0.00265998	1
YDR103W	STE5	0.000934127	0.998573	0.00876171	0.915109	-5.8308e-05	0.999391	-0.00358241	0.982317	0.000264508	0.295417	0.0147311	1	-0.000127785	0.999485	0.00281655	1
YDR104C	SPO71	0.00419454	0.998573	0.00499076	0.997708	0.0087367	0.999391	0.133419	0.241298	-0.000872734	0.210817	0.0020639	1	0.000519845	0.999485	0.0476998	0.553944
YDR105C	TMS1	0.00197551	0.998573	0.00244467	0.997708	0.00134767	0.999391	0.0281789	0.84896	-0.000280233	0.270043	0.00323824	1	-0.000171263	0.999485	0.0012373	1
YDR106W	ARP10	-0.0130624	0.970966	-0.0202025	0.941515	-0.00185171	0.999391	-0.0295935	0.846719	-0.00028639	0.329981	0.00912658	1	-0.00115541	0.999485	-0.00105554	1
YDR107C	TMN2	0.00136151	0.998573	-0.0225154	0.746668	-0.000953949	0.999391	-0.025678	0.859588	0.000381533	0.477543	0.00187793	1	0.000452461	0.999485	0.00148899	1
YDR108W	TRS85	-0.0035042	0.967706	-0.0109908	0.915109	0.000299933	0.999391	0.0221102	0.87097	-4.78775e-05	0.931285	-0.00530645	1	8.13333e-05	0.999485	0.00145357	1
YDR109C	-	-6.30232e-05	0.999506	-0.00604154	0.997708	-0.00157245	0.999391	-0.0301596	0.832856	-0.000308224	0.230485	-0.0569623	0.723231	9.2883e-06	0.999485	-0.000307178	1
YDR110W	FOB1	-0.00662777	0.940495	-0.0163949	0.855627	0.000331989	0.999391	-0.0873538	0.381875	-5.97995e-05	0.792572	-0.0117297	1	0.000793669	0.999485	0.00760445	1
YDR111C	ALT2	-0.0029309	0.998573	0.0462802	0.46354	-0.000147356	0.999391	-0.0030433	0.986773	-9.92141e-05	0.636405	0.00354055	1	0.000196644	0.999485	8.14609e-05	1
YDR112W	IRC2	-0.00804656	0.998573	-0.000466826	0.997708	0.000148745	0.999391	0.0146397	0.933118	0.000522168	0.380787	0.00999674	1	0.000126772	0.999485	0.00728476	1
YDR113C	PDS1	0.00373259	0.998573	-0.513874	0.000817631	-0.0021598	0.999391	-0.44885	0.00120659	-0.000145923	0.50314	-0.0430742	0.826311	-6.82546e-05	0.999485	-0.186712	0.0494495
YDR114C	-	0.00703606	0.998573	-0.00842784	-	0.0142838	0.999391	-0.00486544	-	0.000182417	0.435873	0.00158176	1	0.000587958	0.999485	0.00134983	1
YDR115W	-	0.00166955	0.998573	0.00150942	0.997708	-0.00270176	0.999391	-0.00323616	0.986522	2.71541e-05	0.89974	0.000477712	1	5.75924e-05	0.999485	-0.000619244	1
YDR116C	MRPL1	0.000680259	0.998573	0.000737723	0.997708	-0.0019279	0.999391	0.00134702	0.994285	0.000249476	0.543408	0.00127719	1	-3.969e-05	0.999485	0.0004536	1
YDR117C	TMA64	-0.00425173	0.998573	-0.0106324	0.989326	0.00199201	0.999391	0.0478384	0.720264	0.000412106	0.178997	0.0275534	0.946568	4.33612e-05	0.999485	0.098221	0.162562
YDR118W	APC4	0.0020414	0.998573	0.010125	0.96586	-0.000269885	0.999391	-0.00201869	0.99059	0.00220282	0.0630234	-0.00511025	1	-9.32142e-05	0.999485	0.00388881	1
YDR118W-A	-	-0.010498	0.998573	0.00571577	0.997708	0.0013013	0.999391	0.0253796	0.87033	0.00099497	0.0716938	-0.00707008	1	0.00014146	0.999485	-0.00265216	1
YDR119W	VBA4	0.00513626	0.998573	0.0150114	0.915109	0.00152239	0.999391	-0.0248057	0.869176	-0.000961621	0.275629	-0.00119753	1	0.00323521	0.999485	0.00300838	1
YDR119W-A	COX26	0.0354953	0.73726	0.039642	0.785482	0.0062868	0.999391	0.10623	0.400658	0.00115638	0.0592333	0.0198267	0.99985	0.00033385	0.999485	0.00380686	1
YDR120C	TRM1	0.00583302	0.998573	0.00905085	0.989326	0.00434914	0.999391	0.0128976	0.942949	-9.08732e-05	0.674006	0.00719336	1	-5.61359e-05	0.999485	0.000384919	1
YDR121W	DPB4	0.0230824	0.64018	0.00789217	0.979143	0.000767963	0.999391	0.038338	0.771635	3.19782e-05	0.875547	0.00776636	1	0.000190091	0.999485	0.00316146	1
YDR122W	KIN1	-0.00651196	0.95001	-0.0195287	0.803426	0.002635	0.999391	0.115727	0.242664	-3.32351e-05	0.877825	-0.0173406	1	0.000262945	0.999485	7.44242e-05	1
YDR123C	INO2	0.000846061	0.998573	0.00562373	0.997708	0.00583038	0.999391	0.033828	0.813623	-0.000268185	0.671144	0.0147062	0.849146	-0.00165046	0.999485	0.00296929	1
YDR124W	-	0.00347415	0.998573	0.0435698	0.527005	-0.000612361	0.999391	0.113518	0.281953	7.56535e-05	0.721347	-0.0157436	1	0.000386106	0.999485	-0.000690714	1
YDR125C	ECM18	-0.00867489	0.970357	-0.0031716	0.997708	0.00500936	0.999391	0.00589302	0.977048	-0.00029967	0.687458	-0.00150587	1	-0.000262337	0.999485	-0.0024071	1
YDR126W	SWF1	0.00213997	0.998573	0.0081065	0.978015	0.00836449	0.939061	0.0220242	0.880149	0.00108823	0.165851	0.00507309	1	0.000183233	0.999485	0.00177183	1
YDR127W	ARO1	0.00267294	0.998573	-0.0035386	0.997708	0.0002313	0.999391	-0.0596065	0.629181	7.86697e-05	0.776525	0.00904273	1	0.000173128	0.999485	0.00171905	1
YDR128W	MTC5	0.00026378	0.998573	0.0193474	0.808575	-0.000308697	0.999391	0.0862669	0.401106	-0.000676142	0.270702	-0.0109437	0.999411	-0.000422009	0.999485	-0.00323327	1
YDR129C	SAC6	-0.000154142	0.998573	0.00496954	0.967786	-0.000794601	0.999391	-0.0181122	0.870517	4.9104e-05	0.89382	-0.000818263	1	4.78551e-05	0.999485	0.00197055	1
YDR130C	FIN1	-3.12731e-05	0.999506	-0.0491277	0.489877	0.00429716	0.999391	0.0130664	0.939792	0.000143678	0.577425	0.00744971	1	0.000514088	0.999485	0.00068633	1
YDR131C	-	0.00377153	0.998573	0.00330721	0.997708	0.00311759	0.999391	0.0499024	0.672443	2.29845e-05	0.921406	-0.0276785	0.884461	0.000352633	0.999485	-0.000420832	1
YDR132C	-	0.000200856	0.998573	0.00147379	0.997708	-0.000240921	0.999391	-0.0150172	0.924508	0.000130377	0.60101	0.0114394	1	0.000374697	0.999485	0.00640993	1
YDR133C	-	-0.000583538	0.998573	-0.105849	0.390083	-0.0263384	0.926969	-0.370349	0.0635409	0.00018882	0.406785	-0.0268005	0.963046	0.000726249	0.999485	-0.00050291	1
YDR134C	-	-0.00412343	0.998573	-0.658447	6.34155e-05	0.000472532	0.999391	-0.255991	0.0423741	-0.000178488	0.436101	-0.0455909	0.764519	0.000206909	0.999485	0.00283209	1
YDR135C	YCF1	-0.00176714	0.998573	0.00888431	0.973132	-0.000310495	0.999391	-0.0475913	0.697417	-0.000132679	0.538999	-0.0229746	0.99816	0.000181044	0.999485	-0.000217809	1
YDR136C	VPS61	0.0120561	-	0.0285276	-	0.030688	0.999391	0.0345379	-	0.000567005	0.182645	-0.0101528	1	0.000293602	0.999485	-0.00153271	1
YDR137W	RGP1	0.00120195	0.998573	-0.00213869	0.997708	0.00297604	0.999391	0.0256429	0.86519	-0.000248742	0.310194	-0.0135882	1	-2.14438e-05	0.999485	0.000500201	1
YDR138W	HPR1	-0.0120263	0.920984	-0.00637049	0.997708	0.000383798	0.999391	-0.00672015	0.973235	-0.000621665	0.11677	0.00519822	1	0.000102845	0.999485	-9.12893e-05	1
YDR139C	RUB1	0.0220698	0.64811	-0.000246454	0.998797	0.000127557	0.999391	0.0315104	0.82163	-0.00134537	0.141444	-0.0133554	0.949235	-0.00243489	0.999485	-0.20154	0.16094
YDR140W	MTQ2	0.00212563	0.998573	0.00192571	0.997708	0.000386894	0.999391	0.050422	0.671096	-0.000532306	0.36475	-0.0140671	0.929348	-0.0214183	0.999485	-0.108182	0.306062
YDR141C	DOP1	0.000976967	0.998573	0.00502223	0.997708	0.00420085	0.999391	-0.00131106	0.994285	9.43203e-06	0.964846	-0.0842587	0.276638	7.98173e-06	0.999485	-0.00121125	1
YDR142C	PEX7	0.00201742	0.998573	0.0300418	0.561482	-0.000411232	0.999391	0.0166978	0.910401	-0.000122374	0.864679	0.00366299	0.99985	-0.00127688	0.999485	-0.0117703	1
YDR143C	SAN1	0.000875283	0.998573	0.0146342	0.837081	0.000303269	0.999391	-0.0037858	0.982317	8.73227e-05	0.67577	-0.020601	0.99985	-5.37314e-05	0.999485	0.00110801	1
YDR144C	MKC7	0.00310174	0.998573	-0.000556231	0.997708	0.00302868	0.999391	-0.0629726	0.581091	4.31496e-05	0.846545	-0.0168642	1	0.000153002	0.999485	0.000128361	1
YDR145W	TAF12	0.00461636	0.96583	-0.00223818	0.997708	-7.10321e-05	0.999391	-0.0438309	0.712483	0.000286933	0.275678	0.0367045	0.851975	0.000304186	0.999485	0.00186671	1
YDR146C	SWI5	-0.193262	0.0988737	-0.151588	0.148601	-0.681649	0.000136968	-0.205842	0.0867403	0.00024487	0.331198	0.0317019	0.892091	0.000296721	0.999485	0.0627431	0.27419
YDR147W	EKI1	-0.00723987	0.972883	-0.00893094	0.980531	-0.00252219	0.999391	-0.0161722	0.924508	-0.000172842	0.439587	-0.044929	0.816017	0.000116183	0.999485	-0.000251746	1
YDR148C	KGD2	0.00041581	0.998573	-0.00165693	0.997708	0.000123189	0.999391	0.0189754	0.882513	-4.76025e-05	0.823596	-0.0069078	1	-6.63083e-05	0.999485	-0.000553505	1
YDR149C	-	-0.00388964	-	-0.0076035	-	0.00698185	-	0.000545337	-	-0.000114285	0.591484	0.00400687	1	1.76092e-05	0.999485	0.00034151	1
YDR150W	NUM1	0.0042133	0.96583	0.00235762	0.997708	-7.35429e-05	0.999391	-0.00600161	0.974614	0.000338172	0.238995	-0.000944556	1	8.79182e-05	0.999485	-0.000122154	1
YDR151C	CTH1	0.00228908	0.998573	0.0496272	0.411035	-0.000435449	0.999391	0.0391967	0.753474	-0.000340632	0.237144	-0.0296179	0.908138	-0.000133081	0.999485	-0.000986359	1
YDR152W	GIR2	0.0141328	0.909898	0.0136758	0.950237	0.00144854	0.999391	-0.0162359	0.924508	-0.000188302	0.428581	-0.00122488	1	-0.000130998	0.999485	0.00253096	1
YDR153C	ENT5	0.000743768	0.998573	-0.00467262	0.997708	-0.00115686	0.999391	-0.0323684	0.82678	1.43717e-05	0.943913	0.0328882	0.912536	0.00013216	0.999485	0.00190737	1
YDR154C	-	0.000800386	0.998573	0.0330685	0.800006	0.00135937	0.999391	0.0246045	0.87134	-0.000259454	0.289349	0.00214371	1	5.51145e-05	0.999485	0.000479978	1
YDR155C	CPR1	0.00266674	0.998573	0.0264604	0.83559	0.00255151	0.999391	0.0274968	0.859588	5.43558e-05	0.925021	-9.1972e-05	1	0.000428609	-	0.000414021	1
YDR156W	RPA14	0.0129025	0.90643	0.0412539	0.60059	0.00614599	0.999391	0.0552565	0.653961	1.81699e-05	0.930136	0.00402408	1	-0.000342111	0.999485	-0.000214493	1
YDR157W	-	0.00297975	0.998573	0.0848082	0.486564	-0.00190789	0.999391	-0.0196551	0.902693	-7.219e-05	0.782615	0.000183187	1	-0.000107887	0.999485	0.00152477	1
YDR158W	HOM2	0.00217628	0.998573	0.0252485	0.769899	0.000475742	0.999391	0.0424678	0.747664	3.16875e-05	0.888268	-0.00975378	1	-0.000180775	0.999485	-0.00118721	1
YDR159W	SAC3	-0.00384073	0.998573	-0.00421869	0.997708	-0.00220339	0.999391	0.00977181	0.95926	0.000237252	0.365548	0.0048241	1	-9.81742e-05	0.999485	0.00219858	1
YDR160W	SSY1	-3.58466e-05	0.999506	0.0025478	0.997708	-0.000929952	0.999391	-0.0435131	0.693358	0.000182519	0.660153	0.0175862	0.892091	0.00152585	0.999485	-0.00023369	1
YDR161W	-	0.0145591	0.739973	0.0136053	0.911237	0.00226723	0.999391	-0.0190961	0.897273	-2.67528e-05	0.895047	0.0341414	0.889902	-1.65251e-05	0.999485	-0.000376495	1
YDR162C	NBP2	0.0031813	0.998573	0.00609632	0.997708	-0.000601529	0.999391	0.0162238	0.923871	4.36578e-05	0.870166	0.0136934	1	-3.48731e-05	0.999485	0.000880279	1
YDR163W	CWC15	0.0119839	0.938333	0.00222647	0.997708	0.00219143	0.999391	0.0198683	0.898594	0.00040561	0.500396	0.00528023	1	0.00369953	0.999485	0.0453076	0.619258
YDR164C	SEC1	0.000191851	0.998876	0.0161827	0.903476	0.000344412	0.999391	0.0668713	0.552049	0.000142393	0.512461	0.031236	0.930295	0.000470436	0.999485	0.00244381	1
YDR165W	TRM82	0.000776771	0.998573	0.0183397	0.869549	0.000265999	0.999391	0.00687912	0.970873	4.44371e-05	0.82748	-0.0324882	0.900605	3.78058e-05	0.999485	0.00282147	1
YDR166C	SEC5	-0.00629341	0.96583	-0.0127056	0.93415	-0.0044316	0.999391	-0.0379653	0.775095	6.3774e-05	0.763604	-0.0135479	1	0.000129658	0.999485	-0.000260798	1
YDR167W	TAF10	0.0264383	0.765023	0.0144128	0.96586	0.000820345	0.999391	0.00828478	0.96755	0.000416138	0.340547	0.00181883	1	-0.000182683	0.999485	0.000182654	1
YDR168W	CDC37	0.00729429	0.95001	0.0170801	0.868962	0.000797916	0.999391	0.0577843	0.615946	7.39786e-05	0.741736	0.0179313	0.99985	-0.000178749	0.999485	-0.000485217	1
YDR169C	STB3	0.000229642	0.999506	0.000251167	0.999466	0.00196336	0.999391	0.0397689	0.779108	-0.000206051	0.493587	-0.00977895	1	-0.000529634	0.999485	-0.00196731	1
YDR169C-A	-	-0.00300353	0.998573	0.00408376	0.997708	0.042684	0.81917	0.0342694	0.814032	-0.000239056	0.333848	-0.023547	0.989023	0.000183042	0.999485	0.00215021	1
YDR170C	SEC7	-0.000518755	0.998573	-0.00837781	0.961189	-0.00230089	0.999391	-0.0603569	0.556942	0.00042186	0.296187	0.0103185	1	0.000254316	0.999485	0.0022129	1
YDR170W-A	-	0.00371774	0.998573	0.00471959	0.997708	-0.000183302	0.999391	-0.0130647	0.939792	-0.000111995	0.603268	-0.0399959	0.859983	0.000783262	0.999485	0.000866013	1
YDR171W	HSP42	-0.00355226	0.998573	-0.0215517	0.913461	0.00585059	0.999391	0.412509	0.0276761	0.000119968	0.585721	0.00402115	1	7.32826e-05	0.999485	0.00198404	1
YDR172W	SUP35	0.00160367	0.998573	0.00141039	0.997708	0.00192165	0.999391	-0.0197204	0.896234	0.000189441	0.474628	-0.00291345	1	3.13971e-05	0.999485	0.000415476	1
YDR173C	ARG82	0.000631302	0.998573	0.00111675	0.997708	0.00367401	0.999391	0.0436593	0.744149	-8.69499e-05	0.705932	0.000604137	1	-3.38465e-05	0.999485	0.00514792	1
YDR174W	HMO1	-0.00388339	0.998573	-0.00650027	0.997708	-0.00198155	0.999391	0.0104681	0.953924	-0.000390522	0.5817	-0.0202593	0.6986	-0.00689275	0.999485	-0.011425	1
YDR175C	RSM24	-0.00343022	0.998573	-0.0108048	0.974262	-0.00144704	0.999391	-0.00777739	0.968275	-0.000125019	0.564258	-0.0218277	1	0.000152714	0.999485	0.00058285	1
YDR176W	NGG1	0.00724069	0.998573	-0.00885423	0.991681	0.0031797	0.999391	-0.0765882	0.509561	-0.000392254	0.311087	-0.0205215	0.925388	-0.000332915	0.999485	-0.000173857	1
YDR177W	UBC1	0.0115727	0.697718	0.0193419	0.743965	0.000474264	0.999391	0.0536984	0.604852	-0.000460213	0.54701	-0.001169	1	-0.000659854	0.999485	-0.00297524	1
YDR178W	SDH4	0.00227421	0.998573	-0.0123261	0.973132	0.000249277	0.999391	-0.00762957	0.968636	0.000293643	0.402269	-8.8633e-05	1	0.000218652	0.999485	-0.00027741	1
YDR179C	CSN9	0.000827421	0.998573	-0.0180007	0.964041	-0.00453004	0.999391	-0.0406405	0.77395	-1.71926e-05	0.952397	0.0170555	0.967955	-0.00154505	0.999485	0.000207145	1
YDR179W-A	-	-0.00153327	0.998573	-0.118085	0.157185	-0.0250581	0.491593	-0.38624	0.00139135	-0.000102349	0.632039	0.0350305	0.859983	-0.000226882	0.999485	0.00266658	1
YDR180W	SCC2	-1.45509	7.17194e-26	-1.36563	1.4181e-23	-1.09782	1.76618e-15	-1.66404	8.57399e-35	0.000540587	0.130828	0.0351224	0.864989	-0.000291333	0.999485	0.00221307	1
YDR181C	SAS4	0.022286	0.626913	-0.00343354	0.997708	0.00132651	0.999391	-0.0287245	0.840153	-0.000159989	0.507311	-0.0373297	0.823369	0.000107606	0.999485	-0.00182374	1
YDR182W	CDC1	0.000350321	0.998573	0.00234247	0.997708	0.00036646	0.999391	0.0492384	0.623162	8.88261e-05	0.671604	0.021128	0.999411	-0.000539572	0.999485	0.000344406	1
YDR182W-A	-	-0.00579269	0.998573	-0.11266	0.355612	0.00849742	0.999391	0.00199951	0.991055	-0.000327836	0.426942	0.00403461	1	-0.000134915	0.999485	-0.00170651	1
YDR183C-A	-	0.00826467	0.998573	0.0128463	0.975372	0.000895923	0.999391	0.0127364	0.943063	0.000270253	0.54038	-0.00247022	1	-1.36526e-05	0.999485	-0.00598605	1
YDR183W	PLP1	0.0106114	0.940495	0.00292646	0.997708	-0.00100047	0.999391	-0.0121689	0.943894	0.000293751	0.432845	0.00251056	1	0.000100316	0.999485	7.70453e-05	1
YDR184C	ATC1	0.000468967	0.998573	0.00574197	0.997708	0.00126022	0.999391	0.0165069	0.924508	0.000120151	0.590657	0.00857015	1	-3.06221e-05	0.999485	-8.37895e-05	1
YDR185C	UPS3	0.00122711	0.998573	0.00194296	0.997708	-0.00994064	0.908415	-0.0998631	0.336302	-6.96966e-05	0.738385	-0.0324365	0.890329	-0.000345874	0.999485	-0.00229438	1
YDR186C	-	-0.00257565	0.998573	-0.00376747	0.997708	0.00328328	0.999391	0.0286825	0.849396	-0.000116831	0.585111	0.0125838	1	-0.000327587	0.999485	-0.000299319	1
YDR187C	-	-0.0366638	0.811689	-0.0484541	0.769899	-0.00316165	0.999391	-0.00323335	-	0.00086176	0.278203	0.00409593	1	-4.59769e-05	0.999485	0.00540283	1
YDR188W	CCT6	0.00244943	0.998573	0.00705601	0.97841	0.000621644	0.999391	0.0614671	0.560497	0.000526858	0.368712	0.0241067	0.758648	0.00150738	0.999485	0.00847608	1
YDR189W	SLY1	-0.00464696	0.998573	-0.0167022	0.947212	-0.00336639	0.999391	-0.000725234	0.997327	0.000106312	0.680006	0.0108674	1	-0.000379344	0.999485	-0.00438449	1
YDR190C	RVB1	-0.413819	0.001253	-0.432171	0.000603413	-0.469535	0.000386995	-0.414658	0.000271478	0.000235943	0.579038	0.00574023	1	0.000163503	0.999485	0.00313944	1
YDR191W	HST4	-3.80318	2.10641e-47	-3.67378	1.58384e-42	-4.11559	1.95734e-49	-4.19825	1.74234e-44	-0.000921817	0.098052	-0.000154637	1	-6.49916e-05	0.999485	-4.98681e-05	1
YDR192C	NUP42	-0.0013031	0.998573	0.00451231	0.997708	-0.00171252	0.999391	0.111671	0.287693	0.000745934	0.0742543	0.0340111	0.892091	2.61372e-06	0.999485	0.000371348	1
YDR193W	-	0.018266	-	0.136955	-	0.0301377	-	0.0304816	-	0.000203554	0.779921	-0.00300164	1	0.000801368	0.999485	-0.0114286	1
YDR194C	MSS116	0.00476276	0.998573	0.00257931	0.997708	0.00629522	0.999391	0.0492309	0.702581	7.02166e-05	0.755105	0.0321656	0.849146	0.000124596	0.999485	0.00259357	1
YDR194W-A	-	0.0609595	-	0.017381	-	0.00953628	-	0.0222846	-	0.000107231	0.617393	-0.0128396	1	-3.43233e-05	0.999485	0.000940559	1
YDR195W	REF2	-0.0013398	0.998573	0.00224428	0.997708	0.001196	0.999391	0.00799997	0.968211	0.000312989	0.311291	0.0310693	0.849146	0.000259527	0.999485	0.00180831	1
YDR196C	CAB5	0.000747622	0.998573	0.0093664	0.96586	1.46397e-05	0.999391	-0.00574681	0.977048	-0.104898	0.000559313	-0.020668	0.916158	-0.276725	0.0589862	-0.0264838	0.702945
YDR197W	CBS2	-0.000781512	0.998573	0.00314014	0.997708	-0.00122327	0.999391	0.0192865	0.89742	-6.69757e-05	0.750422	0.0226087	0.989023	-2.62959e-05	0.999485	0.00181422	1
YDR198C	RKM2	-0.329136	0.0427564	-0.0264796	0.80001	-0.251613	0.0785164	-0.339496	0.0286015	-0.000333818	0.660297	-0.00248378	0.989023	-0.0010733	-	-0.000212911	1
YDR199W	-	0.00656784	0.998573	0.00319379	0.997708	0.000872217	0.999391	0.0452164	0.75249	0.000336649	0.403612	0.00470885	1	0.000271691	0.999485	0.00187775	1
YDR200C	VPS64	0.00462924	0.981269	-0.00836779	0.974262	0.00170129	0.999391	-0.000356576	0.998582	0.000182033	0.802753	0.00138714	1	-0.00109149	0.999485	0.000860396	1
YDR201W	SPC19	0.00583455	0.998573	0.00212808	0.997708	-0.0016453	0.999391	0.0243063	0.87134	0.000299883	0.327453	0.00170401	1	5.28444e-05	0.999485	0.00519555	1
YDR202C	RAV2	-0.00636796	0.998573	-0.0170359	0.93415	0.000699473	0.999391	0.0243271	0.872633	-9.8707e-05	0.640377	-0.00797804	1	-2.72236e-05	0.999485	-0.0021175	1
YDR203W	-	0.0177927	-	0.00757696	-	-0.0533045	-	-0.0359756	-	-0.000475649	0.154296	-0.0107008	1	-0.000218475	0.999485	0.000254415	1
YDR204W	COQ4	-0.00397626	0.998573	-0.000586693	0.997708	-0.00179455	0.999391	-0.00817223	0.966957	8.9124e-05	0.733955	0.0112319	1	-0.0002301	0.999485	0.00449046	1
YDR205W	MSC2	0.000406244	0.998573	0.00573063	0.997708	0.00438487	0.999391	0.0503973	0.682624	0.000596507	0.451089	0.00502681	1	0.000326503	0.999485	0.00121752	1
YDR206W	EBS1	0.00395083	0.96583	0.0192946	0.753161	0.00185011	0.999391	-0.00237884	0.989734	-1.21405e-05	0.963683	-0.017581	0.975643	0.00101787	0.999485	0.0024573	1
YDR207C	UME6	0.00910933	0.998573	0.00273813	0.997708	0.0187171	0.971417	0.0298661	0.845109	0.000201416	0.460374	0.0172693	0.998742	6.55586e-05	0.999485	-0.000907761	1
YDR208W	MSS4	0.00193167	0.998573	-0.00889408	0.964041	0.00124021	0.999391	0.0131636	0.936176	-0.000104115	0.654259	0.00366964	1	-0.000180013	0.999485	0.000487751	1
YDR209C	-	0.0878421	0.293758	-0.00458712	0.997708	0.0304547	0.573935	0.0717213	0.528413	0.000546823	0.474183	0.00317521	0.989023	0.000771758	0.999485	0.00369399	1
YDR210C-D	-	0.00124081	0.998573	0.00529816	0.997708	-0.00271086	0.999391	-0.0663703	0.572984	-1.5075e-05	0.947471	0.00233057	1	-0.000228357	0.999485	-0.000304683	1
YDR210W-B	-	-0.0389438	0.686146	0.00293019	0.997708	-0.0112192	0.999391	0.00405108	0.982862	-0.000227741	0.337614	-0.00718021	1	-0.000390104	0.999485	-0.000312595	1
YDR211W	GCD6	-0.00174722	0.998573	-0.00358049	0.997708	0.000692542	0.999391	0.0180168	0.91401	0.000389012	0.286057	0.00420617	1	8.51592e-05	0.999485	0.0012556	1
YDR212W	TCP1	0.00132381	0.998573	0.0018191	0.997708	1.56201e-05	0.999391	-0.0337577	0.80636	0.00024366	0.335446	-0.00147836	1	0.000163615	0.999485	-5.97383e-06	1
YDR213W	UPC2	0.0387822	0.461623	0.000712354	0.997708	0.0114399	0.837068	-0.0176664	0.910659	-0.00032501	0.214207	-0.0465902	0.826311	-9.81767e-05	0.999485	-0.000330711	1
YDR214W	AHA1	-0.00973371	0.878674	0.00503252	0.997708	-0.000863666	0.999391	0.0915272	0.360335	-0.000159735	0.49243	0.0305716	0.892091	0.000281904	0.999485	-0.000244988	1
YDR215C	-	-0.0182825	0.96583	-0.00523165	0.997708	0.0290867	0.962539	0.133144	0.324265	-4.4807e-05	0.894173	-0.0054466	1	-0.000326811	0.999485	0.00139777	1
YDR216W	ADR1	0.0071121	0.998573	-0.00700034	0.997708	0.0112995	0.999391	0.0511719	0.700737	-0.00139774	0.154831	-0.0140186	0.887384	-0.000304684	0.999485	0.00152744	1
YDR217C	RAD9	0.00685055	0.955657	-0.00380677	0.997708	-0.000652551	0.999391	-0.0143617	0.931517	0.000243514	0.346053	-0.00367547	1	0.000286573	0.999485	0.00159569	1
YDR218C	SPR28	0.107446	0.341937	0.0168387	0.970033	-0.0284123	0.906099	-0.005728	0.977048	7.02628e-05	0.733239	0.00710837	1	0.00039803	0.999485	0.00116233	1
YDR219C	MFB1	-4.84266e-05	0.999506	-0.0258931	0.837081	-0.000555783	0.999391	-0.0174169	0.918687	0.000132636	0.646259	-0.0051969	1	0.000445499	0.999485	-0.00165775	1
YDR220C	-	-0.0448233	0.685716	-0.0129234	0.997708	-0.00423052	0.999391	-0.0903156	0.483963	-0.000802129	0.189489	-0.00509426	1	-0.000660596	0.999485	-0.000126562	1
YDR221W	GTB1	0.00477791	0.969973	-0.00527757	0.997708	0.00366249	0.999391	0.0299933	0.828287	-8.05821e-05	0.900757	-7.89827e-06	1	0.00121917	0.999485	-0.00317096	1
YDR222W	-	0.199725	0.110362	0.00381769	0.997708	0.107902	0.230563	0.0465074	0.72249	-0.000487904	0.269419	-0.0225397	0.892091	8.45519e-05	0.999485	-0.000690288	1
YDR223W	CRF1	0.0458392	0.461623	0.199668	0.0931844	0.306678	0.0382437	0.410039	0.00512828	0.000292952	0.460366	-0.00318509	1	0.000526818	0.999485	0.000662694	1
YDR224C	HTB1	0.00257617	0.998573	-0.727294	8.54708e-05	-0.000187711	0.999391	-0.158627	0.172527	0.000167364	0.787856	0.002914	1	0.00151838	0.999485	-0.000797265	1
YDR225W	HTA1	0.00605743	0.998573	-0.66774	0.000296818	0.00450562	0.999391	-0.294521	0.0349358	0.000126388	0.563976	0.00724501	1	0.000565552	0.999485	0.000955704	1
YDR226W	ADK1	0.000966987	0.998573	0.00649827	0.984073	0.000501689	0.999391	0.102895	0.281997	-5.70478e-05	0.912371	-0.00442389	1	-0.000289237	0.999485	0.00212244	1
YDR227W	SIR4	-0.00217714	0.998573	-0.0260713	0.634395	-0.0023666	0.999391	-0.125231	0.170691	9.46913e-05	0.652246	-0.0244806	0.989023	0.000112131	0.999485	0.000547261	1
YDR228C	PCF11	-0.00277006	0.998573	-0.00253155	0.997708	-0.000884974	0.999391	0.0022114	0.99059	0.000659065	0.169451	0.00753332	1	0.00415413	0.999485	-0.000257198	1
YDR229W	IVY1	0.0137554	0.89335	0.00633892	0.997708	0.00464162	0.999391	-0.00491755	0.981473	-0.000208722	0.440933	-0.00601507	1	0.000301359	0.999485	0.0721414	0.301994
YDR230W	-	-0.058062	0.631407	-0.000777855	0.997708	0.00767997	0.999391	0.0803858	-	0.00445838	0.0141516	0.00588442	1	0.00105385	0.999485	-0.00207067	1
YDR231C	COX20	0.0118153	0.966635	0.00307965	0.997708	0.00156653	0.999391	0.0668008	0.587325	0.00349263	0.0301608	0.00411461	1	0.00195517	0.999485	-0.00763646	1
YDR232W	HEM1	0.00878293	0.964052	0.00442882	0.997708	-0.000175975	0.999391	-0.0184285	0.908452	0.000133761	0.535677	0.0387468	0.849146	0.000131412	0.999485	0.000553191	1
YDR233C	RTN1	0.00226633	0.998573	0.000435291	0.997708	0.00149186	0.999391	-0.0239435	0.87134	0.000184739	0.496971	-0.0182647	0.989023	0.000329889	0.999485	-0.00365918	1
YDR234W	LYS4	0.00267404	0.998573	0.00196797	0.997708	0.000403606	0.999391	-0.0226775	0.876527	-0.000113901	0.594944	-0.0147571	1	-0.000431965	0.999485	0.00143719	1
YDR235W	PRP42	-0.000365183	0.998573	0.00470328	0.997708	0.000503829	0.999391	0.0532201	0.636139	-4.56729e-05	0.831482	-0.0266675	0.924534	4.76767e-05	0.999485	-2.0265e-05	1
YDR236C	FMN1	0.00305309	0.998573	0.00607659	0.997708	0.00464902	0.999391	0.0231281	0.876527	-0.000712416	0.390751	-0.000524223	1	-0.000573015	0.999485	-0.00124765	1
YDR237W	MRPL7	-0.00399978	0.998573	-0.00680751	0.997708	-0.00388761	0.999391	-0.0039208	0.983218	8.32478e-05	0.774693	0.0172127	0.975643	0.000494774	0.999485	0.00718719	1
YDR238C	SEC26	-0.00079377	0.998573	-0.00507031	0.985255	-0.00102785	0.999391	-0.0462265	0.653961	-0.000134053	0.63913	0.016139	0.989023	-0.000157616	0.999485	0.000670974	1
YDR239C	-	0.00172826	0.998573	-0.00202839	0.997708	0.000699563	0.999391	0.0444559	0.728702	8.93717e-05	0.668134	0.0130305	1	5.82754e-05	0.999485	0.000768475	1
YDR240C	SNU56	-0.000265513	0.998573	-0.00253046	0.997708	0.00294625	0.999391	0.0343658	0.80636	0.00021552	0.480765	0.00254718	1	0.000619525	0.999485	0.00138109	1
YDR241W	BUD26	-0.0100147	0.995859	-0.00688866	0.997708	0.000743682	0.999391	0.0130145	0.942651	-0.000113807	0.592015	-0.000481007	1	0.000527329	0.999485	0.00263055	1
YDR242W	AMD2	0.0228407	0.531496	0.0068907	0.9777	0.00262734	0.999391	0.0324821	0.802785	-0.000198878	0.390016	0.00176646	1	-0.000116949	0.999485	-0.000293031	1
YDR243C	PRP28	0.00657291	0.970357	0.0126911	0.941508	0.046478	0.388523	0.123087	0.242261	0.00020776	0.388765	0.0407456	0.823588	-0.000139386	0.999485	0.000406017	1
YDR244W	PEX5	0.00514715	0.96583	0.000355409	0.997708	0.00232466	0.999391	-0.0232772	0.87134	-3.13541e-05	0.886201	-0.0317403	0.941425	0.000218378	0.999485	0.00047549	1
YDR245W	MNN10	0.00234778	0.998573	-0.003307	0.997708	0.00233119	0.999391	0.0757469	0.451598	0.000370617	0.255135	-0.0101115	1	-0.000159562	0.999485	-0.00118935	1
YDR246W	TRS23	0.00289034	0.998573	0.00470173	0.997708	0.00629568	0.999391	0.0583079	0.637916	0.000136494	0.555401	0.0102631	1	0.00013329	0.999485	0.0028017	1
YDR246W-A	-	0.00235064	0.998573	0.0244156	0.891935	-0.00684575	0.999391	0.0385347	0.788083	7.33264e-05	0.792816	0.00670333	1	0.000785484	0.999485	0.00268958	1
YDR247W	VHS1	-0.000280952	0.998573	-0.353656	0.00991946	-0.00156917	0.999391	-0.274981	0.0178662	-0.000100362	0.633021	-0.0101554	1	-0.000175529	0.999485	0.00682193	0.941536
YDR248C	-	0.0175846	0.811837	0.0119701	0.961189	0.0106605	0.962539	0.115019	0.296321	0.000183787	0.613349	-0.00901189	1	0.000763111	0.999485	0.00193362	1
YDR249C	-	0.00837792	0.985581	0.0299168	0.769899	0.00489884	0.999391	0.0572462	0.643796	0.000600574	0.147551	-0.00814136	1	0.000353645	0.999485	0.00305229	1
YDR250C	-	-0.0794321	0.39446	-0.0150151	0.969913	0.00660938	0.999391	0.131978	0.283612	0.00160998	0.0313639	0.0159118	1	0.000444781	0.999485	0.000870205	1
YDR251W	PAM1	-0.00743812	0.938333	-0.0013466	0.997708	-3.54458e-05	0.999391	0.103213	0.305254	0.00103919	0.0669024	0.0446331	0.752907	-0.000380191	0.999485	0.000113992	1
YDR252W	BTT1	-0.00132201	0.998573	-0.000555943	0.997708	-0.00122262	0.999391	-0.0523986	0.681199	-0.000151256	0.708749	-0.00960819	1	0.00291917	0.999485	0.00145155	1
YDR253C	MET32	0.0137197	0.754169	0.000462538	0.997708	-0.0581773	0.254094	-0.229137	0.0382374	5.72404e-06	0.984987	0.00473364	1	-0.000641594	0.999485	-0.00141859	1
YDR254W	CHL4	-0.00619938	0.975785	-0.01235	0.943108	-0.0018255	0.999391	-0.00755041	0.968364	0.000107739	0.739983	0.00783503	1	0.000667366	0.999485	0.00128016	1
YDR255C	RMD5	-0.00305863	0.998573	-0.00947206	0.979143	-0.00228614	0.999391	-0.00564143	0.977385	-4.1204e-05	0.857555	0.0106957	1	0.000915689	0.999485	0.00378403	1
YDR256C	CTA1	0.0074909	0.869162	0.00122845	0.997708	-0.000280122	0.999391	-0.0267609	0.842803	-0.000360533	0.541814	-0.00270993	1	6.7975e-05	0.999485	-0.00197598	1
YDR257C	RKM4	0.0050497	0.998573	0.0262483	0.769899	0.00953535	0.974864	0.0501443	0.690486	-0.000207361	0.542143	-0.00544316	1	-0.000274686	0.999485	0.000313253	1
YDR258C	HSP78	-0.00854886	0.96335	-0.00881002	0.980531	0.000456224	0.999391	0.290007	0.0343533	0.000256947	0.390606	0.0125695	1	-0.000384711	0.999485	-0.00248175	1
YDR259C	YAP6	0.0035391	0.998573	0.0208347	0.941121	0.00214749	0.999391	0.0400953	0.778444	-5.09736e-05	0.853825	0.0113677	1	-0.000184488	0.999485	-0.000465545	1
YDR260C	SWM1	0.00182883	0.998573	0.00978531	0.96586	-0.000243047	0.999391	0.0145055	0.930743	-0.000262953	0.492541	-0.00695162	1	0.000141705	0.999485	-0.000683874	1
YDR261C	EXG2	-0.00146815	0.998573	-0.0218061	0.701323	0.000687612	0.999391	-0.0245935	0.858109	-9.13301e-05	0.799822	0.00183817	1	-0.000358571	0.999485	-0.00243543	1
YDR261C-D	-	-0.00213809	0.998573	-0.0111916	0.978235	-0.00884215	0.999391	0.00800339	0.968091	0.000234021	0.407066	0.0161847	1	0.000154324	0.999485	0.00020537	1
YDR261W-B	-	0.00865995	0.998573	0.294507	0.0828178	-0.0311572	0.732753	0.160763	0.207457	9.77516e-05	0.691083	0.000576499	1	0.000232581	0.999485	-0.000119732	1
YDR262W	-	0.00503895	0.939568	-0.000333784	0.997708	0.00178778	0.999391	-0.0654708	0.506914	-0.000550722	0.486635	-0.0023897	1	-0.00131202	0.999485	-0.00317285	1
YDR263C	DIN7	0.0163505	0.703306	0.0165676	0.843681	0.00339541	0.999391	0.0177047	0.906964	0.0012738	0.10434	-0.00180284	1	-0.000404514	0.999485	0.00214965	1
YDR264C	AKR1	0.00367335	0.998573	0.0437558	0.531618	0.00273113	0.999391	0.0271476	0.855813	0.000274069	0.27392	0.0698891	0.437013	0.000349897	0.999485	0.00626338	0.941142
YDR265W	PEX10	0.00484551	0.982626	0.0109402	0.943108	0.00757303	0.93695	0.104936	0.293428	-6.8693e-05	0.752886	0.0203887	1	0.000616216	0.999485	0.000509309	1
YDR266C	HEL2	-0.00226182	0.998573	0.000374317	0.997708	-0.00208057	0.999391	-0.026196	0.865247	6.29575e-05	0.828002	0.0406568	0.57296	0.000123641	0.999485	0.0568794	0.440444
YDR267C	CIA1	0.00532474	0.96583	0.00532416	0.997708	0.0554733	0.261716	0.174895	0.0879215	-0.000714134	0.255449	0.00196383	1	-2.08358e-05	0.999485	0.0135051	1
YDR268W	MSW1	0.00497866	0.970966	0.00701739	0.983577	0.00129066	0.999391	0.0669574	0.528927	-0.000143308	0.517315	-0.016466	1	-0.00044336	0.999485	0.000526715	1
YDR269C	-	-0.000840197	-	-0.00102788	-	0	-	0	-	0.000193051	0.631559	0.0097417	1	0.000238069	0.999485	0.00265925	1
YDR270W	CCC2	0.00824687	0.922135	0.0127153	0.927337	0.0212455	0.563224	-0.032571	0.808232	-3.89462e-05	0.866575	-0.0116226	1	0.00018705	0.999485	-0.000495287	1
YDR271C	-	-0.021261	-	-0.0331057	-	0.0169182	0.999391	-0.00761558	-	-8.4144e-05	0.701485	-0.0101898	1	-0.000183805	0.999485	0.00107923	1
YDR272W	GLO2	0.0548463	0.324862	0.0275492	0.642452	0.000969163	0.999391	0.0253274	0.860777	-0.000119111	0.576209	-0.00782812	1	-1.91546e-06	0.999485	0.00378719	1
YDR273W	DON1	0.00874363	0.998573	-0.00827454	0.997708	-0.00113996	0.999391	-0.0213711	0.889553	0.00047905	0.155054	0.00644459	1	6.48447e-05	0.999485	0.000833571	1
YDR274C	-	-0.00259448	0.998573	-0.092257	0.429587	0.0483565	0.682922	-0.0544552	0.679382	-0.000245269	0.31886	0.00802154	1	-0.000353607	0.999485	0.00130681	1
YDR275W	BSC2	0.561445	0.00186127	0.0029943	0.997708	0.446841	0.0139696	0.012735	0.942949	7.20578e-06	0.983813	-0.0120082	0.99985	8.79977e-05	0.999485	-0.00390999	1
YDR276C	PMP3	0.00698951	0.998573	-0.0287899	0.80001	0.00250966	0.999391	-0.0393157	0.780428	-0.000236204	0.739505	-0.00198532	1	-0.00722426	0.999485	-0.00301974	1
YDR277C	MTH1	0.000822617	0.998573	-0.0182353	0.93415	0.00118007	0.999391	-0.0314785	0.832294	-0.000257798	0.360611	-0.00444255	1	-0.0003993	0.999485	-0.000421896	1
YDR278C	-	-0.0220727	-	-0.0356734	-	-0.00328243	-	0.0542358	-	-0.000250451	0.475074	0.000866987	1	-0.00101459	0.999485	-0.00171308	1
YDR279W	RNH202	-0.010814	0.96583	-0.0322039	0.769899	-0.00584766	0.999391	-0.0609286	0.623162	-1.25332e-05	0.983624	-0.0092581	0.977765	0.00110722	0.999485	-0.00315706	1
YDR280W	RRP45	-0.00193328	0.998573	-0.00220296	0.997708	2.49349e-05	0.999391	0.0140942	0.934214	0.000592009	0.206333	0.00588435	1	0.0022062	0.999485	0.00428397	1
YDR281C	PHM6	-0.00296358	0.998573	0.0627988	0.528319	-0.00579701	0.999391	-0.0231424	0.879202	-0.000120839	0.623198	0.00844243	1	-0.000108231	0.999485	-0.00165557	1
YDR282C	-	0.00169548	0.998573	-0.00155093	0.997708	3.77407e-05	0.999391	0.0486554	0.705774	0.000243134	0.425979	-0.0160995	0.99985	-7.32684e-05	0.999485	-0.0206251	0.724006
YDR283C	GCN2	-0.00229877	0.998573	0.00524504	0.997708	-0.00165278	0.999391	0.0111906	0.948371	0.000549042	0.503317	0.000258575	1	0.000159504	-	-0.0101766	1
YDR284C	DPP1	0.00155428	0.998573	-0.00118298	0.997708	-0.000151435	0.999391	0.0250302	0.869176	0.000270891	0.300918	-0.00596644	1	0.000218581	0.999485	0.00106719	1
YDR285W	ZIP1	0.0203161	0.885066	0.0184976	0.941508	0.0093162	0.999391	0.0167975	0.924206	0.000283155	0.316501	0.0052101	1	-9.13893e-05	0.999485	0.000864696	1
YDR286C	-	0.00217125	0.998573	0.00181928	0.997708	0.00112528	0.999391	0.000634728	0.997327	0.0011725	0.131263	0.00524403	1	-0.000883413	0.999485	0.00537249	1
YDR287W	INM2	0.000977416	0.998573	0.00294319	0.997708	-0.00214001	0.999391	0.00841425	0.966802	-0.000279369	0.307917	-0.00563121	1	-1.09569e-05	0.999485	0.00435616	1
YDR288W	NSE3	0.00927198	0.872264	0.0137555	0.902287	0.01524	0.640357	0.0364454	0.780428	-0.000242679	0.316293	-0.0278741	0.975643	7.76669e-05	0.999485	0.00107886	1
YDR289C	RTT103	0.00291701	0.998573	0.00210003	0.997708	0.000736109	0.999391	-0.0519293	0.675401	-0.000116428	0.584253	0.0122009	1	5.24638e-06	0.999485	-1.25531e-05	1
YDR290W	-	-0.0041221	-	0.0096835	-	-0.00204277	-	-0.00409664	-	0.000250955	0.521119	0.0103054	1	0.000386316	0.999485	0.000835517	1
YDR291W	HRQ1	-0.000481465	0.998573	0.00779273	0.964206	0.00163877	0.999391	0.0567842	0.580783	-1.74849e-05	0.94727	0.0216051	0.926366	-6.0724e-05	0.999485	0.000550575	1
YDR292C	SRP101	-0.00379797	0.998573	-0.00194085	0.997708	0.0010069	0.999391	0.0171602	0.920713	-0.000393298	0.203737	-0.0264665	0.941425	-0.00022327	0.999485	0.000263256	1
YDR293C	SSD1	-0.00184483	0.998573	0.0106582	0.947341	0.00176187	0.999391	0.0219412	0.879202	8.42641e-05	0.685566	0.0395587	0.843844	5.54232e-05	0.999485	-0.000224368	1
YDR294C	DPL1	-0.000385574	0.998573	0.00082498	0.997708	0.00113642	0.999391	0.0432103	0.591742	-0.000140031	0.5445	-0.0183793	1	0.000242451	0.999485	-0.00137756	1
YDR295C	HDA2	0.000240393	0.998876	-0.0127954	0.950237	-0.000417552	0.999391	-0.0179347	0.913956	4.29336e-06	0.995771	-0.000317848	1	-0.00128099	-	-0.00178195	1
YDR296W	MHR1	0.013815	0.96583	0.0206089	0.938336	-0.000488239	0.999391	-0.0124394	0.943695	-1.03304e-05	0.961238	-0.03053	0.887179	0.000130594	0.999485	0.00185632	1
YDR297W	SUR2	0.0213268	0.56038	2.81457e-05	0.999466	0.00467266	0.984126	-0.0154063	0.924414	3.91682e-05	0.847332	-0.00754644	1	-2.91674e-05	0.999485	0.00117088	1
YDR298C	ATP5	0.00956167	0.953577	-0.0127911	0.947341	0.00248594	0.999391	-0.0717988	0.529064	-0.000429725	0.217117	-0.0281095	0.892091	-9.60105e-05	0.999485	-0.000853572	1
YDR299W	BFR2	0.0220377	0.714994	0.0025448	0.997708	0.00256505	0.999391	-0.0658317	0.567142	-0.000136777	0.541693	-0.0114933	1	-0.000125765	0.999485	-0.000971898	1
YDR300C	PRO1	-0.00414505	0.998573	-0.00265123	0.997708	-0.00268906	0.999391	-0.00783568	0.968091	0.000227018	0.393892	0.0118368	1	0.00223007	0.999485	0.000805658	1
YDR301W	CFT1	-0.00819298	0.934236	-0.00169435	0.997708	-0.00652465	0.987862	-0.0435802	0.731121	4.79768e-05	0.853815	-0.00270567	1	-0.000464233	0.999485	-0.00140525	1
YDR302W	GPI11	0.00717009	0.938333	-0.0107493	0.944112	0.000927875	0.999391	-0.00990868	0.955097	0.000505026	0.216728	0.0233213	0.914362	0.000190287	0.999485	3.24151e-05	1
YDR303C	RSC3	-0.00251415	0.986673	-0.0302647	0.513759	-0.00624629	0.759725	-0.172662	0.0349358	0.000168804	0.484725	0.017805	1	0.000422404	0.999485	0.000444182	1
YDR304C	CPR5	-0.000860206	0.998573	0.192883	0.0137706	-0.000315946	0.999391	0.197789	0.00775795	5.73249e-05	0.907966	0.000368762	1	0.000108418	0.999485	-6.42032e-05	1
YDR305C	HNT2	0.014654	0.82313	0.117086	0.208236	0.0138855	0.830875	0.202405	0.0865036	7.79e-05	0.713048	0.0105415	1	-1.18395e-05	0.999485	0.00199395	1
YDR306C	-	-0.00222479	0.998573	-0.0193197	0.835084	-0.000360045	0.999391	-0.0312493	0.825057	-5.11909e-05	0.802726	-0.00361266	1	-3.15482e-05	0.999485	0.00999373	0.77235
YDR307W	PMT7	-0.010638	0.894551	-0.0812224	0.298471	-0.00208739	0.999391	-0.122166	0.238271	0.000223531	0.346828	0.023995	0.989023	0.000413196	0.999485	0.00168996	1
YDR308C	SRB7	0.000304902	0.998573	-0.00809745	0.9777	-0.00313598	0.999391	-0.0328956	0.80802	-0.000141107	0.516558	-0.0325559	0.892091	0.000378608	0.999485	0.0002334	1
YDR309C	GIC2	-1.74811	3.57589e-25	-1.36531	5.72431e-16	-1.24316	3.61968e-13	-1.29068	1.6318e-14	0.000119304	0.581869	0.0810621	0.290323	3.36218e-05	0.999485	0.0652001	0.190721
YDR310C	SUM1	-0.00392377	0.982667	-0.0438811	0.447206	-0.000323317	0.999391	-0.0334656	0.799871	0.000443693	0.208195	0.0238567	0.941425	-0.000102785	0.999485	0.00351035	1
YDR311W	TFB1	-0.00510172	0.998573	-0.00754746	0.991681	0.000738618	0.999391	-0.00670364	0.972847	-0.000280771	0.270538	-0.0205307	1	-0.000110796	0.999485	-0.00100981	1
YDR312W	SSF2	0.0212745	0.795499	0.00535431	0.997708	-0.000569744	0.999391	-0.0380614	0.788083	-0.000188489	0.413971	-0.0178256	1	-0.000154851	0.999485	-0.00445906	1
YDR313C	PIB1	0.00201116	0.998573	-0.00413804	0.997708	-0.000256291	0.999391	-0.02743	0.841296	0.000148722	0.525228	0.0159407	1	-8.4254e-05	0.999485	0.00164549	1
YDR314C	RAD34	-0.00850976	0.967706	-0.031937	0.727155	0.00340674	0.999391	0.0722666	0.529794	-4.85189e-05	0.858175	0.00299443	1	-0.001394	0.999485	-0.00272769	1
YDR315C	IPK1	-0.00296574	0.998573	-0.00813945	0.991681	0.000563962	0.999391	0.0681237	0.556518	-0.000125727	0.570309	-0.00614044	1	-1.10263e-05	0.999485	2.78506e-05	1
YDR316W	OMS1	0.0302933	0.739973	0.0174906	0.946983	0.00702825	0.999391	0.0242917	0.87393	0.00033833	0.282507	-0.00158554	1	0.000336791	0.999485	-0.000214972	1
YDR316W-B	-	0.0731212	-	0.021863	-	-0.0011798	-	0.0199281	-	2.04325e-05	0.962169	-0.0047323	1	-0.000191449	0.999485	-0.000613599	1
YDR317W	HIM1	0.000741429	0.998573	-0.00384882	0.997708	0.00621223	0.962539	0.0699437	0.50139	-9.92115e-05	0.639791	0.000366021	1	9.76183e-05	0.999485	1.30205e-05	1
YDR318W	MCM21	-0.000423027	0.998573	-0.0138648	0.912027	-0.000421536	0.999391	-0.0776272	0.451598	-0.00120346	0.125398	-0.0381106	0.554534	7.39283e-05	0.999485	-0.00474004	1
YDR319C	YFT2	0.00193889	0.998573	-0.00548511	0.997708	7.33001e-05	0.999391	-0.0529189	0.671869	-0.000148731	0.538168	0.0170716	1	-0.000115233	0.999485	0.00046167	1
YDR320C	SWA2	-0.00235409	0.998573	0.000538756	0.997708	-0.00102776	0.999391	0.0268895	0.8625	0.00020608	0.527575	-0.00738353	1	6.72256e-05	0.999485	-0.000675587	1
YDR320C-A	DAD4	0.0073373	0.96583	0.00170296	0.997708	-0.00434314	0.999391	-0.0749723	0.497215	0.000100241	0.8864	0.000518559	1	0.0013838	0.999485	-0.0030335	1
YDR320W-B	-	0.0205282	0.970966	0.0336872	0.910635	-0.017029	0.999391	-0.0515819	-	-4.36664e-05	0.85919	0.00515023	1	-0.000116299	0.999485	-0.00104297	1
YDR321W	ASP1	0.00842823	0.970966	0.00887233	0.985975	0.00328549	0.999391	0.0158771	0.924914	0.000593993	0.135202	0.0253554	0.949235	-0.000378927	0.999485	-0.000813851	1
YDR322C-A	TIM11	0.0157141	0.835684	0.0218843	0.83559	0.000138376	0.999391	0.0471133	0.712483	-5.78119e-05	0.786734	-0.000973044	1	0.000129718	0.999485	-8.88449e-05	1
YDR322W	MRPL35	0.00299666	0.998573	0.00192389	0.997708	0.0018822	0.999391	0.0539629	0.675921	-3.84272e-05	0.856362	-0.00229897	1	0.000171945	0.999485	0.000291854	1
YDR323C	PEP7	0.000613136	0.998573	-0.00586009	0.997708	0.000526951	0.999391	0.025028	0.869176	0.000143728	0.560157	0.0266813	0.892091	-6.52797e-05	0.999485	-0.000865284	1
YDR324C	UTP4	-0.0290657	0.649981	-0.00572257	0.997708	-0.00635768	0.999391	-0.0622188	0.604161	-0.0010181	0.265104	-0.0118082	0.816017	0.000597847	0.999485	-0.00126278	1
YDR325W	YCG1	-0.0028564	0.998573	-0.0736064	0.309049	-0.00127149	0.999391	-0.0152876	0.925198	0.000459263	0.143342	0.00461395	1	0.00106017	0.999485	0.000447459	1
YDR326C	YSP2	0.000649488	0.998573	0.0114538	0.923219	0.00171667	0.999391	0.0122824	0.939792	-0.000284783	0.309824	0.0152154	1	-1.56954e-05	0.999485	0.00020206	1
YDR327W	-	0.0453783	0.57141	0.0239267	0.894674	-0.00180677	0.999391	0.0161112	0.924701	-0.000103959	0.622256	0.0148277	1	0.00012288	0.999485	0.00450502	1
YDR328C	SKP1	0.0899322	0.253176	0.0794567	0.30655	0.00187833	0.999391	0.0696228	0.528413	0.000163499	0.486337	0.0126434	1	0.000173248	0.999485	0.00408383	1
YDR329C	PEX3	0.00261216	0.998573	-0.00285817	0.997708	0.00139906	0.999391	0.0237167	0.87134	0.000411066	0.4043	0.00110468	1	0.00045879	0.999485	0.00245391	1
YDR330W	UBX5	-0.00117174	0.998573	0.00349226	0.997708	0.00793979	0.999391	0.0748327	0.529064	8.12684e-05	0.699328	-0.0114172	1	0.000349718	0.999485	0.000728036	1
YDR331W	GPI8	0.00478089	0.96335	-0.0060636	0.989326	-0.00066338	0.999391	-0.128563	0.168424	7.63313e-05	0.712072	-0.0357796	0.879512	0.00052383	0.999485	-0.000817648	1
YDR332W	IRC3	0.00369981	0.998573	0.00596946	0.997708	0.00346435	0.999391	0.0453682	0.731121	4.81046e-06	0.983731	0.04944	0.523321	-0.000133681	0.999485	0.000586761	1
YDR333C	RQC1	-0.0107303	0.917066	-0.0117329	0.950237	-0.0326461	0.504994	-0.146593	0.182994	0.000103575	0.630936	0.0107468	1	-6.22805e-05	0.999485	0.00179491	1
YDR334W	SWR1	0.0044168	0.970966	-3.54014e-06	0.999859	0.00364817	0.999391	0.0339846	0.797721	0.00105829	0.0448686	0.0509167	0.76027	-0.000159191	0.999485	0.00341266	1
YDR335W	MSN5	0.000882609	0.998573	-0.00566232	0.978015	0.000810601	0.999391	0.00907398	0.953881	7.44861e-05	0.750809	0.0106292	1	-2.31362e-05	0.999485	0.000132218	1
YDR336W	-	0.000198898	0.998876	0.0147959	0.916284	-0.000979759	0.999391	0.00777163	0.968275	-0.000183371	0.435896	-0.00106847	1	0.000106557	0.999485	-0.000855907	1
YDR337W	MRPS28	0.00763461	0.969967	-0.00240064	0.997708	0.00129867	0.999391	0.0102614	0.955097	-0.0001622	0.488959	-0.00602031	1	1.38257e-05	0.999485	-0.000739673	1
YDR338C	-	0.000447985	0.998573	0.0133663	0.838465	0.000588798	0.999391	0.012096	0.93448	-5.62059e-05	0.783739	-0.0276937	0.949235	7.00624e-05	0.999485	-0.000588479	1
YDR339C	FCF1	0.00416761	0.998573	-0.00398134	0.997708	0.000225847	0.999391	0.00493556	0.980449	5.28405e-05	0.818192	-0.013025	1	-0.000169228	0.999485	-0.00112484	1
YDR340W	-	0.00704798	0.998573	-0.0139141	-	-0.0279445	0.999391	-0.00775468	-	-0.000266473	0.299028	-0.0205674	0.99985	-0.000180318	0.999485	-0.0013854	1
YDR341C	-	0.0043497	0.96583	0.0141833	0.879394	6.00145e-05	0.999391	-0.0278013	0.838093	0.000497305	0.212203	0.0249504	0.892091	0.000518942	0.999485	0.00203826	1
YDR342C	HXT7	-0.00415314	0.998573	-0.102534	0.443856	-0.0048157	0.999391	-0.0463136	0.744729	-0.000219628	0.396669	-0.000109357	1	0.00191414	0.999485	0.00267394	1
YDR343C	HXT6	0.00422569	0.998573	-0.0161635	0.974262	-0.00354796	0.999391	-0.00594706	0.977048	-1.05671e-05	0.958372	-0.0280167	0.952238	-3.54928e-05	0.999485	-0.00144968	1
YDR344C	-	0.00206111	0.998573	0.0134848	0.980531	0.0213076	0.974864	0.0627869	0.622008	0.000143333	0.625415	0.0056422	1	-5.60548e-05	0.999485	0.000137666	1
YDR345C	HXT3	0.343248	0.0379361	0.00578596	0.997708	0.13549	0.181918	-0.00835265	0.966957	-2.55839e-05	0.972073	0.00214446	1	-0.00339166	0.999485	-0.0108999	1
YDR346C	SVF1	0.00233386	0.998573	-0.00227607	0.997708	0.00330293	0.999391	0.050673	0.681212	0.000232946	0.328854	0.0125804	1	0.000420415	0.999485	0.00049641	1
YDR347W	MRP1	0.000390942	0.998573	0.0227702	0.684895	-5.25828e-05	0.999391	-0.001369	0.994285	-0.00046885	0.544082	-0.00285974	1	-1.7047e-05	0.999485	-0.00601532	1
YDR348C	PAL1	0.00877097	0.892428	-0.00133599	0.997708	0.00212058	0.999391	-0.0028624	0.986785	-0.00066642	0.307281	0.0192219	0.841574	-0.000729384	0.999485	0.000903516	1
YDR349C	YPS7	0.00135134	0.998573	0.00545622	0.997708	0.000496483	0.999391	-0.0390588	0.7583	-0.000225456	0.627562	-0.00926979	1	0.000185121	0.999485	-0.00364709	1
YDR350C	ATP22	-6.18787e-05	0.999506	-0.00225797	0.997708	-0.0067894	0.83655	-0.0445892	0.693616	6.78101e-06	0.988635	-0.00447967	1	0.000172302	0.999485	-0.00161478	1
YDR351W	SBE2	-0.000330381	0.998573	0.013926	0.941515	0.00232837	0.999391	0.0872828	0.43757	0.000316231	0.315036	0.00148273	1	0.000236428	0.999485	0.000903938	1
YDR352W	YPQ2	0.00426143	0.998573	0.00846549	0.982318	0.00341747	0.999391	-0.00108857	0.994984	7.34713e-05	0.736179	0.00931733	1	9.79708e-05	0.999485	0.000734954	1
YDR353W	TRR1	-0.000615327	0.998573	0.0104279	0.90204	-8.38682e-05	0.999391	-0.019787	0.875971	2.39084e-06	0.99062	0.00994255	1	-0.000112168	0.999485	-7.02078e-05	1
YDR354W	TRP4	0.0163383	0.72378	0.0113521	0.941515	0.00219168	0.999391	-0.000912936	0.99571	0.000112222	0.605311	-0.00366664	1	0.000162768	0.999485	0.000212967	1
YDR355C	-	-0.000840197	-	-0.00102788	-	0	-	0	-	-0.00012527	0.569177	0.00726063	1	-6.82877e-05	0.999485	-0.000356478	1
YDR356W	SPC110	-0.00238279	0.998573	-0.474023	0.0134025	-0.00586522	0.999391	-0.447286	0.00879001	0.000106942	0.639305	-0.0104193	1	0.000257816	0.999485	0.00234554	1
YDR357C	CNL1	-0.00404909	0.998573	-0.450208	0.00547497	-0.00708745	0.999391	-0.402473	0.00444933	-5.571e-05	0.786846	-0.00990007	1	0.000336751	0.999485	-0.000663943	1
YDR358W	GGA1	-0.00193334	0.998573	-0.0198655	0.899548	2.45793e-05	0.999391	-0.0136121	0.939792	4.33045e-05	0.831657	0.0398599	0.841574	7.11973e-06	0.999485	0.000921395	1
YDR359C	EAF1	-0.00548082	0.998573	-0.0105899	0.9777	0.000778897	0.999391	0.022444	0.88219	0.000667722	0.0810847	0.0488423	0.776121	0.00050293	0.999485	0.00263728	1
YDR360W	OPI7	-0.0091462	0.998573	-0.00981638	0.997708	-0.00342828	0.999391	0.00960485	0.960726	0	1	0	1	-0.000242337	-	-0.000411222	1
YDR361C	BCP1	0.00362299	0.998573	0.00955496	0.983651	0.00206358	0.999391	0.0179741	0.914024	0.000148907	0.560255	-0.0274377	0.888382	0.000683854	0.999485	-0.0213676	0.693847
YDR362C	TFC6	0.00121934	0.998573	-0.0250288	0.743181	0.00323822	0.999391	0.0211528	0.885513	0.00072228	0.136821	0.0456196	0.604302	-0.00040052	0.999485	0.000742949	1
YDR363W	ESC2	-0.00288909	0.998573	-0.000799312	0.997708	0.000172351	0.999391	0.00241351	0.990096	-0.000231551	0.664148	-0.00411441	1	-0.00117757	0.999485	-0.00263193	1
YDR363W-A	SEM1	0.00351075	0.998573	-0.00791983	0.989326	0.00018995	0.999391	-0.043558	0.742981	6.27999e-05	0.797763	0.00563098	1	-0.000118765	0.999485	0.00604744	1
YDR364C	CDC40	0.00279053	0.998573	0.00505186	0.997708	0.00256826	0.999391	0.0332294	0.803638	0.000125067	0.854357	-0.00654331	0.996902	-2.76063e-05	0.999485	-0.00275002	1
YDR365C	ESF1	0.0106035	0.970966	0.0124449	0.975353	0.000320274	0.999391	-0.0297921	0.844924	0.00045634	0.282196	0.0146062	0.99816	0.000207403	0.999485	0.00247944	1
YDR365W-B	-	-0.0204897	0.894796	0.0599529	0.559779	0.0249922	0.888172	0.0713833	0.559112	0.000221508	0.362659	-0.00245678	1	0.000267558	0.999485	0.00233913	1
YDR366C	-	0.00132434	0.998573	0.0195367	0.974262	-0.0112305	0.999391	0.0341265	0.818965	-4.12041e-05	0.902977	-0.00645584	1	-1.78002e-05	0.999485	-0.00092145	1
YDR367W	KEI1	0.00261132	0.998573	-0.00699101	0.997708	0.00376223	0.999391	0.00682146	0.971897	6.65709e-05	0.757437	0.00985857	1	-0.000365753	0.999485	-0.000360083	1
YDR368W	YPR1	-0.0312767	0.393222	-0.0578151	0.302179	-0.196535	0.0273923	-0.31712	0.000567448	0.000142973	0.575061	0.000317018	1	-0.000231484	0.999485	-0.000230763	1
YDR369C	XRS2	-0.0181919	0.768966	-0.00228905	0.997708	0.00306361	0.999391	0.0609221	0.608221	5.72259e-06	0.982408	-0.0158231	0.99816	-5.50327e-05	0.999485	-0.00125923	1
YDR370C	DXO1	0.0035522	0.998573	0.0210286	0.773088	0.000797168	0.999391	0.0398763	0.754476	-8.76531e-05	0.844319	-0.0124323	0.963921	0.00037501	0.999485	0.000562369	1
YDR371W	CTS2	-0.0010938	0.998573	0.0144301	0.941508	0.000638097	0.999391	0.0720975	0.529064	0.000116949	0.859107	-0.00400779	1	-0.00105154	0.999485	-0.00301518	1
YDR372C	VPS74	-0.00321381	0.998573	-0.000964547	0.997708	0.000260511	0.999391	0.0372922	0.785949	0.000111926	0.620577	0.0371155	0.826311	0.000167218	0.999485	0.000112266	1
YDR373W	FRQ1	0.00907242	0.874821	0.00976056	0.949154	0.00106038	0.999391	0.0714354	0.487546	-0.000852028	0.0616439	-0.00154093	1	-0.000519162	0.999485	-0.00251917	1
YDR374C	PHO92	-0.0115234	0.998573	-0.0745379	-	0.00764628	0.999391	0.0647042	-	-0.000275351	0.432147	-0.0177742	0.961847	-7.19242e-05	0.999485	-0.000252641	1
YDR374W-A	WIP1	0.0204015	0.791506	-0.00240474	0.997708	-0.000144605	0.999391	0.0329377	0.819849	0.000824351	0.0815895	0.0382568	0.841574	0.000284643	0.999485	0.0113269	0.778024
YDR375C	BCS1	0.00206322	0.998573	0.0094385	0.972602	0.00414433	0.999391	0.17987	0.108923	4.5718e-06	0.981962	0.0144235	1	3.79786e-05	0.999485	0.00250871	1
YDR376W	ARH1	0.00266491	0.986673	0.00470129	0.997708	0.00191014	0.999391	0.0702318	0.441103	0.000108409	0.607913	0.00881048	1	0.000353306	0.999485	0.00428398	1
YDR377W	ATP17	0.00803304	0.967706	0.00407718	0.997708	0.000373671	0.999391	-0.0407884	0.761824	0.000295052	0.257803	0.0408886	0.840818	0.00181096	0.999485	0.00781483	0.895985
YDR378C	LSM6	-0.00557548	0.995859	-0.022504	0.800006	-0.00301066	0.999391	-0.0755629	0.491726	-0.00103001	0.25255	0.000406371	1	0.00163568	0.999485	0.00299036	1
YDR379C-A	SDH6	-0.0044243	0.998573	-0.0119484	0.979143	-0.00166062	0.999391	-0.0732679	0.541906	3.53379e-06	0.989057	0.0174941	0.989023	0.000119278	0.999485	0.00148429	1
YDR379W	RGA2	-1.22675	9.56161e-13	-0.851476	5.12774e-07	-1.04028	1.57504e-09	-1.21852	5.14849e-13	3.9279e-05	0.849602	0.0122583	1	0.000169847	0.999485	0.00583443	1
YDR380W	ARO10	-0.0020778	0.998573	-0.564152	0.00129969	-0.00324533	0.999391	-0.62869	0.000133235	0.000142654	0.529338	0.0077485	1	-3.03417e-05	0.999485	0.000824847	1
YDR381C-A	-	0.0102715	0.896824	0.0208886	0.803426	-0.000627914	0.999391	-0.024627	0.868607	2.16886e-05	0.916742	0.0142285	1	0.000654701	0.999485	0.00425043	1
YDR381W	YRA1	-0.00195955	0.998573	-0.00932186	0.957702	-0.00177597	0.999391	-0.0298437	0.829137	0.000565229	0.135452	0.0509747	0.650732	0.000233589	0.999485	0.00183372	1
YDR382W	RPP2B	0.0096064	0.970966	0.0118514	0.9748	-0.00173295	0.999391	-0.0355063	0.803638	-0.00152745	0.121441	-0.00335438	1	-0.000440368	0.999485	-0.00434847	1
YDR383C	NKP1	0.000342707	0.998876	-0.01147	0.983651	-0.0886921	0.371547	-0.597139	0.0100553	-9.77276e-06	0.966691	-0.0188844	0.989023	-0.000262846	0.999485	-0.00130221	1
YDR384C	ATO3	0.0297671	0.64018	0.0462112	0.551919	0.023068	0.707718	0.0147479	0.932199	-0.000667645	0.217493	-0.0241862	0.843844	-0.000633255	0.999485	-0.14483	0.199875
YDR385W	EFT2	0.00082314	0.998573	-0.00184336	0.997708	-0.00106084	0.999391	-0.074718	0.528413	0.000207998	0.472642	-0.00171006	1	9.91888e-05	0.999485	0.00140959	1
YDR386W	MUS81	-0.0673682	0.341937	-0.621795	0.00015777	-0.000737428	0.999391	-0.14751	0.178903	0.000144747	0.512621	0.00792128	1	-0.000125533	0.999485	-0.00133619	1
YDR387C	-	0.00102767	0.998573	-0.00787021	0.983651	0.000543925	0.999391	-0.0440236	0.73387	0.000425107	0.187732	0.00551799	1	0.000295847	0.999485	8.14654e-06	1
YDR388W	RVS167	-0.0145406	0.958588	-0.00997702	0.997708	-0.0064435	0.999391	0.0114194	0.949219	0.00585212	0.0146114	0.0171584	0.99816	0.000188103	0.999485	-0.00142512	1
YDR389W	SAC7	-1.88185	7.03208e-31	-1.52138	9.11935e-21	-1.67386	1.71677e-24	-1.94838	1.87404e-33	0.000109324	0.696824	0.00655855	1	0.000307961	0.999485	0.000444287	1
YDR390C	UBA2	-0.00191031	0.998573	-0.0101363	0.97841	0.000784215	0.999391	0.0231982	0.877224	0.000185621	0.412095	0.00827206	1	0.000717246	0.999485	-0.000712842	1
YDR391C	-	-0.0046451	0.989516	0.00959211	0.96586	0.0168176	0.648864	0.286611	0.0165835	0.000244453	0.381431	-0.0185224	0.996902	-0.000165114	0.999485	-0.00697529	1
YDR392W	SPT3	0.0589044	0.442676	0.0256057	0.819956	-0.000643779	0.999391	0.0210804	0.890755	-2.19283e-06	0.992032	-0.0110623	1	-1.1995e-05	0.999485	-0.00310662	1
YDR393W	SHE9	0.000951672	0.998573	-0.0091099	0.971691	0.00650471	0.984126	-0.00375712	0.983789	-0.000233829	0.364065	0.00308909	1	-0.000482803	0.999485	0.0006066	1
YDR394W	RPT3	-0.00502497	0.998573	-0.0034635	0.997708	-0.000244328	0.999391	0.047845	0.707248	-0.000683912	0.0890452	-0.0252078	0.97819	-0.0489439	0.157793	-0.0214606	0.527121
YDR395W	SXM1	0.00222263	0.998573	0.00134822	0.997708	0.00210119	0.999391	-0.0513357	0.632943	0.000378278	0.178948	0.0125998	1	-5.35347e-05	0.999485	0.00208203	1
YDR396W	-	0.00472488	0.998573	0.0215025	0.96586	-0.00460566	0.999391	-0.0480542	0.731425	1.90514e-05	0.962454	0.00811483	1	1.83105e-05	0.999485	-0.000735117	1
YDR397C	NCB2	0.00220986	0.998573	-0.0188711	0.96586	-0.00249981	0.999391	-0.107356	0.404416	0.000105101	0.65666	-0.00424962	1	-7.17128e-05	0.999485	-8.10404e-05	1
YDR398W	UTP5	0.000812065	0.998573	0.00634348	0.997708	0.00576821	0.999391	-0.00587485	0.977048	0.000161251	0.552594	-0.0136531	1	-0.000147453	0.999485	-0.00103814	1
YDR399W	HPT1	-0.339514	0.0493747	-0.00870533	0.997708	-0.0289163	0.732753	-0.0537624	0.67622	-1.9276e-05	0.924237	0.0177504	1	9.40928e-07	0.999485	0.000525085	1
YDR400W	URH1	-0.0300723	0.59937	-0.0181813	0.887332	-0.00447767	0.999391	-0.0632682	0.587804	0.000114341	0.633215	-0.0109498	1	0.000185315	0.999485	5.9052e-05	1
YDR401W	-	-0.00106728	-	0.0237268	-	0.00286157	-	-0.0204888	-	0.000232329	0.72639	0.00930704	0.949235	4.66489e-05	0.999485	-0.00214832	1
YDR402C	DIT2	0.0110269	0.972435	0.0182253	0.941508	0.0395277	0.653643	0.0261362	0.866571	-0.000599412	0.374681	-0.00599651	1	0.000835456	0.999485	0.0592909	0.50069
YDR403W	DIT1	0.00148016	0.998573	0.0361374	0.692988	0.0099728	0.999391	0.00809766	0.968091	0.000173551	0.737612	0.000410287	1	3.798e-05	0.999485	0.000377431	1
YDR404C	RPB7	0.00163432	0.998573	-0.00387399	0.997708	0.000868413	0.999391	-0.00566272	0.977048	0.000526887	0.357913	0.00503763	1	0.000294533	0.999485	0.000630445	1
YDR405W	MRP20	0.0148885	0.89335	0.0089732	0.985975	0.00673336	0.999391	0.0470744	0.71863	0.000120262	0.57705	0.0138143	1	0.000139947	0.999485	-0.000374654	1
YDR406W	PDR15	0.00694934	0.998573	0.0165972	0.943209	0.0082212	0.999391	0.0923907	0.433215	0.000266752	0.720524	0.000476155	1	0.00569777	-	0.00311128	1
YDR406W-A	-	0.00837209	0.998573	0.00653625	-	0.00842549	0.999391	-0.00448621	-	0.000218121	0.625977	0.00838384	1	0.0145351	0.999485	0.00714862	1
YDR407C	TRS120	-0.00745334	0.934236	-0.0104616	0.947341	0.000677434	0.999391	0.0320011	0.811231	-0.000268544	0.438476	-0.0160412	0.989023	-0.000909342	0.999485	-0.00215408	1
YDR408C	ADE8	0.00940793	0.979743	0.132111	0.245763	0.00269305	0.999391	0.374482	0.0290962	-0.000106945	0.620331	0.0429221	0.843844	0.000106954	0.999485	-0.000133942	1
YDR409W	SIZ1	-0.00171246	0.998573	0.00353655	0.997708	-0.00366087	0.999391	0.0502644	0.670722	-0.000336412	0.346965	0.00557672	1	-3.41508e-05	0.999485	0.00755092	1
YDR410C	STE14	0.00992527	0.96335	0.0371061	0.664062	0.00516662	0.999391	0.105259	0.345615	-0.0008459	0.176559	-0.0161513	0.961847	-0.000136286	0.999485	-0.00242064	1
YDR411C	DFM1	0.00127851	0.998573	0.0045326	0.997708	-3.07109e-06	0.999739	0.0283954	0.834562	-0.00107805	0.242912	0.000219382	1	-0.00156939	0.999485	0.00782362	1
YDR412W	RRP17	0.00139402	0.998573	0.0144524	0.956022	-0.000137925	0.999391	-0.0252293	0.87033	-5.34642e-05	0.795272	-0.0471399	0.789233	5.46636e-05	0.999485	0.000139224	1
YDR413C	-	0.00103722	0.998573	-0.0117876	0.997708	0.0480229	0.799079	0.0440341	0.754945	0.000453672	0.176481	0.0315701	0.889902	0.000173702	0.999485	0.0138993	0.738432
YDR414C	ERD1	0.00135858	0.998573	-0.00225746	0.997708	0.00159352	0.999391	-0.0264355	0.854022	-0.000284484	0.258323	-0.0221834	0.99985	7.85237e-05	0.999485	0.000825751	1
YDR415C	-	0.00100525	0.998573	0.106161	0.143821	0.00393165	0.999391	0.125995	0.165723	7.54004e-05	0.717574	0.0404604	0.851874	0.000385329	0.999485	0.00563074	0.978422
YDR416W	SYF1	0.000469115	0.998573	0.00921786	0.96098	0.00102022	0.999391	0.154983	0.118604	-0.000159844	0.496168	0.00366179	1	4.82194e-05	0.999485	0.000620622	1
YDR417C	-	0.000844239	0.998573	0.0305828	0.879773	0.017474	0.999391	0.0800686	0.519953	0.000170221	0.729116	-0.00647491	1	0.00230278	0.999485	0.00288893	1
YDR418W	RPL12B	-0.00169708	0.998573	-0.00680164	0.9777	0.000618294	0.999391	-0.0350339	0.782227	0.000656756	0.414698	0.00321044	1	0.000720367	0.999485	0.0166385	1
YDR419W	RAD30	0.00252047	0.998573	0.0769606	0.275166	0.00202486	0.999391	0.139752	0.160583	-3.32388e-05	0.870288	0.00322581	1	0.000251685	0.999485	0.00035447	1
YDR420W	HKR1	-0.0832369	0.229081	-0.012378	0.923193	-0.0047182	0.999391	-0.025012	0.8625	-0.000179696	0.427113	0.00502359	1	-0.000244782	0.999485	0.00128511	1
YDR421W	ARO80	-0.000459411	0.998573	0.00392016	0.997708	0.00400719	0.999391	0.0356158	0.787087	-7.75381e-05	0.708829	-0.00361788	1	6.68143e-05	0.999485	0.000654297	1
YDR422C	SIP1	-0.00220938	0.998573	0.00353838	0.997708	-0.00185177	0.999391	-0.032937	0.801152	-0.000175982	0.777387	0.00893986	0.989023	0.00482454	0.999485	0.00600796	1
YDR423C	CAD1	0.00491964	0.998573	0.0102205	0.973634	-0.000832889	0.999391	0.00931594	0.961984	2.42443e-06	0.991228	0.0412637	0.741902	0.000521457	0.999485	0.000179284	1
YDR424C	DYN2	0.0345179	0.546232	0.0287169	0.728638	9.9352e-05	0.999391	-0.00684407	0.971394	0.000148237	0.509226	0.0167083	1	3.60015e-05	0.999485	0.00251956	1
YDR425W	SNX41	-0.00906717	0.998573	-0.00331091	0.997708	-0.000597522	0.999391	-0.00255719	0.989829	7.2921e-06	0.972502	-0.0219035	0.987096	0.000117173	0.999485	-0.000247359	1
YDR426C	-	-0.0132678	-	0.0516889	-	0.0129328	0.999391	-0.0219539	-	0.000352717	0.279946	0.0121252	1	-0.000156039	0.999485	0.000789646	1
YDR427W	RPN9	-0.000859195	0.998573	-0.00689718	0.995645	-0.000283719	0.999391	0.0198394	0.896164	-0.000790486	0.0690492	-0.0134027	1	3.08864e-05	0.999485	0.000365355	1
YDR428C	BNA7	0.00273692	0.998573	0.150098	0.0885523	4.10492e-05	0.999391	0.0437056	0.711095	-0.000205137	0.409992	-0.011046	1	-0.000260442	0.999485	0.00192868	1
YDR429C	TIF35	0.0393785	0.393222	0.0156983	0.843352	0.000128962	0.999391	-0.00860669	0.962582	0.000137738	0.544765	0.0336902	0.859983	0.00024025	0.999485	0.000807395	1
YDR430C	CYM1	0.000306343	0.998573	0.00489113	0.997708	0.00359481	0.999391	0.0502795	0.67622	-0.00014191	0.609119	-0.028853	0.840818	-0.00101261	0.999485	-0.00129135	1
YDR431W	-	0.0112249	-	-0.0130513	-	-0.00116195	-	-0.0729773	-	-0.000345489	0.641715	8.96275e-05	1	-0.000375931	-	-0.000107594	1
YDR432W	NPL3	-0.00389965	0.998573	0.00053462	0.997708	-0.000912574	0.999391	0.0507432	0.700736	-7.27037e-05	0.724675	0.0277637	0.954809	-5.64428e-05	0.999485	0.00194564	1
YDR433W	-	0.000775363	0.998573	-0.0119976	0.997708	-0.0366278	0.93695	0.000827219	0.996848	-0.000624277	0.137546	-0.0105444	1	2.79783e-05	0.999485	0.00132681	1
YDR434W	GPI17	-0.0127602	0.485446	-0.00178906	0.997708	0.000943055	0.999391	-0.020102	0.862155	0.00025159	0.343414	-0.00205864	1	8.35581e-05	0.999485	-0.000674861	1
YDR435C	PPM1	0.00167907	0.998573	0.0115592	0.971691	0.00494624	0.999391	0.105681	0.344303	-0.000102985	0.62802	-0.0334236	0.887179	0.000153674	0.999485	0.000477559	1
YDR436W	PPZ2	0.00312428	0.998573	0.0362042	0.519693	0.000764241	0.999391	0.0629747	0.544892	1.19801e-05	0.987239	-0.000494929	1	-0.00229555	-	-0.00208413	1
YDR437W	GPI19	-0.00307932	0.998573	-0.00135372	0.997708	0.00387837	0.999391	-0.0151449	0.929599	-0.000191087	0.459847	-0.00900389	1	-0.000184349	0.999485	9.07777e-05	1
YDR438W	THI74	0.00130619	0.998573	0.00296098	0.997708	0.00165759	0.999391	-0.0158698	0.924508	-6.07095e-05	0.833985	0.0111995	1	-0.000211533	0.999485	0.000107606	1
YDR439W	LRS4	-0.000652956	0.998573	0.00722608	0.997708	0.00187306	0.999391	0.0727599	0.543833	4.47918e-05	0.830262	-0.0106448	1	7.18813e-05	0.999485	-0.000482801	1
YDR440W	DOT1	0.0014449	0.998573	-0.0559453	0.429587	0.00245343	0.999391	-0.0884889	0.407242	-0.000153313	0.60534	0.00431872	1	-0.000474749	0.999485	-0.000383242	1
YDR441C	APT2	-0.000216236	0.998573	-0.0116656	0.946096	0.00339042	0.999391	-0.0755636	0.487279	-0.000380604	0.308219	-0.0180017	0.968131	-0.000296218	0.999485	-0.000788256	1
YDR442W	-	0.00857779	0.998573	0.0298422	0.913714	0.000940614	0.999391	0.0187558	0.908452	-6.3702e-05	0.816255	-0.0437933	0.554534	-0.000419967	0.999485	-0.00252623	1
YDR443C	SSN2	0.000297687	0.998573	0.0460158	0.46354	0.00111249	0.999391	0.288249	0.0132293	-8.84051e-05	0.671458	0.0172499	1	0.000369033	0.999485	0.000229096	1
YDR444W	-	0.000535901	0.998573	-0.00431625	0.997708	0.00798968	0.908415	0.0202559	0.889294	0.000259941	0.313349	0.0243593	0.968131	0.00036184	0.999485	0.00506434	1
YDR445C	-	0.00451949	-	0.0240574	-	-0.00650647	-	-0.0220682	-	0.000122563	0.611747	-0.00359623	1	-8.58425e-05	0.999485	-0.00199249	1
YDR446W	ECM11	0.00845289	0.998573	0.000693658	0.997708	-0.0394225	0.907683	-0.0829571	0.528001	2.14002e-05	0.930975	0.0124669	1	-1.57787e-05	0.999485	-5.50673e-05	1
YDR447C	RPS17B	0.000791855	0.998573	0.00186053	0.997708	0.000138695	0.999391	-0.0325823	0.788041	-0.00166496	0.137535	-0.00675973	1	7.12573e-05	0.999485	0.00314853	1
YDR448W	ADA2	-0.00421875	0.998573	-0.00118656	0.997708	0.00169973	0.999391	-0.00574705	0.977048	-0.000227579	0.390634	-0.0535475	0.504943	-5.44398e-05	0.999485	-0.00468411	1
YDR449C	UTP6	0.00217444	0.998573	0.000603866	0.997708	0.000843458	0.999391	0.00241256	0.990096	0.00011215	0.625395	-0.000749615	1	-8.05674e-05	0.999485	-0.000258442	1
YDR450W	RPS18A	0.000844711	0.998573	0.000434427	0.997708	-0.000774349	0.999391	-0.00443623	0.982317	-1.87652e-05	0.979319	0.00133848	1	-0.0020423	-	-0.000280351	1
YDR451C	YHP1	-3.1625	2.6335e-22	-3.28194	9.16737e-24	-2.78544	2.27105e-17	-3.56786	8.77743e-28	0.000202789	0.735205	0.011116	0.937875	0.00149517	0.999485	0.00253034	1
YDR452W	PPN1	-0.793802	1.01041e-08	-0.885498	6.76392e-11	-0.563359	0.000211377	-0.893596	8.10556e-11	0.000533982	0.112947	0.0415696	0.843844	0.000576723	0.999485	0.000507995	1
YDR453C	TSA2	0.0122914	0.934236	0.0145769	0.941515	0.000213196	0.999391	0.14305	0.217765	0.000300988	0.242718	-0.00653142	1	-0.000342574	0.999485	-0.000135199	1
YDR454C	GUK1	0.000833889	0.998573	0.00276154	0.997708	0.00116981	0.999391	0.0380305	0.747664	0.000221589	0.615366	0.00532875	1	0.000198373	0.999485	0.00227183	1
YDR455C	-	0.00580456	0.998573	-0.00774375	0.997708	0.0302489	0.981681	0.0301186	0.845109	0.00036492	0.201267	0.0345759	0.887179	0.000611024	0.999485	0.00155451	1
YDR456W	NHX1	0.000359455	0.998573	-0.00317712	0.997708	0.00222687	0.999391	0.012389	0.943363	4.98558	0	5.04663	0	4.89353	0	5.14353	0
YDR457W	TOM1	-0.000487739	0.998573	-0.00174182	0.997708	-0.00319193	0.999391	-0.0552995	0.645013	-0.088199	0.00024	-0.568404	2.03572e-09	-0.50557	1.56338e-07	-0.88958	1.77943e-25
YDR458C	HEH2	0.000863432	0.998573	-0.00645795	0.983588	-0.000583101	0.999391	-0.029302	0.830429	-0.000674646	0.194034	0.00505252	1	-1.8572e-05	0.999485	-0.000906227	1
YDR459C	PFA5	-0.0243055	0.561649	-0.0444	0.46354	-0.0152505	0.648864	-0.0633018	0.55271	0.000254724	0.298692	0.0262646	0.989023	3.90321e-05	0.999485	8.80548e-05	1
YDR460W	TFB3	-0.00900899	0.970966	-0.0520717	0.538757	-0.038296	0.569863	-0.0911033	0.427461	-4.83472e-05	0.94455	-0.0116383	0.864989	-8.2327e-05	0.999485	-0.00237455	1
YDR461C-A	-	-0.201372	0.140043	-0.372256	0.0523285	-0.119378	0.268343	-0.307294	0.0660637	3.27041e-06	0.987876	0.00742654	1	9.86075e-05	0.999485	-0.000398612	1
YDR461W	MFA1	-1.52388	1.08178e-07	-3.99625	2.06136e-48	-1.19832	3.68089e-05	-2.65056	2.11607e-22	-0.000221661	0.345995	-0.0344157	0.892091	4.11922e-05	0.999485	0.000473687	1
YDR462W	MRPL28	0.040082	0.499203	0.00475435	0.997708	0.00619595	0.999391	0.0505902	0.684254	9.84334e-05	0.705183	-0.0102224	1	9.42998e-05	0.999485	-0.0007003	1
YDR463W	STP1	-0.00669372	0.998573	-0.0107322	0.989326	0.000750257	0.999391	-0.000464933	0.998582	0.000182618	0.4185	0.0179202	1	0.000405616	0.999485	0.00279826	1
YDR464W	SPP41	0.00556235	0.998573	-0.0163208	0.93415	0.000319102	0.999391	-0.053955	0.671096	-0.000433157	0.202179	-0.0152113	1	-0.000674648	0.999485	-0.000276361	1
YDR465C	RMT2	-0.00413003	0.998573	-0.00466294	0.997708	-0.00181396	0.999391	-0.0441618	0.744729	-0.000221076	0.491449	0.000189905	1	0.000388279	0.999485	-0.000909788	1
YDR466W	PKH3	-0.0113014	0.96583	-0.00503286	0.997708	-0.000378515	0.999391	0.00353679	0.985478	-0.00159775	0.0862219	-0.0117305	1	-0.00347875	0.999485	-0.411795	0.0356764
YDR467C	-	0.0039193	0.998573	-0.000693919	0.997708	-0.0169133	0.999391	0.0237394	0.876527	-0.000133355	0.601341	0.0110617	1	-0.000216075	0.999485	0.00381654	1
YDR468C	TLG1	0.0263679	0.498663	0.00214779	0.997708	0.00325063	0.999391	0.0612367	0.55748	-1.20625e-05	0.954222	0.00425844	1	-0.00015919	0.999485	0.00139208	1
YDR469W	SDC1	0.00704773	0.946293	0.0014036	0.997708	-0.00328912	0.999391	-0.0490626	0.682624	-0.000103502	0.703098	-0.0218876	0.918011	1.38812e-05	0.999485	-0.00159373	1
YDR470C	UGO1	0.00106368	0.998573	0.00562964	0.989493	0.00154787	0.999391	0.0781293	0.412582	0.000309598	0.408063	0.00593481	1	-4.5054e-05	0.999485	0.00220442	1
YDR471W	RPL27B	0.00378029	0.998573	0.00395764	0.997708	0.000648075	0.999391	-0.00595391	0.976919	-4.94574e-06	0.980525	-0.0268595	0.963022	-0.000297459	0.999485	0.000762458	1
YDR472W	TRS31	0.00522786	0.805254	0.0143918	0.769899	7.27228e-05	0.999391	-0.0101013	0.943063	-6.22613e-05	0.870665	0.0174876	0.898302	0.00104591	0.999485	0.00128679	1
YDR473C	PRP3	0.0314644	0.616782	0.000346213	0.997708	0.00254033	0.999391	0.000295261	0.998582	0.00037224	0.264242	0.00224334	1	4.69007e-05	0.999485	0.00160644	1
YDR475C	JIP4	-0.0013066	0.998573	-0.00200382	0.997708	-8.87122e-05	0.999391	0.00865303	0.964569	4.77887e-05	0.836384	0.0120737	1	5.18569e-06	0.999485	0.000150484	1
YDR476C	-	0.00384104	0.998573	0.0236436	0.852546	0.00160101	0.999391	0.0336487	0.813093	-0.000232053	0.404972	-0.00753262	1	-0.000143547	0.999485	-0.00352439	1
YDR477W	SNF1	-0.00198672	0.998573	-0.00799492	0.9777	-0.000787618	0.999391	0.0334309	0.803638	0.00013304	0.541453	0.0429662	0.806993	7.16786e-07	0.999485	-8.57018e-05	1
YDR478W	SNM1	0.00291229	0.998573	0.00116411	0.997708	0.00375316	0.999391	0.0211111	0.889294	-0.000173781	0.437015	0.0146477	1	-0.000131423	0.999485	0.0002089	1
YDR479C	PEX29	0.00219842	0.995859	0.00439009	0.997708	-0.000945181	0.999391	0.0249342	0.842803	-0.000363247	0.252105	-0.00848497	1	1.79952e-05	0.999485	-0.000256151	1
YDR480W	DIG2	-0.0129127	0.96335	-0.0450362	0.660703	-0.00572717	0.999391	-0.0123033	0.943894	-0.000103133	0.753374	-0.00297604	1	0.000175878	0.999485	0.000389904	1
YDR481C	PHO8	0.00944109	0.747766	0.0944789	0.153732	0.0122721	0.572009	0.108109	0.209694	-0.000370656	0.298974	0.00152731	1	-2.36551e-05	0.999485	-0.000789956	1
YDR482C	CWC21	0.0230466	0.889275	0.0241989	0.915389	-3.46405e-05	0.999391	-0.0053689	0.978975	-0.000216069	0.374817	-0.0101751	1	6.53628e-06	0.999485	0.000578316	1
YDR483W	KRE2	0.00248716	0.998573	0.0191926	0.839061	0.00038431	0.999391	-0.0290476	0.840153	0.000334927	0.457732	-0.000754001	1	0.000238368	0.999485	0.00134676	1
YDR484W	VPS52	0.000217489	0.998876	0.00565085	0.997708	-0.00026733	0.999391	0.0418019	0.753474	-0.000326826	0.277463	-0.0101089	1	-0.000308337	0.999485	-0.00179593	1
YDR485C	VPS72	0.0026842	0.998573	-0.00383007	0.997708	0.000818587	0.999391	-0.0620974	0.576778	0.00185826	0.0395731	0.0275073	0.908138	-4.57105e-05	0.999485	-0.00123748	1
YDR486C	VPS60	0.00610474	0.998573	0.0319802	0.726004	0.00239041	0.999391	0.0550172	0.65862	3.19736e-05	0.877089	0.0146161	1	0.000249131	0.999485	0.00157884	1
YDR487C	RIB3	0.00151547	0.998573	0.0183202	0.810413	0.000255213	0.999391	-0.027143	0.848309	-0.000444365	0.288636	0.00435433	1	-0.000197277	0.999485	0.000126066	1
YDR488C	PAC11	0.0208392	0.854584	-0.0188203	0.93415	0.00638067	0.999391	-0.0137617	0.939665	0.000132969	0.569102	0.0161692	1	8.14244e-05	0.999485	0.00025001	1
YDR489W	SLD5	-0.00116924	0.998573	-0.0486887	0.369051	0.000232106	0.999391	-0.0451696	0.682624	-0.000153735	0.547591	-0.00953523	1	-7.27956e-05	0.999485	0.00122758	1
YDR490C	PKH1	9.44988e-05	0.998876	0.00404181	0.997708	0.000503052	0.999391	0.113325	0.212976	-0.000174066	0.458393	-0.010146	1	-0.000126185	0.999485	-0.00105663	1
YDR491C	-	0.0168486	0.875188	0.00592016	0.997708	0.00673416	0.999391	-0.112411	0.311989	0.000484901	0.163092	0.0486014	0.705021	-0.000265507	0.999485	0.00134417	1
YDR492W	IZH1	0.00552346	0.998573	-0.025267	0.764961	0.00998261	0.940912	-0.0905466	0.403918	-0.000230387	0.33153	0.0473478	0.788394	0.000281656	0.999485	0.0133356	0.673699
YDR493W	MZM1	-0.00974613	0.936451	-0.00876805	0.97841	-0.0401144	0.455863	-0.104306	0.330656	2.98214e-05	0.932779	-0.0108458	1	0.000414071	0.999485	-0.000599232	1
YDR494W	RSM28	0.00939239	0.904344	-0.00422763	0.997708	0.000800079	0.999391	-0.0150349	0.926059	-1.82008e-05	0.929711	-0.0176213	1	-0.000144305	0.999485	-0.00117811	1
YDR495C	VPS3	0.000807931	0.998573	-0.00418672	0.997708	0.000129965	0.999391	-0.025923	0.865247	-6.98772e-05	0.764242	-0.0114072	1	-4.59311e-05	0.999485	0.00124358	1
YDR496C	PUF6	0.00304571	0.998573	0.00526952	0.997708	0.00711325	0.999391	-0.0044165	0.982317	-0.00063882	0.321888	-0.01536	0.892091	0.00351107	0.999485	-0.00153179	1
YDR497C	ITR1	-0.000161029	0.998573	-0.00592952	0.977895	0.00099467	0.999391	-0.0108869	0.943684	7.67612e-05	0.869066	-0.00036399	1	-0.000315671	0.999485	-0.000405847	1
YDR498C	SEC20	-0.00087471	0.998573	-0.00218427	0.997708	-0.00106629	0.999391	0.0355176	0.802863	0.000172908	0.52248	0.0140605	1	-0.000421341	0.999485	0.00313278	1
YDR499W	LCD1	-0.00114294	0.998573	-0.0167244	0.947134	0.00167516	0.999391	-0.0120604	0.945006	-2.33407e-05	0.926729	-0.0113218	1	-3.95878e-05	0.999485	0.00124684	1
YDR500C	RPL37B	0.0059635	0.998573	0.0348849	0.721906	-0.00398115	0.999391	-0.0259128	0.866571	-0.000151165	0.513675	-0.0107729	1	-0.000273226	0.999485	0.000244187	1
YDR501W	PLM2	-0.00630221	0.998573	-0.0204534	0.90204	0.000300065	0.999391	-0.0135291	0.939792	0.000240124	0.688873	0.000544212	1	0.000242879	0.999485	0.00140337	1
YDR502C	SAM2	-0.00888676	0.953577	-0.00753405	0.993414	-0.0130207	0.867922	-0.0288121	0.846719	0.000776768	0.0994181	0.0208352	0.989023	0.000188165	0.999485	0.000470608	1
YDR503C	LPP1	0.00101179	0.998573	-0.0086072	0.972014	0.00399813	0.999391	0.00987246	0.955099	-0.000148476	0.496919	0.0129758	1	-0.000551101	0.999485	0.00244089	1
YDR504C	SPG3	0.0231309	0.696253	-0.0181673	0.891935	0.000848069	0.999391	-0.0391211	0.774427	0.00109873	0.0623554	0.0068805	1	0.000229914	0.999485	-0.000388052	1
YDR505C	PSP1	4.54746e-05	0.999506	-0.00393964	0.997708	0.00145581	0.999391	-0.0161832	0.920518	0.000520274	0.195255	0.0204139	0.967227	0.00114871	0.999485	0.00251592	1
YDR506C	GMC1	-0.00676097	0.934236	-0.000409381	0.997708	0.000151163	0.999391	0.0496228	0.671096	0.000755101	0.145588	0.00476362	1	0.000329246	0.999485	-0.00139412	1
YDR507C	GIN4	-1.45607	1.73603e-37	-1.92958	1.23335e-64	-0.800551	4.20603e-12	-1.95005	8.94181e-66	-0.000483893	0.368265	-0.00489531	1	-0.000430604	0.999485	-0.00198634	1
YDR508C	GNP1	0.00127343	0.998573	-0.00909191	0.93093	-0.000298634	0.999391	-0.0413488	0.697417	3.60731e-05	0.877126	-0.00172016	1	-0.000124272	0.999485	-0.00438396	1
YDR509W	-	-0.000788291	-	-0.048067	-	-0.0057079	-	-0.0213225	-	-0.000344763	0.383574	0.0066917	1	0.000921706	0.999485	0.00121236	1
YDR510C-A	-	-0.00345153	0.998573	-0.00123558	0.997708	0.00264188	0.999391	0.0795283	0.514999	-0.00038052	0.347468	-0.0253291	0.841574	-0.000246065	0.999485	-0.00523409	1
YDR510W	SMT3	-0.000834275	0.998573	-0.00553365	0.997708	0.00084374	0.999391	0.0316953	0.830842	-3.56321e-05	0.862753	-0.02562	0.955779	-8.80757e-05	0.999485	-0.000878266	1
YDR511W	SDH7	0.00309939	0.998573	-0.0027348	0.997708	-0.00075324	0.999391	-0.0268402	0.852497	0.0001329	0.650213	-0.0184417	0.961847	0.000162634	0.999485	-0.015734	0.869072
YDR512C	EMI1	0.00515859	0.998573	0.183128	0.108374	0.00248139	0.999391	0.168757	0.138339	-0.000171772	0.445441	-0.00650846	1	0.000148337	0.999485	-0.000299264	1
YDR513W	GRX2	0.00690914	0.998573	0.00628373	0.997708	0.00409681	0.999391	0.04717	0.720644	0.000470616	0.52794	-0.000243639	1	0.00387906	0.999485	0.0027235	1
YDR514C	-	0.325411	0.0206579	0.122044	0.16157	0.0264144	0.518968	0.0899526	0.382134	-0.000285513	0.539698	0.0191747	0.851975	-0.000384828	0.999485	-8.41941e-05	1
YDR515W	SLF1	0.0923133	0.240235	0.00560963	0.997708	0.0350725	0.446727	0.0809627	0.451002	0.00038787	0.222838	0.060001	0.432902	-0.00016167	0.999485	0.00106697	1
YDR516C	EMI2	0.00194104	0.998573	0.00783368	0.997708	0.00111092	0.999391	0.0546982	0.671096	2.64017e-05	0.904085	0.0176883	1	5.49531e-05	0.999485	0.000224805	1
YDR517W	GRH1	-0.00152329	0.998573	-0.000651921	0.997708	0.0010382	0.999391	0.0470243	0.67156	1.82159e-05	0.929681	0.0103548	1	-0.000983227	0.999485	0.000104239	1
YDR518W	EUG1	0.00218647	0.998573	0.00795043	0.950237	-0.000644172	0.999391	-1.73198e-05	0.999908	-0.000126246	0.73966	0.0099296	1	2.31431e-05	0.999485	-0.000658409	1
YDR519W	FPR2	0.00585524	0.998573	0.00623039	0.997708	0.00196028	0.999391	0.00569294	0.977048	9.66084e-05	0.809539	-0.0011208	1	0.000195014	0.999485	0.00197524	1
YDR520C	URC2	-0.0175507	0.674282	-0.021082	0.769899	-0.265539	0.0284507	-0.276277	0.0137425	0.000131831	0.676149	-0.0057566	1	-0.00017256	0.999485	-0.000980737	1
YDR521W	-	-9.51988e-05	-	0.000363596	-	0.0214866	-	0.0637038	-	-0.000452665	0.550374	-0.00132185	1	-0.000910186	0.999485	-0.00115672	1
YDR522C	SPS2	-0.5984	0.0112666	-0.720044	0.00292195	-0.300861	0.0780588	-1.1417	4.41328e-06	-6.75176e-05	0.755232	0.00475524	1	0.000152395	0.999485	0.00221226	1
YDR523C	SPS1	0.0122548	0.967706	0.381159	0.0470301	0.00445127	0.999391	-0.0219872	0.886341	-0.000169288	0.461534	0.00146998	1	0.000114163	0.999485	0.000439919	1
YDR524C	AGE1	0.00728767	0.894083	0.0353052	0.513759	0.000349118	0.999391	-0.0302296	0.818965	-0.000145299	0.508576	0.0182464	1	2.44216e-05	0.999485	0.0010573	1
YDR524C-A	-	-0.00406064	0.998573	-0.00788046	0.997708	-0.00526765	0.999391	-0.00815152	-	5.23896e-05	0.800933	0.0225821	0.989023	-2.01038e-06	0.999485	0.000913026	1
YDR524C-B	-	0.00357547	0.998573	0.0048796	0.997708	-0.0032421	0.999391	-0.0603987	0.617595	1.6262e-05	0.981391	-0.0028104	0.989023	-0.00105677	0.999485	0.0121165	1
YDR524W-C	-	0.00423613	0.998573	0.00615711	0.997708	-0.023439	0.988514	-0.122572	0.344521	-0.000646657	0.212998	0.00264419	1	-0.000117101	0.999485	0.00337633	1
YDR525W	API2	-0.027698	0.953577	-0.0225503	-	0.0211804	0.999391	0.0332173	-	0.000307114	0.524411	0.0128375	0.989023	-0.000737044	0.999485	0.0545963	0.494869
YDR525W-A	SNA2	0.000195705	0.998932	-0.100159	0.30655	0.00173607	0.999391	-0.0519647	0.682624	4.80709e-07	0.998132	0.00218896	1	-3.61948e-05	0.999485	0.00195303	1
YDR526C	-	-0.0236939	-	-0.00632328	-	0.0269594	-	0.0549332	-	0.000359603	0.635632	-0.00126371	1	0.0109568	0.999485	0.00453973	1
YDR527W	RBA50	0.0253224	0.56038	0.0224052	0.753161	0.00312055	0.999391	-0.017998	0.906407	3.73165e-05	0.872925	0.00189627	1	2.75013e-05	0.999485	-0.00540605	1
YDR528W	HLR1	-2.47669	6.90132e-15	-2.68051	5.95727e-17	-1.54144	4.17637e-06	-2.51505	3.96705e-15	0.000228602	0.494256	0.0111045	1	0.000369004	0.999485	0.00126941	1
YDR529C	QCR7	0.00205093	0.998573	-0.013961	0.915109	-0.000269892	0.999391	-0.0382724	0.771542	0.000285279	0.701652	0.00270379	1	-0.00901624	0.999485	-0.00615663	1
YDR530C	APA2	0.0140718	0.659099	0.0136007	0.877911	-0.000274983	0.999391	-0.00772252	0.966802	-0.000250833	0.538415	0.0064742	1	-0.00179585	0.999485	-0.00124178	1
YDR531W	CAB1	0.00863856	0.784658	0.118059	0.105037	0.000231194	0.999391	0.00898272	0.957338	-0.000372827	0.608873	-0.00143723	1	0.000317308	0.999485	-0.000841685	1
YDR532C	KRE28	0.00578568	0.998573	-0.0180497	0.923219	-0.000721919	0.999391	-0.11991	0.29691	-4.16754e-05	0.901157	-0.00596392	1	-0.000331026	0.999485	0.000238443	1
YDR533C	HSP31	0.0149044	0.864683	0.188204	0.113648	0.00607026	0.999391	0.312028	0.0269886	-0.000368266	0.29828	-0.029231	0.841574	-0.0144809	0.942466	-0.386763	0.026977
YDR534C	FIT1	0.0104585	0.986012	0.00288208	0.997708	0.0044795	0.999391	0.0274937	0.860185	9.06195e-05	0.759089	0.0109514	1	-0.000122636	0.999485	0.000562037	1
YDR535C	-	-0.00474233	0.998573	-0.0147518	0.980531	-0.00708183	0.999391	-0.0167431	0.924414	-8.0078e-05	0.720037	0.0103273	1	-8.10164e-06	0.999485	0.000371093	1
YDR536W	STL1	0.00687954	0.989516	0.0122289	0.957702	0.00221512	0.999391	0.0192152	0.903639	0.00538366	0.00685534	0.0646241	0.523321	0.000212826	0.999485	0.00216952	1
YDR537C	-	-0.00435666	0.998573	0.00061865	0.997708	0.00765614	0.999391	0.00966976	0.960547	9.34303e-05	0.690042	-0.0161726	1	0.000109988	0.999485	-0.000604982	1
YDR538W	PAD1	0.00642116	0.998573	-0.0042197	0.997708	0.000484097	0.999391	-0.0118012	0.945309	-4.13337e-05	0.839905	0.0307398	0.900605	-0.000200537	0.999485	0.000457356	1
YDR539W	FDC1	-0.00240088	0.998573	0.0170812	0.769899	-0.000148324	0.999391	0.0306774	0.803391	-0.00015255	0.831466	-0.0041221	1	-4.7589e-05	0.999485	-0.00189396	1
YDR540C	IRC4	0.00122877	0.998573	-0.00354276	0.997708	0.00338874	0.999391	0.000214567	0.998582	0.000550785	0.396838	-0.006306	1	-0.00128512	0.999485	-0.00684747	1
YDR541C	-	-0.239606	0.049935	-0.389151	0.00791886	-0.160026	0.0920381	-0.528741	0.000110752	-0.000608112	0.19066	-0.00440302	1	-2.8923e-05	0.999485	0.000725234	1
YDR542W	PAU10	-0.0104688	0.998573	-0.0976946	-	0.0745096	0.682922	0.0585961	-	0.00104014	0.241906	0.000142285	1	0.00389809	0.999485	0.00164061	1
YDR543C	-	5.67981e-05	-	0	-	0	-	0	-	-0.000134073	0.573305	0.00372817	1	0.000123859	0.999485	0.000763605	1
YDR544C	-	0.0130349	-	0.0142306	-	0.00782684	-	0.00608553	-	-0.000198732	0.481479	-0.0105955	1	0.000138532	0.999485	0.00285388	1
YDR545W	YRF1-1	0.000953868	-	0.00104028	-	-2.15298e-05	-	-0.00015764	-	-0.000851789	0.156488	0.0138881	0.999411	-0.0011081	0.999485	0.00139938	1
YEL001C	IRC22	0.000726951	0.998573	0.0141396	0.901905	0.000458235	0.999391	0.0122222	0.942949	-0.000295063	0.262514	0.00383425	1	0.000253001	0.999485	0.000981886	1
YEL002C	WBP1	0.000147221	0.998876	-0.000885277	0.997708	-0.00073842	0.999391	-0.0569237	0.629088	0.0012572	0.196298	0.00221572	1	0.00212453	0.999485	-0.000306939	1
YEL003W	GIM4	0.00965614	0.995076	0.00153988	0.997708	-0.00431672	0.999391	-0.0652073	0.598902	-5.27206e-05	0.927263	7.74595e-05	1	-0.000126236	-	0.00020234	1
YEL004W	YEA4	0.00194751	0.998573	0.00622431	0.989326	0.00381461	0.999391	0.0946007	0.324926	0.000817944	0.367686	0.00215206	0.99816	0.00357728	-	0.000131674	1
YEL005C	VAB2	0.00104432	0.998573	0.0139163	0.958374	0.000942664	0.999391	0.0648411	0.594343	6.68727e-05	0.91111	0.000276572	1	0.000493221	-	0.000222159	1
YEL006W	YEA6	0.00374405	0.979743	0.0078676	0.97158	0.000111313	0.999391	-0.0337357	0.796567	0.000231064	0.359495	0.058019	0.733037	-0.000206533	0.999485	0.00141981	1
YEL007W	MIT1	-0.000169813	0.998573	-0.00371679	0.997708	-0.00089735	0.999391	-0.134948	0.147539	6.32769e-05	0.783173	0.0164288	1	0.000187905	0.999485	-0.00125685	1
YEL008W	-	0.00967851	0.998573	-0.012077	0.979107	-0.00147347	0.999391	-0.399351	0.0370236	0.000162278	0.50709	0.00641858	1	0.000650551	0.999485	0.000905802	1
YEL009C	GCN4	0.00287142	0.998573	-0.00249474	0.997708	0.000459579	0.999391	-0.0777658	0.475197	-0.00050175	0.160756	-0.0321483	0.874351	2.66514e-05	0.999485	-0.000330365	1
YEL009C-A	-	0.00902438	0.998573	0.0220851	-	-0.0084775	0.999391	-0.019378	-	9.41692e-05	0.688233	0.0231106	0.941425	-0.00135548	0.999485	0.000743484	1
YEL010W	-	0.0183141	0.969094	0.0351942	0.8751	0.0212953	0.999391	0.00529229	0.979745	-0.00137362	0.0244926	-0.0326631	0.937875	0.000118493	0.999485	0.000662546	1
YEL011W	GLC3	-0.0100706	0.945076	-0.0156604	0.925054	-0.0249161	0.649038	-0.0270143	0.859734	-0.000256292	0.436193	-0.00796563	1	-0.000279138	0.999485	-0.000661531	1
YEL012W	UBC8	0.0120869	0.964052	0.0343245	0.764206	0.00128945	0.999391	0.0586846	0.640455	9.67393e-05	0.838806	0.00438229	1	-0.00185427	0.999485	-0.00229141	1
YEL013W	VAC8	0.00146733	0.998573	-0.00231153	0.997708	-0.000875426	0.999391	-0.0755736	0.467319	5.63577e-05	0.814818	0.024693	0.99816	0.000430662	0.999485	0.000350217	1
YEL014C	-	-0.00375998	0.998573	-0.00364867	0.997708	0.000447617	0.999391	0.0081971	0.968091	0.000700185	0.38622	0.00298297	1	-0.00161056	0.999485	0.00544733	1
YEL015W	EDC3	0.00302391	0.998573	-0.00156477	0.997708	0.001726	0.999391	-0.0158953	0.924701	0.000450781	0.554497	0.0107877	0.859983	-0.00137603	0.999485	-0.0119989	1
YEL016C	NPP2	0.000411604	0.998573	-0.00730072	0.983588	0.00962336	0.869559	-0.0052101	0.978975	-0.00023539	0.731846	-0.00262403	1	-4.22853e-05	0.999485	-0.00204341	1
YEL017C-A	PMP2	0.00473248	0.998573	-0.026414	0.769899	0.00221312	0.999391	-0.049928	0.691988	-0.000549318	0.304737	-0.0013983	1	-0.000821694	0.999485	-0.00286176	1
YEL017W	GTT3	-0.00107919	0.998573	-0.0428083	0.513131	0.00084877	0.999391	0.00236708	0.990096	-0.000225724	0.354044	-0.0189536	1	-0.000114219	0.999485	-0.000933822	1
YEL018W	EAF5	0.0253329	0.81065	0.00695093	0.997708	0.00167656	0.999391	0.0145583	0.933293	0.000189069	0.614788	-0.00788466	1	0.0289469	0.847621	-0.00207742	1
YEL019C	MMS21	-0.00773308	0.998573	0.00624734	0.997708	-0.000589768	0.999391	-0.0222854	0.884476	0.000127025	0.558438	0.00640864	1	0.000156219	0.999485	0.000795088	1
YEL020C	-	0.00166768	0.998573	0.00351129	0.997708	0.000748774	0.999391	0.00298478	0.986522	0.000369204	0.187502	0.01216	1	-3.71552e-05	0.999485	-0.0021726	1
YEL020C-B	-	0.0106321	-	0.0155717	-	0.00391483	-	-0.0128523	-	0.000125533	0.635158	0.0216877	0.937875	-9.84751e-05	0.999485	-0.000107543	1
YEL020W-A	TIM9	0.0180946	0.939568	0.0077936	0.997708	0.00337807	0.999391	0.0337695	0.81691	-0.000100656	0.664699	0.0035985	1	-3.42029e-05	0.999485	-1.01044e-06	1
YEL021W	URA3	-0.00281876	0.959442	-0.338829	3.0787e-05	-0.22594	0.00837445	-0.437556	6.84393e-09	-0.000107045	0.733469	0.0105244	1	0.000195138	0.999485	0.000740699	1
YEL022W	GEA2	-0.003758	0.998573	-0.0167965	0.886679	-9.42624e-06	0.999391	-0.0127334	0.94114	-0.000663041	0.242197	-0.03206	0.700624	-0.000280608	0.999485	-0.00138369	1
YEL023C	-	7.85291e-05	0.999506	-0.00895124	0.9777	4.10595e-05	0.999391	-0.0429309	0.744149	-0.00111493	0.0420629	-0.00645374	1	0.000102484	0.999485	-0.00014783	1
YEL024W	RIP1	0.0062748	0.970966	-0.0039905	0.997708	-8.66157e-05	0.999391	-0.0963691	0.363509	-0.00101406	0.255435	-0.00119107	1	0.00256767	0.999485	0.0106927	1
YEL025C	-	-0.00136861	0.998573	-0.0344182	0.506489	-0.00191133	0.999391	-0.299663	0.00227634	-6.81811e-05	0.831799	0.00845132	1	-0.000218173	0.999485	-0.0138333	0.971912
YEL026W	SNU13	0.00797243	0.986673	0.036256	0.684895	0.00193847	0.999391	0.000628088	0.997327	0.000394673	0.250588	0.0236185	0.936578	0.000826625	0.999485	0.0013884	1
YEL027W	VMA3	0.00324247	0.998573	-0.000476528	0.997708	0.000258757	0.999391	-0.0202029	0.89617	0.000458498	0.144471	-0.0236742	0.989023	0.000120798	0.999485	-2.35699e-06	1
YEL028W	-	0.120515	0.211162	0.0300868	0.728638	0.000582272	0.999391	-0.0664547	0.565407	0.0003767	0.243792	0.0195573	0.989491	0.000687172	0.999485	0.00276462	1
YEL029C	BUD16	0.0112817	0.779291	0.0123033	0.915109	0.00377211	0.999391	0.00687619	0.969019	-7.98352e-05	0.769915	-0.0121348	1	-3.15732e-05	0.999485	-0.00211611	1
YEL030C-A	-	0.0038015	0.998573	0.0135096	-	-0.00588143	0.999391	-0.0226384	-	-3.35192e-05	0.870759	-0.0390249	0.826311	-4.67117e-06	0.999485	-0.00249796	1
YEL030W	ECM10	0.0204614	0.723399	-0.0489632	0.494292	0.00319911	0.999391	0.068919	0.539856	0.000507902	0.196511	0.0135649	1	0.000115957	0.999485	0.000601815	1
YEL031W	SPF1	0.00106121	0.998573	-0.00294403	0.997708	0.00104586	0.999391	-0.0226599	0.88219	-4.98984e-06	0.980314	0.0356542	0.872467	9.32253e-05	0.999485	-0.00105778	1
YEL032W	MCM3	-3.85382	5.90589e-122	-3.73445	1.68608e-117	-3.76493	6.05619e-116	-4.06603	5.16711e-134	0.000224728	0.480421	0.00782722	1	0.000538305	0.999485	0.00151483	1
YEL033W	MTC7	0.00137086	0.998573	-0.00221125	0.997708	-0.00116547	0.999391	-0.0297816	0.848506	0.000281687	0.27777	0.0306489	0.912754	0.000391998	0.999485	0.000725613	1
YEL034C-A	-	-0.0042949	0.998573	-0.0239615	0.941508	0.0124053	0.999391	-0.00322241	0.986522	0.000723461	0.380323	0.00341428	1	0.00327698	0.999485	0.0550209	0.521162
YEL035C	UTR5	-0.0179636	0.985581	-0.014207	0.997708	-0.00704015	0.999391	-0.0317146	-	0.000551413	0.192957	0.00701826	1	0.0014005	0.999485	0.00365576	1
YEL036C	ANP1	0.0387604	0.513626	0.191657	0.104293	0.0500874	0.390235	0.246842	0.0532116	-4.48406e-05	0.830787	-0.00435187	1	0.00015339	0.999485	-0.00122798	1
YEL037C	RAD23	-0.000896239	0.998573	0.00425244	0.997708	0.001354	0.999391	0.0456844	0.73852	-0.000951343	0.0558465	-0.0159426	1	-0.000885792	0.999485	-0.00059903	1
YEL038W	UTR4	0.00957693	0.964052	0.0494469	0.534725	0.0015177	0.999391	0.1518	0.192685	-0.000385444	0.350585	0.0101639	1	-0.000738929	0.999485	0.000562108	1
YEL039C	CYC7	0.00766794	0.998573	0.0267226	0.913461	0.0346371	0.834077	1.16964	0.000745096	-7.6244e-05	0.804046	0.0153081	0.989023	0.000607625	0.999485	0.000757137	1
[truncated: 4,870 more rows]

## Sheet: YOX logFC
Gene	Name	YOX C 20m	YC20 apv	YOX C 60m	YC60 apv	Z4-YOX 20m	Z4Y20 apv	Z4-YOX 60m	Z4Y60 apv	9A C 20m	9AC20 apv	9A C 60m	9AC60 apv	Z4-9A 20m	Z49A20 apv	Z4-9A 60m	Z49A60 apv
Q0045	COX1	-0.131429	0.533887	0.0972623	0.470149	0.17252	0.421875	0.0619291	0.729845	0.112475	0.593416	0.163654	0.242757	0.130013	0.560947	0.198746	0.324232
Q0050	AI1	-0.020549	0.932995	0.0365221	-	0.230944	0.322372	0.154339	0.33857	0.367849	0.138646	0.0992354	-	-0.0166338	0.952798	0.0373257	0.860172
Q0055	AI2	0.244196	0.286114	0.146607	-	-0.00685847	0.981566	0.124643	0.441773	0.148954	0.508326	0.0412036	-	-0.081114	0.746868	-0.0520666	0.806824		Description
Q0060	AI3	-0.0311129	0.836724	0.0166106	-	-0.0252453	0.903089	-0.0621363	-	0.0607027	-	0.0254611	-	-0.168969	-	0.0139799	-		*For each sample log2 fold change and adjusted p-value at 20min or 60min, compared to 0min in same strain.
Q0065	AI4	-0.00403446	0.987611	-0.00386918	-	-0.0147004	0.955695	-0.0685739	0.60177	0.0838302	0.698085	0.0942525	-	0.245458	0.303649	0.00620771	0.971729
Q0070	AI5_ALPHA	0.159763	0.297927	0.126557	-	0.00413576	0.984995	0.0437324	-	-0.0742905	-	-0.0267795	-	-0.206962	-	0.0175583	-
Q0075	AI5_BETA	0.108814	0.620342	0.103302	0.421672	-0.0128701	0.960994	0.0125682	0.948327	0.128144	0.55408	0.100292	0.461889	0.0264255	0.920837	0.147257	0.467989		Strain labels
Q0085	ATP6	0.0628519	0.749404	-0.00287545	-	0.00987607	0.967851	0.0147682	-	-0.171995	-	-0.0074388	-	-0.0495376	-	-0.0923119	-		YOX C	Yox1 control (YOX1 Z4pr-HO)
Q0105	COB	0.0162727	-	0.00223967	-	0.000451331	-	-0.000302936	-	-0.015471	-	-0.00476591	-	0	-	0.00721202	-		Z4-YOX	Z4pr-YOX1
Q0120	BI4	0	-	0	-	0	-	0	-	0.000183259	-	-0.001514	-	-0.00605682	-	-0.00513825	-		9A C	yox1-9A control (yox1-9A Z4pr-HO)
Q0130	OLI1	0.0529032	0.816005	-0.0685463	0.602589	0.223554	0.320487	0.0167147	0.929001	0.105991	0.625334	0.0797395	0.573249	0.0269068	0.91793	0.0537204	0.805266		Z4-9A	Z4pr-yox1-9A
Q0140	VAR1	0	-	0.00128088	-	0.000259998	-	-0.00352063	-	0	-	0	-	0.0103011	-	0.00418632	-
Q0160	SCEI	-0.0170597	0.943751	0.171354	0.17717	0.211284	0.352453	0.269522	0.128861	0.283334	0.213074	0.153154	0.242121	0.00651697	0.980669	0.178362	0.37893
Q0250	COX2	0	-	0.00128088	-	0.00594083	-	0	-	-0.00483377	-	-0.001514	-	0	-	0	-
Q0275	COX3	0.00452363	-	0	-	0.00594083	-	0	-	0	-	0.00151526	-	0.0104207	-	-0.00513825	-
YAL001C	TFC3	0.393331	1.66207e-08	0.0457675	0.62831	0.399196	1.1382e-08	-0.0528906	0.563269	0.411564	3.4867e-09	0.0534404	0.56576	0.446732	1.67955e-10	0.0566428	0.51255
YAL002W	VPS8	0.536182	3.49852e-12	0.339991	1.7075e-05	0.431433	1.98634e-08	0.359697	2.80368e-06	0.574509	5.801e-14	0.31453	6.21544e-05	0.549335	7.42989e-13	0.443436	7.54581e-09
YAL003W	EFB1	-0.140498	0.189757	-0.188123	0.0552999	-0.227914	0.0249082	-0.244011	0.0155462	-0.179133	0.0838996	-0.333751	0.000763103	-0.290065	0.00393497	-0.31897	0.00178269
YAL005C	SSA1	1.80181	3.8937e-36	0.618575	4.88384e-06	1.50525	1.26169e-25	0.412085	0.00170723	1.84539	5.88255e-38	0.463395	0.000243278	1.51596	2.50961e-26	0.558315	4.09276e-05
YAL007C	ERP2	0.153895	0.0499946	-0.0240055	0.819486	0.108271	0.178741	-0.162597	0.0410118	0.183701	0.0162462	0.0573505	0.545126	0.104051	0.197416	-0.099241	0.235626
YAL008W	FUN14	0.893631	4.4141e-15	0.423095	0.000138679	0.87008	1.27937e-14	0.453313	3.64754e-05	0.915494	7.46097e-16	0.402429	0.000162337	0.887881	5.4491e-15	0.567074	3.07807e-07
YAL009W	SPO7	0.262817	0.000640291	0.144724	0.0713851	-0.0712376	0.413867	-0.0765876	0.402862	0.223823	0.00369065	0.0580794	0.553752	0.0383838	0.689228	-0.157025	0.0600498
YAL010C	MDM10	0.125826	0.377588	0.000659513	0.997612	-0.170089	0.21672	-0.283457	0.0299608	0.0225237	0.892282	-0.178925	0.175911	-0.287097	0.0361886	-0.424154	0.00212527
YAL011W	SWC3	-0.367446	0.00423897	-0.0934106	0.449283	-0.171787	0.187854	-0.0926972	0.507053	-0.234044	0.0665455	-0.0462364	0.75714	-0.211853	0.102498	-0.102065	0.472874
YAL012W	CYS3	0.087361	0.552578	-0.0536551	0.69415	0.0145153	0.935528	0.00463123	0.979033	0.215457	0.10384	0.0380488	0.808647	0.0696756	0.641093	-0.0357398	0.823221
YAL013W	DEP1	-0.109831	0.557012	-0.0746974	0.607173	-0.164897	0.375019	-0.106642	0.529517	-0.072737	0.708603	0.0501297	0.768016	-0.245387	0.187963	-0.0943232	0.629905
YAL014C	SYN8	-0.0847599	0.335989	-0.0452148	0.653353	-0.453968	3.5001e-09	-0.319324	2.96355e-05	-0.0179705	0.865217	-0.0289806	0.784269	-0.282938	0.000251279	-0.401767	2.23088e-07
YAL015C	NTG1	-0.334116	0.00146201	-0.0338056	0.790963	-0.0751302	0.523463	0.24081	0.019074	-0.221641	0.0392598	0.024085	0.865943	-0.059866	0.626489	0.364443	0.000475683
YAL016W	TPD3	0.15831	0.0316664	0.048545	0.596014	0.154725	0.0340505	-0.00831057	0.936257	0.246783	0.00042632	0.070207	0.415542	0.228449	0.00119445	0.0124747	0.891969
YAL017W	PSK1	0.846243	5.25838e-30	0.429017	2.21301e-08	0.706739	1.51834e-21	0.260464	0.000620335	0.848658	1.97479e-30	0.395026	1.48443e-07	0.872621	9.50865e-32	0.417026	3.02724e-08
YAL018C	LDS1	-0.0741616	0.740348	-0.0345176	-	0.0183439	0.947542	-0.0503438	0.732403	0.258703	0.259169	0.0582018	-	-0.130023	0.590687	-0.0266091	0.888013
YAL019W	FUN30	-0.634621	1.78609e-11	-0.150174	0.107129	-0.576171	1.00426e-09	-0.139523	0.163985	-0.595259	2.72203e-10	-0.12763	0.214902	-0.585515	4.54637e-10	-0.309116	0.00100803
YAL020C	ATS1	-0.227606	0.277593	-0.0239197	0.878673	-0.0468069	0.845292	0.112176	0.515976	-0.126244	0.543639	0.0829459	0.580375	0.0156836	0.95174	0.358133	0.0820751
YAL021C	CCR4	0.0509702	0.582283	-0.0634327	0.487734	0.0421684	0.645758	-0.00150015	0.990823	0.0878821	0.311298	0.00223206	0.984714	0.0109326	0.91653	-0.0357537	0.711914
YAL022C	FUN26	0.0321997	0.80865	0.0540138	0.656586	-0.664292	8.70008e-10	-0.309861	0.00290646	0.195502	0.067491	0.192342	0.0789659	-0.599807	2.64481e-08	-0.513596	1.19093e-06
YAL023C	PMT2	0.0512813	0.652957	0.000467941	0.998286	0.0132673	0.915825	-0.045085	0.703456	0.128831	0.201168	0.099663	0.348447	0.141202	0.149361	0.120509	0.240734
YAL024C	LTE1	-0.0535118	0.557471	-0.133669	0.0913657	-0.102219	0.210251	-0.298924	7.63678e-05	-0.12496	0.127366	-0.19786	0.0141341	-0.0899332	0.284561	-0.231268	0.00323789
YAL025C	MAK16	-1.16664	3.34806e-16	-0.447168	0.000642993	-0.848242	2.41283e-09	-0.363465	0.00495334	-1.23823	6.87953e-18	-0.310446	0.0128367	-1.02757	7.4247e-13	-0.477681	0.000372651
YAL026C	DRS2	0.0114295	0.889751	0.0314155	0.717791	-0.0838068	0.21672	0.00938753	0.916521	-0.0195449	0.815801	-0.00824483	0.931584	-0.00901344	0.91514	0.00896333	0.913879
YAL027W	SAW1	0.217825	0.0546487	-0.0619328	0.615704	0.348435	0.00190913	0.0906531	0.474318	0.0600722	0.655572	-0.327128	0.00315024	0.163097	0.164764	0.0347827	0.805266
YAL028W	FRT2	1.00479	4.29602e-13	0.426147	0.00105885	0.955445	2.15728e-12	0.294038	0.0204053	0.969361	9.3533e-13	0.183616	0.154737	1.04816	7.26451e-13	0.564647	5.65681e-05
YAL029C	MYO4	-0.00710418	0.938041	-0.0543014	0.512234	0.00958713	0.915424	0.0619394	0.439643	-0.0919925	0.209427	-0.12881	0.0807359	0.13404	0.0504366	0.218989	0.00102435
YAL030W	SNC1	0.302435	0.000582594	0.0574093	0.59076	0.415372	3.29616e-06	0.217372	0.0173012	0.387849	7.90942e-06	0.100796	0.321769	0.345369	0.000114662	0.41958	2.9699e-06
YAL031C	GIP4	0.286031	0.00925848	0.00805006	0.957709	0.216719	0.05219	0.0834831	0.511275	0.183913	0.104534	-0.0314867	0.825063	0.301155	0.00665331	0.115915	0.348998
YAL032C	PRP45	-0.146165	0.29142	-0.0681834	0.606642	-0.0427163	0.787781	0.0102884	0.951992	-0.11509	0.425838	0.0148309	0.932934	-0.0824109	0.577632	0.0608184	0.698451
YAL033W	POP5	-0.302627	0.000270032	-0.125799	0.149329	-0.208756	0.0129159	-0.118279	0.198999	-0.253225	0.0025143	-0.131694	0.157297	-0.142873	0.106756	0.0768566	0.426569
YAL034C	FUN19	0.0680952	0.349367	-0.00548552	0.95919	0.0244807	0.76134	-0.0383622	0.645562	0.0934445	0.182159	0.00971288	0.923193	0.0571949	0.431164	0.0519535	0.494191
YAL034W-A	MTW1	-0.0895583	0.552506	-0.194221	0.116061	0.0370167	0.820609	-0.872939	2.10107e-08	0.0888893	0.559296	-0.0531611	0.732263	0.0970516	0.506983	-0.49221	0.000542578
YAL035W	FUN12	-0.529634	2.0633e-05	-0.069465	0.579991	-0.335557	0.00582128	-0.0579571	0.682647	-0.401238	0.000866141	0.014072	0.932672	-0.409656	0.000771023	-0.0837056	0.545495
YAL036C	RBG1	-0.721649	5.21023e-22	-0.179486	0.0187287	-0.622965	6.85699e-17	-0.0587365	0.532595	-0.81492	1.29673e-27	-0.230972	0.00314878	-0.724756	3.57798e-22	-0.130245	0.109342
YAL038W	CDC19	0.366965	4.76005e-05	-0.0989786	0.312163	0.30942	0.000662946	-0.134628	0.175611	0.404915	6.52777e-06	-0.0273811	0.824668	0.410045	5.5994e-06	-0.289554	0.00178269
YAL039C	CYC3	-0.305855	0.0358835	-0.0119492	0.94219	-0.504832	0.00117698	0.0133187	0.940007	-0.12289	0.427458	0.116448	0.422568	-0.552515	0.000483446	0.00314532	0.98495
YAL040C	CLN3	-0.152104	0.174318	-0.211342	0.0398095	-1.87867	1.85207e-64	-1.60726	1.35318e-47	0.00631801	0.967779	-0.142865	0.210333	-1.23794	1.42045e-29	-1.72814	8.34078e-55
YAL041W	CDC24	-0.0074022	0.963805	-0.0252449	0.854279	-0.0334264	0.817733	-0.0182089	0.907034	-0.0124046	0.939419	-0.116319	0.35516	-0.0680221	0.612551	-0.064306	0.643373
YAL042W	ERV46	-0.0301326	0.729639	0.0521325	0.544314	0.00667475	0.946286	0.21323	0.00176755	0.0186077	0.839804	0.0981899	0.208005	0.0110916	0.903349	0.279794	3.07714e-05
YAL043C	PTA1	-0.121756	0.0875684	7.05473e-05	0.999564	-0.143578	0.0364986	0.131405	0.0661579	-0.125309	0.0770175	0.0444082	0.608684	-0.0912818	0.206022	0.217857	0.00120859
YAL044C	GCV3	0.437067	0.0117416	0.498616	0.00181643	0.59329	0.00126113	1.14797	4.31798e-09	0.429011	0.0122081	0.373786	0.00978485	0.561116	0.00215731	1.42877	5.07976e-13
YAL046C	AIM1	-0.0650047	0.612649	0.0399205	0.753732	0.0186049	0.898319	0.344169	0.00114347	-0.0220951	0.876521	0.0183575	0.903615	-0.0501947	0.700407	0.309203	0.00452592
YAL047C	SPC72	-0.228779	0.0294126	-0.0828256	0.452315	-0.1392	0.198135	-0.169416	0.113836	-0.216366	0.0401246	-0.180693	0.0992697	-0.178971	0.0983401	-0.243973	0.0241531
YAL048C	GEM1	0.00747065	0.946679	-0.0226993	0.840002	0.0020941	0.985724	0.0344488	0.743956	0.0566537	0.562395	-0.0162894	0.8896	0.076502	0.391834	0.0701431	0.449734
YAL049C	AIM2	0.358744	3.19625e-06	0.0764828	0.401699	0.289095	0.000197987	0.00629931	0.956783	0.41464	6.23583e-08	0.16224	0.0585465	0.330088	1.80548e-05	-0.0509745	0.591981
YAL051W	OAF1	0.047596	0.73261	-0.0561411	0.65855	0.0451489	0.742356	-0.138603	0.252541	0.109059	0.385523	-0.164359	0.167639	0.0671009	0.609182	-0.251418	0.0338617
YAL053W	FLC2	-0.260778	0.00579358	-0.0299129	0.805183	-0.229778	0.0158783	0.0690075	0.543168	-0.294126	0.00166989	0.0140697	0.919672	-0.129103	0.197525	0.0698771	0.528281
YAL054C	ACS1	0.138484	0.285409	0.237117	0.0391652	0.195306	0.114619	0.420774	0.000457409	0.149171	0.243214	0.253567	0.033174	0.388425	0.00150854	0.610583	6.78056e-07
YAL055W	PEX22	0.230448	0.153652	0.077778	0.582916	0.469213	0.00661913	0.163585	0.284279	0.393044	0.0184981	0.276795	0.0520214	0.291592	0.0747151	0.349661	0.0309056
YAL056W	GPB2	0.0689454	0.242382	-0.113865	0.045242	-0.111456	0.0425781	-0.155692	0.00433301	-0.0514097	0.416236	-0.127401	0.0291019	-0.0402716	0.512293	-0.23198	1.45584e-05
YAL058W	CNE1	-0.0704075	0.366222	-0.0373895	0.68353	-0.00715256	0.941257	0.177657	0.00952026	-0.117238	0.107388	-0.0335069	0.710016	-0.0233683	0.786719	0.223513	0.0010359
YAL059W	ECM1	-1.49784	3.99633e-42	-0.430704	1.67622e-05	-0.960694	8.43656e-20	-0.278812	0.00450451	-1.64208	1.48711e-49	-0.581147	3.19302e-09	-1.32256	1.26508e-32	-0.382738	0.000143571
YAL060W	BDH1	0.719985	7.49501e-06	0.140973	0.272384	0.968297	1.6942e-09	0.950578	3.8471e-09	0.825951	3.70696e-07	0.126498	0.376197	1.10527	9.01305e-12	1.27116	5.5339e-15
YAL061W	BDH2	0.4974	8.12913e-05	0.544919	1.04812e-05	0.589116	4.6175e-06	0.956835	1.19048e-13	0.446001	0.000317311	0.439998	0.000175577	0.701954	5.29372e-08	0.947472	1.17094e-13
YAL062W	GDH3	-0.104856	0.513961	0.127097	0.328347	-0.0866481	0.592869	0.21362	0.134476	-0.0268178	0.882738	0.26799	0.0500484	-0.00965152	0.961881	0.272377	0.0734098
YAL063C	FLO9	-0.120167	0.396862	-0.0587152	0.667463	-0.249775	0.0623484	0.00462094	0.979033	-0.0335515	0.837435	0.0207071	0.904258	-0.00530431	0.976512	0.162289	0.247308
YAL064C-A	TDA8	0.026002	0.893505	0.126757	0.350971	-0.208199	0.222861	-0.252716	0.104764	0.205843	0.222143	0.140731	0.347552	0.189899	0.279594	-0.0602078	0.762036
YAL067C	SEO1	0.390147	0.018485	0.0843188	0.546077	0.573968	0.000943131	0.296659	0.0469681	0.47148	0.00527445	0.217692	0.127844	0.506168	0.00300954	0.490335	0.00247306
YAL068C	PAU8	-0.0769521	0.686562	0.0245911	-	-0.0883743	0.689635	-0.104629	0.409034	-0.0306276	0.886709	0.0446824	-	0.0701592	0.720993	0.120763	0.391081
YAR002C-A	ERP1	0.00434857	0.980582	0.00152066	0.992687	0.00378433	0.983419	-0.0775467	0.580999	0.0822684	0.56332	0.112347	0.397053	0.0466818	0.754652	-0.0519175	0.730175
YAR002W	NUP60	-0.00980943	0.95975	-0.0526566	0.716848	-0.0488675	0.779684	-0.0471765	0.776648	-0.115709	0.46652	-0.236865	0.0857627	-0.163959	0.286534	-0.105912	0.522148
YAR003W	SWD1	0.00548837	0.963643	0.00956753	0.937741	-0.051993	0.58277	-0.0585503	0.558876	0.0532967	0.59299	0.0611562	0.54492	-0.00536326	0.96289	-0.0857784	0.349936
YAR007C	RFA1	0.244649	0.00779431	-0.0211857	0.863523	-0.0852798	0.40228	-0.664545	9.19069e-13	0.207868	0.0252592	-0.192273	0.0486445	-0.0481122	0.663419	-0.678983	2.61842e-13
YAR008W	SEN34	-0.22032	0.056022	-0.158381	0.146577	-0.571269	1.352e-06	-0.66978	1.37145e-08	-0.378174	0.000882948	-0.243385	0.0324974	-0.602977	4.41822e-07	-0.669164	1.27112e-08
YAR014C	BUD14	-0.28866	0.00056448	-0.0724366	0.455426	-0.147325	0.0948333	0.136519	0.134462	-0.265663	0.0015727	-0.0709235	0.488855	-0.115854	0.200489	0.192363	0.0282358
YAR015W	ADE1	0.0953273	0.640059	0.0293364	0.850297	0.117141	0.56942	0.37113	0.0440508	-0.00166703	0.992828	-0.0190139	0.918715	0.108523	0.604408	0.688523	0.00257196
YAR018C	KIN3	-0.245199	0.0653127	-0.0903973	0.47542	-2.04894	2.11541e-40	-1.36021	8.92808e-20	-0.131387	0.352702	-0.162607	0.221538	-2.27977	1.05057e-46	-1.68971	3.21096e-28
YAR019C	CDC15	0.00238203	0.982147	-0.0414031	0.656135	0.0217406	0.8065	-0.0296291	0.749199	0.0791886	0.315936	0.054179	0.535144	0.12853	0.0772893	0.127512	0.0848299
YAR020C	PAU7	0.186829	0.22558	0.147308	0.262705	0.444119	0.00489574	0.173674	0.233147	0.158942	0.303666	0.0805858	0.607678	0.322225	0.0364808	0.410543	0.00706153
YAR027W	UIP3	0.691861	1.31578e-11	0.367734	0.000271944	0.838722	1.20102e-16	0.511967	3.20889e-07	0.69731	6.15268e-12	0.286037	0.00415323	0.84389	1.0376e-16	0.480951	1.49888e-06
YAR031W	PRM9	0.0733763	0.499327	0.0924983	0.353357	0.252386	0.00576082	0.271255	0.0027819	0.148128	0.127659	0.129382	0.202472	0.316088	0.000488989	0.460951	2.94894e-07
YAR033W	MST28	0.292614	0.00136499	0.134278	0.155297	0.410622	6.04371e-06	0.21088	0.0235157	0.222701	0.0154674	0.100062	0.340072	0.469965	1.95511e-07	0.33556	0.000251446
YAR035W	YAT1	-0.150016	0.423338	0.0391027	0.801674	-0.00360979	0.98738	0.0724868	0.682075	-0.142749	0.445564	0.157381	0.288763	0.0370598	0.864864	0.388808	0.0393056
YAR042W	SWH1	0.40959	4.12894e-05	-0.047439	0.691583	0.133413	0.206845	-0.311568	0.00184824	0.375016	0.000160128	-0.171354	0.111334	0.186171	0.0736778	-0.236543	0.0249034
YAR050W	FLO1	-0.150103	0.322955	0.0719621	0.601122	-0.0451951	0.792469	0.115078	0.438412	0.0544999	0.749133	0.221915	0.104761	-0.00539139	0.977441	0.186189	0.222183
YAR071W	PHO11	0.472225	0.00409431	0.433978	0.00339976	0.70943	2.27736e-05	0.569174	0.000297169	0.625037	0.000242643	0.283962	0.0416925	0.219582	0.15581	0.269585	0.0809088
YAR073W	IMD1	-0.331502	0.154935	-0.117553	0.345688	-0.0447903	0.858633	-0.0623358	0.723377	-0.593005	0.0350746	-0.146933	0.261642	-0.206339	0.386381	0.055988	0.796802
YBL001C	ECM15	0.106074	0.197282	0.00917199	0.937614	0.206562	0.00614143	0.0835285	0.341875	0.145339	0.0638146	-0.0221257	0.834213	0.117147	0.141635	0.0313965	0.741943
YBL002W	HTB2	-0.302774	0.00181714	0.0293067	0.812004	-0.256734	0.0088128	-0.718223	5.07146e-13	-0.246159	0.0117567	0.15201	0.149196	-0.286952	0.00329454	-0.343146	0.000509618
YBL003C	HTA2	-0.243817	0.0137565	-0.0385198	0.750729	-0.277856	0.0049727	-0.868936	6.65007e-18	-0.178368	0.0789618	-0.0401646	0.749363	-0.291659	0.00311629	-0.48156	1.09853e-06
YBL004W	UTP20	-1.21201	9.77846e-34	-0.205259	0.0329845	-1.00114	1.10763e-23	-0.116771	0.281054	-1.18765	1.99813e-32	-0.129838	0.228553	-1.05351	5.53222e-26	-0.29902	0.0027063
YBL005W	PDR3	-0.163996	0.0605432	0.0253595	0.822678	-0.078428	0.40228	0.110167	0.240097	-0.157421	0.0711493	0.0829216	0.397787	0.0287946	0.78252	0.170796	0.0506666
YBL006C	LDB7	-0.309368	0.018485	-0.0912995	0.466441	-0.028238	0.864148	0.00308581	0.986233	-0.139764	0.310719	-0.0505492	0.738387	0.0502989	0.74573	0.159083	0.253889
YBL007C	SLA1	0.363196	1.34201e-06	0.128773	0.111504	0.207035	0.00727774	0.0172491	0.875665	0.281944	0.000185991	-0.0305228	0.769094	0.257609	0.000747263	0.0375095	0.698026
YBL008W	HIR1	-0.261298	0.00384342	-0.0712992	0.484733	-0.261159	0.0039741	-0.0584958	0.596493	-0.312011	0.00048982	-0.11125	0.274638	-0.345217	0.000158867	0.026845	0.815903
YBL009W	ALK2	-0.211917	0.00478972	-0.0434468	0.657785	-0.228792	0.00202174	-0.2797	0.000152516	-0.24024	0.00115904	-0.0827509	0.345101	-0.171441	0.0249606	-0.0473508	0.599626
YBL011W	SCT1	-0.0260142	0.746981	0.149852	0.018836	-0.030821	0.68363	0.103304	0.13107	-0.1252	0.0563252	0.096847	0.175018	0.0437834	0.547537	0.242692	9.17505e-05
YBL013W	FMT1	0.0703593	0.698979	0.111376	0.415973	-0.154801	0.355088	-0.154463	0.318172	-0.00793902	0.971086	0.0139059	0.94216	0.0720595	0.699435	0.0488689	0.801372
YBL014C	RRN6	-0.765013	6.04441e-21	-0.307195	0.000159848	-0.70501	3.81483e-18	-0.327726	4.22811e-05	-0.819746	9.7229e-24	-0.33545	3.54657e-05	-0.81684	3.57449e-23	-0.411655	3.69588e-07
YBL015W	ACH1	0.787128	6.63894e-18	0.197743	0.0292694	1.24326	1.52988e-43	0.228383	0.0134856	0.77737	1.60907e-17	0.1921	0.0474913	1.30272	2.39502e-47	0.43817	1.49544e-06
YBL016W	FUS3	-0.0877657	0.597271	0.126877	0.331435	0.106467	0.50812	1.16822	1.96143e-11	-0.239966	0.111976	0.0147248	0.936215	-0.00547134	0.97784	1.26875	3.04774e-13
YBL017C	PEP1	0.1191	0.0900942	0.112321	0.115474	0.189559	0.00408657	0.276577	2.042e-05	0.167715	0.0121381	0.129868	0.0772013	0.229291	0.000413409	0.288274	9.90947e-06
YBL018C	POP8	-0.871001	6.85899e-14	-0.0462848	0.711568	-0.612314	1.40762e-07	-0.0294965	0.835544	-0.847869	3.51851e-13	-0.0329065	0.811563	-0.694007	4.13725e-09	0.0246857	0.856052
YBL019W	APN2	0.219072	0.0781754	-0.0032941	0.981951	0.132856	0.302456	0.0729791	0.600474	-0.0585549	0.69125	-0.135022	0.290685	0.0853532	0.533981	0.10464	0.450907
YBL020W	RFT1	-0.269523	0.0038892	-0.00396552	0.974402	-0.275406	0.00324813	-0.0526344	0.651166	-0.257698	0.00565204	0.0809213	0.461929	-0.189829	0.0468397	-0.0171751	0.884885
YBL021C	HAP3	0.0339799	0.840849	0.00848962	0.959342	0.399227	0.00695428	0.0415135	0.801094	0.226431	0.112653	0.150888	0.277483	0.153714	0.295507	0.0707713	0.665752
YBL022C	PIM1	0.0737437	0.476751	0.197438	0.0252947	0.076145	0.447876	0.127225	0.193502	-0.0209824	0.861138	0.104183	0.302492	0.0578056	0.578215	0.150238	0.116565
YBL023C	MCM2	-0.0469645	0.767375	-0.124945	0.310551	-3.54863	4.67393e-109	-2.9625	3.06401e-82	-0.014478	0.934953	-0.151669	0.256888	-3.47431	6.74768e-101	-3.15241	3.17708e-88
YBL024W	NCL1	-0.420938	0.00017671	-0.195834	0.0660605	-0.439141	0.000111331	-0.23859	0.0316631	-0.53685	2.25482e-06	-0.260131	0.0190728	-0.555004	1.25612e-06	-0.360046	0.00142964
YBL025W	RRN10	0.0125483	0.928908	0.079581	0.482067	0.0406544	0.754411	0.05325	0.681739	0.0198917	0.888093	0.0900417	0.461098	-0.0224865	0.87176	0.0888169	0.467418
YBL026W	LSM2	-0.253131	0.00355801	-0.134212	0.133304	-0.137386	0.131591	-0.141385	0.13059	-0.18614	0.0357893	-0.188634	0.0407384	-0.0937581	0.324939	-0.0950496	0.333208
YBL027W	RPL19B	-0.323363	3.04576e-05	-0.226739	0.00419993	-0.237086	0.00263703	-0.218513	0.00658401	-0.276802	0.00037091	-0.242439	0.0028763	-0.362296	2.85424e-06	-0.298789	0.000167808
YBL030C	PET9	0.0692444	0.615178	0.18982	0.0878387	0.188276	0.116535	0.158874	0.193309	0.155223	0.207511	0.26946	0.0196314	0.145441	0.237693	0.0855144	0.52661
YBL031W	SHE1	0.0358206	0.84973	0.0147874	0.928663	-0.0229413	0.910629	-0.284845	0.0664102	-0.127457	0.457588	-0.156283	0.287879	-0.0361689	0.854425	-0.180431	0.299027
YBL032W	HEK2	0.154416	0.117086	-0.0603286	0.58152	0.11375	0.25774	-0.0893354	0.409027	0.069791	0.532367	-0.0982924	0.358285	0.0330441	0.777719	0.00106548	0.992111
YBL033C	RIB1	0.0111889	0.942259	-0.0536719	0.677927	0.361399	0.00234886	0.119766	0.342224	0.234564	0.0463856	-0.0621221	0.657266	0.232946	0.0510847	0.0564225	0.692056
YBL034C	STU1	0.0105008	0.919407	-0.102765	0.214983	-0.209976	0.00571123	-0.40625	4.91676e-08	-0.0943527	0.26547	-0.139287	0.0973413	-0.11825	0.145825	-0.307666	6.42321e-05
YBL035C	POL12	0.0249806	0.87211	-0.0915963	0.454164	-0.385174	0.00261289	-0.618099	2.08303e-06	0.0312168	0.841113	-0.17926	0.153846	-0.263515	0.0371455	-0.684644	1.554e-07
YBL037W	APL3	0.213079	0.00508603	0.0646289	0.4785	0.30384	4.17443e-05	0.138789	0.0885891	0.281825	0.000137235	0.0894559	0.310779	0.341616	3.68443e-06	0.262052	0.000594462
YBL038W	MRPL16	0.0158469	0.896958	0.126856	0.184032	0.165038	0.0894969	0.213102	0.0254588	0.0310551	0.801252	0.203735	0.0377086	0.18208	0.059128	0.228367	0.018137
YBL039C	URA7	-1.376	4.72555e-68	-0.321651	6.2546e-05	-1.16866	6.15462e-50	-0.213165	0.00858864	-1.50151	1.66497e-80	-0.321999	5.59067e-05	-1.29039	2.9989e-60	-0.37674	1.90681e-06
YBL040C	ERD2	0.0990565	0.372751	0.0430383	0.721257	0.163378	0.112019	0.0664567	0.576283	0.215035	0.0320858	0.216801	0.0345333	0.190611	0.0604279	0.0980715	0.383404
YBL041W	PRE7	0.0666193	0.562926	0.00994269	0.942212	0.0369929	0.75921	-0.0508094	0.675362	-0.0278095	0.827933	-0.143495	0.175964	-0.019032	0.880822	-0.0175432	0.886993
YBL042C	FUI1	-0.0241972	0.842731	-0.250361	0.00769021	-0.157941	0.109775	-0.0514936	0.662729	-0.0336571	0.786867	-0.177307	0.0801083	-0.262898	0.00574262	-0.239044	0.014464
YBL043W	ECM13	0.678306	0.000208518	-0.0203787	0.89928	1.25357	7.17653e-12	-0.110982	0.486332	0.535085	0.00234579	-0.112137	0.465066	1.00258	1.2825e-07	0.0355933	0.852336
YBL045C	COR1	0.661107	2.2158e-11	0.254722	0.00799287	0.277842	0.00433142	-0.323368	0.000812527	0.728172	1.7423e-13	0.246277	0.0130823	0.0423156	0.721812	-0.902317	6.53363e-20
YBL046W	PSY4	-0.307991	0.0107792	-0.190511	0.0925858	-0.160026	0.201974	-0.260607	0.029617	-0.137478	0.288565	-0.111422	0.392438	-0.110892	0.398043	-0.0937657	0.496017
YBL047C	EDE1	0.310698	0.012535	0.145696	0.211478	0.335312	0.00777979	0.158702	0.214397	0.407231	0.00112218	0.211977	0.0869915	0.594042	5.23127e-06	0.250391	0.05082
YBL048W	RRT1	0.181438	0.342022	0.0933653	0.505588	-0.278943	0.159601	-0.214019	0.200498	0.069588	0.73179	-0.0676505	0.678784	-0.175384	0.381875	-0.271437	0.159179
YBL049W	MOH1	0.0911365	0.617241	0.0101692	0.953526	-0.341189	0.0556968	-0.232644	0.136885	-0.00317385	0.986375	0.0037944	0.984265	-0.190689	0.277745	-0.302126	0.0826057
YBL050W	SEC17	0.336436	1.3651e-06	-0.0661232	0.447104	0.15254	0.0387717	-0.149527	0.051393	0.287379	4.10002e-05	-0.136637	0.090829	0.159669	0.0311202	-0.0730972	0.381818
YBL051C	PIN4	0.360286	0.000813849	-0.0883641	0.433235	0.238859	0.0282877	-0.211492	0.0531081	0.419912	9.59783e-05	-0.150281	0.191151	0.182538	0.101085	-0.376734	0.000586871
YBL052C	SAS3	-0.163539	0.145006	-0.0421771	0.737566	-0.0263286	0.849063	0.0416582	0.754266	-0.279597	0.00882182	-0.0555927	0.672068	0.0223942	0.871262	0.262116	0.0161627
YBL054W	TOD6	-1.77155	7.88591e-25	-0.547045	0.000298312	-1.64182	3.3452e-21	-0.348894	0.0162591	-2.24208	4.74266e-38	-0.661924	1.95182e-05	-2.05281	5.68967e-32	-0.629204	7.80714e-05
YBL056W	PTC3	0.291783	3.50544e-06	0.0071309	0.945454	0.297831	2.20473e-06	-0.100073	0.172526	0.356477	1.01008e-08	0.0905851	0.231053	0.346932	2.65047e-08	-0.030335	0.71224
YBL057C	PTH2	-0.29218	9.59946e-05	-0.112528	0.16667	-0.125406	0.117785	0.00114621	0.993424	-0.232202	0.00227764	-0.0745693	0.413293	-0.211594	0.00590377	-0.0430408	0.64348
YBL058W	SHP1	-0.0421491	0.663436	0.0874548	0.314629	0.000821579	0.993483	0.121828	0.152161	-0.0488019	0.612831	0.0419781	0.678865	-0.0273537	0.779139	0.131284	0.114782
YBL059C-A	CMC2	0.423953	1.31732e-07	0.517056	2.01762e-10	0.601669	3.20345e-14	0.493313	3.9859e-10	0.267066	0.000808254	0.432278	3.6446e-08	0.361787	5.39475e-06	0.512916	6.73641e-11
YBL060W	YEL1	-0.193419	0.0679537	-0.0626067	0.588917	-0.123326	0.25862	0.0948696	0.411968	-0.25953	0.0118809	-0.171179	0.117144	-0.122463	0.269605	0.113065	0.324454
YBL061C	SKT5	-0.220609	0.0287108	-0.123555	0.222307	-0.156999	0.129646	0.104365	0.347809	-0.305801	0.0020563	-0.170062	0.11025	-0.144491	0.170008	0.0446705	0.717765
YBL063W	KIP1	0.104856	0.358717	0.0517379	0.668636	0.126421	0.245542	-0.348086	0.00070279	0.0147597	0.91771	-0.117431	0.301602	0.0903236	0.429832	-0.202679	0.0639819
YBL064C	PRX1	1.13503	7.53327e-25	0.722542	4.51106e-11	1.24608	6.58251e-30	0.927075	5.11224e-17	1.13496	7.20506e-25	0.583159	4.32204e-08	1.27433	6.27559e-31	1.10127	2.41758e-23
YBL066C	SEF1	0.047803	0.715457	0.0128622	0.926873	0.068411	0.572017	-0.0343392	0.80105	0.163137	0.143423	0.103848	0.382472	0.0516429	0.685295	-0.0988401	0.41612
YBL067C	UBP13	-0.253741	9.46021e-05	-0.133132	0.0536667	-0.308392	1.66492e-06	-0.114292	0.11405	-0.308605	1.355e-06	-0.149159	0.0378939	-0.325985	4.42848e-07	-0.176066	0.00954694
YBL068W	PRS4	-0.585926	7.08915e-30	-0.232778	1.21682e-05	-0.441648	2.66639e-17	0.0762407	0.219646	-0.607569	4.48024e-32	-0.198506	0.000323881	-0.503689	3.61814e-22	-0.00941094	0.892788
YBL069W	AST1	0.0233626	0.809356	-0.0540701	0.557445	0.0941658	0.237014	-0.0967291	0.251799	-0.00597728	0.957819	-0.101219	0.237639	0.000171262	0.998899	0.0284853	0.762803
YBL071W-A	KTI11	-0.809492	1.02377e-14	-0.0405831	0.738071	-0.812106	6.4717e-15	0.0715205	0.545813	-0.896927	2.47639e-17	0.0254325	0.850463	-0.956025	2.11031e-19	-0.016806	0.894825
YBL072C	RPS8A	-0.126088	0.00890524	-0.153178	0.00153294	-0.159322	0.000642758	-0.135094	0.00587808	-0.0886479	0.0785239	-0.200709	3.36466e-05	-0.188683	4.0025e-05	-0.192525	3.85599e-05
YBL074C	AAR2	-0.0530601	0.750383	0.00480621	0.974402	-0.0822517	0.598485	0.0942236	0.530701	-0.0311575	0.857839	0.028034	0.870077	0.0151759	0.934642	0.119834	0.444107
YBL075C	SSA3	-0.0237473	0.80194	0.0865687	0.289204	0.00675973	0.948501	0.172033	0.0187404	-0.0117621	0.90796	0.00612282	0.95695	0.0530652	0.528033	0.296194	3.50991e-05
YBL076C	ILS1	-0.00954448	0.899535	-0.0847478	0.188598	-0.00692457	0.931331	-0.0819821	0.205955	-0.00139665	0.985189	-0.0726204	0.276042	0.0524021	0.405154	-0.102082	0.0900595
YBL078C	ATG8	1.18231	1.70565e-15	0.4025	0.00291159	1.27269	7.36357e-18	0.364876	0.0072143	1.19024	1.84779e-15	0.429286	0.000979809	1.20636	2.27786e-15	0.383468	0.007739
YBL079W	NUP170	-0.311126	2.80256e-06	-0.0375507	0.684382	-0.306833	4.14437e-06	-0.0322375	0.723498	-0.264187	7.47108e-05	-0.0133001	0.895963	-0.344547	1.98109e-07	-0.0593454	0.456754
YBL080C	PET112	0.348994	0.00381533	0.150084	0.188302	0.26652	0.0275062	0.153188	0.219074	0.169784	0.17514	0.00380689	0.982795	0.34612	0.0049617	0.366967	0.0029421
YBL082C	ALG3	-0.0501826	0.722338	0.094174	0.420897	0.018177	0.905072	0.282249	0.0135132	0.00902547	0.956748	0.232388	0.0458243	0.107512	0.392938	0.354147	0.00257976
YBL084C	CDC27	0.0853012	0.385055	-0.0269187	0.814196	0.0425268	0.684316	-0.0161514	0.89494	0.115296	0.221807	-0.0683181	0.516818	0.0675578	0.490955	0.0111753	0.920677
YBL085W	BOI1	0.204523	0.188332	0.0211204	0.894038	0.0479996	0.78933	-0.15293	0.308394	0.10731	0.51554	-0.129384	0.37938	0.0734103	0.672641	-0.217104	0.175887
YBL087C	RPL23A	-0.282106	0.0228026	-0.113655	0.336528	-0.292156	0.0194778	-0.0828995	0.551123	-0.1712	0.180554	-0.040543	0.788906	-0.217634	0.083837	-0.13642	0.313476
YBL088C	TEL1	0.0676427	0.36573	0.023638	0.801999	0.0905157	0.193061	0.0689388	0.369498	0.145508	0.0285629	0.0174414	0.851193	0.218376	0.000657458	0.131966	0.0542907
YBL089W	AVT5	0.151261	0.116821	0.150823	0.101473	0.109001	0.268075	0.155025	0.108665	0.116659	0.243137	0.14347	0.150105	0.213826	0.0201554	0.235881	0.0113303
YBL090W	MRP21	-0.0584102	0.653416	0.174773	0.0934051	0.273484	0.0118846	0.300556	0.0047877	0.114288	0.34027	0.223236	0.0434908	0.187537	0.0919946	0.395786	0.000252811
YBL091C	MAP2	0.0453117	0.568936	-0.0199421	0.836799	0.0925633	0.188422	0.107691	0.138471	0.0183855	0.837122	-0.0640717	0.423828	0.0046089	0.961615	0.093801	0.194303
YBL091C-A	SCS22	0.696074	5.34987e-11	0.258543	0.0115543	0.798908	1.92758e-14	0.369037	0.000299347	0.58458	2.12355e-08	0.114962	0.316843	0.6561	4.327e-10	0.394366	0.000147179
YBL092W	RPL32	-0.185309	0.0013565	-0.198887	0.000662403	-0.240573	2.08565e-05	-0.173605	0.00356821	-0.226519	6.39694e-05	-0.219627	0.000232344	-0.241656	1.83608e-05	-0.205797	0.000418696
YBL093C	ROX3	-0.659501	4.48534e-07	-0.226782	0.0489124	-0.355383	0.00475666	-0.0301809	0.845664	-0.446059	0.00038928	-0.18101	0.146136	-0.341621	0.00620435	-0.105504	0.444957
YBL097W	BRN1	-0.174139	0.222274	-0.0981922	0.447665	-0.157467	0.272132	-0.294313	0.0290083	-0.311713	0.0258234	-0.176913	0.19163	-0.124455	0.398725	-0.0293126	0.860953
YBL098W	BNA4	0.912442	9.30422e-13	0.363385	0.00235676	0.957272	4.65122e-14	0.735237	6.65147e-09	1.0186	1.43964e-15	0.410263	0.000396795	1.02666	7.78864e-16	0.978471	1.14603e-14
YBL099W	ATP1	0.285687	0.0217138	0.20728	0.0734396	0.402973	0.00158437	0.158127	0.21651	0.426748	0.000687545	0.278079	0.0209044	0.334405	0.00768913	0.114103	0.412059
YBL101C	ECM21	0.260925	0.000409544	0.062525	0.489582	0.111568	0.163073	0.10412	0.219646	0.29823	4.36032e-05	0.0726626	0.422711	0.155006	0.047576	0.0336472	0.725553
YBL102W	SFT2	0.0814153	0.18098	0.0214852	0.797563	0.0396272	0.533554	-0.039467	0.576352	0.105604	0.0703175	0.0266601	0.721197	0.0888466	0.127784	0.0256455	0.714565
YBL103C	RTG3	0.0396495	0.82517	-0.0738737	0.596942	-0.0525594	0.766736	-0.223111	0.125168	-0.0715078	0.678242	-0.282938	0.041	-0.0743144	0.665626	-0.319087	0.0411534
YBL104C	SEA4	-0.145942	0.108763	-0.0350144	0.754216	-0.120072	0.189093	-0.0455032	0.677566	-0.311258	0.000254297	-0.211392	0.0191026	-0.240617	0.00613505	0.029325	0.790731
YBL105C	PKC1	0.124191	0.189888	-0.0333079	0.770369	0.0807702	0.409536	-0.010335	0.933635	0.061186	0.564308	-0.121865	0.215342	0.0511256	0.623163	-0.0233155	0.83478
YBL106C	SRO77	-0.1671	0.0396371	0.0723261	0.423731	-0.167854	0.0357062	0.0810252	0.368238	-0.0852583	0.340863	0.216835	0.00693198	-0.00212847	0.984089	0.191854	0.0157298
YBL107C	MIX23	0.0921262	0.349091	0.199987	0.0201355	0.217785	0.0114631	0.210576	0.0154198	0.145928	0.118939	0.211474	0.0210976	0.147593	0.101494	0.224933	0.0104792
YBL108C-A	PAU9	-0.00829869	-	-0.00254057	-	0.000455274	-	-0.000305548	-	-0.00854601	-	0.00210498	-	0	-	0.012638	-
YBR001C	NTH2	0.991758	1.45451e-25	0.53835	1.76181e-08	0.690454	3.41028e-13	0.269434	0.00433301	0.996672	6.8713e-26	0.469213	4.32046e-07	0.664237	3.85554e-12	0.164325	0.105741
YBR002C	RER2	-0.320095	0.000105067	-0.317271	0.000160875	-0.147342	0.0926343	-0.115478	0.21774	-0.232409	0.00586627	-0.253501	0.00332143	-0.180415	0.0367313	-0.191097	0.0295298
YBR003W	COQ1	0.379246	1.81077e-09	0.317585	1.20098e-06	0.352606	2.45211e-08	0.32608	2.93995e-07	0.348796	3.19428e-08	0.267125	6.15111e-05	0.404951	1.78022e-10	0.381184	2.81978e-09
YBR004C	GPI18	-0.154008	0.170663	0.00842634	0.954054	-0.514288	2.88715e-06	-0.217883	0.0434086	-0.0808907	0.512748	0.0539291	0.679883	-0.524643	1.45291e-06	-0.445803	3.32266e-05
YBR005W	RCR1	-0.0131009	0.923132	-0.0139916	0.917454	-0.199872	0.0599499	0.110965	0.328482	0.0428242	0.742907	0.078523	0.516818	-0.250164	0.0184932	-0.175378	0.114775
YBR006W	UGA2	0.937965	2.44629e-20	0.557584	4.09322e-08	0.887656	3.43766e-19	0.471456	1.70999e-06	0.934009	2.04203e-20	0.481045	9.31635e-07	0.956289	8.48403e-22	0.50456	3.43522e-07
YBR007C	DSF2	-0.0240129	0.891137	-0.0350792	0.812617	-0.110756	0.475939	-0.161609	0.261336	-0.157706	0.294778	-0.202951	0.140006	-0.174406	0.246674	-0.261015	0.0826761
YBR008C	FLR1	-0.0603185	0.642242	0.0982575	0.374401	0.0169201	0.90567	0.0696364	0.582794	0.0124634	0.934537	0.151439	0.188313	0.0839695	0.482082	0.13925	0.234805
YBR009C	HHF1	-0.483875	2.40589e-06	-0.0441537	0.717647	-0.484633	2.70054e-06	-1.0528	4.97999e-24	-0.475474	3.04399e-06	-0.126945	0.255955	-0.44926	1.08693e-05	-0.582242	1.23416e-08
YBR010W	HHT1	-0.533404	5.03005e-15	-0.184819	0.0089588	-0.415143	1.09755e-09	-1.00027	6.91934e-49	-0.475686	2.13243e-12	-0.26539	0.000189583	-0.641226	6.06997e-21	-0.817302	2.9698e-33
YBR011C	IPP1	0.150022	0.0262967	0.0251976	0.789659	0.130536	0.0541669	0.0198335	0.830075	0.144899	0.0319948	0.0382999	0.657266	0.103322	0.136268	0.0868509	0.233003
YBR014C	GRX7	0.0166651	0.892949	-0.0163839	0.89799	0.119636	0.230983	0.018184	0.889449	-0.02592	0.835685	-0.0932804	0.391513	0.136135	0.171229	0.133662	0.193167
YBR015C	MNN2	-0.00781973	0.945736	0.0475747	0.650992	-0.0126842	0.910922	-0.0220439	0.848293	0.048841	0.636131	0.13427	0.144336	0.098819	0.272427	-0.0137987	0.896563
YBR017C	KAP104	-0.0792863	0.265722	-0.0793083	0.284849	-0.0268194	0.73456	0.0102558	0.910775	-0.0540467	0.479961	-0.0089859	0.927977	-0.00619095	0.944124	-0.059236	0.424641
YBR018C	GAL7	0.969015	5.79479e-09	0.435355	0.00276763	1.23883	7.76015e-15	0.772385	1.24812e-06	1.17531	4.89368e-12	0.567771	0.00014024	1.30697	1.37734e-16	0.936617	3.18375e-09
YBR019C	GAL10	0.421054	0.000552268	0.262336	0.0223808	0.348283	0.00346832	0.111923	0.381217	0.285704	0.0153392	0.097574	0.457757	0.653091	9.91325e-08	0.487158	4.0314e-05
YBR020W	GAL1	0.0629542	0.706534	0.13639	0.290674	0.0835412	0.597608	0.19481	0.165001	0.173563	0.242166	0.205627	0.133593	0.179062	0.225298	0.216473	0.147403
YBR021W	FUR4	0.215865	0.0519992	-0.13334	0.217161	0.0792334	0.518118	0.00977325	0.947925	0.390133	0.000338559	-0.00753793	0.96148	0.137443	0.234321	-0.0993361	0.425765
YBR022W	POA1	0.117017	0.278262	0.0762352	0.481593	-0.0540799	0.640573	-0.195902	0.0525881	0.0472758	0.701168	0.0727017	0.536822	0.0200797	0.87612	-0.0185893	0.88129
YBR023C	CHS3	-0.122118	0.246537	0.0478861	0.681645	-0.148624	0.141786	0.254206	0.00868517	-0.0767998	0.499708	0.150425	0.150835	-0.0222929	0.858289	0.403945	3.04666e-05
YBR024W	SCO2	0.526059	5.35898e-06	0.436629	0.000121081	0.752994	1.32661e-10	0.657789	1.55062e-08	0.308716	0.0059939	0.248377	0.0281835	0.797657	4.32841e-11	0.900689	3.53828e-14
YBR025C	OLA1	0.0684565	0.430838	-0.0284002	0.784999	0.0376812	0.679386	0.0403115	0.678438	0.088148	0.297657	0.0290068	0.774408	0.113552	0.151216	-0.00626525	0.949516
YBR026C	ETR1	0.619773	4.27673e-05	0.107149	0.402823	0.507681	0.000633848	0.152312	0.277142	0.48353	0.000875869	-0.0164946	0.927977	0.507543	0.000606727	0.186133	0.207305
YBR028C	YPK3	-0.0407673	0.785755	0.0169963	0.909561	-0.0628455	0.654671	-0.158845	0.20818	-0.156411	0.221951	-0.10352	0.435395	-0.116909	0.374647	-0.0779632	0.58284
YBR029C	CDS1	-0.0400246	0.712919	0.0374771	0.735467	0.0176358	0.881312	0.012914	0.914008	0.0044486	0.97393	0.183043	0.0468289	0.0575928	0.565138	0.0775915	0.437141
YBR030W	RKM3	-0.328168	0.00457667	-0.12766	0.257984	-0.2744	0.0185431	-0.061852	0.650474	-0.525369	9.68306e-06	-0.220105	0.0590135	-0.41765	0.000390431	-0.233443	0.05217
YBR031W	RPL4A	-0.235316	0.0603178	-0.0644636	0.618629	-0.203987	0.106526	-0.049447	0.738256	-0.123252	0.356116	0.0103132	0.951533	-0.165724	0.197416	-0.123839	0.36816
YBR033W	EDS1	-0.851518	4.01878e-16	0.0487003	0.678205	-0.569944	3.10018e-08	0.0652665	0.579125	-0.588131	1.06052e-08	0.0836108	0.465485	-0.698488	9.30269e-12	-0.0541068	0.644843
YBR034C	HMT1	-0.911031	7.30091e-45	-0.43687	4.19616e-11	-0.965225	3.84967e-50	-0.409766	2.44122e-10	-1.0675	9.83224e-61	-0.458422	1.40586e-12	-1.16866	3.76657e-72	-0.654048	3.26193e-24
YBR035C	PDX3	0.397035	0.000125767	-0.0239976	0.853	0.252978	0.0151728	-0.0631723	0.612111	0.283762	0.00575874	-0.181439	0.0976847	0.280127	0.00713758	0.00804488	0.95232
YBR036C	CSG2	0.201002	0.0654655	0.0813218	0.472018	0.314781	0.00331341	0.217852	0.0432915	0.344849	0.00109003	0.234167	0.0305182	0.416202	9.91415e-05	0.280543	0.0099343
YBR037C	SCO1	0.662713	1.00852e-09	0.687346	1.2588e-10	0.432379	5.37661e-05	0.574897	6.57363e-08	0.476331	6.24516e-06	0.498092	1.25253e-06	0.273178	0.0105159	0.441409	3.27357e-05
YBR038W	CHS2	-0.16168	0.186302	0.0212633	0.88079	-0.835846	1.41256e-11	-0.143957	0.243349	-0.00497737	0.976842	0.14112	0.253053	-1.15182	1.72503e-20	-0.375967	0.00158606
YBR039W	ATP3	0.459342	4.3107e-06	0.0892876	0.401701	0.452287	6.97558e-06	-0.0615533	0.610378	0.336604	0.000631147	-0.00445007	0.976415	0.343916	0.000537761	-0.114139	0.30523
YBR040W	FIG1	0.0795609	0.703299	0.183514	0.18452	0.365926	0.0939691	2.27678	1.24607e-14	0.135858	0.489809	0.155853	0.2875	0.138309	0.496688	1.88801	3.82277e-12
YBR041W	FAT1	0.555619	7.04218e-16	0.21506	0.00261516	0.507672	1.83214e-13	0.162933	0.0286646	0.496668	3.64588e-13	0.207845	0.00503343	0.627464	7.39433e-20	0.263777	0.000211071
YBR042C	CST26	-0.130399	0.0944137	-0.0272073	0.790963	-0.173604	0.0204381	-0.202788	0.0069847	-0.0895461	0.281518	0.0252379	0.803147	-0.192827	0.00919231	-0.199288	0.00802283
YBR043C	QDR3	-0.117483	0.191839	-0.16441	0.0493484	-0.232735	0.00482541	-0.255079	0.00203117	-0.199607	0.0172015	-0.150538	0.0976427	-0.297846	0.000263388	-0.334624	5.13939e-05
YBR044C	TCM62	0.259619	0.0606083	0.152345	0.220432	0.310334	0.0271017	0.376107	0.00544142	0.180839	0.197909	0.0689937	0.650386	0.276676	0.0482091	0.477956	0.000732636
YBR045C	GIP1	0.635484	9.9715e-05	0.436719	0.00250264	0.497775	0.000947647	0.369695	0.00753617	0.307518	0.0361903	0.230745	0.0931067	0.461383	0.00290652	0.394595	0.00806577
YBR046C	ZTA1	0.925031	1.12095e-19	0.0886611	0.411378	0.889167	1.20224e-18	0.296437	0.0028964	0.90765	5.76875e-19	0.0883161	0.450517	0.874656	1.50604e-17	0.40702	5.92775e-05
YBR047W	FMP23	0.429338	0.00825626	0.0947579	0.484733	0.558903	0.000905948	0.276806	0.0580833	0.302868	0.0505475	0.116831	0.435711	0.672424	0.000108672	0.358453	0.0227964
YBR048W	RPS11B	-0.124271	0.201344	-0.0754292	0.456589	-0.10971	0.256699	-0.0455662	0.692046	-0.117919	0.230409	-0.0430363	0.710016	-0.0833281	0.403816	-0.117538	0.236076
YBR049C	REB1	0.0445759	0.77916	-0.0261194	0.85792	-0.0549033	0.721782	-0.204279	0.118209	-0.0838772	0.57526	-0.21551	0.0961993	-0.112647	0.427817	-0.337958	0.0123985
YBR050C	REG2	0.441642	0.00287143	0.155262	0.223451	0.307605	0.0328873	0.26467	0.0513282	0.27964	0.0538555	0.272285	0.0431619	0.254197	0.0855336	0.427281	0.00345156
YBR052C	RFS1	0.78416	2.54581e-13	0.373072	0.000371599	0.736607	5.07769e-12	0.383841	0.000206557	0.828728	1.04914e-14	0.303953	0.00322814	0.782424	3.35935e-13	0.451296	1.73503e-05
YBR054W	YRO2	1.51499	6.00136e-14	0.314211	0.0313178	-0.343452	0.0497333	-2.57952	1.5442e-32	1.88621	1.71214e-20	0.361013	0.0135629	-0.40139	0.023908	-3.53948	2.02627e-59
YBR055C	PRP6	-0.0503243	0.667631	-0.0994607	0.324741	-0.133555	0.184317	-0.0150478	0.909047	-0.188295	0.0540881	-0.166157	0.105692	-0.177142	0.0734294	-0.174667	0.0852068
YBR057C	MUM2	-0.262231	0.00467401	-0.134697	0.153191	-0.10152	0.314071	-0.0572918	0.615263	-0.294108	0.00148537	-0.196251	0.0459339	-0.112791	0.261407	-0.145876	0.146454
YBR058C	UBP14	-0.111292	0.182159	-0.0953631	0.262508	-0.0309852	0.746143	-0.015145	0.890528	-0.128801	0.11537	-0.160689	0.0533033	-0.127591	0.11419	-0.0208448	0.831681
YBR058C-A	TSC3	-0.103365	0.375603	-0.0853188	0.444185	0.00804289	0.957105	-0.0776043	0.528777	0.00393374	0.979374	-0.0662163	0.600159	-0.0282812	0.829884	-0.10468	0.376679
YBR059C	AKL1	0.375475	8.3629e-06	0.112776	0.215487	0.363267	1.83602e-05	0.0893374	0.367784	0.298729	0.000417179	0.00687565	0.958787	0.419724	7.66322e-07	0.103488	0.285486
YBR060C	ORC2	0.0378862	0.827458	-0.0222311	0.886644	-0.0183658	0.921928	-0.0298054	0.863926	-0.0584382	0.731608	-0.137155	0.335839	-0.069378	0.678184	-0.23933	0.114921
YBR061C	TRM7	-0.711292	1.4456e-14	-0.252099	0.00544177	-0.647767	2.01091e-12	-0.162221	0.0908347	-0.788104	1.68019e-17	-0.256915	0.00555551	-0.728847	4.24931e-15	-0.233628	0.0128377
YBR065C	ECM2	-0.283066	0.0266133	-0.134534	0.260296	-0.401301	0.00204039	-0.195722	0.119666	-0.58045	1.59037e-05	-0.22221	0.0756451	-0.215611	0.0964761	-0.250786	0.056189
YBR066C	NRG2	-0.632273	1.90859e-10	0.177079	0.0558358	-0.155766	0.112328	0.533646	5.2763e-09	-0.462305	2.16937e-06	0.258234	0.00700174	-0.0343393	0.774114	0.903668	2.07835e-22
YBR067C	TIP1	-0.992874	1.12282e-11	-0.0306122	0.833705	-2.07695	6.66049e-45	-3.69462	7.84287e-135	-0.804458	3.98326e-08	0.0763676	0.606075	-1.94864	2.31218e-40	-4.15106	1.20476e-167
YBR068C	BAP2	0.187223	0.0927474	0.0838074	0.460265	0.27563	0.0114321	0.087782	0.478161	0.308219	0.00405057	0.227646	0.0384869	0.336803	0.00189014	0.0959292	0.43711
YBR069C	TAT1	-0.284662	2.60153e-05	0.0505255	0.567568	-0.95948	9.96441e-46	-0.440754	6.86102e-11	-0.330859	8.00041e-07	0.0603111	0.48091	-1.05682	8.17397e-55	-0.823176	2.65958e-34
YBR070C	ALG14	-0.139673	0.292023	-0.0104254	0.946219	-0.887161	2.80365e-11	-1.37592	6.6398e-24	-0.0464313	0.761771	0.0476913	0.748345	-0.488827	0.000154243	-1.28344	2.36267e-21
YBR072W	HSP26	2.22309	1.62626e-34	1.79331	1.95103e-21	2.13699	1.58278e-32	1.63866	5.46953e-19	2.15815	8.38488e-33	1.47757	8.18237e-15	1.85988	1.05242e-24	1.47425	1.23851e-15
YBR073W	RDH54	-0.140483	0.199595	-0.0220981	0.866671	-0.663689	3.57078e-10	-0.508902	8.93782e-07	-0.207207	0.0467421	-0.135675	0.224297	-0.422983	4.61088e-05	-0.462442	8.73633e-06
YBR074W	PFF1	-0.128374	0.243574	0.0640544	0.577859	-0.121921	0.261794	0.166189	0.11845	-0.0477134	0.708293	0.178696	0.097893	-0.083446	0.461363	0.0508982	0.681354
YBR076W	ECM8	0.276359	0.113397	0.234879	0.09568	-0.163923	0.348799	0.0569837	0.74392	-0.0433091	0.825036	0.202321	0.166855	-0.0154396	0.942967	0.201868	0.244694
YBR077C	SLM4	0.243314	0.000552308	0.170987	0.0182003	-0.250877	0.000365095	-0.397981	1.17301e-08	0.349634	4.43499e-07	0.195614	0.00996867	-0.155842	0.0348919	-0.387926	5.11681e-08
YBR078W	ECM33	-0.033542	0.777207	0.13581	0.151012	-0.178582	0.0607765	-0.149231	0.132584	0.0110776	0.933684	0.183973	0.0622873	-0.0282605	0.80799	-0.046721	0.681553
YBR079C	RPG1	-0.479487	0.000195281	-0.0801066	0.520601	-0.329156	0.00934621	-0.0237457	0.882183	-0.387739	0.00197098	-0.0431362	0.773875	-0.251624	0.0459678	-0.0215894	0.888128
YBR080C	SEC18	0.259042	0.000126583	0.0339373	0.721257	0.28906	1.67925e-05	0.119423	0.113733	0.349829	1.33096e-07	0.110816	0.156882	0.259319	0.000117151	0.0876015	0.254779
YBR081C	SPT7	-0.00137272	0.991684	-0.0658088	0.480535	-0.0130903	0.903106	-0.0401804	0.694742	0.0377035	0.710243	-0.00279519	0.982699	-0.0212437	0.831829	-0.117178	0.172354
YBR082C	UBC4	0.287214	0.0486965	-0.00539116	0.972975	0.223863	0.128006	0.00560007	0.97608	0.228152	0.116081	-0.102383	0.489096	0.179959	0.2265	0.0155303	0.929564
YBR083W	TEC1	-0.00952063	0.965266	0.0686242	0.641991	0.063924	0.746561	0.655389	0.000825581	-0.0782382	0.680331	-0.0679385	0.68195	-0.0884228	0.645102	0.372066	0.038588
YBR084C-A	RPL19A	-0.289025	0.000226633	-0.182596	0.0223808	-0.205859	0.0101611	-0.198149	0.0152622	-0.285205	0.00026323	-0.265779	0.00101687	-0.329796	2.35767e-05	-0.239521	0.00312076
YBR084W	MIS1	-0.858024	3.19245e-38	-0.293736	1.65546e-05	-0.642023	3.63676e-22	-0.179598	0.0105823	-0.90457	2.79678e-42	-0.283451	3.91288e-05	-0.706491	2.07396e-26	-0.264821	0.000102197
YBR085W	AAC3	-0.235162	0.121368	-0.0937084	0.484418	-0.193316	0.204969	-0.174829	0.230172	-0.404949	0.00934992	-0.184567	0.189635	-0.213233	0.165875	-0.342657	0.0262521
YBR086C	IST2	0.0152442	0.905714	-0.00223512	0.988143	0.0168933	0.898943	0.0600098	0.61518	0.0572054	0.631634	0.108175	0.323925	0.158964	0.117717	0.272103	0.00642484
YBR087W	RFC5	-0.0600037	0.476751	-0.127639	0.0903252	-0.176561	0.0139935	-0.279995	6.88294e-05	-0.157116	0.0326484	-0.244388	0.000842223	-0.109124	0.150781	-0.154872	0.0384269
YBR088C	POL30	-0.0223207	0.875509	-0.0985444	0.381729	-0.494103	1.97427e-05	-1.21115	1.23555e-23	-0.00808973	0.959296	-0.279235	0.0116158	-0.301183	0.00803465	-1.1322	1.47311e-20
YBR089C-A	NHP6B	0.149811	0.197598	0.0636372	0.598323	0.15809	0.161244	-0.194212	0.0818874	0.2266	0.0389562	-0.00378908	0.982066	0.264953	0.0155548	0.0124422	0.928319
YBR091C	TIM12	-0.272866	0.0149024	0.107694	0.328167	-0.107551	0.366814	0.185855	0.0948783	-0.292837	0.00798853	0.126051	0.283355	-0.198055	0.0793358	0.19716	0.0822516
YBR092C	PHO3	-0.701019	1.39061e-05	0.000144608	0.99952	-2.44597	2.63419e-48	-2.06609	2.017e-34	-0.619343	9.31335e-05	0.0572489	0.718235	-2.49435	3.28595e-50	-3.78857	1.56818e-110
YBR093C	PHO5	-0.181909	0.0663552	-0.00347239	0.977858	-0.767877	1.02484e-14	-0.526456	4.23028e-08	-0.191484	0.0505423	-0.0108318	0.93785	-0.617056	3.15739e-10	-0.802851	3.05082e-16
YBR094W	PBY1	-0.0799974	0.425737	-0.0137524	0.911012	-0.128196	0.16336	-0.0245268	0.836331	-0.162037	0.0737393	0.01425	0.91197	-0.180313	0.0444485	0.0590684	0.57
YBR095C	RXT2	-0.225098	0.00853298	-0.167883	0.0489124	-0.104095	0.257296	-0.12748	0.171387	-0.243335	0.00446213	-0.206779	0.021461	-0.20107	0.0206724	-0.233393	0.00760655
YBR097W	VPS15	0.362669	5.32975e-05	0.0930113	0.345625	0.298663	0.000930271	0.0242946	0.845382	0.284626	0.00142727	0.136693	0.17154	0.361186	5.46498e-05	0.160641	0.0968965
YBR098W	MMS4	-0.000739104	0.995467	0.0582439	0.564641	0.0249825	0.814079	0.00259313	0.9843	-0.085121	0.386813	-0.0336161	0.765101	0.0488846	0.624731	0.0272923	0.800376
YBR101C	FES1	-0.00468883	0.972229	-0.13274	0.150824	0.0262128	0.819099	-0.111093	0.268041	-0.0720567	0.498097	-0.23495	0.0113394	0.00255602	0.983452	0.00421937	0.97112
YBR102C	EXO84	0.0143402	0.919245	-0.0542794	0.657785	0.0658525	0.586564	-0.0956461	0.424394	-0.0996037	0.406227	-0.215661	0.0490372	0.0170371	0.903995	-0.0595484	0.641516
YBR103W	SIF2	-0.0661456	0.543806	-0.0357162	0.760547	0.0938766	0.351154	-0.0547006	0.633281	-0.0618212	0.581865	-0.0960159	0.367311	-0.0327417	0.7776	-0.0752774	0.485417
YBR104W	YMC2	-0.76059	1.13041e-12	-0.48075	4.24047e-06	-0.369096	0.000384386	-0.40841	6.83501e-05	-0.89853	5.85534e-17	-0.47485	2.83035e-06	-0.494651	2.345e-06	-0.357012	0.000640269
YBR105C	VID24	0.0308569	0.852758	-0.15493	0.212056	-0.0645437	0.68231	-0.228111	0.0896821	0.0736401	0.639218	-0.122929	0.379867	-0.253057	0.0721227	-0.478655	0.000784386
YBR106W	PHO88	-0.166755	0.0810229	-0.0708995	0.493127	-0.182053	0.0523157	0.0139307	0.911892	-0.150581	0.120231	-0.0537281	0.641303	-0.0967834	0.334394	0.0473243	0.672976
YBR107C	IML3	0.0181213	0.861777	-0.00688458	0.955755	-0.0844967	0.328181	-0.0957691	0.284279	-0.00277926	0.980857	-0.0423518	0.682725	-0.000594673	0.995356	-0.0178058	0.860172
[truncated: 6,587 more rows]

## Sheet: YHP logFC
Gene	Name	YHP C 20m	YHC20 apv	YHP C 60m	YHC60 apv	Z4-YHP 20m	Z4YH20 apv	Z4-YHP 60m	Z4YH60 apv	13A C 20m	13AC20 apv	13A C 60m	13AC60 apv	Z4-13A 20m	Z413A20 apv	Z4-13A 60m	Z413A60 apv
[truncated: 6,869 more rows]
