# Supplementary material for: Repression of essential cell cycle genes increases cellular fitness
Source: PLoS Genet. 2022 Aug 29;18(8):e1010349. doi: 10.1371/journal.pgen.1010349 (PMC9462756; doi:10.1371/journal.pgen.1010349)
Supplement: S7 Dataset — (XLSX) [file pgen.1010349.s018.xlsx]

## Sheet: information
Information
*This file contains enrichment analyses of genes that were significantly changed in expression following overexpression of Yhp1, Yhp1-13A, Yox1, or Yox1-9A
sheet name	analysis method	descriptions
targets_cell_cycle	enrichment of genes in manually curated cell cycle gene lists	number of genes in each list, number of overlapping genes, fold enrichment and p-values
targets_SAFE_regions	SAFE	significantly enriched regions and p-values
targets_SAFE_genes	SAFE	singificantly enriched genes and p-values
targets_GO_process	GO - process enrichment	signifcantly enriched processes, number of overlapping genes and p-values

## Sheet: targets_cell_cycle
cell cycle list name	background gene #	cell cycle gene #	set gene #	overlap #	fold enrichment	p-value
cell_cycle_s288c_all	4063	422	234	38	1.56352	0.00291141
cell_cycle_s288c_mitosis	4063	72	234	11	2.65272	0.00242213
mitotic_exit_genes	4063	27	234	6	3.8585	0.00363929
condensin_genes	4063	3	234	0	0	1

## Sheet: targets_SAFE_regions
region ID	region name	region p-value
12	DNA replication repair involved recombination	0
16	regulation mitotic cell cycle spindle	0

## Sheet: targets_SAFE_genes
ORF	name	p-value
YLR288C	mec3	3.28925e-06
YMR048W	csm3	4.36753e-06
YHR118C	orc6-5001	4.68831e-06
YLL004W	orc3-70	7.6161e-06
YLR274W	cdc46-1	7.83582e-06
YDR217C	rad9	8.57759e-06
YBR060C	orc2-2	8.9053e-06
YLR320W	mms22	9.78084e-06
YJL047C	rtt101	1.13494e-05
YDL102W	cdc2-1	1.22479e-05
YBR060C	orc2-1	1.72445e-05
YJR006W	hys2-ts	1.78398e-05
YNL273W	tof1	1.87537e-05
YER173W	rad24	2.03597e-05
YML032C	rad52	2.03597e-05
YIL106W	mob1-5001	2.09713e-05
YKL045W	pri2-1	2.13632e-05
YBR136W	mec1-4ts	2.15516e-05
YER148W	spt15-i143n	3.02814e-05
YNL262W	pol2-12	3.02814e-05
YBR202W	cdc47-ts	3.07286e-05
YJR046W	tah11-ts	3.07868e-05
YJL194W	cdc6-1	3.28817e-05
YCL060C	ycl060c	3.73162e-05
YJR006W	pol31-5001	3.83489e-05
YDL102W	cdc2-2	4.22997e-05
YNL102W	pol1-ts	4.43798e-05
YBR087W	rfc5-1	4.46322e-05
YNL312W	rfa2-5001	4.97355e-05
YDR013W	psf1-1	4.97355e-05
YPR162C	orc4-5001	5.03736e-05
YGL175C	sae2	5.27028e-05
YJL115W	asf1	5.29415e-05
YJR068W	rfc2-1	5.50182e-05
YIL150C	mcm10-1	5.82853e-05
YOR368W	rad17	5.98241e-05
YNL102W	pol1-13	5.98241e-05
YNL250W	rad50	6.37976e-05
YDR489W	sld5-5001	6.80863e-05
YNL102W	pol1-1	6.80863e-05
YOR025W	hst3	6.90139e-05
YDL102W	cdc2-7	7.44318e-05
YGL003C	cdh1	7.617e-05
YBL035C	pol12-ts	7.94129e-05
YPR048W	tah18-5003	9.21016e-05
YPR135W	ctf4	0.000101241
YOR249C	apc5-ca-paps	0.000120248
YGL113W	sld3-5001	0.00012302
YJR043C	pol32	0.000125983
YGL116W	cdc20-2	0.00013052
YBR060C	orc2-4	0.00013052
YOL094C	rfc4-20	0.000154369
YER095W	rad51	0.000154369
YPL194W	ddc1	0.000154554
YDR369C	xrs2	0.000154554
YBR060C	orc2-3	0.000159908
YCL061C	mrc1	0.000175381
YMR224C	mre11	0.000175381
YGL163C	rad54	0.000181828
YBL023C	mcm2-1	0.000181828
YDR260C	swm1	0.000183911
YKL022C	cdc16-1	0.000191058
YOR024W	yor024w	0.000198594
YOR144C	elg1	0.000198594
YKL113C	rad27	0.000213326
YAR007C	rfa1-m2	0.0002216
YEL032W	mcm3-1	0.000225006
YPR119W	clb2	0.00027075
YFR028C	cdc14-1	0.00028974
YOR014W	rts1	0.000312419
YDR052C	dbf4-ts	0.000320024
YNL102W	pol1-17	0.00033183
YIR008C	pri1-m4	0.000353511
YOR249C	apc5-ca	0.000378396
YNL240C	nar1-5001	0.000396465
YMR078C	ctf18	0.000448559
YJL092W	srs2	0.000480457
YBR094W	pby1	0.000490529
YFR028C	cdc14-2	0.000567198
YHR152W	spo12	0.000574637
YDR510W	smt3aiir	0.000591069
YDR052C	dbf4-4	0.000628568
YFR028C	cdc14-8	0.000635112
YDL003W	mcd1-73	0.000635112
YDR004W	rad57	0.000685424
YMR198W	cik1	0.00070978
YDR113C	pds1-128	0.000713967
YHR191C	ctf8-9	0.000713967
YDL017W	cdc7-4	0.000760833
YJL074C	smc3-42	0.000785545
YPL158C	aim44	0.000791011
YGL116W	cdc20-1	0.00079937
YBL084C	cdc27-1	0.00079937
YDR076W	rad55	0.000823788
YGR092W	dbf2	0.00091897
YDL008W	apc11-13	0.00091897
YNL181W	pbr1-5007	0.000960616
YDR014W	rad61	0.00102482
YLR102C	apc9	0.00110143
YGL086W	mad1	0.00112236
YHR191C	ctf8-162	0.00112236
YPL008W	chl1	0.0011284
YDL162C	ydl162c	0.0012326
YDL155W	clb3	0.00127665
YBR156C	sli15-3	0.00133093
YOR026W	bub3	0.00139451
YER147C	scc4-5001	0.00154982
YDR254W	chl4	0.00154982
YMR076C	pds5-1	0.00154982
YLR103C	cdc45-27	0.00155362
YGR179C	okp1-5	0.00171917
YPL018W	ctf19	0.00171917
YPL017C	irc15	0.00171917
YHR191C	ctf8	0.00195257
YER147C	scc4-4	0.00195257
YHR031C	rrm3	0.00198047
YJL030W	mad2	0.00210375
YBL084C	cdc27-2	0.00223275
YBR211C	ame1-4	0.00232099
YJR057W	cdc8-1	0.00243353
YBL034C	stu1-12	0.00250603
YDR180W	scc2-4	0.00255626
YDR318W	mcm21	0.00255626
YFL008W	smc1-259	0.00257252
YMR190C	sgs1	0.00281066
YNL102W	pol1-2	0.00292359
YPL253C	vik1	0.00300967
YGR113W	dam1-1	0.00332488
YGL093W	spc105-15	0.00332488
YJR135C	mcm22	0.0033385
YBR107C	iml3	0.0033385
YFR027W	eco1-1	0.00349053
YML065W	orc1-5001	0.00349053
YPR019W	mcm4-5001	0.00352604
YBL034C	stu1-5	0.00387966
YGR098C	esp1-1	0.00412857
YHR166C	cdc23-1	0.00430244
YPR141C	kar3	0.0048613
YAL024C	lte1	0.00514301
YIR011C	sts1-5001	0.00523421
YML066C	sma2	0.00523421
YOR195W	slk19	0.00525693
YGL116W	cdc20-3	0.00525693
YJL074C	smc3-1	0.00567687
YER133W	glc7-12	0.00579272
YCL016C	dcc1	0.0061582
YBL034C	stu1-8	0.00637033
YBL034C	stu1-6	0.00637033
YHR166C	cdc23-4	0.00672555
YFL037W	tub2-430	0.00685861
YDL003W	mcd1-5001	0.00765961
YFL008W	smc1-2	0.0077992
YGL093W	spc105-4	0.00837563
YDL028C	mps1-3796	0.00837563
YJL099W	chs6	0.00883108
YOR080W	dia2	0.00883108
YLL002W	rtt109	0.00906748
YPL066W	rgl1	0.00941556
YHR122W	cia2-5001	0.00996044
YKL052C	ask1-3	0.0100663
YPR046W	mcm16	0.0103769
YLR342W	fks1	0.010812
YJL013C	mad3	0.0112064
YLR045C	stu2-12	0.0131858
YPR164W	mms1	0.0135802
YLR381W	ctf3	0.0140023
YHR172W	spc97-5001	0.0143706
YMR117C	spc24-10	0.0143706
YIR010W	dsn1-7	0.015043
YOR349W	cin1	0.0155477
YGR229C	smi1	0.0155477
YPL209C	ipl1-2	0.0169742
YDL028C	mps1-417	0.0169742
YGL217C	ygl217c	0.0172359
YCR065W	hcm1	0.0174464
YIL144W	tid3-1	0.0174464
YKL053W	ykl053w	0.0183986
YDR117C	tma64	0.0193842
YNL233W	bni4	0.0193842
YDR082W	stn1-13	0.0200406
YBL105C	pkc1-1	0.0223798
YOR127W	rga1	0.0230134
YLR045C	stu2-11	0.0245423
YLR045C	stu2-10	0.0252889
YHR142W	chs7	0.026593
YDR386W	mus81	0.026593
YKL101W	hsl1	0.026942
YHR164C	dna2-2	0.0272126
YDL017W	cdc7-1	0.0275964
YGL091C	nbp35-5001	0.0287681
YHL042W	yhl042w	0.0287681
YDR225W	hta1	0.0287681
YDR016C	dad1-5005	0.0301051
YOL003C	pfa4	0.0304834
YGR140W	cbf2-42	0.0310474
YLR045C	stu2-13	0.0328052
YMR138W	cin4	0.0328052
YMR117C	spc24-9	0.0334565
YER016W	bim1	0.0334565
YDR510W	smt3-331	0.0359904
YDR201W	spc19-5001	0.0359904
YMR055C	bub2	0.0386513
YLL021W	spa2	0.0401827
YDR348C	pal1	0.0401827
YKL079W	smy1	0.0411781
YML117W	nab6	0.0411781
YBL058W	shp1	0.0416891
YBL062W	ybl062w	0.0416891
YER149C	pea2	0.0484072

## Sheet: targets_GO_process
GO ID	GO name	GO gene #	set gene #	overlap #	p-value
22402	cell cycle process	495	234	68	7.15095e-13
51301	cell division	252	234	45	1.67555e-12
71103	DNA conformation change	62	234	18	5.01333e-09
278	mitotic cell cycle	242	234	38	5.62526e-09
3	reproduction	359	234	48	1.0473e-08
48610	cellular process involved in reproduction	319	234	43	5.65569e-08
83	regulation of transcription involved in G1/S transition of mitotic cell cycle	21	234	10	6.82905e-08
44770	cell cycle phase transition	60	234	16	1.39376e-07
44772	mitotic cell cycle phase transition	60	234	16	1.39376e-07
50793	regulation of developmental process	31	234	11	5.6848e-07
82	G1/S transition of mitotic cell cycle	44	234	13	5.92368e-07
32506	cytokinetic process	59	234	15	6.85784e-07
71852	fungal-type cell wall organization or biogenesis	132	234	23	1.18913e-06
910	cytokinesis	62	234	15	1.3679e-06
79	regulation of cyclin-dependent protein serine/threonine kinase activity	22	234	9	1.56876e-06
747	conjugation with cellular fusion	71	234	16	1.67985e-06
71554	cell wall organization or biogenesis	145	234	24	1.80492e-06
746	conjugation	72	234	16	2.05e-06
22414	reproductive process	188	234	28	2.14931e-06
19953	sexual reproduction	167	234	26	2.18209e-06
44703	multi-organism reproductive process	167	234	26	2.18209e-06
51726	regulation of cell cycle	148	234	24	2.63501e-06
6334	nucleosome assembly	19	234	8	4.7514e-06
22604	regulation of cell morphogenesis	20	234	8	7.52781e-06
44764	multi-organism cellular process	81	234	16	1.04613e-05
51704	multi-organism process	183	234	26	1.23586e-05
65004	protein-DNA complex assembly	65	234	14	1.34032e-05
22603	regulation of anatomical structure morphogenesis	22	234	8	1.72691e-05
32392	DNA geometric change	17	234	7	2.3077e-05
6323	DNA packaging	44	234	11	2.63184e-05
71900	regulation of protein serine/threonine kinase activity	31	234	9	4.01612e-05
7109	cytokinesis, completion of separation	9	234	5	6.39311e-05
10564	regulation of cell cycle process	114	234	18	7.18803e-05
31399	regulation of protein modification process	76	234	14	8.52564e-05
749	response to pheromone involved in conjugation with cellular fusion	44	234	10	0.000147425
8360	regulation of cell shape	16	234	6	0.000170228
32508	DNA duplex unwinding	16	234	6	0.000170228
50790	regulation of catalytic activity	134	234	19	0.000200004
31505	fungal-type cell wall organization	113	234	17	0.000210969
45229	external encapsulating structure organization	113	234	17	0.000210969
71555	cell wall organization	113	234	17	0.000210969
31497	chromatin assembly	30	234	8	0.000211064
33692	cellular polysaccharide biosynthetic process	30	234	8	0.000211064
71444	cellular response to pheromone	55	234	11	0.000233114
45859	regulation of protein kinase activity	47	234	10	0.000263902
271	polysaccharide biosynthetic process	31	234	8	0.000270509
51321	meiotic cell cycle	160	234	21	0.000279959
917	barrier septum assembly	7	234	4	0.000329898
90529	cell septum assembly	7	234	4	0.000329898
6302	double-strand break repair	76	234	13	0.000331348
34637	cellular carbohydrate biosynthetic process	40	234	9	0.000344693
43549	regulation of kinase activity	49	234	10	0.000378146
920	cytokinetic cell separation	13	234	5	0.000539063
280	nuclear division	134	234	18	0.000579536
51338	regulation of transferase activity	52	234	10	0.000624622
7346	regulation of mitotic cell cycle	81	234	13	0.000628911
755	cytogamy	8	234	4	0.000629981
9250	glucan biosynthetic process	20	234	6	0.000677401
71824	protein-DNA complex subunit organization	92	234	14	0.000681501
65009	regulation of molecular function	148	234	19	0.000726159
19236	response to pheromone	63	234	11	0.000795774
1932	regulation of protein phosphorylation	55	234	10	0.000991076
6268	DNA unwinding involved in DNA replication	9	234	4	0.00108282
6267	pre-replicative complex assembly involved in nuclear cell cycle DNA replication	15	234	5	0.00114326
36388	pre-replicative complex assembly	15	234	5	0.00114326
1902299	pre-replicative complex assembly involved in cell cycle DNA replication	15	234	5	0.00114326
724	double-strand break repair via homologous recombination	38	234	8	0.00117984
48285	organelle fission	143	234	18	0.00126339
7067	mitosis	133	234	17	0.00144975
33260	nuclear cell cycle DNA replication	16	234	5	0.00158554
2000241	regulation of reproductive process	16	234	5	0.00158554
44786	cell cycle DNA replication	17	234	5	0.00214181
44264	cellular polysaccharide metabolic process	42	234	8	0.00233097
5976	polysaccharide metabolic process	52	234	9	0.00252756
51302	regulation of cell division	62	234	10	0.00255196
42325	regulation of phosphorylation	63	234	10	0.00288332
6271	DNA strand elongation involved in DNA replication	26	234	6	0.00300413
51128	regulation of cellular component organization	218	234	23	0.00313575
6333	chromatin assembly or disassembly	44	234	8	0.00316744
6279	premeiotic DNA replication	6	234	3	0.00333407
10696	positive regulation of spindle pole body separation	6	234	3	0.00333407
32319	regulation of Rho GTPase activity	6	234	3	0.00333407
71930	negative regulation of transcription involved in G1/S transition of mitotic cell cycle	6	234	3	0.00333407
6270	DNA replication initiation	27	234	6	0.00367953
6974	cellular response to DNA damage stimulus	223	234	23	0.00418235
71310	cellular response to organic substance	111	234	14	0.00425789
22616	DNA strand elongation	28	234	6	0.00446151
51052	regulation of DNA metabolic process	67	234	10	0.00456781
727	double-strand break repair via break-induced replication	20	234	5	0.00465438
48519	negative regulation of biological process	348	234	32	0.00478231
34728	nucleosome organization	47	234	8	0.00483922
7126	meiosis	149	234	17	0.00490319
16051	carbohydrate biosynthetic process	58	234	9	0.00540913
725	recombinational repair	48	234	8	0.00552508
7155	cell adhesion	7	234	3	0.00558721
10695	regulation of spindle pole body separation	7	234	3	0.00558721
22610	biological adhesion	7	234	3	0.00558721
30491	heteroduplex formation	7	234	3	0.00558721
19220	regulation of phosphate metabolic process	139	234	16	0.00576588
51174	regulation of phosphorus metabolic process	139	234	16	0.00576588
3006	developmental process involved in reproduction	127	234	15	0.00585562
44702	single organism reproductive process	127	234	15	0.00585562
32505	reproduction of a single-celled organism	166	234	18	0.00656325
6281	DNA repair	193	234	20	0.00705659
7096	regulation of exit from mitosis	22	234	5	0.00719249
15688	iron chelate transport	8	234	3	0.00856154
31106	septin ring organization	15	234	4	0.00891017
6260	DNA replication	97	234	12	0.00922424
1901991	negative regulation of mitotic cell cycle phase transition	42	234	7	0.00928103
6261	DNA-dependent DNA replication	74	234	10	0.00928838
10033	response to organic substance	134	234	15	0.00955859
7088	regulation of mitosis	53	234	8	0.0101238
51783	regulation of nuclear division	53	234	8	0.0101238
6073	cellular glucan metabolic process	33	234	6	0.0103026
44042	glucan metabolic process	33	234	6	0.0103026
1901988	negative regulation of cell cycle phase transition	43	234	7	0.010556
32185	septin cytoskeleton organization	16	234	4	0.0113517
282	cellular bud site selection	34	234	6	0.0119226
1902408	mitotic cytokinesis, site selection	34	234	6	0.0119226
1902410	mitotic cytokinetic process	34	234	6	0.0119226
48523	negative regulation of cellular process	342	234	30	0.0120954
753	cell morphogenesis involved in conjugation with cellular fusion	9	234	3	0.0123009
51274	beta-glucan biosynthetic process	9	234	3	0.0123009
7105	cytokinesis, site selection	36	234	6	0.0156858
767	cell morphogenesis involved in conjugation	10	234	3	0.0168341
51273	beta-glucan metabolic process	10	234	3	0.0168341
7127	meiosis I	70	234	9	0.0181213
6259	DNA metabolic process	326	234	28	0.0197191
33043	regulation of organelle organization	146	234	15	0.0199885
281	mitotic cytokinesis	38	234	6	0.0202008
8361	regulation of cell size	19	234	4	0.0211026
8277	regulation of G-protein coupled receptor protein signaling pathway	11	234	3	0.0221769
15758	glucose transport	11	234	3	0.0221769
15846	polyamine transport	11	234	3	0.0221769
1901678	iron coordination entity transport	11	234	3	0.0221769
32268	regulation of cellular protein metabolic process	148	234	15	0.0223508
754	adaptation of signaling pathway by response to pheromone involved in conjugation with cellular fusion	20	234	4	0.0252147
23058	adaptation of signaling pathway	20	234	4	0.0252147
44036	cell wall macromolecule metabolic process	20	234	4	0.0252147
90068	positive regulation of cell cycle process	20	234	4	0.0252147
6310	DNA recombination	112	234	12	0.0266472
31935	regulation of chromatin silencing	30	234	5	0.0267461
51493	regulation of cytoskeleton organization	52	234	7	0.0282696
1901990	regulation of mitotic cell cycle phase transition	52	234	7	0.0282696
5978	glycogen biosynthetic process	12	234	3	0.0283339
6037	cell wall chitin metabolic process	12	234	3	0.0283339
7076	mitotic chromosome condensation	12	234	3	0.0283339
10383	cell wall polysaccharide metabolic process	12	234	3	0.0283339
7093	mitotic cell cycle checkpoint	41	234	6	0.0285105
30010	establishment of cell polarity	64	234	8	0.0293824
6074	(1->3)-beta-D-glucan metabolic process	5	234	2	0.0295429
31344	regulation of cell projection organization	5	234	2	0.0295429
31383	regulation of mating projection assembly	5	234	2	0.0295429
32321	positive regulation of Rho GTPase activity	5	234	2	0.0295429
34729	histone H3-K79 methylation	5	234	2	0.0295429
45930	negative regulation of mitotic cell cycle	5	234	2	0.0295429
60491	regulation of cell projection assembly	5	234	2	0.0295429
70786	positive regulation of growth of unicellular organism as a thread of attached cells	5	234	2	0.0295429
6312	mitotic recombination	21	234	4	0.0297766
31938	regulation of chromatin silencing at telomere	21	234	4	0.0297766
32886	regulation of microtubule-based process	21	234	4	0.0297766
70507	regulation of microtubule cytoskeleton organization	21	234	4	0.0297766
45786	negative regulation of cell cycle	31	234	5	0.0304392
1901987	regulation of cell cycle phase transition	53	234	7	0.0310309
51246	regulation of protein metabolic process	156	234	15	0.033951
60968	regulation of gene silencing	32	234	5	0.034438
9272	fungal-type cell wall biogenesis	66	234	8	0.034565
10948	negative regulation of cell cycle process	66	234	8	0.034565
1101	response to acid	22	234	4	0.0347953
31936	negative regulation of chromatin silencing	22	234	4	0.0347953
45815	positive regulation of gene expression, epigenetic	22	234	4	0.0347953
10605	negative regulation of macromolecule metabolic process	212	234	19	0.0349389
31137	regulation of conjugation with cellular fusion	13	234	3	0.0353001
35023	regulation of Rho protein signal transduction	13	234	3	0.0353001
46999	regulation of conjugation	13	234	3	0.0353001
44262	cellular carbohydrate metabolic process	105	234	11	0.0381458
45892	negative regulation of transcription, DNA-templated	159	234	15	0.0392733
51253	negative regulation of RNA metabolic process	159	234	15	0.0392733
1902679	negative regulation of RNA biosynthetic process	159	234	15	0.0392733
86	G2/M transition of mitotic cell cycle	23	234	4	0.0402749
10629	negative regulation of gene expression	160	234	15	0.0411741
6083	acetate metabolic process	6	234	2	0.0426474
10389	regulation of G2/M transition of mitotic cell cycle	6	234	2	0.0426474
45595	regulation of cell differentiation	6	234	2	0.0426474
51038	negative regulation of transcription during meiosis	6	234	2	0.0426474
51225	spindle assembly	6	234	2	0.0426474
51340	regulation of ligase activity	6	234	2	0.0426474
51438	regulation of ubiquitin-protein ligase activity	6	234	2	0.0426474
70911	global genome nucleotide-excision repair	6	234	2	0.0426474
31939	negative regulation of chromatin silencing at telomere	14	234	3	0.0430622
30447	filamentous growth	69	234	8	0.0434491
22413	reproductive process in single-celled organism	121	234	12	0.0447887
32318	regulation of Ras GTPase activity	24	234	4	0.046217
60969	negative regulation of gene silencing	24	234	4	0.046217
9118	regulation of nucleoside metabolic process	46	234	6	0.0468398
30811	regulation of nucleotide catabolic process	46	234	6	0.0468398
33121	regulation of purine nucleotide catabolic process	46	234	6	0.0468398
45934	negative regulation of nucleobase-containing compound metabolic process	177	234	16	0.0473696
48869	cellular developmental process	177	234	16	0.0473696
48583	regulation of response to stimulus	123	234	12	0.0497643
