# Supplementary material for: Repression of essential cell cycle genes increases cellular fitness
Source: PLoS Genet. 2022 Aug 29;18(8):e1010349. doi: 10.1371/journal.pgen.1010349 (PMC9462756; doi:10.1371/journal.pgen.1010349)
Supplement: S8 Dataset — (XLSX) [file pgen.1010349.s019.xlsx]

## Sheet: information
*motifs were identified using FIMO.
*promoters were defined as 500 base pairs upstream of the ATG codon for each gene.
*position-weight matrices for the optimal binding site of each TF were taken from the Yeast Transcription Factor Specificity Combendium (YeTFaSCo); expert curated sites were used.
Fkh1
								Yox1
Fkh2								Yhp1
Mcm1

## Sheet: # matches
TF	# matches	# genes	# matches 3320 random sequences	enrichment p-value	significant?
FKH1	48	43	341	0.154	NO
FKH2	135	100	585	4.04e-08	YES
MCM1	178	127	350	9.04e-46	YES
YHP1	43	42	332	0.154	NO
YOX1	41	40	239	0.00219	YES

## Sheet: predicted TF sites
Name	Fkh1 motifs	Fkh2 motifs	Mcm1 motifs	Yhp1 motifs	Yox1 motifs
AFR1	0	0	1	0	0	1
AGA1	0	1	0	0	0	1
AGA2	0	0	1	1	1	3
ALD6	0	0	1	0	0	1
ALK1	1	4	1	0	0	6
ALR2	0	0	0	1	0	1
AMN1	0	1	0	0	0	1
ARN1	0	0	1	0	0	1
ARO10	0	1	0	0	0	1
ASE1	1	2	1	0	0	4
ASF1	0	0	0	0	1	1
ASG7	0	1	1	1	1	4
ATF2	0	0	2	0	0	2
ATG22	1	1	0	0	0	2
AXL2	0	0	0	1	0	1
BAR1	0	0	2	1	0	3
BDH1	0	0	0	0	1	1
BEM1	0	0	1	0	0	1
BNS1	0	0	2	1	0	3
BOP3	0	0	1	0	0	1
CCP1	0	0	1	1	0	2
CDC20	1	0	2	0	0	3
CDC6	0	0	3	0	0	3
CHS2	0	1	1	0	0	2
CIN2	2	2	0	0	0	4
CIN8	0	2	0	0	1	3
CIP1	0	0	1	0	0	1
CLA4	0	0	3	0	0	3
CLB6	1	1	0	0	0	2
CLN1	0	1	0	0	0	1
CLN3	0	0	2	0	0	2
COQ5	0	0	2	0	0	2
CPR8	0	1	3	0	0	4
CPS1	0	0	1	1	0	2
CRH1	0	0	2	0	0	2
CSI2	0	0	0	1	0	1
CWP1	0	3	0	0	0	3
CYC7	0	0	0	1	0	1
DBF2	1	2	1	1	0	5
DSE1	2	2	0	0	0	4
DSE3	0	0	0	0	1	1
DSE4	0	1	1	0	0	2
ECL1	0	1	1	1	0	3
EGT2	1	1	2	0	0	4
EIS1	0	2	3	0	0	5
ELO1	0	0	3	0	0	3
EMP65	0	0	1	0	0	1
ENB1	0	1	1	0	0	2
ETT1	0	2	0	0	0	2
FAA3	0	0	0	1	0	1
FAR1	0	2	2	0	0	4
FDO1	1	1	0	0	0	2
FIG1	1	1	1	0	0	3
FIG2	0	0	0	0	1	1
FKS1	0	1	1	0	0	2
FKS3	0	0	1	1	1	3
FLC1	0	0	1	0	0	1
FUN26	0	0	1	0	0	1
FUS1	1	2	0	0	0	3
GFA1	1	1	1	0	0	3
GIC1	0	3	0	0	2	5
GIN4	0	0	1	0	1	2
GPA1	0	0	2	0	0	2
GSY1	0	0	1	0	0	1
GSY2	0	0	1	0	0	1
GYP6	0	1	0	0	0	1
HAA1	0	1	1	0	0	2
HHF1	1	1	1	0	0	3
HHT1	1	1	1	0	0	3
HLR1	0	0	0	0	1	1
HO	1	1	0	0	0	2
HOF1	0	2	3	0	0	5
HOR7	0	0	2	0	0	2
HPA3	0	0	1	0	0	1
HPF1	1	1	0	0	0	2
HSP150	0	0	3	0	0	3
HST2	0	0	1	0	0	1
HST4	1	1	1	0	0	3
HTA1	0	1	0	0	0	1
HTB2	0	2	0	0	0	2
HXT1	1	1	0	0	0	2
IAH1	0	0	1	0	1	2
ICS2	0	1	1	0	0	2
IQG1	0	2	0	0	0	2
IRR1	1	1	0	0	0	2
KAR5	1	2	0	0	0	3
KCC4	0	0	1	0	0	1
KIN3	0	1	1	0	0	2
MCD1	0	0	0	1	0	1
MCM2	0	0	0	1	0	1
MCM3	0	0	1	1	0	2
MCM5	0	0	1	0	0	1
MCM6	0	0	1	0	0	1
MCM7	0	0	1	0	0	1
MCP1	0	0	1	1	0	2
MFA1	0	0	1	1	0	2
MFA2	0	0	2	0	1	3
MIN7	0	1	0	0	0	1
MLO50	0	0	0	0	1	1
MNN1	0	0	1	0	0	1
MOB1	0	0	1	0	0	1
MRD1	1	1	2	0	0	4
MRH1	0	1	0	0	0	1
MSA1	0	0	1	0	0	1
MSA2	0	0	1	1	0	2
MSN4	1	0	0	0	0	1
MTC6	1	0	2	0	0	3
MUS81	1	1	0	0	1	3
MVB12	0	0	0	0	1	1
MYO3	0	1	1	0	0	2
NBA1	0	1	2	0	0	3
NCW1	0	0	1	1	0	2
NRM1	0	1	0	1	0	2
NUF2	0	1	1	0	0	2
PCL1	0	0	2	0	0	2
PDS5	1	0	0	0	0	1
PEA2	0	1	0	0	0	1
PHO13	0	1	1	1	0	3
PHO3	0	0	2	0	1	3
PHO5	0	0	1	0	0	1
PIG1	0	0	1	0	0	1
PIL1	0	1	2	0	0	3
PIR1	0	1	0	0	1	2
PIR3	0	0	3	0	0	3
PIS1	1	1	2	0	0	4
PLB3	0	0	1	0	0	1
POL1	1	1	1	0	1	4
PPN1	0	0	3	0	0	3
PRM1	1	0	0	0	0	1
PRY1	0	0	1	1	0	2
PRY2	0	0	1	0	0	1
PRY3	0	1	0	1	0	2
PST1	0	1	2	0	1	4
RAD27	0	1	0	0	0	1
RAD53	0	0	0	0	1	1
RAD54	0	0	0	1	0	1
RAD55	0	0	0	0	1	1
RAX2	0	0	1	0	1	2
REE1	0	1	0	0	1	2
RGA1	0	0	1	0	1	2
RGA2	0	0	1	0	1	2
RGT2	0	0	1	0	0	1
RLF2	0	0	0	0	1	1
RNR1	2	0	0	0	0	2
ROM1	0	3	0	0	0	3
RTT107	0	0	0	1	0	1
SAD1	0	0	1	0	0	1
SCW10	0	0	1	0	0	1
SCW11	0	2	0	0	0	2
SED1	0	0	0	1	0	1
SFG1	1	2	0	0	0	3
SKG6	0	0	1	0	0	1
SKN1	0	2	0	0	0	2
SLK19	0	3	0	0	0	3
SLM4	1	0	0	0	1	2
SMC3	0	0	0	0	1	1
SMF3	0	0	1	0	0	1
SPC29	0	1	1	0	0	2
SPI1	0	0	1	0	0	1
SPO12	1	0	2	0	0	3
SPS2	0	1	0	0	0	1
SPT21	0	1	0	0	0	1
STE2	0	0	1	0	0	1
STE6	0	0	1	1	0	2
SUN4	0	2	0	0	0	2
SVS1	1	1	0	0	0	2
SWI4	0	1	1	0	1	3
SWI5	1	2	1	0	1	5
SWP82	0	1	1	0	0	2
TAF2	0	1	1	0	0	2
TAT1	0	0	1	0	0	1
TDA10	0	0	1	0	1	2
TDA6	0	0	2	0	0	2
THI7	0	0	1	0	0	1
TIM10	1	1	1	1	0	4
TIP1	0	0	1	0	1	2
TIR1	0	0	0	0	1	1
TOS6	0	0	1	0	0	1
TPO2	0	2	0	1	0	3
TPO3	0	0	0	1	0	1
TUB1	0	0	1	0	0	1
TUB4	0	0	1	0	0	1
UTH1	0	0	2	0	0	2
UTR2	0	0	4	1	1	6
WSC4	0	1	1	0	0	2
WTM2	0	0	1	0	0	1
YBR012C	0	0	0	1	0	1
YBR085C-A	0	0	0	0	1	1
YBR200W-A	0	2	0	0	0	2
YCR024C-B	1	1	0	0	0	2
YDL241W	0	1	0	0	0	1
YEF1	0	1	0	0	0	1
YER158C	1	0	0	1	0	2
YGR066C	0	0	0	1	0	1
YHL026C	0	0	1	1	0	2
YHP1	0	1	3	0	0	4
YHR214C-B	1	1	0	0	0	2
YJL163C	0	1	0	0	0	1
YLR042C	2	1	0	0	0	3
YLR112W	0	0	3	0	0	3
YLR297W	0	1	0	0	0	1
YML119W	0	1	1	0	0	2
YML133C	0	1	0	0	1	2
YMR030W-A	0	0	1	1	0	2
YMR253C	0	0	1	0	0	1
YMR254C	1	1	0	0	0	2
YMR304C-A	0	0	0	1	0	1
YNL058C	0	1	1	0	0	2
YNL146C-A	0	1	0	0	1	2
YNL146W	0	1	0	0	1	2
YOL014W	0	0	1	0	0	1
YOL103W-B	0	2	0	0	0	2
YOR192C-B	0	0	0	1	0	1
YOR314W	0	0	1	0	0	1
YOR314W-A	1	2	3	0	0	6
YOR389W	2	2	0	0	0	4
YOX1	0	0	2	2	0	4
YPL088W	0	1	0	0	0	1
YPR014C	0	2	0	0	0	2
YRO2	0	0	0	1	1	2
	48	135	178	43	41

## Sheet: Yox1 motifs
motif_id	sequence_name	start	stop	strand	score	p-value	q-value	matched_sequence
YOX1_YML027W_498	RLF2	-475	-468	+	12.7228	3.23e-05	0.515	TTAATTAA
YOX1_YML027W_498	RLF2	-475	-468	-	12.7228	3.23e-05	0.515	TTAATTAA
YOX1_YML027W_498	RAD53	-374	-367	+	12.7228	3.23e-05	0.515	TTAATTAA
YOX1_YML027W_498	RAD53	-374	-367	-	12.7228	3.23e-05	0.515	TTAATTAA
YOX1_YML027W_498	CIN8	-309	-302	+	12.7228	3.23e-05	0.515	TTAATTAA
YOX1_YML027W_498	CIN8	-309	-302	-	12.7228	3.23e-05	0.515	TTAATTAA
YOX1_YML027W_498	AGA2	-211	-204	+	12.7228	3.23e-05	0.515	TTAATTAA
YOX1_YML027W_498	AGA2	-211	-204	-	12.7228	3.23e-05	0.515	TTAATTAA
YOX1_YML027W_498	SLM4	-74	-67	+	12.7228	3.23e-05	0.515	TTAATTAA
YOX1_YML027W_498	SLM4	-74	-67	-	12.7228	3.23e-05	0.515	TTAATTAA
YOX1_YML027W_498	MVB12	-55	-48	+	12.7228	3.23e-05	0.515	TTAATTAA
YOX1_YML027W_498	MVB12	-55	-48	-	12.7228	3.23e-05	0.515	TTAATTAA
YOX1_YML027W_498	BDH1	-9	-2	+	12.7228	3.23e-05	0.515	TTAATTAA
YOX1_YML027W_498	BDH1	-9	-2	-	12.7228	3.23e-05	0.515	TTAATTAA
YOX1_YML027W_498	DSE3	-330	-323	-	11.604	5.88e-05	0.515	TTAATTAG
YOX1_YML027W_498	RAD55	-279	-272	-	11.604	5.88e-05	0.515	TTAATTAG
YOX1_YML027W_498	SMC3	-95	-88	-	11.604	5.88e-05	0.515	TTAATTAG
YOX1_YML027W_498	ASF1	-426	-419	+	11.604	5.88e-05	0.515	TTAATTAG
YOX1_YML027W_498	MLO50	-374	-367	+	11.604	5.88e-05	0.515	TTAATTAG
YOX1_YML027W_498	PST1	-349	-342	+	11.604	5.88e-05	0.515	TTAATTAG
YOX1_YML027W_498	RGA2	-329	-322	+	11.604	5.88e-05	0.515	TTAATTAG
YOX1_YML027W_498	PHO3	-266	-259	+	11.604	5.88e-05	0.515	TTAATTAG
YOX1_YML027W_498	SWI4	-481	-474	-	11.2277	9.11e-05	0.515	ATAATTAA
YOX1_YML027W_498	TIP1	-442	-435	-	11.2277	9.11e-05	0.515	ATAATTAA
YOX1_YML027W_498	REE1	-442	-435	-	11.2277	9.11e-05	0.515	ATAATTAA
YOX1_YML027W_498	TDA10	-431	-424	-	11.2277	9.11e-05	0.515	ATAATTAA
YOX1_YML027W_498	PIR1	-417	-410	-	11.2277	9.11e-05	0.515	ATAATTAA
YOX1_YML027W_498	POL1	-314	-307	-	11.2277	9.11e-05	0.515	ATAATTAA
YOX1_YML027W_498	MUS81	-307	-300	-	11.2277	9.11e-05	0.515	ATAATTAA
YOX1_YML027W_498	FKS3	-302	-295	-	11.2277	9.11e-05	0.515	ATAATTAA
YOX1_YML027W_498	IAH1	-177	-170	-	11.2277	9.11e-05	0.515	ATAATTAA
YOX1_YML027W_498	YBR085C-A	-172	-165	-	11.2277	9.11e-05	0.515	ATAATTAA
YOX1_YML027W_498	YML133C	-128	-121	-	11.2277	9.11e-05	0.515	ATAATTAA
YOX1_YML027W_498	GIC1	-117	-110	-	11.2277	9.11e-05	0.515	ATAATTAA
YOX1_YML027W_498	YRO2	-82	-75	-	11.2277	9.11e-05	0.515	ATAATTAA
YOX1_YML027W_498	HLR1	-58	-51	-	11.2277	9.11e-05	0.515	ATAATTAA
YOX1_YML027W_498	FIG2	-57	-50	-	11.2277	9.11e-05	0.515	ATAATTAA
YOX1_YML027W_498	YNL146W	-35	-28	-	11.2277	9.11e-05	0.515	ATAATTAA
YOX1_YML027W_498	ASG7	-450	-443	+	11.2277	9.11e-05	0.515	ATAATTAA
YOX1_YML027W_498	RAX2	-424	-417	+	11.2277	9.11e-05	0.515	ATAATTAA
YOX1_YML027W_498	GIC1	-360	-353	+	11.2277	9.11e-05	0.515	ATAATTAA
YOX1_YML027W_498	MFA2	-322	-315	+	11.2277	9.11e-05	0.515	ATAATTAA
YOX1_YML027W_498	RGA1	-321	-314	+	11.2277	9.11e-05	0.515	ATAATTAA
YOX1_YML027W_498	YNL146C-A	-105	-98	+	11.2277	9.11e-05	0.515	ATAATTAA
YOX1_YML027W_498	GIN4	-63	-56	+	11.2277	9.11e-05	0.515	ATAATTAA
YOX1_YML027W_498	SWI5	-52	-45	+	11.2277	9.11e-05	0.515	ATAATTAA
YOX1_YML027W_498	TIR1	-9	-2	+	11.2277	9.11e-05	0.515	ATAATTAA
YOX1_YML027W_498	UTR2	-9	-2	+	11.2277	9.11e-05	0.515	ATAATTAA

## Sheet: Yhp1 motifs
motif_id	sequence_name	start	stop	strand	score	p-value	q-value	matched_sequence
YHP1_YDR451C_716	PRY1	-486	-479	-	10.297	5.3e-05	0.634	TAATTACT
YHP1_YDR451C_716	UTR2	-403	-396	-	10.297	5.3e-05	0.634	TAATTACA
YHP1_YDR451C_716	TIM10	-389	-382	-	10.297	5.3e-05	0.634	TAATTACA
YHP1_YDR451C_716	BNS1	-375	-368	-	10.297	5.3e-05	0.634	TAATTACA
YHP1_YDR451C_716	CSI2	-350	-343	-	10.297	5.3e-05	0.634	TAATTACT
YHP1_YDR451C_716	YMR304C-A	-270	-263	-	10.297	5.3e-05	0.634	TAATTACA
YHP1_YDR451C_716	BAR1	-261	-254	-	10.297	5.3e-05	0.634	TAATTACA
YHP1_YDR451C_716	MSA2	-251	-244	-	10.297	5.3e-05	0.634	TAATTACA
YHP1_YDR451C_716	DBF2	-232	-225	-	10.297	5.3e-05	0.634	TAATTACA
YHP1_YDR451C_716	MFA1	-231	-224	-	10.297	5.3e-05	0.634	TAATTACA
YHP1_YDR451C_716	STE6	-209	-202	-	10.297	5.3e-05	0.634	TAATTACA
YHP1_YDR451C_716	YOX1	-161	-154	-	10.297	5.3e-05	0.634	TAATTACA
YHP1_YDR451C_716	FKS3	-110	-103	-	10.297	5.3e-05	0.634	TAATTACT
YHP1_YDR451C_716	SED1	-65	-58	-	10.297	5.3e-05	0.634	TAATTACA
YHP1_YDR451C_716	YOR192C-B	-335	-328	+	10.297	5.3e-05	0.634	TAATTACT
YHP1_YDR451C_716	YER158C	-297	-290	+	10.297	5.3e-05	0.634	TAATTACT
YHP1_YDR451C_716	AGA2	-277	-270	+	10.297	5.3e-05	0.634	TAATTACA
YHP1_YDR451C_716	MCM2	-168	-161	+	10.297	5.3e-05	0.634	TAATTACT
YHP1_YDR451C_716	YMR030W-A	-132	-125	+	10.297	5.3e-05	0.634	TAATTACT
YHP1_YDR451C_716	TPO3	-72	-65	+	10.297	5.3e-05	0.634	TAATTACT
YHP1_YDR451C_716	ECL1	-67	-60	+	10.297	5.3e-05	0.634	TAATTACT
YHP1_YDR451C_716	NCW1	-60	-53	+	10.297	5.3e-05	0.634	TAATTACT
YHP1_YDR451C_716	CYC7	-499	-492	-	10.1386	9.66e-05	0.634	CAATTACT
YHP1_YDR451C_716	RTT107	-455	-448	-	10.1386	9.66e-05	0.634	CAATTACT
YHP1_YDR451C_716	ASG7	-378	-371	-	10.1386	9.66e-05	0.634	CAATTACA
YHP1_YDR451C_716	YHL026C	-323	-316	-	10.1386	9.66e-05	0.634	CAATTACA
YHP1_YDR451C_716	PRY3	-196	-189	-	10.1386	9.66e-05	0.634	CAATTACA
YHP1_YDR451C_716	YGR066C	-133	-126	-	10.1386	9.66e-05	0.634	CAATTACA
YHP1_YDR451C_716	TPO2	-132	-125	-	10.1386	9.66e-05	0.634	CAATTACT
YHP1_YDR451C_716	MCP1	-131	-124	-	10.1386	9.66e-05	0.634	CAATTACA
YHP1_YDR451C_716	NRM1	-121	-114	-	10.1386	9.66e-05	0.634	CAATTACA
YHP1_YDR451C_716	PHO13	-109	-102	-	10.1386	9.66e-05	0.634	CAATTACA
YHP1_YDR451C_716	YRO2	-467	-460	+	10.1386	9.66e-05	0.634	CAATTACT
YHP1_YDR451C_716	CCP1	-397	-390	+	10.1386	9.66e-05	0.634	CAATTACT
YHP1_YDR451C_716	FAA3	-357	-350	+	10.1386	9.66e-05	0.634	CAATTACA
YHP1_YDR451C_716	YOX1	-295	-288	+	10.1386	9.66e-05	0.634	CAATTACT
YHP1_YDR451C_716	RAD54	-209	-202	+	10.1386	9.66e-05	0.634	CAATTACA
YHP1_YDR451C_716	MCM3	-192	-185	+	10.1386	9.66e-05	0.634	CAATTACT
YHP1_YDR451C_716	ALR2	-114	-107	+	10.1386	9.66e-05	0.634	CAATTACT
YHP1_YDR451C_716	AXL2	-84	-77	+	10.1386	9.66e-05	0.634	CAATTACT
YHP1_YDR451C_716	MCD1	-24	-17	+	10.1386	9.66e-05	0.634	CAATTACT
YHP1_YDR451C_716	YBR012C	-12	-5	+	10.1386	9.66e-05	0.634	CAATTACT
YHP1_YDR451C_716	CPS1	-9	-2	+	10.1386	9.66e-05	0.634	CAATTACA

## Sheet: Mcm1 motifs
motif_id	sequence_name	start	stop	strand	score	p-value	q-value	matched_sequence
MCM1_YMR043W_831	HSP150	-384	-365	-	18.8699	1.41e-08	0.0038	AATTTCCGAAATAGGAAATA
MCM1_YMR043W_831	EGT2	-321	-302	-	18.4178	2.76e-08	0.0038	CGCGTCCGAATTAGGAAAAT
MCM1_YMR043W_831	PIL1	-493	-474	+	18.0137	4.88e-08	0.0038	TATTTACCAATTGGGAAAAA
MCM1_YMR043W_831	CRH1	-236	-217	+	17.9521	5.32e-08	0.0038	TGTTTCCGAATCGGGAATGT
MCM1_YMR043W_831	STE2	-222	-203	+	17.5616	8.99e-08	0.00508	AATTTCCTAATTGGGTAAGT
MCM1_YMR043W_831	NBA1	-120	-101	+	17.2945	1.27e-07	0.00508	CATGTCCCGATTCGGAAAAG
MCM1_YMR043W_831	NUF2	-114	-95	-	17.2945	1.27e-07	0.00508	CATGTCCCGATTCGGAAAAG
MCM1_YMR043W_831	MTC6	-357	-338	+	17.0342	1.76e-07	0.00508	TATTTCCAAATTAGGAAAAG
MCM1_YMR043W_831	SPO12	-246	-227	-	17.0342	1.76e-07	0.00508	TATTTCCAAATTAGGAAAAG
MCM1_YMR043W_831	MSA1	-379	-360	-	17.0274	1.78e-07	0.00508	GATTTCCTATTAGGGAAAAA
MCM1_YMR043W_831	SWI4	-454	-435	-	16.7397	2.53e-07	0.00518	TATTTCCTAAACGGGAAATA
MCM1_YMR043W_831	PIG1	-388	-369	+	16.6781	2.73e-07	0.00518	CTTTTCCTAAAAGGGAAACA
MCM1_YMR043W_831	MCM5	-155	-136	-	16.6781	2.73e-07	0.00518	CTTTTCCTAAAAGGGAAACA
MCM1_YMR043W_831	MTC6	-357	-338	-	16.637	2.86e-07	0.00518	CTTTTCCTAATTTGGAAATA
MCM1_YMR043W_831	SPO12	-246	-227	+	16.637	2.86e-07	0.00518	CTTTTCCTAATTTGGAAATA
MCM1_YMR043W_831	SWI4	-454	-435	+	16.589	3.03e-07	0.00518	TATTTCCCGTTTAGGAAATA
MCM1_YMR043W_831	HSP150	-384	-365	+	16.5753	3.08e-07	0.00518	TATTTCCTATTTCGGAAATT
MCM1_YMR043W_831	HOF1	-279	-260	+	16.4589	3.53e-07	0.00531	TATTTCCCTTTTGGGTAACA
MCM1_YMR043W_831	EIS1	-293	-274	-	16.4589	3.53e-07	0.00531	TATTTCCCTTTTGGGTAACA
MCM1_YMR043W_831	PCL1	-362	-343	+	16.3493	4.02e-07	0.00568	TATTTCCCAAAAGGGCAACA
MCM1_YMR043W_831	PIL1	-493	-474	-	16.3151	4.18e-07	0.00568	TTTTTCCCAATTGGTAAATA
MCM1_YMR043W_831	CRH1	-236	-217	-	16.089	5.42e-07	0.00703	ACATTCCCGATTCGGAAACA
MCM1_YMR043W_831	MCM3	-186	-167	+	16.0479	5.67e-07	0.00704	CTTTTCCTAAATGGGTAAAA
MCM1_YMR043W_831	CLA4	-371	-352	-	15.9863	6.08e-07	0.00716	TATTTCCGGAAAGGGAAAAT
MCM1_YMR043W_831	YLR112W	-222	-203	-	15.911	6.62e-07	0.00716	GATTTCCGTTTTGGGAATCC
MCM1_YMR043W_831	YML119W	-196	-177	+	15.8973	6.72e-07	0.00716	GCTTTCCAGATTAGGAAAGA
MCM1_YMR043W_831	FLC1	-195	-176	+	15.8904	6.77e-07	0.00716	CATTGCCGTTTTGGGAAACT
MCM1_YMR043W_831	COQ5	-326	-307	-	15.8014	7.47e-07	0.00762	CTCTTCCCAATTCAGAAAAA
MCM1_YMR043W_831	NUF2	-114	-95	+	15.7329	8.06e-07	0.00767	CTTTTCCGAATCGGGACATG
MCM1_YMR043W_831	NBA1	-120	-101	-	15.7329	8.06e-07	0.00767	CTTTTCCGAATCGGGACATG
MCM1_YMR043W_831	CLA4	-331	-312	-	15.6575	8.76e-07	0.00806	AATTTCCATATCGGGAAACT
MCM1_YMR043W_831	UTR2	-257	-238	+	15.5959	9.36e-07	0.00834	AAATTCCCGATTAGGAAGAA
MCM1_YMR043W_831	COQ5	-326	-307	+	15.5685	9.65e-07	0.00834	TTTTTCTGAATTGGGAAGAG
MCM1_YMR043W_831	AGA2	-292	-273	+	15.5	1.04e-06	0.00872	AATTTCCGAATACGGTAATT
MCM1_YMR043W_831	NCW1	-224	-205	-	15.4658	1.08e-06	0.00879	GATTTCCGCATTAGGCAATA
MCM1_YMR043W_831	PIG1	-388	-369	-	15.3219	1.26e-06	0.00969	TGTTTCCCTTTTAGGAAAAG
MCM1_YMR043W_831	MCM5	-155	-136	+	15.3219	1.26e-06	0.00969	TGTTTCCCTTTTAGGAAAAG
MCM1_YMR043W_831	HOR7	-311	-292	-	15.2945	1.29e-06	0.00971	CGCCTCCCTATTGGGAAACG
MCM1_YMR043W_831	PLB3	-376	-357	+	15.2603	1.34e-06	0.00981	AACTTCCAAATCAGGAAATA
MCM1_YMR043W_831	ASE1	-254	-235	+	15.1849	1.45e-06	0.0104	TATTTCCCAATGAGGTAAAA
MCM1_YMR043W_831	PIS1	-166	-147	+	15.0479	1.67e-06	0.0114	TATTTCTCAATAGGGAAAGC
MCM1_YMR043W_831	MRD1	-189	-170	-	15.0479	1.67e-06	0.0114	TATTTCTCAATAGGGAAAGC
MCM1_YMR043W_831	HOR7	-311	-292	+	14.8836	1.98e-06	0.0131	CGTTTCCCAATAGGGAGGCG
MCM1_YMR043W_831	HPA3	-124	-105	-	14.7945	2.17e-06	0.0141	AATAACCGGATTGGGAAATA
MCM1_YMR043W_831	UTH1	-456	-437	-	14.726	2.32e-06	0.0143	GGTTTCCCGATCTGGAAAAG
MCM1_YMR043W_831	CPR8	-228	-209	-	14.6986	2.39e-06	0.0143	AGTTTCCAAATCAGGAATGT
MCM1_YMR043W_831	MOB1	-194	-175	-	14.6781	2.44e-06	0.0143	TATTTCCATTTTGGGAAGTA
MCM1_YMR043W_831	EGT2	-321	-302	+	14.6712	2.45e-06	0.0143	ATTTTCCTAATTCGGACGCG
MCM1_YMR043W_831	ELO1	-379	-360	+	14.6507	2.5e-06	0.0143	AATTTCCTGATCTGGAAACT
MCM1_YMR043W_831	CDC6	-194	-175	-	14.6507	2.5e-06	0.0143	AATTTCCTGATCTGGAAACT
MCM1_YMR043W_831	PCL1	-362	-343	-	14.5342	2.81e-06	0.0156	TGTTGCCCTTTTGGGAAATA
MCM1_YMR043W_831	MRD1	-189	-170	+	14.4863	2.95e-06	0.0156	GCTTTCCCTATTGAGAAATA
MCM1_YMR043W_831	PIS1	-166	-147	-	14.4863	2.95e-06	0.0156	GCTTTCCCTATTGAGAAATA
MCM1_YMR043W_831	MCM6	-179	-160	+	14.4589	3.03e-06	0.0156	AATTTCCTTTTTAGGAAAAG
MCM1_YMR043W_831	RGA2	-227	-208	+	14.4452	3.07e-06	0.0156	AGTTTCCCATTCGGGTAAAC
MCM1_YMR043W_831	UTH1	-456	-437	+	14.4247	3.13e-06	0.0156	CTTTTCCAGATCGGGAAACC
MCM1_YMR043W_831	STE6	-206	-187	-	14.4247	3.13e-06	0.0156	AATTTCCCTATTAGGTAATT
MCM1_YMR043W_831	YOX1	-345	-326	+	14.3973	3.22e-06	0.0156	GGTTTCCTCTTTGGGAAGGG
MCM1_YMR043W_831	YMR253C	-272	-253	-	14.3973	3.22e-06	0.0156	CATTTCCTAGTTAGGAAAAT
MCM1_YMR043W_831	KIN3	-139	-120	+	14.3767	3.28e-06	0.0156	CGTTTCCTAATTAGGTTAAA
MCM1_YMR043W_831	AGA2	-292	-273	-	14.3356	3.42e-06	0.0157	AATTACCGTATTCGGAAATT
MCM1_YMR043W_831	EMP65	-151	-132	-	14.3356	3.42e-06	0.0157	TTTGTCCGAAATAGGAATAC
MCM1_YMR043W_831	CCP1	-127	-108	-	14.274	3.63e-06	0.0164	CCTTTCCTAAATTGGTAACA
MCM1_YMR043W_831	MFA2	-245	-226	-	14.2466	3.72e-06	0.0166	AATTTCCCGAATAGGTAAAT
MCM1_YMR043W_831	MOB1	-194	-175	+	14.1644	4.03e-06	0.0177	TACTTCCCAAAATGGAAATA
MCM1_YMR043W_831	EIS1	-293	-274	+	14.0616	4.45e-06	0.019	TGTTACCCAAAAGGGAAATA
MCM1_YMR043W_831	HOF1	-279	-260	-	14.0616	4.45e-06	0.019	TGTTACCCAAAAGGGAAATA
MCM1_YMR043W_831	MCM7	-214	-195	+	13.9863	4.78e-06	0.0201	AATTTCCTTATAAGGAAAAT
MCM1_YMR043W_831	CLA4	-331	-312	+	13.9041	5.16e-06	0.0213	AGTTTCCCGATATGGAAATT
MCM1_YMR043W_831	PLB3	-376	-357	-	13.8836	5.26e-06	0.0213	TATTTCCTGATTTGGAAGTT
MCM1_YMR043W_831	CPS1	-156	-137	+	13.8767	5.3e-06	0.0213	ATTTTCCCCTTTGGGCAAAA
MCM1_YMR043W_831	CLA4	-371	-352	+	13.8425	5.47e-06	0.0213	ATTTTCCCTTTCCGGAAATA
MCM1_YMR043W_831	RGA2	-227	-208	-	13.8425	5.47e-06	0.0213	GTTTACCCGAATGGGAAACT
MCM1_YMR043W_831	RAX2	-280	-261	+	13.8014	5.68e-06	0.0213	AATTCCCAAATTAGGCAAAA
MCM1_YMR043W_831	CDC6	-194	-175	+	13.7877	5.76e-06	0.0213	AGTTTCCAGATCAGGAAATT
MCM1_YMR043W_831	ELO1	-379	-360	-	13.7877	5.76e-06	0.0213	AGTTTCCAGATCAGGAAATT
MCM1_YMR043W_831	HOF1	-220	-201	+	13.774	5.83e-06	0.0213	GATTTCCTCTTTGGGCAAGT
MCM1_YMR043W_831	EIS1	-352	-333	-	13.774	5.83e-06	0.0213	GATTTCCTCTTTGGGCAAGT
MCM1_YMR043W_831	EMP65	-151	-132	+	13.6986	6.25e-06	0.0225	GTATTCCTATTTCGGACAAA
MCM1_YMR043W_831	FKS3	-464	-445	+	13.6644	6.45e-06	0.0225	CTTTTCCGAAAAAGGTAAAT
MCM1_YMR043W_831	SCW10	-480	-461	-	13.6644	6.45e-06	0.0225	CTTTTCCGAAAAAGGTAAAT
MCM1_YMR043W_831	STE2	-222	-203	-	13.6575	6.49e-06	0.0225	ACTTACCCAATTAGGAAATT
MCM1_YMR043W_831	PPN1	-385	-366	+	13.637	6.62e-06	0.0225	CATGTCCAAATTAGGACGTG
MCM1_YMR043W_831	YHP1	-329	-310	-	13.637	6.62e-06	0.0225	CATGTCCAAATTAGGACGTG
MCM1_YMR043W_831	YML119W	-196	-177	-	13.5	7.5e-06	0.0252	TCTTTCCTAATCTGGAAAGC
MCM1_YMR043W_831	PRY2	-249	-230	-	13.4726	7.69e-06	0.0255	TATTCCCGCTATAGGAAAGA
MCM1_YMR043W_831	PHO3	-359	-340	+	13.4384	7.93e-06	0.0257	GATATCCGAAACAGGTAAAT
MCM1_YMR043W_831	MCM6	-179	-160	-	13.4315	7.98e-06	0.0257	CTTTTCCTAAAAAGGAAATT
MCM1_YMR043W_831	STE6	-206	-187	+	13.411	8.13e-06	0.0257	AATTACCTAATAGGGAAATT
MCM1_YMR043W_831	HAA1	-493	-474	-	13.411	8.13e-06	0.0257	CATGTCCAATAAAGGAAATA
MCM1_YMR043W_831	MFA1	-228	-209	-	13.4041	8.18e-06	0.0257	AATTTCCTTTTTGGGTAATT
MCM1_YMR043W_831	GPA1	-252	-233	+	13.3425	8.65e-06	0.0268	GTTTTCCTTAAAGGGAAATA
MCM1_YMR043W_831	YHP1	-329	-310	+	13.274	9.2e-06	0.0276	CACGTCCTAATTTGGACATG
MCM1_YMR043W_831	HOR7	-269	-250	+	13.274	9.2e-06	0.0276	TTCTTCCTATTTGGGTAAGC
MCM1_YMR043W_831	PPN1	-385	-366	-	13.274	9.2e-06	0.0276	CACGTCCTAATTTGGACATG
MCM1_YMR043W_831	YOR314W-A	-393	-374	+	13.2534	9.37e-06	0.0276	AATATCCGAAAGGGGAAGAC
MCM1_YMR043W_831	WSC4	-287	-268	+	13.2397	9.48e-06	0.0276	GGTTTCCCCTTCGGGCAGCA
MCM1_YMR043W_831	SPO12	-354	-335	+	13.2123	9.72e-06	0.0276	CTCTTCCCATTGTGGAAAAA
MCM1_YMR043W_831	MTC6	-249	-230	-	13.2123	9.72e-06	0.0276	CTCTTCCCATTGTGGAAAAA
MCM1_YMR043W_831	MCP1	-417	-398	+	13.1712	1.01e-05	0.0276	TATGACCCGAATGGGTAAGA
MCM1_YMR043W_831	YLR112W	-222	-203	+	13.1712	1.01e-05	0.0276	GGATTCCCAAAACGGAAATC
MCM1_YMR043W_831	WTM2	-232	-213	-	13.1712	1.01e-05	0.0276	TATGACCCGAATGGGTAAGA
MCM1_YMR043W_831	HST4	-142	-123	+	13.1644	1.01e-05	0.0276	CGTTTCCTAAAAGGGGAAAA
MCM1_YMR043W_831	CCP1	-127	-108	+	13.1644	1.01e-05	0.0276	TGTTACCAATTTAGGAAAGG
MCM1_YMR043W_831	CHS2	-207	-188	+	13.1575	1.02e-05	0.0276	TATTTCCTATTTGAGTATGA
MCM1_YMR043W_831	MSA1	-379	-360	+	13.1507	1.03e-05	0.0276	TTTTTCCCTAATAGGAAATC
MCM1_YMR043W_831	YOL014W	-345	-326	+	13.1233	1.05e-05	0.0277	GATGACCGTTTTTGGAAAAA
MCM1_YMR043W_831	FLC1	-195	-176	-	13.1233	1.05e-05	0.0277	AGTTTCCCAAAACGGCAATG
MCM1_YMR043W_831	UTR2	-257	-238	-	13.1164	1.06e-05	0.0277	TTCTTCCTAATCGGGAATTT
MCM1_YMR043W_831	HOR7	-269	-250	-	13.089	1.08e-05	0.0279	GCTTACCCAAATAGGAAGAA
MCM1_YMR043W_831	MCM3	-186	-167	-	13.0616	1.11e-05	0.0279	TTTTACCCATTTAGGAAAAG
MCM1_YMR043W_831	RGA1	-381	-362	+	13.0548	1.12e-05	0.0279	TTATGCCGTATTAGGAAAAA
MCM1_YMR043W_831	IAH1	-129	-110	-	13.0548	1.12e-05	0.0279	TTATGCCGTATTAGGAAAAA
MCM1_YMR043W_831	HOF1	-301	-282	+	13.0479	1.12e-05	0.0279	GATTGCCCCATCCGGAAAGT
MCM1_YMR043W_831	EIS1	-271	-252	-	13.0479	1.12e-05	0.0279	GATTGCCCCATCCGGAAAGT
MCM1_YMR043W_831	SMF3	-313	-294	+	13	1.17e-05	0.0288	AATTTCCGTTTTGGGTCAAC
MCM1_YMR043W_831	MYO3	-180	-161	-	12.9932	1.18e-05	0.0288	GGTTTCCTTTTTCGGTAAAG
MCM1_YMR043W_831	CPR8	-248	-229	-	12.9589	1.21e-05	0.0294	ATTTTCCTATTTAGGCAGGT
MCM1_YMR043W_831	GFA1	-351	-332	+	12.9315	1.24e-05	0.0298	GACTTCCTCTTTGGGAAATC
MCM1_YMR043W_831	CPR8	-228	-209	+	12.911	1.27e-05	0.0301	ACATTCCTGATTTGGAAACT
MCM1_YMR043W_831	ECL1	-457	-438	-	12.9041	1.27e-05	0.0301	AAGTGCCAATTTGGGAAAAA
MCM1_YMR043W_831	UTR2	-292	-273	-	12.8836	1.3e-05	0.0301	AATTCCCTATTTGGGAATTG
MCM1_YMR043W_831	PIR3	-335	-316	-	12.863	1.32e-05	0.0301	CTTTTCCCGATGAGGTAAAA
MCM1_YMR043W_831	GPA1	-252	-233	-	12.863	1.32e-05	0.0301	TATTTCCCTTTAAGGAAAAC
MCM1_YMR043W_831	ASG7	-150	-131	+	12.8493	1.34e-05	0.0301	AATTACCGCATCGGGAAATT
MCM1_YMR043W_831	ARN1	-292	-273	-	12.8425	1.34e-05	0.0301	GCAATCCCAAACAGGAAAGA
MCM1_YMR043W_831	COQ5	-163	-144	-	12.8356	1.35e-05	0.0301	AGTTTCCATATTAGGGAAGA
MCM1_YMR043W_831	UTR2	-291	-272	+	12.8288	1.36e-05	0.0301	AATTCCCAAATAGGGAATTA
MCM1_YMR043W_831	TAF2	-129	-110	-	12.8288	1.36e-05	0.0301	AATTGCCCCATTCGGCAAAA
MCM1_YMR043W_831	PIL1	-461	-442	+	12.7808	1.42e-05	0.0311	CATTCCCCTTTTTGGAAAGG
MCM1_YMR043W_831	GFA1	-351	-332	-	12.774	1.43e-05	0.0311	GATTTCCCAAAGAGGAAGTC
MCM1_YMR043W_831	TOS6	-303	-284	+	12.726	1.49e-05	0.0319	TACTTCCGAATAAGGCACCG
MCM1_YMR043W_831	PHO5	-152	-133	-	12.726	1.49e-05	0.0319	CTTATCCCAAATGGGTATAT
MCM1_YMR043W_831	FUN26	-113	-94	+	12.6438	1.59e-05	0.034	AATTTCCCGAAAAAGAAAAA
MCM1_YMR043W_831	MFA2	-246	-227	-	12.5753	1.69e-05	0.0357	ATTTCCCGAATAGGTAAATA
MCM1_YMR043W_831	ASG7	-150	-131	-	12.5685	1.7e-05	0.0357	AATTTCCCGATGCGGTAATT
MCM1_YMR043W_831	TDA10	-247	-228	+	12.5411	1.74e-05	0.0357	AATTTCCGATTCCGTTAAGG
MCM1_YMR043W_831	SWI5	-370	-351	-	12.5411	1.74e-05	0.0357	CTTGCCCGGATTGGGATTCA
MCM1_YMR043W_831	YOX1	-345	-326	-	12.5411	1.74e-05	0.0357	CCCTTCCCAAAGAGGAAACC
MCM1_YMR043W_831	TIP1	-232	-213	+	12.4795	1.83e-05	0.0373	TATTTCCAGTAAAGGAAAAA
MCM1_YMR043W_831	ASE1	-254	-235	-	12.4726	1.84e-05	0.0373	TTTTACCTCATTGGGAAATA
MCM1_YMR043W_831	YOR314W-A	-439	-420	+	12.4041	1.95e-05	0.0386	CATCGCCCAATTAGGATAAA
MCM1_YMR043W_831	IAH1	-129	-110	+	12.4041	1.95e-05	0.0386	TTTTTCCTAATACGGCATAA
MCM1_YMR043W_831	RGA1	-381	-362	-	12.4041	1.95e-05	0.0386	TTTTTCCTAATACGGCATAA
MCM1_YMR043W_831	BEM1	-186	-167	-	12.3973	1.96e-05	0.0386	TTTGTCCGTTTAGGGTAATA
MCM1_YMR043W_831	HST4	-142	-123	-	12.3493	2.04e-05	0.0399	TTTTCCCCTTTTAGGAAACG
MCM1_YMR043W_831	HPA3	-124	-105	+	12.3356	2.07e-05	0.0401	TATTTCCCAATCCGGTTATT
MCM1_YMR043W_831	YOX1	-387	-368	+	12.3288	2.08e-05	0.0401	CATGCCCCAAACGGGGAACA
MCM1_YMR043W_831	MYO3	-180	-161	+	12.3014	2.12e-05	0.0406	CTTTACCGAAAAAGGAAACC
MCM1_YMR043W_831	CPS1	-156	-137	-	12.2945	2.14e-05	0.0406	TTTTGCCCAAAGGGGAAAAT
MCM1_YMR043W_831	MCM7	-214	-195	-	12.2877	2.15e-05	0.0406	ATTTTCCTTATAAGGAAATT
MCM1_YMR043W_831	ATF2	-237	-218	-	12.274	2.17e-05	0.0408	GAATACCAAAATAGGAAACT
MCM1_YMR043W_831	KIN3	-139	-120	-	12.2534	2.21e-05	0.0413	TTTAACCTAATTAGGAAACG
MCM1_YMR043W_831	HHT1	-333	-314	+	12.2329	2.25e-05	0.0414	GGTTTCCAAATTCGGCGGGG
MCM1_YMR043W_831	HHF1	-331	-312	-	12.2329	2.25e-05	0.0414	GGTTTCCAAATTCGGCGGGG
MCM1_YMR043W_831	PRY1	-444	-425	+	12.2055	2.3e-05	0.0418	CATTTCCCGATGTGGATAAA
MCM1_YMR043W_831	ATF2	-78	-59	-	12.2055	2.3e-05	0.0418	TTTGTACGCATTAGGAATGA
MCM1_YMR043W_831	EGT2	-234	-215	+	12.1849	2.34e-05	0.0422	CACTTCCGAAAAGGTACTCA
MCM1_YMR043W_831	CDC20	-318	-299	+	12.1781	2.35e-05	0.0422	GATTGCCGAAAGAGGCAAAA
MCM1_YMR043W_831	SAD1	-92	-73	+	12.1712	2.37e-05	0.0422	AAATGACGAAATAGGAAAAA
MCM1_YMR043W_831	UTH1	-291	-272	-	12.137	2.43e-05	0.0432	TATACCCGAATCAGGAGAAA
MCM1_YMR043W_831	CIP1	-357	-338	+	12.1096	2.49e-05	0.0433	TATGCCCACTTTGGGAAATA
MCM1_YMR043W_831	YHL026C	-341	-322	-	12.1096	2.49e-05	0.0433	CATTACCGAAAATGGCAAGA
MCM1_YMR043W_831	HST2	-324	-305	-	12.1096	2.49e-05	0.0433	TATGCCCACTTTGGGAAATA
MCM1_YMR043W_831	PHO3	-145	-126	-	12.1027	2.5e-05	0.0433	TATTTCCCAAACTGGTATTA
MCM1_YMR043W_831	HSP150	-492	-473	-	12.0959	2.52e-05	0.0433	GGTCGCCTAATTGGGCAGAA
MCM1_YMR043W_831	MFA1	-228	-209	+	12.089	2.53e-05	0.0433	AATTACCCAAAAAGGAAATT
MCM1_YMR043W_831	MTC6	-249	-230	+	12.0548	2.6e-05	0.044	TTTTTCCACAATGGGAAGAG
MCM1_YMR043W_831	SPO12	-354	-335	-	12.0548	2.6e-05	0.044	TTTTTCCACAATGGGAAGAG
MCM1_YMR043W_831	YMR253C	-272	-253	+	12.0274	2.66e-05	0.0447	ATTTTCCTAACTAGGAAATG
MCM1_YMR043W_831	FKS1	-198	-179	+	12	2.72e-05	0.0454	CATTTACCAAACAGGAACTA
MCM1_YMR043W_831	UTR2	-292	-273	+	11.8699	3.02e-05	0.0502	CAATTCCCAAATAGGGAATT
MCM1_YMR043W_831	TIM10	-193	-174	-	11.7329	3.37e-05	0.0556	CAGCTACGAATTGGGAAATC
MCM1_YMR043W_831	PCL1	-380	-361	+	11.726	3.39e-05	0.0556	GAATGCCAGATCGGGAAATA
MCM1_YMR043W_831	FIG1	-475	-456	-	11.6986	3.47e-05	0.0565	ATCATCCCAAAGAGGAAGCA
MCM1_YMR043W_831	CPR8	-280	-261	-	11.6233	3.68e-05	0.0597	CGCACCCCAATGAGGAAGGA
MCM1_YMR043W_831	COQ5	-163	-144	+	11.5822	3.8e-05	0.0612	TCTTCCCTAATATGGAAACT
MCM1_YMR043W_831	TAF2	-129	-110	+	11.5753	3.82e-05	0.0612	TTTTGCCGAATGGGGCAATT
MCM1_YMR043W_831	NCW1	-224	-205	+	11.5616	3.86e-05	0.0612	TATTGCCTAATGCGGAAATC
MCM1_YMR043W_831	GIN4	-271	-252	-	11.5616	3.86e-05	0.0612	GTATGCCGAAAAAGGAAATA
MCM1_YMR043W_831	MFA2	-245	-226	+	11.5342	3.94e-05	0.0622	ATTTACCTATTCGGGAAATT
MCM1_YMR043W_831	BOP3	-302	-283	+	11.5274	3.97e-05	0.0622	GATTACCTTATTGGGAACTT
MCM1_YMR043W_831	TAT1	-219	-200	-	11.5137	4.01e-05	0.0625	AATTTCCAAAACAGGTGAGA
MCM1_YMR043W_831	GPA1	-474	-455	+	11.5068	4.03e-05	0.0625	AATGTCTCTATTGGAAAACT
MCM1_YMR043W_831	CPR8	-248	-229	+	11.4932	4.07e-05	0.0625	ACCTGCCTAAATAGGAAAAT
MCM1_YMR043W_831	SPC29	-53	-34	-	11.4932	4.07e-05	0.0625	CTTTTACAAAATTGGAAGAA
MCM1_YMR043W_831	EIS1	-271	-252	+	11.4589	4.18e-05	0.0635	ACTTTCCGGATGGGGCAATC
MCM1_YMR043W_831	HOF1	-301	-282	-	11.4589	4.18e-05	0.0635	ACTTTCCGGATGGGGCAATC
MCM1_YMR043W_831	PHO3	-145	-126	+	11.3973	4.39e-05	0.0663	TAATACCAGTTTGGGAAATA
MCM1_YMR043W_831	SKG6	-244	-225	+	11.3904	4.41e-05	0.0663	GCTCACCCAAATAGGAAAGT
MCM1_YMR043W_831	SWP82	-119	-100	-	11.3767	4.46e-05	0.0667	AAAGTCCAGAAAGGGAAAAG
MCM1_YMR043W_831	ICS2	-20	-1	+	11.363	4.51e-05	0.067	AGTTTCCCTTTCCAGCAAGA
MCM1_YMR043W_831	CLN3	-293	-274	-	11.3562	4.53e-05	0.067	CGTTTCCTAATGGGTATAGT
MCM1_YMR043W_831	PST1	-453	-434	-	11.3425	4.58e-05	0.0674	CTTTTCCGTAAAGAGAAAAC
MCM1_YMR043W_831	FAR1	-417	-398	+	11.2945	4.75e-05	0.0696	TTTTTCCAAGTAAGGAAAAA
MCM1_YMR043W_831	HHF1	-331	-312	+	11.274	4.83e-05	0.0696	CCCCGCCGAATTTGGAAACC
MCM1_YMR043W_831	HHT1	-333	-314	-	11.274	4.83e-05	0.0696	CCCCGCCGAATTTGGAAACC
MCM1_YMR043W_831	SKG6	-244	-225	-	11.274	4.83e-05	0.0696	ACTTTCCTATTTGGGTGAGC
MCM1_YMR043W_831	POL1	-473	-454	-	11.2329	4.98e-05	0.0715	TGTATCCGTTTTTGTAAGGA
MCM1_YMR043W_831	PIR3	-443	-424	+	11.226	5.01e-05	0.0715	CATTTCCGAATGTAGTAGTA
MCM1_YMR043W_831	TUB1	-76	-57	-	11.2123	5.06e-05	0.0719	ATATACTGAATTGGGTAAAA
MCM1_YMR043W_831	CDC20	-184	-165	-	11.2055	5.09e-05	0.0719	ATTGGCTGAATTAGGAACTA
MCM1_YMR043W_831	PHO13	-136	-117	-	11.1781	5.2e-05	0.0731	AATTCACTAAAACGGAAAGA
MCM1_YMR043W_831	DBF2	-250	-231	+	11.1575	5.28e-05	0.0739	GATGCCCTTTTTAGGAAATG
MCM1_YMR043W_831	MNN1	-347	-328	-	11.1438	5.33e-05	0.0743	TGTATCCTATTTAGGTTAAA
MCM1_YMR043W_831	AFR1	-295	-276	+	11.0959	5.53e-05	0.0767	CATTTCCTTTTTGAGTAGTA
MCM1_YMR043W_831	YMR030W-A	-353	-334	+	11.0685	5.65e-05	0.0775	CTTGTACGAAATGGAAAGAA
MCM1_YMR043W_831	TDA6	-150	-131	+	11.0685	5.65e-05	0.0775	AAGTTCCGAATATGTAAAAT
MCM1_YMR043W_831	RGT2	-367	-348	+	11.0411	5.77e-05	0.0788	ACTTACCGCAATGGGCAAAA
MCM1_YMR043W_831	YLR112W	-51	-32	+	11.0342	5.8e-05	0.0788	AATTCCCGCATCTGGAATCT
MCM1_YMR043W_831	SMF3	-313	-294	-	11.0274	5.83e-05	0.0788	GTTGACCCAAAACGGAAATT
MCM1_YMR043W_831	YLR112W	-158	-139	-	11.0205	5.86e-05	0.0789	CAAGAACCAAATGGGAAAAT
MCM1_YMR043W_831	ENB1	-340	-321	-	10.9726	6.07e-05	0.0811	TGTGTCCTTATTTGGTATAT
MCM1_YMR043W_831	KCC4	-219	-200	+	10.9658	6.1e-05	0.0811	GTTTTCCTTAAAAGGAAAAC
MCM1_YMR043W_831	KCC4	-219	-200	-	10.9658	6.1e-05	0.0811	GTTTTCCTTTTAAGGAAAAC
MCM1_YMR043W_831	ECL1	-457	-438	+	10.9589	6.14e-05	0.0811	TTTTTCCCAAATTGGCACTT
MCM1_YMR043W_831	TIM10	-193	-174	+	10.9315	6.26e-05	0.082	GATTTCCCAATTCGTAGCTG
MCM1_YMR043W_831	THI7	-94	-75	-	10.9315	6.26e-05	0.082	GAGTTCTGGAATAGGAAATG
MCM1_YMR043W_831	FAR1	-417	-398	-	10.9247	6.3e-05	0.0821	TTTTTCCTTACTTGGAAAAA
MCM1_YMR043W_831	YOR314W-A	-355	-336	+	10.9178	6.33e-05	0.0821	CAAATCCCTTTTTGGAAATG
MCM1_YMR043W_831	ATF2	-237	-218	+	10.8699	6.56e-05	0.0847	AGTTTCCTATTTTGGTATTC
MCM1_YMR043W_831	GSY1	-458	-439	+	10.8493	6.66e-05	0.0849	AATTTCCCGATCGGTACGGC
MCM1_YMR043W_831	PPN1	-415	-396	-	10.8493	6.66e-05	0.0849	AAAACCCGGAATGGTAAACA
MCM1_YMR043W_831	YHP1	-299	-280	+	10.8493	6.66e-05	0.0849	AAAACCCGGAATGGTAAACA
MCM1_YMR043W_831	BOP3	-302	-283	-	10.8219	6.8e-05	0.0863	AAGTTCCCAATAAGGTAATC
MCM1_YMR043W_831	BAR1	-258	-239	+	10.8151	6.83e-05	0.0863	AATTACCGTAAAAGGAAATT
MCM1_YMR043W_831	UTR2	-345	-326	+	10.774	7.04e-05	0.0886	TATTTCCGGAATGGTGCAGA
MCM1_YMR043W_831	TDA6	-428	-409	+	10.7671	7.08e-05	0.0887	AGTGGCCGTTCTCGGAAAAA
MCM1_YMR043W_831	CDC6	-426	-407	+	10.726	7.3e-05	0.0902	GGTTTACTAATCCGTAAAGC
MCM1_YMR043W_831	PST1	-285	-266	-	10.726	7.3e-05	0.0902	AAAGTCCGAATCAGGGCAGT
MCM1_YMR043W_831	ELO1	-147	-128	-	10.726	7.3e-05	0.0902	GGTTTACTAATCCGTAAAGC
MCM1_YMR043W_831	YNL058C	-208	-189	-	10.7055	7.41e-05	0.0909	ATTTCCCGCTTTAGGAAATC
MCM1_YMR043W_831	HSP150	-289	-270	-	10.6986	7.45e-05	0.0909	GTTTTCCTGATCTGGTAAAG
MCM1_YMR043W_831	DSE4	-263	-244	+	10.6986	7.45e-05	0.0909	AATCTCCCAATTTGGTTACC
MCM1_YMR043W_831	BAR1	-258	-239	-	10.6849	7.52e-05	0.0913	AATTTCCTTTTACGGTAATT
MCM1_YMR043W_831	CLA4	-241	-222	+	10.6712	7.6e-05	0.0913	AGAGTCTGATTCGAGACACA
MCM1_YMR043W_831	CDC6	-426	-407	-	10.6644	7.64e-05	0.0913	GCTTTACGGATTAGTAAACC
MCM1_YMR043W_831	YNL058C	-208	-189	+	10.6644	7.64e-05	0.0913	GATTTCCTAAAGCGGGAAAT
MCM1_YMR043W_831	ELO1	-147	-128	+	10.6644	7.64e-05	0.0913	GCTTTACGGATTAGTAAACC
MCM1_YMR043W_831	FAR1	-258	-239	-	10.6507	7.72e-05	0.0918	TATTTCCTTTTTAGGTATTT
MCM1_YMR043W_831	WSC4	-287	-268	-	10.637	7.79e-05	0.0921	TGCTGCCCGAAGGGGAAACC
MCM1_YMR043W_831	BNS1	-424	-405	-	10.6233	7.87e-05	0.0921	TTTTCCCGTATCTGGAAAAC
MCM1_YMR043W_831	GSY2	-402	-383	-	10.6233	7.87e-05	0.0921	AGTGTCAGAATTGGTAAGCT
MCM1_YMR043W_831	DSE4	-263	-244	-	10.6233	7.87e-05	0.0921	GGTAACCAAATTGGGAGATT
MCM1_YMR043W_831	ALD6	-367	-348	-	10.6096	7.95e-05	0.0927	GATGCCCAAAACGGTAAAGT
MCM1_YMR043W_831	GSY1	-458	-439	-	10.6027	7.99e-05	0.0928	GCCGTACCGATCGGGAAATT
MCM1_YMR043W_831	SPI1	-293	-274	+	10.5959	8.03e-05	0.0929	GATATCCCATTTAGGCGATG
MCM1_YMR043W_831	TOS6	-303	-284	-	10.589	8.07e-05	0.0929	CGGTGCCTTATTCGGAAGTA
MCM1_YMR043W_831	GIN4	-271	-252	+	10.5822	8.11e-05	0.093	TATTTCCTTTTTCGGCATAC
MCM1_YMR043W_831	YOR314W-A	-439	-420	-	10.5411	8.36e-05	0.0945	TTTATCCTAATTGGGCGATG
MCM1_YMR043W_831	SCW10	-480	-461	+	10.5342	8.4e-05	0.0945	ATTTACCTTTTTCGGAAAAG
MCM1_YMR043W_831	FKS3	-464	-445	-	10.5342	8.4e-05	0.0945	ATTTACCTTTTTCGGAAAAG
MCM1_YMR043W_831	PRY1	-444	-425	-	10.5342	8.4e-05	0.0945	TTTATCCACATCGGGAAATG
MCM1_YMR043W_831	BAR1	-378	-359	-	10.5342	8.4e-05	0.0945	AGCCTATGAATTCGGCAAGA
MCM1_YMR043W_831	ELO1	-395	-376	+	10.5137	8.53e-05	0.0945	AATTTCCTAAGTGGGTAATT
MCM1_YMR043W_831	PIR3	-469	-450	-	10.5137	8.53e-05	0.0945	CGGTTCCGAATAAGGTCTCT
MCM1_YMR043W_831	CDC6	-178	-159	-	10.5137	8.53e-05	0.0945	AATTTCCTAAGTGGGTAATT
MCM1_YMR043W_831	PPN1	-362	-343	+	10.5068	8.57e-05	0.0945	TATAGCCGAAAGAGGAAATG
MCM1_YMR043W_831	YHP1	-352	-333	-	10.5068	8.57e-05	0.0945	TATAGCCGAAAGAGGAAATG
MCM1_YMR043W_831	NBA1	-254	-235	+	10.5	8.62e-05	0.0946	TAGATCCAAAATGGGGAACA
MCM1_YMR043W_831	CLN3	-119	-100	+	10.4863	8.7e-05	0.0952	CATTTCCTCATTCGGTTTAA
MCM1_YMR043W_831	PIS1	-185	-166	+	10.4452	8.97e-05	0.0973	AAATCCCTATTACGGAAATT
MCM1_YMR043W_831	MRD1	-170	-151	-	10.4452	8.97e-05	0.0973	AAATCCCTATTACGGAAATT
MCM1_YMR043W_831	FAR1	-258	-239	+	10.4247	9.1e-05	0.0979	AAATACCTAAAAAGGAAATA
MCM1_YMR043W_831	MSA2	-202	-183	-	10.4247	9.1e-05	0.0979	AATTACCCAATTGAGTATAG
MCM1_YMR043W_831	TUB4	-445	-426	+	10.411	9.19e-05	0.0979	GGTCTCTCAAATGGGACTGC
MCM1_YMR043W_831	CRH1	-444	-425	+	10.411	9.19e-05	0.0979	GTTTTCCTTATTCGGTTGAA
MCM1_YMR043W_831	TIP1	-232	-213	-	10.411	9.19e-05	0.0979	TTTTTCCTTTACTGGAAATA
MCM1_YMR043W_831	BNS1	-392	-373	+	10.3699	9.47e-05	0.1	ACTATCCTAAAAAGGAATGT
MCM1_YMR043W_831	CLN3	-293	-274	+	10.3562	9.56e-05	0.101	ACTATACCCATTAGGAAACG
MCM1_YMR043W_831	MFA2	-246	-227	+	10.3562	9.56e-05	0.101	TATTTACCTATTCGGGAAAT
MCM1_YMR043W_831	ALK1	-107	-88	+	10.3493	9.61e-05	0.101	CTTTGCCCTTTTTGGTAAAA
MCM1_YMR043W_831	YOR314W	-315	-296	+	10.3356	9.7e-05	0.101	GATTACTGTTTTCGGTAAAA
MCM1_YMR043W_831	MRD1	-170	-151	+	10.3288	9.75e-05	0.101	AATTTCCGTAATAGGGATTT
MCM1_YMR043W_831	PIS1	-185	-166	-	10.3288	9.75e-05	0.101	AATTTCCGTAATAGGGATTT
MCM1_YMR043W_831	YOR314W-A	-355	-336	-	10.3219	9.8e-05	0.101	CATTTCCAAAAAGGGATTTG

## Sheet: Fkh1 motifs
motif_id	sequence_name	start	stop	strand	score	p-value	q-value	matched_sequence
FKH1_YIL131C_2002	RNR1	-499	-488	-	14.2574	1.57e-06	0.198	GCGTAAACAAGC
FKH1_YIL131C_2002	SPO12	-227	-216	+	14.2079	1.9e-06	0.198	ATGTAAACAGGG
FKH1_YIL131C_2002	MTC6	-368	-357	-	14.2079	1.9e-06	0.198	ATGTAAACAGGG
FKH1_YIL131C_2002	DSE1	-407	-396	+	13.4554	5.85e-06	0.376	ATGTAAACAAAC
FKH1_YIL131C_2002	YMR254C	-236	-225	-	13.3267	7.81e-06	0.376	CTGTAAACAAAG
FKH1_YIL131C_2002	SFG1	-375	-364	+	13.2772	8.72e-06	0.376	TGGTAAACAAGA
FKH1_YIL131C_2002	YOR314W-A	-73	-62	+	13.2772	8.72e-06	0.376	TGGTAAACAAGA
FKH1_YIL131C_2002	SLM4	-423	-412	-	13.1782	1.01e-05	0.376	CAGTAAACAACC
FKH1_YIL131C_2002	TIM10	-41	-30	+	13.0594	1.14e-05	0.376	AGATAAACAAGC
FKH1_YIL131C_2002	YOR389W	-332	-321	-	12.9802	1.2e-05	0.376	TGGTAAACAAAG
FKH1_YIL131C_2002	FUS1	-409	-398	-	12.8416	1.48e-05	0.42	ACGTAAACAAAG
FKH1_YIL131C_2002	MUS81	-53	-42	+	12.7723	1.64e-05	0.427	GCGTAAACAAAG
FKH1_YIL131C_2002	HPF1	-301	-290	-	12.604	2.07e-05	0.473	GAGTAAACAAAG
FKH1_YIL131C_2002	MSN4	-159	-148	+	12.4059	2.49e-05	0.473	TGGTCAACAGGC
FKH1_YIL131C_2002	EGT2	-29	-18	+	12.3861	2.55e-05	0.473	ACATAAACAAGC
FKH1_YIL131C_2002	CLB6	-346	-335	+	12.3564	2.6e-05	0.473	CGGTAAACAAAA
FKH1_YIL131C_2002	ASE1	-235	-224	+	12.2673	2.94e-05	0.473	AGGTAAATAAGC
FKH1_YIL131C_2002	GFA1	-98	-87	+	12.2376	3.02e-05	0.473	GCATAAACAAGG
FKH1_YIL131C_2002	SVS1	-193	-182	+	12.2178	3.09e-05	0.473	CCGTAAACAGAG
FKH1_YIL131C_2002	FIG1	-41	-30	+	12.2178	3.09e-05	0.473	TAGTAAACAAAC
FKH1_YIL131C_2002	ATG22	-97	-86	+	12.198	3.17e-05	0.473	GTGTAAACAAAA
FKH1_YIL131C_2002	FDO1	-230	-219	+	11.9703	4e-05	0.569	ATGTCAACAAAC
FKH1_YIL131C_2002	DBF2	-218	-207	+	11.7822	4.82e-05	0.581	AAGTAAACAATG
FKH1_YIL131C_2002	ALK1	-88	-77	+	11.7327	5.09e-05	0.581	ACGTAAACAAAA
FKH1_YIL131C_2002	PRM1	-467	-456	-	11.6337	5.52e-05	0.581	TTGTAAACAGCA
FKH1_YIL131C_2002	HHT1	-425	-414	+	11.6139	5.6e-05	0.581	AAGTAAACAACT
FKH1_YIL131C_2002	HXT1	-265	-254	+	11.6139	5.6e-05	0.581	ACGTAAACATGA
FKH1_YIL131C_2002	HHF1	-231	-220	-	11.6139	5.6e-05	0.581	AAGTAAACAACT
FKH1_YIL131C_2002	IRR1	-62	-51	+	11.5644	5.86e-05	0.581	AAGTAAACAAAA
FKH1_YIL131C_2002	HST4	-386	-375	-	11.5644	5.86e-05	0.581	GCGTAAACAGCA
FKH1_YIL131C_2002	DSE1	-361	-350	+	11.5149	6.06e-05	0.581	AGGTAAACAATA
FKH1_YIL131C_2002	SWI5	-302	-291	+	11.5149	6.06e-05	0.581	AGGTAAACAATA
FKH1_YIL131C_2002	CIN2	-160	-149	+	11.4752	6.26e-05	0.581	ATGTAAATAGGG
FKH1_YIL131C_2002	YLR042C	-157	-146	+	11.4653	6.32e-05	0.581	CTATAAACAAAC
FKH1_YIL131C_2002	YCR024C-B	-38	-27	-	11.4356	6.52e-05	0.583	ATATAAACAAAG
FKH1_YIL131C_2002	YLR042C	-146	-135	+	11.3861	6.82e-05	0.592	CCGTCAACAAAC
FKH1_YIL131C_2002	RNR1	-439	-428	+	11.3069	7.41e-05	0.627	GCGTAAACAGTG
FKH1_YIL131C_2002	PDS5	-155	-144	+	11.2376	7.9e-05	0.645	GTATAAACAAGT
FKH1_YIL131C_2002	YER158C	-172	-161	-	11.198	8.22e-05	0.645	GTGTAAACAGAT
FKH1_YIL131C_2002	CIN2	-418	-407	-	11.1881	8.3e-05	0.645	AAGTCAACAAAG
FKH1_YIL131C_2002	POL1	-442	-431	+	11.0495	9.15e-05	0.645	CGGAAAACAAGC
FKH1_YIL131C_2002	HO	-207	-196	+	11.0396	9.21e-05	0.645	AAGTAAACAGCT
FKH1_YIL131C_2002	YHR214C-B	-310	-299	-	10.9703	9.67e-05	0.645	GTGTAAACATTC
FKH1_YIL131C_2002	YOR389W	-16	-5	-	10.9505	9.8e-05	0.645	ATGTAAACAATT
FKH1_YIL131C_2002	CDC20	-299	-288	+	10.9406	9.89e-05	0.645	ACGTAAATAGGG
FKH1_YIL131C_2002	KAR5	-165	-154	+	10.9406	9.89e-05	0.645	ATGTAAATAAGA
FKH1_YIL131C_2002	PIS1	-32	-21	+	10.9406	9.89e-05	0.645	ATGTAAATAAGA
FKH1_YIL131C_2002	MRD1	-315	-304	-	10.9406	9.89e-05	0.645	ATGTAAATAAGA

## Sheet: Fkh2 motifs
motif_id	sequence_name	start	stop	strand	score	p-value	q-value	matched_sequence
FKH2_YNL068C_830	DSE1	-411	-392	+	18.1858	1.76e-07	0.0423	TCAAATGTAAACAAACCAGC
FKH2_YNL068C_830	ATG22	-101	-82	+	17.6018	3.67e-07	0.0423	CGTAGTGTAAACAAAAGGAA
FKH2_YNL068C_830	KIN3	-124	-105	+	17.0796	6.66e-07	0.0423	TTAAACGTAAATAAAAGCGA
FKH2_YNL068C_830	FIG1	-45	-26	+	17.0708	6.72e-07	0.0423	ATTATAGTAAACAAACAAAC
FKH2_YNL068C_830	IRR1	-66	-47	+	16.8053	8.92e-07	0.0423	CTTCAAGTAAACAAAAATAA
FKH2_YNL068C_830	DBF2	-222	-203	+	16.7965	9e-07	0.0423	CAAAAAGTAAACAATGACAT
FKH2_YNL068C_830	ALK1	-92	-73	+	16.531	1.18e-06	0.0476	TAAAACGTAAACAAAATAAC
FKH2_YNL068C_830	YCR024C-B	-42	-23	-	16.2655	1.53e-06	0.054	ATGGATATAAACAAAGATGA
FKH2_YNL068C_830	FUS1	-413	-394	-	15.9823	2e-06	0.0615	AAATACGTAAACAAAGGATA
FKH2_YNL068C_830	HPF1	-305	-286	-	15.885	2.18e-06	0.0615	TAATGAGTAAACAAAGATAT
FKH2_YNL068C_830	SWI5	-306	-287	+	15.6018	2.81e-06	0.0673	AAAAAGGTAAACAATAACAA
FKH2_YNL068C_830	ROM1	-125	-106	+	15.4867	3.1e-06	0.0673	GAAAAAGTAAATAAATAAAA
FKH2_YNL068C_830	DSE1	-365	-346	+	15.3717	3.42e-06	0.0673	TAAAAGGTAAACAATACCAA
FKH2_YNL068C_830	ETT1	-281	-262	+	15.3451	3.5e-06	0.0673	CGAAATATAAACAAATGAAA
FKH2_YNL068C_830	RAD27	-213	-194	-	15.2478	3.79e-06	0.0673	ATTAAAGTAAATAAATGAAA
FKH2_YNL068C_830	MIN7	-457	-438	+	15.2389	3.82e-06	0.0673	CGAAGTATAAACAAAAGCAC
FKH2_YNL068C_830	WSC4	-65	-46	-	15.0088	4.6e-06	0.0746	TAAAAAATAAACAAAATGTA
FKH2_YNL068C_830	MRD1	-319	-300	-	14.8938	5.04e-06	0.0746	AGTAATGTAAATAAGAGGGA
FKH2_YNL068C_830	PIS1	-36	-17	+	14.8938	5.04e-06	0.0746	AGTAATGTAAATAAGAGGGA
FKH2_YNL068C_830	YMR254C	-240	-221	-	14.8319	5.29e-06	0.0746	GATTCTGTAAACAAAGTGAA
FKH2_YNL068C_830	CLB6	-350	-331	+	14.292	7.95e-06	0.102	GCGACGGTAAACAAAAAAAG
FKH2_YNL068C_830	TPO2	-315	-296	-	14.292	7.95e-06	0.102	AAGAACATAAACAAATACAA
FKH2_YNL068C_830	ETT1	-321	-302	-	14.2124	8.42e-06	0.103	TGAATTGTAAACATAAAAAA
FKH2_YNL068C_830	MUS81	-57	-38	+	13.8673	1.07e-05	0.126	ATTGGCGTAAACAAAGTTTC
FKH2_YNL068C_830	MRH1	-289	-270	-	13.708	1.2e-05	0.131	TTAATAATAAATAAAAAGAA
FKH2_YNL068C_830	YOR389W	-20	-1	-	13.6991	1.2e-05	0.131	ATTTATGTAAACAATTATAA
FKH2_YNL068C_830	PIL1	-76	-57	-	13.5487	1.33e-05	0.131	GTATAGGTAAATAAATGTGC
FKH2_YNL068C_830	HTB2	-103	-84	-	13.5133	1.36e-05	0.131	AAATAAATAAACAAAACCAG
FKH2_YNL068C_830	YHP1	-184	-165	-	13.5044	1.37e-05	0.131	AAACAAATAAACAATGAGTA
FKH2_YNL068C_830	FDO1	-234	-215	+	13.4779	1.4e-05	0.131	GTAAATGTCAACAAACTAAA
FKH2_YNL068C_830	YOR389W	-336	-317	-	13.354	1.51e-05	0.136	ACATTGGTAAACAAAGCTTG
FKH2_YNL068C_830	CLN1	-20	-1	+	13.1593	1.71e-05	0.136	TGTAAAATAAATAAAAAGAT
FKH2_YNL068C_830	ALK1	-176	-157	+	13.1504	1.72e-05	0.136	AAAAAGATAAACAAATAAGT
FKH2_YNL068C_830	KAR5	-169	-150	+	13.115	1.76e-05	0.136	AACAATGTAAATAAGAATAC
FKH2_YNL068C_830	ASE1	-239	-220	+	13.0796	1.8e-05	0.136	TAAAAGGTAAATAAGCTTGA
FKH2_YNL068C_830	ICS2	-144	-125	+	13.0442	1.84e-05	0.136	TTAAGTATAAATAAATGAGA
FKH2_YNL068C_830	YML133C	-85	-66	-	13.0354	1.85e-05	0.136	ATCAATATAAACAAAAGATT
FKH2_YNL068C_830	CIN8	-208	-189	+	12.9292	1.98e-05	0.136	CGCGAAATAAACAAAACAAA
FKH2_YNL068C_830	SCW11	-486	-467	+	12.9204	1.99e-05	0.136	AGACAAATAAACAATCGAAA
FKH2_YNL068C_830	FUS1	-401	-382	-	12.8673	2.06e-05	0.136	ATATATATAAACAAATACGT
FKH2_YNL068C_830	MYO3	-152	-133	+	12.8584	2.07e-05	0.136	TGACAAGTAAATATAGAGTA
FKH2_YNL068C_830	CHS2	-222	-203	-	12.8142	2.12e-05	0.136	AAATATATAAACAAATAGTA
FKH2_YNL068C_830	PST1	-461	-442	-	12.8053	2.13e-05	0.136	TAAAGAGAAAACAAAAATGA
FKH2_YNL068C_830	GIC1	-68	-49	-	12.7345	2.23e-05	0.136	TAAACAATAAACAATAGAAA
FKH2_YNL068C_830	YPR014C	-200	-181	-	12.6726	2.31e-05	0.136	ACGAATGTAAATAATTCTGG
FKH2_YNL068C_830	YML119W	-180	-161	+	12.6283	2.37e-05	0.136	AAGAACATAAATAAAAACAC
FKH2_YNL068C_830	EGT2	-33	-14	+	12.6283	2.37e-05	0.136	ATCAACATAAACAAGCATAA
FKH2_YNL068C_830	SVS1	-197	-178	+	12.5929	2.43e-05	0.136	ATAACCGTAAACAGAGAAAG
FKH2_YNL068C_830	YBR200W-A	-229	-210	-	12.5841	2.44e-05	0.136	AAAAATATAAATAAAAAATA
FKH2_YNL068C_830	EIS1	-367	-348	-	12.531	2.52e-05	0.136	CAAGTTGTAAACAATAAATG
FKH2_YNL068C_830	HOF1	-205	-186	+	12.531	2.52e-05	0.136	CAAGTTGTAAACAATAAATG
FKH2_YNL068C_830	DSE4	-26	-7	+	12.4867	2.58e-05	0.136	AGAAAAGAAAACAAAAAAAC
FKH2_YNL068C_830	YLR042C	-161	-142	+	12.4425	2.65e-05	0.136	AACACTATAAACAAACCGTC
FKH2_YNL068C_830	GYP6	-470	-451	+	12.4336	2.66e-05	0.136	GGAATAATCAACAAACATGG
FKH2_YNL068C_830	HAA1	-348	-329	-	12.3982	2.72e-05	0.136	TAGCAGGTAAATAAAAAATG
FKH2_YNL068C_830	ALK1	-53	-34	-	12.3982	2.72e-05	0.136	ATAAAAATAAACATTGATAA
FKH2_YNL068C_830	HHT1	-429	-410	+	12.3363	2.82e-05	0.136	GCTAAAGTAAACAACTTCGG
FKH2_YNL068C_830	HHF1	-235	-216	-	12.3363	2.82e-05	0.136	GCTAAAGTAAACAACTTCGG
FKH2_YNL068C_830	PRY3	-435	-416	-	12.3186	2.85e-05	0.136	AGAAAAGTAAACGAAGCGAC
FKH2_YNL068C_830	SFG1	-379	-360	+	12.2124	3.03e-05	0.14	AAATTGGTAAACAAGAGAGC
FKH2_YNL068C_830	YOR314W-A	-77	-58	+	12.2124	3.03e-05	0.14	AAATTGGTAAACAAGAGAGC
FKH2_YNL068C_830	SLK19	-142	-123	-	12.0708	3.28e-05	0.148	AAATAAATAAATAAAGAATA
FKH2_YNL068C_830	SCW11	-351	-332	-	12.0619	3.3e-05	0.148	CAGCTTGTAAACAATAACAT
FKH2_YNL068C_830	CPR8	-78	-59	+	11.9735	3.47e-05	0.152	CAGTAGATAAATAAAGAAGA
FKH2_YNL068C_830	HTA1	-272	-253	-	11.9469	3.52e-05	0.152	TTTGAAATCAACAAAGTGGG
FKH2_YNL068C_830	SKN1	-22	-3	+	11.9204	3.57e-05	0.152	TGTTACATAAACAATAGCAG
FKH2_YNL068C_830	SKN1	-98	-79	+	11.823	3.77e-05	0.156	GAAACGGTAAATAATAAGAA
FKH2_YNL068C_830	ARO10	-39	-20	-	11.8053	3.8e-05	0.156	TATCTTGTAAATAAACTTTA
FKH2_YNL068C_830	DBF2	-136	-117	+	11.7611	3.9e-05	0.156	TTAAAAATAAATACAAGGAG
FKH2_YNL068C_830	HST4	-32	-13	+	11.7611	3.9e-05	0.156	AAAACTGTAAATAATACTAA
FKH2_YNL068C_830	YPL088W	-186	-167	-	11.7345	3.95e-05	0.156	AGCAATGAAAACAAAATCGA
FKH2_YNL068C_830	YBR200W-A	-294	-275	+	11.7168	3.99e-05	0.156	ATAAAAATAAATAAGGACAT
FKH2_YNL068C_830	CWP1	-248	-229	+	11.6991	4.03e-05	0.156	ACAAAAGAAAACAAAAAAAA
FKH2_YNL068C_830	YNL058C	-193	-174	+	11.5752	4.31e-05	0.156	GAAATAGTAAACATATCATA
FKH2_YNL068C_830	SPT21	-382	-363	+	11.5575	4.35e-05	0.156	GCTAAAGTAAACATTTGAAA
FKH2_YNL068C_830	GIC1	-61	-42	-	11.4956	4.5e-05	0.156	TGAATTATAAACAATAAACA
FKH2_YNL068C_830	CIN2	-422	-403	-	11.4867	4.52e-05	0.156	CCGGAAGTCAACAAAGCAGT
FKH2_YNL068C_830	NBA1	-155	-136	-	11.4779	4.54e-05	0.156	ATTAAAATAAACAATATTAT
FKH2_YNL068C_830	NUF2	-79	-60	+	11.4779	4.54e-05	0.156	ATTAAAATAAACAATATTAT
FKH2_YNL068C_830	NRM1	-215	-196	+	11.469	4.56e-05	0.156	TAAACAGAAAACAAAAACAA
FKH2_YNL068C_830	SLK19	-138	-119	-	11.469	4.56e-05	0.156	TTATAAATAAATAAATAAAG
FKH2_YNL068C_830	KAR5	-178	-159	+	11.4159	4.69e-05	0.156	ACGCAAATAAACAATGTAAA
FKH2_YNL068C_830	CIN2	-215	-196	+	11.3894	4.76e-05	0.156	TAGGTTATAAACAAAACATA
FKH2_YNL068C_830	YEF1	-126	-107	+	11.3628	4.83e-05	0.156	ATATATATAAATAAACCTAC
FKH2_YNL068C_830	YDL241W	-491	-472	-	11.3363	4.9e-05	0.156	CCGAAAGTAAACACTAGCAT
FKH2_YNL068C_830	HTB2	-99	-80	-	11.3363	4.9e-05	0.156	AGCTAAATAAATAAACAAAA
FKH2_YNL068C_830	CWP1	-146	-127	+	11.3274	4.92e-05	0.156	AAAAAAGCAAACAAACAAAA
FKH2_YNL068C_830	TAF2	-350	-331	-	11.3097	4.96e-05	0.156	GATTAAATAAATAAAAAAAA
FKH2_YNL068C_830	AMN1	-173	-154	-	11.3097	4.96e-05	0.156	GAAGAAATAAACAGAGAAAA
FKH2_YNL068C_830	YOL103W-B	-142	-123	+	11.3009	4.99e-05	0.156	ATGAATATAAACATATAAAA
FKH2_YNL068C_830	TIM10	-45	-26	+	11.2743	5.06e-05	0.157	TAACAGATAAACAAGCAAAA
FKH2_YNL068C_830	HO	-421	-402	-	11.2478	5.13e-05	0.157	GTTGATGTAAATAATAACAT
FKH2_YNL068C_830	FAR1	-400	-381	-	11.2301	5.18e-05	0.157	ATGAAAGTAAACAGATATTT
FKH2_YNL068C_830	AGA1	-74	-55	-	11.1858	5.3e-05	0.159	ATGAACGTAAATACTGGAAA
FKH2_YNL068C_830	YOR314W-A	-312	-293	+	11.1327	5.44e-05	0.16	AAAAAAGAAAACAATCCCGC
FKH2_YNL068C_830	SWP82	-64	-45	+	11.1239	5.47e-05	0.16	AATACTATAAATAAAAAAAG
FKH2_YNL068C_830	CIN8	-48	-29	+	11.1062	5.52e-05	0.16	TAAAAAGTATATAAAAGCGC
FKH2_YNL068C_830	SPS2	-137	-118	-	11.0885	5.57e-05	0.16	AAGCAGGTAAATAATCAAAA
FKH2_YNL068C_830	SPC29	-149	-130	-	11.0531	5.67e-05	0.16	CAAAAAGCAAACAAAAAAAA
FKH2_YNL068C_830	ROM1	-45	-26	+	11.0531	5.67e-05	0.16	AATGATATAAATAAAACCAA
FKH2_YNL068C_830	IQG1	-174	-155	+	10.9912	5.86e-05	0.163	GAAAGTGTAAACATTACAAA
FKH2_YNL068C_830	SWI5	-241	-222	+	10.885	6.18e-05	0.171	TGCTCTATAAACAATGATTG
FKH2_YNL068C_830	CWP1	-480	-461	+	10.8496	6.29e-05	0.171	ATCATAATAAACAAACCCCT
FKH2_YNL068C_830	ROM1	-121	-102	+	10.8319	6.35e-05	0.171	AAGTAAATAAATAAAACTAA
FKH2_YNL068C_830	HXT1	-269	-250	+	10.823	6.38e-05	0.171	GCAAACGTAAACATGAGCTG
FKH2_YNL068C_830	SLK19	-134	-115	-	10.8053	6.44e-05	0.171	TGAATTATAAATAAATAAAT
FKH2_YNL068C_830	YHR214C-B	-314	-295	-	10.7788	6.52e-05	0.171	GTCAGTGTAAACATTCAAGT
FKH2_YNL068C_830	SWI4	-108	-89	+	10.7699	6.55e-05	0.171	TATATTGTCAACAATAATTG
FKH2_YNL068C_830	POL1	-19	0	+	10.7345	6.67e-05	0.172	CATAAAATAAACAGTGGAAA
FKH2_YNL068C_830	GFA1	-102	-83	+	10.6726	6.88e-05	0.174	GCCAGCATAAACAAGGAATA
FKH2_YNL068C_830	YOL103W-B	-354	-335	-	10.6637	6.91e-05	0.174	CATGTGGTAAATAAAATCAC
FKH2_YNL068C_830	SUN4	-49	-30	-	10.6637	6.91e-05	0.174	GGGTTAGTAAATAAAATCAT
FKH2_YNL068C_830	FKS1	-324	-305	-	10.6106	7.09e-05	0.175	TTTAATATAAACTAAGACAA
FKH2_YNL068C_830	ALK1	-43	-24	-	10.5752	7.22e-05	0.175	TACTTAATAAATAAAAATAA
FKH2_YNL068C_830	IQG1	-237	-218	-	10.5664	7.25e-05	0.175	TACGAAATAAACAATTTTAG
FKH2_YNL068C_830	YLR297W	-367	-348	+	10.5575	7.28e-05	0.175	AGAAACAAAAACAAAAAGGA
FKH2_YNL068C_830	SFG1	-242	-223	-	10.5575	7.28e-05	0.175	TAAACTGTAAACAGTATCGA
FKH2_YNL068C_830	ENB1	-438	-419	-	10.5044	7.48e-05	0.179	AAAAAAAAAAACAAAGTCAA
FKH2_YNL068C_830	ASE1	-458	-439	+	10.4425	7.71e-05	0.18	ATAAAAATAAATATATGAGA
FKH2_YNL068C_830	YNL146C-A	-115	-96	+	10.4425	7.71e-05	0.18	GAATCAGTAAATAATTAAGA
FKH2_YNL068C_830	YNL146W	-37	-18	-	10.4425	7.71e-05	0.18	GAATCAGTAAATAATTAAGA
FKH2_YNL068C_830	ASG7	-119	-100	+	10.4071	7.84e-05	0.181	TGCAATGAAAACAAGGAATA
FKH2_YNL068C_830	YPR014C	-175	-156	+	10.1593	8.85e-05	0.202	AGTTTCATAAACAATGAATA
FKH2_YNL068C_830	TPO2	-394	-375	-	10.1504	8.88e-05	0.202	AAAAAAATAAACAGTGGCAT
FKH2_YNL068C_830	PEA2	-288	-269	-	10.115	9.04e-05	0.203	GTAATAGTACACAATGCAAG
FKH2_YNL068C_830	HOF1	-426	-407	+	10.0885	9.15e-05	0.203	GAATTAATAAACATTGGTGA
FKH2_YNL068C_830	EIS1	-146	-127	-	10.0885	9.15e-05	0.203	GAATTAATAAACATTGGTGA
FKH2_YNL068C_830	PIR1	-78	-59	+	10.0619	9.27e-05	0.204	CATCAAGAAAACAAAAGTTA
FKH2_YNL068C_830	SUN4	-384	-365	-	10.0088	9.51e-05	0.205	AAAAAAGTAAAAAAAAAAAA
FKH2_YNL068C_830	ECL1	-149	-130	+	10	9.55e-05	0.205	AACAGAGTAAGCAAAGAAAG
FKH2_YNL068C_830	FAR1	-94	-75	-	10	9.55e-05	0.205	ATAAAAGTAAATAGAAATTT
FKH2_YNL068C_830	PHO13	-216	-197	-	9.97345	9.67e-05	0.206	GATTAAGTAAATACTGAAAA
FKH2_YNL068C_830	GIC1	-266	-247	+	9.95575	9.75e-05	0.206	GAAAAAAAAAACAAAGAAAT
FKH2_YNL068C_830	YJL163C	-348	-329	+	9.9469	9.79e-05	0.206	GTAAAAGTAAAAAAAAATTA
FKH2_YNL068C_830	REE1	-499	-480	+	9.90265	0.0001	0.209	ATAAGAATAAATAAAAAGCT
