# Supplementary material for: Repression of essential cell cycle genes increases cellular fitness
Source: PLoS Genet. 2022 Aug 29;18(8):e1010349. doi: 10.1371/journal.pgen.1010349 (PMC9462756; doi:10.1371/journal.pgen.1010349)
Supplement: S9 Dataset — (XLSX) [file pgen.1010349.s020.xlsx]

## Sheet: information
Information
*Included are the data underlying all graphs in the paper.
*Statistics are included, where appropriate. Details of statistical tests are included in Figure legends.
*Each tab is labeled with the corresponding figure number.

## Sheet: Fig 1A
WT	yhp1-13A	yox1-9A	yhp1-13A yox1-9A	WT noc	yhp1-13A noc	yox1-9A noc	yhp1-13A yox1-9A noc
131.1	119.9	126	120.1	386.5	315	256.1	244.9
129.7	119.7	127.1	119.9	391.7	301.9	241.5	249.1
126.2	124.3	129.9	123.9	290.9	255.8	213.7	200
130.2	125.8	129.4	124.7	294.8	248.2	205.9	199.8
124.8	120.8	127.3	119.6	302.9	240.4	198.6	189.6
128.7	126.7	126.6	120.5	305.3	234.6	205.5	188.3
128.5	122.9	127.7	121.5	328.7	266	220.2	212	mean doubling time
2.453	3.113	1.572	2.241	47.12	33.92	23.12	27.62	standard deviation
					0.0245	0.0005	0.0004	p-value

## Sheet: Fig 1B
hours	0	12	24	36	48	60	72		hours	0	12	24	36	48	60	72
WT	50	51.5	55.3	58.5667	63.2667	65.9333	68.2333		PM	50	48.5	44.7	41.4333	36.7333	34.0667	31.7667
	50	54.4	57.8667	63.4667	67.2	70.5333	74.1667			50	45.6	42.1333	36.5333	32.8	29.4667	25.8333
	50	46.8	50.25	55.2	53.5	59.35	65.25			50	53.2	49.75	44.8	46.5	40.65	34.75
	50	48.4	52.65	57.3	56.15	62	64.2			50	51.6	47.35	42.7	43.85	38	35.8
	50	45.65	49.65	52.55	51.75	53.85	57.45			50	54.35	50.35	47.45	48.25	46.15	42.55
	50	48.05	51.75	55.75	55.55	59.35	62.7			50	51.95	48.25	44.25	44.45	40.65	37.3
	50	47.25	52.95	59.55	60.9	66.35	73.7			50	52.75	47.05	40.45	39.1	33.65	26.3
	50	49.3	53.95	60.35	61.6	64.95	70.35			50	50.7	46.05	39.65	38.4	35.05	29.65
	50	51.05	58.8	66.3	68.8	76.8	82.6			50	48.95	41.2	33.7	31.2	23.2	17.4
	50	50.4	54.75	60.3	59.35	65.2	68.9			50	49.6	45.25	39.7	40.65	34.8	31.1
mean	50	50.72	46.2083	41.0667	40.1933	35.5683	31.245			50	49.28	53.7917	58.9333	59.8067	64.4317	68.755
standard deviation	0	2.60909	2.99601	4.03725	5.65987	6.38167	7.03767			0	2.60909	2.99601	4.03725	5.65987	6.38167	7.03767

## Sheet: Fig 3D
WT	yhp1-13A	yox1-9A	yhp1-13A yox1-9A	dbf2-2	dbf2-2 yhp1-13A	dbf2-2 yox1-9A	dbf2-2 yhp1-13A yox1-9A
115.8	109.9	113.3	108.8	151.7	382.9	174.9	484.3
114.7	113.6	115.1	110.4	153.9	214.8	321.2	570.6
133.7	131.7	126.9	121.8	184.6	161.7	293.1	422.8
					188.3	306.1
121.4	118.4	118.4	113.7	163.4	236.9	273.8	492.6	mean doubling time
10.67	11.67	7.387	7.089	18.39	99.7	66.94	74.25	standard deviation
					0.2725	0.0417	0.0017	p-value

## Sheet: Fig 4B
WT	yhp1-13A	yox1-9A	yhp1-13A yox1-9A	ycs4-1	ycs4-1 yhp1-13A	ycs4-1 yox1-9A	ycs4-1 yhp1-13A yox1-9A	brn1-9	brn1-9 yhp1-13A	brn1-9 yox1-9A	brn1-9 yhp1-13A yox1-9A	ycg1-2	ycg1-2 yhp1-13A	ycg1-2 yox1-9A	ycg1-2 yhp1-13A yox1-9A
119.8	117.9	116.2	120.5	270.1	235.4	167.1	187.5	234.4	270.4	208.7	192.2	385.8	387.8	274.2	336.2
123.2	124.5	124.1	123.8	259.8	231.7	168.1	194.3	258	242.9	212	189.1	350.1	336.4	299.8	293.1
123.5	122.9	131.7	120.2	292.4	218.4	148.7	197.4	322.9	240.4	239.5	189.5	526.7	345.4	260.9	306.3
121.7	123.8	122	122.4	185.9	177.7	160.7	183.6	329.5		230.6	210		407.4	369.8	327.9
123.2	123.3	120.4	123.3	239.8	176	159.9	182.2	276.9		223.8	190.2		387.6	318.8	325.1
129.7	125.5	126	124.3								235.3
123.5	123	123.4	122.4	249.6	207.8	160.9	189	284.3	251.2	222.9	201.1	420.9	372.9	304.7	317.7	mean doubling time
3.333	2.655	5.271	1.722	40.34	28.99	7.749	6.639	41.14	16.65	12.81	18.58	93.38	30.48	42.75	17.58	standard deviation
					0.097	0.0013	0.0106		0.2421	0.0129	0.0015		0.3112	0.048	0.0446	p-value

## Sheet: Fig 4C
WT	yhp1Δ yox1Δ	ycg1-2	ycg1-2 yhp1Δ yox1Δ
124.6	129.8	285.3	400.9
125.5	132.4	298.3	459.3
125.6	128.3	332.7	451.2
128.5	135.3	340.9	369.2
128.1	128.9	269	406.5
	132	391.6	355.8
	135.2	287.8	328.9
	139	232.2	254.6
	133.5	251.6	291.9
		270.8	278.9
126.5	132.7	296	359.7	mean doubling time
1.73	3.466	47.25	71.03	standard deviation
			0.0297	p-value

## Sheet: Fig 4D
WT	yhp1Δ yox1Δ	ycs4-1	ycs4-1 yhp1Δ yox1Δ
112.1	112.9	263.4	280.8
108.4	123.1	230.6	301
105.9	109	249.8	290.5
106.7	110	197.9	360.1
	110.3		216.7
	113.1
	111.5
108.3	112.8	235.4	289.8	mean doubing time
2.755	4.768	28.41	51.22	standard deviation
			0.101	p-value

## Sheet: Fig 4E
WT	yox1-9A yhp1-13A	ycg1-2	ycg1-2 yox1-9A yhp1-13A
98	98.0392	18.75	31.8182
98.0952	100	10.3448	17.1171
94.2857	99.0476	14.7059	25.6881
96.79	99.03	14.6	24.87	mean even segregation
2.172	0.9805	4.204	7.384	standard deviation
			0.031	p-value

## Sheet: Fig 5A
WT					yhp1-13A yox1-9A
minutes	metaphase	anaphase	C14 release		minutes	metaphase	anaphase	C14 release
0	0	0	0		0	3.22581	0	0
60	1.85185	0	0		60	9.43396	0	0
70	35.1852	0	0		70	47.4576	0	0
80	52.8302	11.3208	13.2075		80	72.1311	1.63934	1.63934
90	45.283	30.1887	30.1887		90	55.5556	24.0741	29.6296
100	23.5294	72.549	76.4706		100	18	74	82
110	3.92157	90.1961	88.2353		110	1.96078	94.1176	94.1176
120	0	35.0877	36.8421		120	1.96078	45.098	43.1373
135	1.78571	8.92857	7.14286		135	0	0	0
150	0	1.69492	1.69492		150	0	0	0

## Sheet: Fig 5C
minutes	0	15	30	45	60	75	90	105	120	135	150		minutes	0	15	30	45	60	75	90	105	120	135	150
WT	11.159	12.0651	10.1466	9.9738	50.7607	73.7727	78.8998	82.5142	83.0258	72.1226	47.9992		PM	10.1473	10.0489	11.1845	37.6283	73.7387	83.585	86.8447	86.8443	88.0806	77.1042	47.7452
	15.1184	14.222	14.0316	17.9453	58.3926	73.9883	81.4807	83.0114	83.0485	77.2807	56.2939			14.6414	15.5104	14.6791	12.5487	77.9999	86.7343	89.7411	90.5365	90.2425	85.3057	57.0627
	17.3845	15.4912	14.7424	14.2042	35.5856	54.1156	67.6313	74.7606	74.5546	73.3501	59.852			18.2106	16.4247	16.2161	16.6133	66.9064	77.9113	82.7503	85.2334	85.9605	82.3257	64.7861
mean % progression	14.554	13.9261	12.9735	14.0411	48.2463	67.2922	76.0039	80.0954	80.2096	74.2512	54.715			14.3331	13.9947	14.0265	22.2634	72.8816	82.7436	86.4454	87.538	88.0945	81.5785	56.5313
standard deviation	3.15089	1.7321	2.47384	3.98827	11.6095	11.4118	7.36487	4.62676	4.89741	2.69452	6.08212			4.04047	3.44762	2.57847	13.4606	5.59618	4.47129	3.51244	2.71878	2.14103	4.15152	8.5329

[truncated: 8 more sheets: Fig 5E, Fig 6E, S1C Fig, S4A Fig, S4B Fig, S4D Fig, S5A Fig, S6 Fig]
